# Supplementary material for: Integrated analysis of transcriptome and miRNAome reveals the heat stress response of Pinellia ternata seedlings
Source: BMC Genomics. 2024 Apr 23;25:398. doi: 10.1186/s12864-024-10318-x (PMC11040748; doi:10.1186/s12864-024-10318-x)
Supplement: Supplementary file 1 — Supplementary Material 1 [file 12864_2024_10318_MOESM1_ESM.xlsx]

## Sheet: sheet1
Table S1. Primers used for mRNA and miRNA expression profiling (qRT-PCR).
Primer name	Sequence 5' to 3'
TRINITY_DN59679_c0_g5_F	ACTTGCAAGAACGAGGAGGA
TRINITY_DN59679_c0_g5_R	AGGTGCTCGTTCATCTGCTT
TRINITY_DN50252_c1_g1_F	CAGGGTAGACCGGTTTCTGA
TRINITY_DN50252_c1_g1_R	TGCCTGCATTAACCAAAACA
TRINITY_DN60802_c1_g1_F	AAGAAGAGGCGTCGCTACAA
TRINITY_DN60802_c1_g1_R	GTATCCAACCTTCGGCTTGA
TRINITY_DN58948_c2_g4_F	CTGCCGTCTTCCCAGTACA
TRINITY_DN58948_c2_g4_R	CGCTGGTGCTTCTCGTAGAT
TRINITY_DN51749_c0_g1_F	AGACTGTGACCCGGTTCCT
TRINITY_DN51749_c0_g1_R	GCGGTAGTCCCGAGTAGGTA
TRINITY_DN50195_c2_g1_F	GCAACTTCTCCAGCTTCGTC
TRINITY_DN50195_c2_g1_R	GTGGCCGCTGTTATTACGAC
TRINITY_DN49788_c0_g1_F	CACGGAGAAGGGTTACTGGA
TRINITY_DN49788_c0_g1_R	CCCCAGGTAGAAGACGAGTG
TRINITY_DN54601_c2_g2_F	CGAACAGGGCTTCTGAACTC
TRINITY_DN54601_c2_g2_R	AACCTCGAGGGGATTGTTCT
Pt18SrRNA_F	CGCATATAAATAAACGGAGGAA
Pt18SrRNA_R	GACGCTTCTACAGACTACA
ata-miR2275a-5p	TGAGTGTTCGAGGA
bra-miR172c-5p	GCATCATCATCAAGA
ptc-miR156k	TGACAGAAGAGAGGG
ghr-miR160	TATGAGGAGCCATGC
cme-miR169q	TGAGCCAAAGATGAC
gma-miR172h-5p	GCAGCAGCATCAAGA
TRINITY_DN70714_c2_g1_F	AACAGATGGTTGGGAAGCAG
TRINITY_DN70714_c2_g1_R	ACCAGCAGAGCCAGTCAAGT
TRINITY_DN63657_c1_g1_F	CTAGAGCTGCCGGTTTCATC
TRINITY_DN63657_c1_g1_R	GGGTACAAGGTGCCTGAAAA
TRINITY_DN75067_c4_g1_F	ACCACCGAAGGATTCAACTG
TRINITY_DN75067_c4_g1_R	AGGTTCCTTGAGCGGGTATT
TRINITY_DN71553_c1_g1_F	GCTGTACAAGCATGTCTCCTCA
TRINITY_DN71553_c1_g1_R	CCCCTGTTTTGTGGTCATCT
TRINITY_DN60798_c0_g1_F	GCTCCCTTAACAGCAACAGC
TRINITY_DN60798_c0_g1_R	TTGCCCAGAAGGATTTGAAC
TRINITY_DN63657_c1_g1_F	CTAGAGCTGCCGGTTTCATC
TRINITY_DN63657_c1_g1_R	GGGTACAAGGTGCCTGAAAA
U6-snRNA_F	GATAAAATTGGAACGATACAG
U6-snRNA_R	ATTTGGACCATTTCTCGATTT
