# Supplementary material for: Integrated analysis of transcriptome and miRNAome reveals the heat stress response of Pinellia ternata seedlings
Source: BMC Genomics. 2024 Apr 23;25:398. doi: 10.1186/s12864-024-10318-x (PMC11040748; doi:10.1186/s12864-024-10318-x)
Supplement: Supplementary file 2 — Supplementary Material 2 [file 12864_2024_10318_MOESM2_ESM.xlsx]

## Sheet: sheet1
Table S2. Summary of the sequence data from Illumina sequencing.
	G1	G2	G3	C1	C2	C3
Total Reads Count(#)	48923204	42337638	45730558	53715890	42657038	43402108
Total Bases Count(bp)	7078414553	6099921693	6558322522	7688292296	6124826095	6259714595
Average Read Length(bp)	144.68	144.08	143.41	143.13	143.58	144.23
Q10 Bases Count(bp)	7078412350	6099919768	6558320529	7688289891	6124824189	6259712688
Q10 Bases Ratio(%)	1	1	1	1	1	1
Q20 Bases Count(bp)	6943214160	5997546242	6440682411	7557590726	6020283084	6151794547
Q20 Bases Ratio(%)	0.9809	0.9832	0.9821	0.983	0.9829	0.9828
Q30 Bases Count(bp)	6641825937	5755956147	6170643743	7253727151	5778084617	5903019843
Q30 Bases Ratio(%)	0.9383	0.9436	0.9409	0.9435	0.9434	0.943
N Bases Count(bp)	2203	1925	1993	2405	1906	1907
N Bases Ratio(%)	0	0	0	0	0	0
GC Bases Count(bp)	3999990467	3393938819	3654816099	4416477710	3544238800	3657561510
GC Bases Ratio(%)	0.5651	0.5564	0.5573	0.5744	0.5787	0.5843
