# Supplementary material for: Integrated analysis of transcriptome and miRNAome reveals the heat stress response of Pinellia ternata seedlings
Source: BMC Genomics. 2024 Apr 23;25:398. doi: 10.1186/s12864-024-10318-x (PMC11040748; doi:10.1186/s12864-024-10318-x)
Supplement: Supplementary file 3 — Supplementary Material 3 [file 12864_2024_10318_MOESM3_ESM.xlsx]

## Sheet: Table S3
Table S3. The detailed information of DEGs.
Gene id	MeanTPM (G)	MeanTPM (C)	log2FoldChange	pValue	qValue	result	CDD	KOG	NR	NT	PFAM	Swissprot	TrEMBL	GO	KEGG
TRINITY_DN65589_c1_g1	13.9345	4.11543	1.75954	0.000681784	0.0112036	up	-	-	-	-	-	-	-	-	-
TRINITY_DN70868_c2_g1	71.3494	29.6934	1.26476	1.76068e-05	0.000582021	up	-	-	gi|743781744|ref|XP_010920963.1| PREDICTED: two-component response regulator-like PRR73 isoform X3 [Elaeis guineensis] 1.3e-27	-	-	sp|A2YQ93|PRR37_ORYSI Two-component response regulator-like PRR37 OS=Oryza sativa subsp. indica GN=PRR37 PE=2 SV=2 1.46293e-19	tr|M0U7Z0|M0U7Z0_MUSAM Uncharacterized protein OS=Musa acuminata subsp. malaccensis PE=4 SV=1 1.0e-21	GO:0000160, phosphorelay signal transduction system;GO:0005622, intracellular;GO:0005634, nucleus;GO:0006351, transcription, DNA-templated;GO:0006355, regulation of transcription, DNA-templated;GO:0048511, rhythmic process	-
TRINITY_DN66555_c2_g1	15.6061	4.58517	1.76707	7.64775e-07	4.01028e-05	up	-	-	gi|743769478|ref|XP_010915028.1| PREDICTED: F-box/kelch-repeat protein At1g80440-like [Elaeis guineensis] 1.1e-33	-	-	sp|Q9M8L2|FBK30_ARATH F-box/kelch-repeat protein At1g80440 OS=Arabidopsis thaliana GN=At1g80440 PE=2 SV=1 1.56599e-19	tr|M0T1G5|M0T1G5_MUSAM Uncharacterized protein OS=Musa acuminata subsp. malaccensis PE=4 SV=1 3.2e-30	GO:0005829, cytosol;GO:0019005, SCF ubiquitin ligase complex;GO:0080037, negative regulation of cytokinin-activated signaling pathway;GO:2000762, regulation of phenylpropanoid metabolic process	-
TRINITY_DN66820_c0_g2	15.2105	7.15066	1.08892	0.00191964	0.0247268	up	pfam03091, CutA1, CutA1 divalent ion tolerance protein. Several gene loci with a possible involvement in cellular tolerance to copper have been identified. One such locus in eubacteria and archaebacteria, cutA, is thought to be involved in cellular tolerance to a wide variety of divalent cations other than copper. The cutA locus consists of two operons, of one and two genes. The CutA1 protein is …	KOG3338, KOG3338, KOG3338, Divalent cation tolerance-related protein [Inorganic ion transport and metabolism]. 9.14838e-14	gi|225459136|ref|XP_002285702.1| PREDICTED: protein CutA, chloroplastic [Vitis vinifera] 2.6e-23	-	pfam03091, CutA1, CutA1 divalent ion tolerance protein. Several gene loci with a possible involvement in cellular tolerance to copper have been identified. One such locus in eubacteria and archaebacteria, cutA, is thought to be involved in cellular tolerance to a wide variety of divalent cations other than copper. The cutA locus consists of two operons, of one and two genes. The CutA1 protein is …	sp|Q109R6|CUTA1_ORYSJ Protein CutA 1, chloroplastic OS=Oryza sativa subsp. japonica GN=CUTA1 PE=1 SV=1 1.11833e-28	tr|F6H112|F6H112_VITVI Putative uncharacterized protein OS=Vitis vinifera GN=VIT_18s0001g07230 PE=4 SV=1 2.0e-23	GO:0005507, copper ion binding;GO:0009507, chloroplast;GO:0010038, response to metal ion;GO:0070207, protein homotrimerization	-
TRINITY_DN57838_c0_g1	38.7396	0.0239255	10.661	7.06067e-20	3.97494e-17	up	-	-	gi|326491137|dbj|BAK05668.1| predicted protein [Hordeum vulgare subsp. vulgare] 4.8e-22	gi|1002310536|ref|XM_015763145.1| PREDICTED: Oryza sativa Japonica Group uncharacterized LOC4351498 (LOC4351498), mRNA 8.07413e-24	-	-	tr|F2EE96|F2EE96_HORVD Predicted protein OS=Hordeum vulgare var. distichum PE=2 SV=1 3.7e-22	GO:0006979, response to oxidative stress;GO:0009061, anaerobic respiration	-
TRINITY_DN60408_c0_g1	22.8424	5.56569	2.03708	7.18762e-05	0.00186283	up	-	-	gi|823151205|ref|XP_012475428.1| PREDICTED: uncharacterized protein LOC105791762 [Gossypium raimondii] 1.1e-17	-	-	-	tr|A0A0D2S197|A0A0D2S197_GOSRA Uncharacterized protein OS=Gossypium raimondii GN=B456_004G171400 PE=4 SV=1 8.7e-18	-	-
TRINITY_DN66779_c0_g1	49.3544	6.19567	2.99384	6.03147e-08	4.2905e-06	up	-	-	-	-	-	-	-	-	-
TRINITY_DN45389_c1_g1	89.3476	17.6881	2.33665	3.03488e-07	1.77992e-05	up	-	-	gi|870835753|gb|KMS94501.1| hypothetical protein BVRB_020780, partial [Beta vulgaris subsp. vulgaris] 2.2e-47	gi|385252620|gb|JQ804980.1| Spirodela polyrhiza strain 7498 mitochondrion, complete genome 0.0	-	sp|Q3BAI2|YCX91_PHAAO Uncharacterized protein ORF91 OS=Phalaenopsis aphrodite subsp. formosana PE=4 SV=1 6.01303e-13	tr|A0A0J8B0K4|A0A0J8B0K4_BETVU Uncharacterized protein (Fragment) OS=Beta vulgaris subsp. vulgaris GN=BVRB_020780 PE=4 SV=1 1.6e-47	GO:0009507, chloroplast	-
TRINITY_DN65213_c0_g2	5.63181	1.06582	2.40164	5.07891e-10	5.88585e-08	up	PLN02565, PLN02565, cysteine synthase. 6.14422e-142	KOG1252, KOG1252, KOG1252, Cystathionine beta-synthase and related enzymes [Amino acid transport and metabolism]. 1.01234e-117	gi|743789411|ref|XP_010922897.1| PREDICTED: cysteine synthase-like isoform X1 [Elaeis guineensis] 2.6e-143	-	pfam00291, PALP, Pyridoxal-phosphate dependent enzyme. Members of this family are all pyridoxal-phosphate dependent enzymes. This family includes: serine dehydratase EC:4.2.1.13 P20132, threonine dehydratase EC:4.2.1.16, tryptophan synthase beta chain EC:4.2.1.20, threonine synthase EC:4.2.99.2, cysteine synthase EC:4.2.99.8 P11096, cystathionine beta-synthase EC:4.2.1.22, 1-aminocyclopropane-1-c…	sp|O22682|CYSK4_ARATH Probable S-sulfocysteine synthase, chloroplastic OS=Arabidopsis thaliana GN=At3g03630 PE=1 SV=1 1.0304e-160	tr|M0TLC8|M0TLC8_MUSAM Cysteine synthase OS=Musa acuminata subsp. malaccensis PE=3 SV=1 1.7e-139	GO:0004124, cysteine synthase activity;GO:0006535, cysteine biosynthetic process from serine;GO:0009507, chloroplast;GO:0009543, chloroplast thylakoid lumen;GO:0009643, photosynthetic acclimation;GO:0010310, regulation of hydrogen peroxide metabolic process;GO:0015979, photosynthesis;GO:0016740, transferase activity;GO:0030170, pyridoxal phosphate binding;GO:0031977, thylakoid lumen;GO:0090322, r…	-
TRINITY_DN71157_c3_g5	16.0803	5.57197	1.52904	0.00186735	0.0242296	up	PLN02898, PLN02898, HMP-P kinase/thiamin-monophosphate pyrophosphorylase. 1.24719e-14	-	gi|743816303|ref|XP_010930607.1| PREDICTED: probable thiamine biosynthetic bifunctional enzyme, chloroplastic isoform X3 [Elaeis guineensis] 7.0e-14	-	-	sp|Q2QWK9|TPS1_ORYSJ Probable thiamine biosynthetic bifunctional enzyme, chloroplastic OS=Oryza sativa subsp. japonica GN=Os12g0192500 PE=2 SV=2 4.92894e-18	tr|B8BNJ1|B8BNJ1_ORYSI Putative uncharacterized protein OS=Oryza sativa subsp. indica GN=OsI_37743 PE=3 SV=1 3.4e-13	GO:0004789, thiamine-phosphate diphosphorylase activity;GO:0005524, ATP binding;GO:0008902, hydroxymethylpyrimidine kinase activity;GO:0008972, phosphomethylpyrimidine kinase activity;GO:0009228, thiamine biosynthetic process;GO:0009229, thiamine diphosphate biosynthetic process;GO:0009507, chloroplast;GO:0009570, chloroplast stroma;GO:0046872, metal ion binding	-
TRINITY_DN51431_c3_g2	15.4781	2.99039	2.37182	2.73084e-12	4.90865e-10	up	-	-	-	-	-	-	-	-	-
TRINITY_DN63029_c1_g1	13.1533	4.55785	1.529	0.0018224	0.0237976	up	-	-	gi|743858346|ref|XP_010942331.1| PREDICTED: uncharacterized protein LOC105060360 [Elaeis guineensis] 1.7e-20	-	-	-	tr|B9RG28|B9RG28_RICCO Putative uncharacterized protein OS=Ricinus communis GN=RCOM_1438750 PE=4 SV=1 4.1e-19	-	-
TRINITY_DN50527_c1_g1	5.83137	0.634766	3.19954	0.00291089	0.0338292	up	-	-	gi|672131108|ref|XP_008789108.1| PREDICTED: LOW QUALITY PROTEIN: trihelix transcription factor GT-3b-like [Phoenix dactylifera] 2.0e-19	gi|743854773|ref|XM_010942756.1| PREDICTED: Elaeis guineensis trihelix transcription factor GT-3b-like (LOC105059459), transcript variant X2, mRNA 2.24937e-14	pfam13837, Myb_DNA-bind_4, Myb/SANT-like DNA-binding domain. This presumed domain appears to be related to other Myb/SANT-like DNA binding domains. In particular pfam10545 seems most related. This family is greatly expanded in plants and appears in several proteins annotated as transposon proteins. 1.40539e-06	sp|O80450|TGT3B_ARATH Trihelix transcription factor GT-3b OS=Arabidopsis thaliana GN=GT-3B PE=1 SV=1 1.22811e-22	tr|M0TSB3|M0TSB3_MUSAM Uncharacterized protein OS=Musa acuminata subsp. malaccensis PE=4 SV=1 8.3e-18	GO:0003700, DNA binding transcription factor activity;GO:0005634, nucleus;GO:0005730, nucleolus;GO:0006351, transcription, DNA-templated;GO:0006355, regulation of transcription, DNA-templated;GO:0016592, mediator complex;GO:0043565, sequence-specific DNA binding	-
TRINITY_DN75396_c4_g1	18.1141	6.89069	1.39439	0.00148189	0.0204186	up	PLN03140, PLN03140, ABC transporter G family member; Provisional. 7.21866e-48	KOG0065, KOG0065, KOG0065, Pleiotropic drug resistance proteins (PDR1-15), ABC superfamily [Secondary metabolites biosynthesis, transport and catabolism]. 4.17218e-35	gi|743831079|ref|XP_010934582.1| PREDICTED: ABC transporter G family member 39-like [Elaeis guineensis] 1.2e-61	-	-	sp|Q8GU82|AB45G_ORYSJ ABC transporter G family member 45 OS=Oryza sativa subsp. japonica GN=ABCG45 PE=2 SV=2 8.53545e-70	tr|M0RY13|M0RY13_MUSAM Uncharacterized protein OS=Musa acuminata subsp. malaccensis PE=3 SV=1 4.3e-56	GO:0005524, ATP binding;GO:0006810, transport;GO:0016021, integral component of membrane;GO:0016887, ATPase activity	-
TRINITY_DN75396_c4_g3	9.65204	2.72698	1.82353	0.00437674	0.0457755	up	-	-	-	-	-	-	-	-	-
TRINITY_DN75396_c4_g2	15.615	3.70908	2.0738	9.60617e-05	0.00235907	up	-	-	-	-	-	-	-	-	-
TRINITY_DN75396_c4_g5	10.8539	2.59243	2.06583	3.32905e-06	0.000142058	up	-	-	-	-	-	-	-	-	-
TRINITY_DN55329_c1_g1	12.2764	2.47214	2.31206	0.000361149	0.0068257	up	-	-	-	-	-	-	-	-	-
TRINITY_DN50100_c0_g2	17.5144	7.92255	1.14451	0.00169461	0.0225647	up	-	-	-	-	-	-	-	-	-
TRINITY_DN70050_c1_g3	37.108	11.2518	1.72158	3.99962e-05	0.00114857	up	PLN02664, PLN02664, enoyl-CoA hydratase/delta3,5-delta2,4-dienoyl-CoA isomerase. 9.26068e-43	KOG1681, KOG1681, KOG1681, Enoyl-CoA isomerase [Lipid transport and metabolism]. 1.16449e-23	gi|743863330|ref|XP_010943766.1| PREDICTED: LOW QUALITY PROTEIN: delta(3,5)-Delta(2,4)-dienoyl-CoA isomerase, mitochondrial-like [Elaeis guineensis] 5.2e-33	gi|743863329|ref|XM_010945464.1| PREDICTED: Elaeis guineensis delta(3,5)-Delta(2,4)-dienoyl-CoA isomerase, mitochondrial-like (LOC105061424), mRNA 1.26861e-83	pfam00378, ECH_1, Enoyl-CoA hydratase/isomerase. This family contains a diverse set of enzymes including: enoyl-CoA hydratase, napthoate synthase, carnitate racemase, 3-hydroxybutyryl-CoA dehydratase and dodecanoyl-CoA delta-isomerase. 6.6415e-11	sp|Q9FHR8|DCI1_ARATH Delta(3,5)-Delta(2,4)-dienoyl-CoA isomerase, peroxisomal OS=Arabidopsis thaliana GN=DCI1 PE=2 SV=1 2.68784e-36	tr|M0TJT3|M0TJT3_MUSAM Uncharacterized protein OS=Musa acuminata subsp. malaccensis PE=4 SV=1 2.2e-31	GO:0005777, peroxisome;GO:0006635, fatty acid beta-oxidation;GO:0008152, metabolic process;GO:0009062, fatty acid catabolic process;GO:0051750, delta3,5-delta2,4-dienoyl-CoA isomerase activity	K12663-ko04146 Peroxisome
TRINITY_DN50557_c1_g1	12.2958	0.232611	5.7241	5.45409e-07	2.98929e-05	up	-	-	-	-	-	-	-	-	-
TRINITY_DN75516_c2_g1	13.5362	6.38717	1.08357	0.00471335	0.0483968	up	TIGR02346, T-complex_protein_1_subunit_theta, T-complex protein 1, theta subunit. Members of this family, all eukaryotic, are part of the group II chaperonin complex called CCT (chaperonin containing TCP-1) or TRiC. The archaeal equivalent group II chaperonin is often called the thermosome. Both are somewhat related to the group I chaperonin of bacterial, GroEL/GroES. This family consists exclusi…	KOG0362, KOG0362, KOG0362, Chaperonin complex component, TCP-1 theta subunit (CCT8) [Posttranslational modification, protein turnover, chaperones]. 5.35684e-172	gi|743824058|ref|XP_010932679.1| PREDICTED: T-complex protein 1 subunit theta-like [Elaeis guineensis] 3.7e-237	gi|743774693|ref|XM_010919407.1| PREDICTED: Elaeis guineensis T-complex protein 1 subunit theta-like (LOC105042271), transcript variant X3, mRNA 0.0	pfam00118, Cpn60_TCP1, TCP-1/cpn60 chaperonin family. This family includes members from the HSP60 chaperone family and the TCP-1 (T-complex protein) family. 1.87584e-111	sp|Q94K05|TCPQ_ARATH T-complex protein 1 subunit theta OS=Arabidopsis thaliana GN=CCT8 PE=1 SV=1 0.0	tr|D7TI60|D7TI60_VITVI Putative uncharacterized protein OS=Vitis vinifera GN=VIT_08s0007g07460 PE=3 SV=1 4.2e-233	GO:0005524, ATP binding;GO:0005737, cytoplasm;GO:0005829, cytosol;GO:0006457, protein folding;GO:0009506, plasmodesma;GO:0016020, membrane;GO:0044183, protein binding involved in protein folding;GO:0051050, positive regulation of transport	-
TRINITY_DN75516_c2_g2	10.1643	3.66572	1.47134	0.00225688	0.027982	up	-	-	gi|1028960713|ref|XP_016723822.1| PREDICTED: T-complex protein 1 subunit theta-like [Gossypium hirsutum] 2.5e-06	gi|658053527|ref|XM_008364297.1| PREDICTED: Malus x domestica T-complex protein 1 subunit theta-like (LOC103426201), mRNA 1.5221e-15	-	-	tr|A0A0B0MB70|A0A0B0MB70_GOSAR T-complex 1 subunit theta OS=Gossypium arboreum GN=F383_12941 PE=3 SV=1 1.9e-06	GO:0005524, ATP binding;GO:0005737, cytoplasm;GO:0006457, protein folding	-
TRINITY_DN52066_c0_g1	21.6692	0.218518	6.63175	1.45507e-09	1.53107e-07	up	-	-	-	-	-	-	-	-	-
TRINITY_DN68274_c0_g1	7.18141	2.51648	1.51286	0.00172017	0.02282	up	-	-	-	-	-	-	-	-	-
TRINITY_DN53829_c2_g2	8.47145	1.74907	2.27602	9.67449e-05	0.00236929	up	PLN00156, PLN00156, histone H2AX; Provisional. 1.60685e-55	KOG1756, KOG1756, KOG1756, Histone 2A [Chromatin structure and dynamics]. 3.22879e-43	gi|225451096|ref|XP_002265878.1| PREDICTED: histone H2AX [Vitis vinifera] 4.2e-41	gi|702268599|ref|XM_010044835.1| PREDICTED: Eucalyptus grandis histone H2AX-like (LOC104432356), transcript variant X2, mRNA 2.15959e-116	pfam16211, Histone_H2A_C, C-terminus of histone H2A. 6.15727e-06	sp|O65759|H2AX_CICAR Histone H2AX OS=Cicer arietinum GN=HIS2A PE=2 SV=1 3.01705e-56	tr|A5BCX3|A5BCX3_VITVI Histone H2A OS=Vitis vinifera GN=VIT_14s0030g00450 PE=3 SV=1 3.2e-41	GO:0000786, nucleosome;GO:0000790, nuclear chromatin;GO:0003677, DNA binding;GO:0005634, nucleus;GO:0006342, chromatin silencing	-
TRINITY_DN67139_c0_g1	12.3522	3.40116	1.86067	8.25664e-06	0.00030605	up	pfam03029, ATP_bind_1, Conserved hypothetical ATP binding protein. Members of this family are found in a range of archaea and eukaryotes and have hypothesized ATP binding activity. 7.66283e-27	KOG1533, KOG1533, KOG1533, Predicted GTPase [General function prediction only]. 2.78339e-46	gi|970021270|ref|XP_015071893.1| PREDICTED: GPN-loop GTPase 2 [Solanum pennellii] 1.4e-48	gi|514713638|ref|XM_004952755.1| PREDICTED: Setaria italica GPN-loop GTPase 2 (LOC101776930), mRNA 2.08548e-52	pfam03029, ATP_bind_1, Conserved hypothetical ATP binding protein. Members of this family are found in a range of archaea and eukaryotes and have hypothesized ATP binding activity. 1.83071e-27	sp|Q58DD9|GPN2_PIG GPN-loop GTPase 2 OS=Sus scrofa GN=GPN2 PE=2 SV=1 5.56417e-44	tr|A0A0V0HCG0|A0A0V0HCG0_SOLCH Putative ovule protein OS=Solanum chacoense PE=4 SV=1 2.7e-49	GO:0005525, GTP binding;GO:0016787, hydrolase activity	-
TRINITY_DN67139_c0_g2	8.51446	2.90515	1.5513	0.000692096	0.011319	up	-	KOG1533, KOG1533, KOG1533, Predicted GTPase [General function prediction only]. 9.48973e-12	gi|695057327|ref|XP_009416930.1| PREDICTED: GPN-loop GTPase 2 [Musa acuminata subsp. malaccensis] 6.3e-19	gi|719970975|ref|XM_010274556.1| PREDICTED: Nelumbo nucifera GPN-loop GTPase 2 (LOC104608524), mRNA 7.72149e-29	-	sp|Q54TE7|GPN2_DICDI GPN-loop GTPase 2 homolog OS=Dictyostelium discoideum GN=gpn2 PE=2 SV=1 2.46322e-09	tr|A0A0D2R042|A0A0D2R042_GOSRA Uncharacterized protein OS=Gossypium raimondii GN=B456_010G026000 PE=4 SV=1 2.4e-18	GO:0005525, GTP binding;GO:0016787, hydrolase activity	-
TRINITY_DN71291_c3_g1	8.7074	3.73253	1.22209	0.000736535	0.0118712	up	-	KOG1541, KOG1541, KOG1541, Predicted protein carboxyl methylase [General function prediction only]. 3.64162e-74	gi|672163142|ref|XP_008801405.1| PREDICTED: Williams-Beuren syndrome chromosomal region 22 protein homolog [Phoenix dactylifera] 6.4e-92	gi|727539236|ref|XM_010445106.1| PREDICTED: Camelina sativa probable 18S rRNA (guanine-N(7))-methyltransferase (LOC104726281), mRNA 3.14304e-43	-	sp|Q9CY21|WBS22_MOUSE Probable 18S rRNA (guanine-N(7))-methyltransferase OS=Mus musculus GN=Wbscr22 PE=1 SV=1 2.48024e-78	tr|M0T0M1|M0T0M1_MUSAM Uncharacterized protein OS=Musa acuminata subsp. malaccensis PE=4 SV=1 8.3e-92	GO:0005730, nucleolus;GO:0005737, cytoplasm;GO:0006351, transcription, DNA-templated;GO:0006355, regulation of transcription, DNA-templated;GO:0006364, rRNA processing;GO:0008168, methyltransferase activity	-
TRINITY_DN50757_c2_g1	11.9705	3.32839	1.84659	0.00153802	0.0209747	up	-	-	-	-	-	-	-	-	-
TRINITY_DN65793_c2_g2	54.4956	23.2377	1.22967	0.00370744	0.0405656	up	-	-	-	-	-	-	-	-	-
TRINITY_DN66650_c3_g3	57.7328	27.7486	1.05698	0.00348774	0.0387778	up	PLN00032, PLN00032, DNA-directed RNA polymerase; Provisional. 6.68077e-46	KOG3497, KOG3497, KOG3497, DNA-directed RNA polymerase, subunit RPB10 [Transcription]. 1.93879e-41	gi|1021514444|ref|XP_016200727.1| PREDICTED: DNA-directed RNA polymerase subunit 10-like protein [Arachis ipaensis] 1.9e-35	gi|242388124|emb|FP094784.1| Phyllostachys edulis cDNA clone: bphyst017g04, full insert sequence 2.91248e-56	pfam01194, RNA_pol_N, RNA polymerases N / 8 kDa subunit. 1.0971e-28	sp|Q9SYA6|RPBAL_ARATH DNA-directed RNA polymerase subunit 10-like protein OS=Arabidopsis thaliana GN=NRPB10L PE=1 SV=1 1.82871e-44	tr|A0A0K9PHE3|A0A0K9PHE3_ZOSMR DNA-directed RNA polymerase subunit 10-like protein OS=Zostera marina GN=ZOSMA_2603G00010 PE=3 SV=1 1.4e-35	GO:0003677, DNA binding;GO:0003899, DNA-directed 5'-3' RNA polymerase activity;GO:0005665, DNA-directed RNA polymerase II, core complex;GO:0005666, DNA-directed RNA polymerase III complex;GO:0005736, DNA-directed RNA polymerase I complex;GO:0006351, transcription, DNA-templated;GO:0006360, transcription by RNA polymerase I;GO:0006366, transcription by RNA polymerase II;GO:0006383, transcription b…	K03007-ko00240 Pyrimidine metabolism;ko00230 Purine metabolism;ko03020 RNA polymerase
TRINITY_DN75272_c2_g2	812.153	332.343	1.28908	0.000377703	0.00705209	up	cd02985, TRX_CDSP32, TRX family, chloroplastic drought-induced stress protein of 32 kD (CDSP32); CDSP32 is composed of two TRX domains, a C-terminal TRX domain which contains a redox active CXXC motif and an N-terminal TRX-like domain which contains an SXXS sequence instead of the redox active motif. CDSP32 is a stress-inducible TRX, i.e., it acts as a TRX by reducing protein disulfides and is in…	-	gi|672123393|ref|XP_008785058.1| PREDICTED: thioredoxin-like protein CDSP32, chloroplastic [Phoenix dactylifera] 1.9e-41	gi|695050129|ref|XM_009414761.1| PREDICTED: Musa acuminata subsp. malaccensis thioredoxin-like protein CDSP32, chloroplastic (LOC103994433), mRNA 2.20094e-70	-	sp|Q84NN4|CDSP_ORYSJ Thioredoxin-like protein CDSP32, chloroplastic OS=Oryza sativa subsp. japonica GN=CDSP32 PE=2 SV=1 4.39364e-49	tr|M0TQ20|M0TQ20_MUSAM Uncharacterized protein OS=Musa acuminata subsp. malaccensis PE=4 SV=1 5.4e-41	GO:0000103, sulfate assimilation;GO:0005737, cytoplasm;GO:0006457, protein folding;GO:0006662, glycerol ether metabolic process;GO:0009507, chloroplast;GO:0009570, chloroplast stroma;GO:0009941, chloroplast envelope;GO:0015035, protein disulfide oxidoreductase activity;GO:0016671, oxidoreductase activity, acting on a sulfur group of donors, disulfide as acceptor;GO:0034599, cellular response to o…	-
TRINITY_DN47560_c2_g1	7.36551	1.90659	1.94979	0.00360226	0.0397087	up	-	-	-	-	-	-	-	-	-
TRINITY_DN70785_c1_g1	13.3483	3.41736	1.9657	0.0010703	0.0158731	up	-	-	gi|743834060|ref|XP_010935425.1| PREDICTED: uncharacterized protein LOC105055361 [Elaeis guineensis] 2.8e-45	-	-	-	tr|M0SN47|M0SN47_MUSAM Uncharacterized protein OS=Musa acuminata subsp. malaccensis PE=4 SV=1 7.7e-43	-	-
TRINITY_DN70785_c1_g2	12.0185	2.37989	2.33629	3.72121e-07	2.13724e-05	up	-	-	gi|1029008172|ref|XP_016667972.1| PREDICTED: uncharacterized protein LOC107888385 [Gossypium hirsutum] 9.9e-22	-	-	-	tr|A0A0B0P7M9|A0A0B0P7M9_GOSAR Uncharacterized protein OS=Gossypium arboreum GN=F383_01369 PE=4 SV=1 7.5e-22	-	-
TRINITY_DN73492_c2_g2	8.27916	2.40088	1.78592	9.97381e-05	0.00243162	up	sd00004, PPR, Pentatricopeptide repeat, an RNA-binding module. The Pentatricopeptide repeat (PPR) is a 35-residue repeat motif that forms two anti-parallel alpha helices and binds single-stranded RNA in a sequence-specific and modular manner. It is present in a large family of RNA-binding proteins that are found in protists, fungi, and metazoan, but are most abundant in the mitochondria and chlor…	-	gi|695034610|ref|XP_009404774.1| PREDICTED: pentatricopeptide repeat-containing protein At5g02860 [Musa acuminata subsp. malaccensis] 5.2e-69	-	pfam13041, PPR_2, PPR repeat family. This repeat has no known function. It is about 35 amino acids long and is found in up to 18 copies in some proteins. The family appears to be greatly expanded in plants and fungi. The repeat has been called PPR. 5.12622e-08	sp|Q9LYZ9|PP362_ARATH Pentatricopeptide repeat-containing protein At5g02860 OS=Arabidopsis thaliana GN=At5g02860 PE=2 SV=1 2.80153e-63	tr|M0T7N1|M0T7N1_MUSAM Uncharacterized protein OS=Musa acuminata subsp. malaccensis PE=4 SV=1 4.0e-69	-	-
TRINITY_DN62102_c0_g1	5.13101	0.204249	4.65084	0.00182078	0.0237905	up	-	-	-	-	-	-	-	-	-
TRINITY_DN51843_c3_g1	6.97966	1.29942	2.42529	0.000198045	0.00421983	up	-	-	-	-	-	-	-	-	-
TRINITY_DN70238_c0_g1	6.43128	1.99043	1.69203	0.0026585	0.0316931	up	-	-	gi|695003068|ref|XP_009383528.1| PREDICTED: cytokinin riboside 5'-monophosphate phosphoribohydrolase LOG1-like [Musa acuminata subsp. malaccensis] 1.7e-10	gi|1002840339|ref|XM_006645989.2| PREDICTED: Oryza brachyantha cytokinin riboside 5'-monophosphate phosphoribohydrolase LOG (LOC102718703), mRNA 1.97769e-18	-	sp|Q0JBP5|LOGL6_ORYSJ Probable cytokinin riboside 5'-monophosphate phosphoribohydrolase LOGL6 OS=Oryza sativa subsp. japonica GN=LOGL6 PE=2 SV=1 1.53777e-12	tr|M0S4V3|M0S4V3_MUSAM Cytokinin riboside 5'-monophosphate phosphoribohydrolase OS=Musa acuminata subsp. malaccensis PE=3 SV=1 1.3e-10	GO:0005634, nucleus;GO:0005829, cytosol;GO:0009691, cytokinin biosynthetic process;GO:0016799, hydrolase activity, hydrolyzing N-glycosyl compounds	-
TRINITY_DN68161_c2_g1	8.28652	2.0728	1.99919	1.36503e-06	6.57638e-05	up	smart00415, HSF, heat shock factor. 8.18874e-09	KOG0627, KOG0627, KOG0627, Heat shock transcription factor [Transcription]. 5.62015e-13	gi|672159575|ref|XP_008799550.1| PREDICTED: heat stress transcription factor B-2b [Phoenix dactylifera] 6.6e-27	gi|955720587|ref|XM_004974057.3| PREDICTED: Setaria italica heat stress transcription factor B-2b-like (LOC101775044), transcript variant X2, mRNA 1.04244e-32	pfam00447, HSF_DNA-bind, HSF-type DNA-binding. 8.88682e-07	sp|Q652B0|HFB2C_ORYSJ Heat stress transcription factor B-2c OS=Oryza sativa subsp. japonica GN=HSFB2C PE=2 SV=1 7.07188e-22	tr|A0A0D2TC18|A0A0D2TC18_GOSRA Uncharacterized protein OS=Gossypium raimondii GN=B456_008G244400 PE=3 SV=1 5.7e-23	GO:0003700, DNA binding transcription factor activity;GO:0005634, nucleus;GO:0006351, transcription, DNA-templated;GO:0043565, sequence-specific DNA binding	-
TRINITY_DN68161_c2_g2	9.04673	0.8792	3.36313	7.75929e-07	4.05726e-05	up	-	-	-	-	-	-	-	-	-
TRINITY_DN54803_c0_g1	24.0111	5.73376	2.06615	0.00036847	0.00692747	up	-	-	-	-	-	-	-	-	-
TRINITY_DN74913_c5_g2	10.201	4.7178	1.11252	0.00142267	0.0198057	up	pfam03000, NPH3, NPH3 family. Phototropism of Arabidopsis thaliana seedlings in response to a blue light source is initiated by nonphototropic hypocotyl 1 (NPH1), a light-activated serine-threonine protein kinase. Mutations in NPH3 disrupt early signaling occurring downstream of the NPH1 photoreceptor. The NPH3 gene encodes a NPH1-interacting protein. NPH3 is a member of a large protein family, a…	-	gi|672137658|ref|XP_008792560.1| PREDICTED: BTB/POZ domain-containing protein NPY4-like [Phoenix dactylifera] 4.5e-107	gi|727416969|ref|XM_010519488.1| PREDICTED: Camelina sativa BTB/POZ domain-containing protein NPY2-like (LOC104793149), transcript variant X7, mRNA 9.91995e-30	pfam03000, NPH3, NPH3 family. Phototropism of Arabidopsis thaliana seedlings in response to a blue light source is initiated by nonphototropic hypocotyl 1 (NPH1), a light-activated serine-threonine protein kinase. Mutations in NPH3 disrupt early signaling occurring downstream of the NPH1 photoreceptor. The NPH3 gene encodes a NPH1-interacting protein. NPH3 is a member of a large protein family, a…	sp|O80970|NPY2_ARATH BTB/POZ domain-containing protein NPY2 OS=Arabidopsis thaliana GN=NPY2 PE=2 SV=1 1.68771e-92	tr|F6HSU0|F6HSU0_VITVI Putative uncharacterized protein OS=Vitis vinifera GN=VIT_07s0129g00250 PE=4 SV=1 1.8e-95	GO:0009958, positive gravitropism;GO:0016567, protein ubiquitination;GO:0071944, cell periphery	-
TRINITY_DN63491_c2_g1	167.037	45.9176	1.86304	1.95204e-06	9.01892e-05	up	-	-	-	-	-	-	-	-	-
TRINITY_DN71919_c0_g1	5.20126	1.26614	2.03842	0.00243035	0.0296261	up	pfam13639, zf-RING_2, Ring finger domain. 1.17136e-10	KOG4628, KOG4628, KOG4628, Predicted E3 ubiquitin ligase [Posttranslational modification, protein turnover, chaperones]. 1.82192e-07	gi|672122749|ref|XP_008784713.1| PREDICTED: E3 ubiquitin-protein ligase Os04g0590900-like [Phoenix dactylifera] 6.6e-16	-	pfam13639, zf-RING_2, Ring finger domain. 2.79848e-11	sp|Q9LF64|ATL52_ARATH RING-H2 finger protein ATL52 OS=Arabidopsis thaliana GN=ATL52 PE=2 SV=1 3.22376e-16	tr|A0A0D9XYX4|A0A0D9XYX4_9ORYZ Uncharacterized protein OS=Leersia perrieri PE=4 SV=1 6.6e-16	GO:0008270, zinc ion binding;GO:0016021, integral component of membrane;GO:0043161, proteasome-mediated ubiquitin-dependent protein catabolic process;GO:0061630, ubiquitin protein ligase activity	-
TRINITY_DN75374_c2_g1	6.47155	1.96975	1.7161	0.00308892	0.0354121	up	-	-	-	-	-	-	-	-	-
TRINITY_DN70607_c0_g5	6.79158	1.03262	2.71744	0.0017201	0.02282	up	PLN03081, PLN03081, pentatricopeptide (PPR) repeat-containing protein; Provisional. 1.45603e-19	-	gi|225462250|ref|XP_002263297.1| PREDICTED: pentatricopeptide repeat-containing protein At1g20230 [Vitis vinifera] 3.8e-26	-	-	sp|Q9LFI1|PP280_ARATH Pentatricopeptide repeat-containing protein At3g53360, mitochondrial OS=Arabidopsis thaliana GN=PCMP-E86 PE=2 SV=1 1.1287e-24	tr|D7T0V1|D7T0V1_VITVI Putative uncharacterized protein OS=Vitis vinifera GN=VIT_19s0085g00560 PE=4 SV=1 2.9e-26	GO:0005739, mitochondrion;GO:0008270, zinc ion binding	-
TRINITY_DN62799_c3_g4	7.56725	2.16341	1.80646	7.81568e-07	4.08069e-05	up	-	-	gi|719994017|ref|XP_010254051.1| PREDICTED: bark storage protein A [Nelumbo nucifera] 2.4e-48	-	-	sp|B7GIU7|MTNN_ANOFW 5'-methylthioadenosine/S-adenosylhomocysteine nucleosidase OS=Anoxybacillus flavithermus (strain DSM 21510 / WK1) GN=mtnN PE=3 SV=1 2.70898e-06	tr|A0A0A0M0L4|A0A0A0M0L4_CUCSA Uncharacterized protein OS=Cucumis sativus GN=Csa_1G696520 PE=4 SV=1 2.6e-47	GO:0003824, catalytic activity;GO:0008782, adenosylhomocysteine nucleosidase activity;GO:0008930, methylthioadenosine nucleosidase activity;GO:0009116, nucleoside metabolic process;GO:0009164, nucleoside catabolic process;GO:0016021, integral component of membrane;GO:0019284, L-methionine salvage from S-adenosylmethionine;GO:0019509, L-methionine salvage from methylthioadenosine	-
TRINITY_DN51085_c0_g1	5.20887	1.69451	1.6201	0.00108783	0.0160721	up	-	-	-	-	-	-	-	-	-
TRINITY_DN62322_c0_g1	139.664	46.9659	1.57228	2.83427e-07	1.67914e-05	up	-	-	-	-	-	-	-	-	-
TRINITY_DN76069_c9_g3	420.907	182.067	1.20903	0.00138281	0.0193735	up	smart00848, Inhibitor_I29, Cathepsin propeptide inhibitor domain (I29). This domain is found at the N-terminus of some C1 peptidases such as Cathepsin L where it acts as a propeptide. There are also a number of proteins that are composed solely of multiple copies of this domain such as the peptidase inhibitor salarin. This family is classified as I29 by MEROPS. Peptide proteinase inhibitors can b…	-	gi|672107936|ref|XP_008782544.1| PREDICTED: LOW QUALITY PROTEIN: oryzain gamma chain-like [Phoenix dactylifera] 8.7e-18	-	pfam08246, Inhibitor_I29, Cathepsin propeptide inhibitor domain (I29). This domain is found at the N-terminus of some C1 peptidases such as Cathepsin L where it acts as a propeptide. There are also a number of proteins that are composed solely of multiple copies of this domain such as the peptidase inhibitor salarin. This family is classified as I29 by MEROPS. 1.84464e-08	sp|P25778|ORYC_ORYSJ Oryzain gamma chain OS=Oryza sativa subsp. japonica GN=Os09g0442300 PE=2 SV=2 8.07576e-19	tr|M0S1Z9|M0S1Z9_MUSAM Uncharacterized protein OS=Musa acuminata subsp. malaccensis PE=3 SV=1 1.5e-17	GO:0004197, cysteine-type endopeptidase activity;GO:0005615, extracellular space;GO:0005764, lysosome;GO:0006955, immune response;GO:0008234, cysteine-type peptidase activity;GO:0051603, proteolysis involved in cellular protein catabolic process	-
TRINITY_DN72766_c4_g1	18.9632	5.27669	1.8455	4.3538e-06	0.000179035	up	-	-	gi|719991461|ref|XP_010253270.1| PREDICTED: uncharacterized protein LOC104594601 [Nelumbo nucifera] 2.4e-09	-	-	-	-	-	-
TRINITY_DN72766_c4_g3	87.8871	28.2231	1.63877	1.07063e-06	5.34133e-05	up	-	-	gi|695075308|ref|XP_009384888.1| PREDICTED: uncharacterized protein LOC103972315 [Musa acuminata subsp. malaccensis] 6.0e-27	-	-	-	tr|M0RV27|M0RV27_MUSAM Uncharacterized protein OS=Musa acuminata subsp. malaccensis PE=4 SV=1 5.2e-23	-	-
TRINITY_DN72766_c4_g2	65.7136	21.7178	1.59731	1.38498e-06	6.66673e-05	up	-	-	-	-	-	-	-	-	-
TRINITY_DN50900_c2_g3	141.804	68.4111	1.05159	0.00100481	0.015137	up	pfam00230, MIP, Major intrinsic protein. MIP (Major Intrinsic Protein) family proteins exhibit essentially two distinct types of channel properties: (1) specific water transport by the aquaporins, and (2) small neutral solutes transport, such as glycerol by the glycerol facilitators. 1.58757e-21	KOG0223, KOG0223, KOG0223, Aquaporin (major intrinsic protein family) [Carbohydrate transport and metabolism]. 1.1435e-22	gi|440807731|gb|AGC24024.1| plasma membrane intrinsic protein 1 [Lilium hybrid cultivar] 1.0e-47	gi|960481711|ref|XM_003575362.3| PREDICTED: Brachypodium distachyon aquaporin PIP2-4 (LOC100843490), mRNA 7.75107e-90	pfam00230, MIP, Major intrinsic protein. MIP (Major Intrinsic Protein) family proteins exhibit essentially two distinct types of channel properties: (1) specific water transport by the aquaporins, and (2) small neutral solutes transport, such as glycerol by the glycerol facilitators. 3.79285e-22	sp|Q9XF58|PIP25_MAIZE Aquaporin PIP2-5 OS=Zea mays GN=PIP2-5 PE=1 SV=1 3.33126e-63	tr|M9PIC0|M9PIC0_9LILI Plasma membrane intrinsic protein 1 OS=Lilium hybrid cultivar GN=PIP1 PE=2 SV=1 7.8e-48	GO:0005215, transporter activity;GO:0005886, plasma membrane;GO:0016021, integral component of membrane	-
TRINITY_DN75041_c3_g9	54.3509	0.0001	19.0519	1.07123e-11	1.7243e-09	up	-	-	-	gi|58036756|emb|AJ628760.1| Soybean mosaic virus partial polyprotein gene for P1 protein, genomic RNA, isolate WH1 0.0	-	sp|P0CK00|MVP_PEMVM P3N-PIPO polyprotein OS=Peanut mottle virus (strain M) PE=3 SV=2 2.6013e-07	-	GO:0004197, cysteine-type endopeptidase activity;GO:0044219, host cell plasmodesma;GO:0046740, transport of virus in host, cell to cell	-
TRINITY_DN75041_c3_g8	5.15584	0.0001	15.6539	0.00152402	0.0208423	up	-	-	-	gi|593000243|gb|KF982784.1| Soybean mosaic virus isolate NN, complete genome 6.14702e-132	-	sp|P0CK07|MVP_SBMVG P3N-PIPO polyprotein OS=Soybean mosaic virus (strain G2) PE=3 SV=2 1.8826e-77	-	GO:0004197, cysteine-type endopeptidase activity;GO:0044219, host cell plasmodesma;GO:0046740, transport of virus in host, cell to cell	-
TRINITY_DN71808_c1_g1	7.86458	2.28296	1.78447	0.000354274	0.00672326	up	-	-	-	-	-	-	-	-	-
TRINITY_DN67686_c1_g3	75.9116	33.349	1.18668	0.00129007	0.0183547	up	cd03112, CobW_like, The function of this protein family is unkown. The amino acid sequence of YjiA protein in E. coli contains several conserved motifs that characterizes it as a P-loop GTPase. YijA gene is among the genes significantly induced in response to DNA-damage caused by mitomycin. YijA gene is a homologue of the CobW gene which encodes the cobalamin synthesis protein/P47K. 2.9063e-36	KOG2743, KOG2743, KOG2743, Cobalamin synthesis protein [Coenzyme transport and metabolism]. 4.75921e-36	gi|590615748|ref|XP_007023311.1| Plastid transcriptionally active 17 isoform 1 [Theobroma cacao] 1.3e-53	-	pfam02492, cobW, CobW/HypB/UreG, nucleotide-binding domain. This domain is found in HypB, a hydrogenase expression / formation protein, and UreG a urease accessory protein. Both these proteins contain a P-loop nucleotide binding motif. HypB has GTPase activity and is a guanine nucleotide binding protein. It is not known whether UreG binds GTP or some other nucleotide. Both enzymes are involved in…	sp|Q8IUF1|CBWD2_HUMAN COBW domain-containing protein 2 OS=Homo sapiens GN=CBWD2 PE=2 SV=1 3.99372e-27	tr|A0A061G927|A0A061G927_THECC Plastid transcriptionally active 17 isoform 1 OS=Theobroma cacao GN=TCM_027300 PE=4 SV=1 9.9e-54	GO:0005524, ATP binding	-
TRINITY_DN67686_c1_g1	76.83	33.1717	1.21172	0.000108223	0.00258953	up	PRK11537, PRK11537, putative GTP-binding protein YjiA; Provisional. 3.05101e-10	KOG2743, KOG2743, KOG2743, Cobalamin synthesis protein [Coenzyme transport and metabolism]. 3.32605e-21	gi|586754458|ref|XP_006852829.1| PREDICTED: COBW domain-containing protein 1 [Amborella trichopoda] 6.3e-59	gi|769802017|ref|XM_006852767.2| PREDICTED: Amborella trichopoda COBW domain-containing protein 1 (LOC18442552), mRNA 3.39421e-82	pfam07683, CobW_C, Cobalamin synthesis protein cobW C-terminal domain. This is a large and diverse family of putative metal chaperones that can be separated into up to 15 subgroups. In addition to known roles in cobalamin biosynthesis and the activation of the Fe-type nitrile hydratase, this family is also known to be involved in the response to zinc limitation. The CobW subgroup involved in coba…	sp|P24203|YJIA_ECOLI Uncharacterized GTP-binding protein YjiA OS=Escherichia coli (strain K12) GN=yjiA PE=1 SV=3 2.97905e-08	tr|U5CMD6|U5CMD6_AMBTC Uncharacterized protein OS=Amborella trichopoda GN=AMTR_s00033p00183310 PE=4 SV=1 4.8e-59	GO:0003924, GTPase activity;GO:0005525, GTP binding;GO:0005829, cytosol;GO:0006974, cellular response to DNA damage stimulus;GO:0042802, identical protein binding;GO:0046914, transition metal ion binding	-
TRINITY_DN75271_c2_g3	10.8028	1.07382	3.33058	1.19787e-06	5.86535e-05	up	-	-	-	-	-	-	-	-	-
TRINITY_DN67489_c0_g1	8.79072	0.702073	3.64629	1.10218e-07	7.31085e-06	up	-	-	-	-	-	-	-	-	-
TRINITY_DN67489_c0_g2	11.0047	3.20653	1.77904	0.00457206	0.0473236	up	-	-	gi|823176418|ref|XP_012486440.1| PREDICTED: transcription factor BEE 3-like isoform X1 [Gossypium raimondii] 8.4e-16	-	-	sp|Q8GZ13|BEE1_ARATH Transcription factor BEE 1 OS=Arabidopsis thaliana GN=BEE1 PE=2 SV=1 4.21468e-16	tr|A0A0D2S6B0|A0A0D2S6B0_GOSRA Uncharacterized protein OS=Gossypium raimondii GN=B456_006G194500 PE=4 SV=1 6.4e-16	GO:0003677, DNA binding;GO:0003700, DNA binding transcription factor activity;GO:0005634, nucleus;GO:0006351, transcription, DNA-templated;GO:0006355, regulation of transcription, DNA-templated;GO:1902448, positive regulation of shade avoidance	-
TRINITY_DN72932_c4_g1	12.7289	4.7991	1.40727	0.000154143	0.00343829	up	pfam14432, DYW_deaminase, DYW family of nucleic acid deaminases. A family of nucleic acid deaminases prototyped by the plant PPR DYW proteins that are implicated in chloroplast and mitochondrial RNA transcript maturation by numerous C to U editing events. The name derives from the DYW motif present at the C-terminus of the classical plant PPR DYW deaminases. Members of this family are present in …	-	gi|695021319|ref|XP_009397744.1| PREDICTED: pentatricopeptide repeat-containing protein At4g37380, chloroplastic [Musa acuminata subsp. malaccensis] 3.2e-61	gi|566213487|ref|XM_002324199.2| Populus trichocarpa pentatricopeptide repeat-containing family protein (POPTR_0018s00520g) mRNA, complete cds 2.23815e-12	pfam14432, DYW_deaminase, DYW family of nucleic acid deaminases. A family of nucleic acid deaminases prototyped by the plant PPR DYW proteins that are implicated in chloroplast and mitochondrial RNA transcript maturation by numerous C to U editing events. The name derives from the DYW motif present at the C-terminus of the classical plant PPR DYW deaminases. Members of this family are present in …	sp|Q9SZT8|PP354_ARATH Pentatricopeptide repeat-containing protein ELI1, chloroplastic OS=Arabidopsis thaliana GN=ELI1 PE=3 SV=1 2.98113e-61	tr|A0A061DGV0|A0A061DGV0_THECC Tetratricopeptide repeat (TPR)-like superfamily protein OS=Theobroma cacao GN=TCM_000719 PE=4 SV=1 8.6e-59	GO:0003723, RNA binding;GO:0006397, mRNA processing;GO:0008270, zinc ion binding;GO:0009507, chloroplast;GO:1900865, chloroplast RNA modification	-
TRINITY_DN65988_c0_g1	54.6876	0.166318	8.36113	3.89063e-12	6.80584e-10	up	-	-	-	-	-	-	-	-	-
TRINITY_DN55126_c0_g2	9.28427	2.40032	1.95156	0.00265631	0.0316839	up	-	-	gi|697137760|ref|XP_009622955.1| PREDICTED: uncharacterized protein LOC104114268 [Nicotiana tomentosiformis] 4.4e-08	gi|743757515|ref|XM_010924029.1| PREDICTED: Elaeis guineensis uncharacterized LOC105045663 (LOC105045663), mRNA 1.35078e-27	-	-	tr|B9SM04|B9SM04_RICCO Gamma-glutamyl-gamma-aminobutyrate hydrolase, putative OS=Ricinus communis GN=RCOM_1311120 PE=4 SV=1 1.7e-07	GO:0006541, glutamine metabolic process;GO:0016787, hydrolase activity	-
TRINITY_DN44317_c2_g1	8.02777	2.03329	1.98118	0.00130021	0.0184598	up	-	-	-	-	-	-	-	-	-
TRINITY_DN63939_c1_g1	13.6299	0.205666	6.05033	1.01106e-06	5.07385e-05	up	-	-	-	-	-	-	-	-	-
TRINITY_DN73998_c1_g1	6.55002	0.914296	2.84077	7.28793e-06	0.000274734	up	PLN03129, PLN03129, NADP-dependent malic enzyme; Provisional. 2.83894e-08	KOG1257, KOG1257, KOG1257, NADP+-dependent malic enzyme [Energy production and conversion]. 1.23962e-07	gi|390533881|gb|AFM08812.1| NADP-dependent malic protein [Dimocarpus longan] 1.6e-13	-	-	sp|P34105|MAOX_POPTR NADP-dependent malic enzyme OS=Populus trichocarpa PE=2 SV=3 3.41892e-15	tr|I4AXX7|I4AXX7_9ROSI Malic enzyme OS=Dimocarpus longan PE=2 SV=1 1.2e-13	GO:0004471, malate dehydrogenase (decarboxylating) (NAD+) activity;GO:0004473, malate dehydrogenase (decarboxylating) (NADP+) activity;GO:0005737, cytoplasm;GO:0006108, malate metabolic process;GO:0008948, oxaloacetate decarboxylase activity;GO:0046872, metal ion binding;GO:0051287, NAD binding	-
TRINITY_DN52302_c0_g1	5.02493	1.14487	2.13392	0.00138247	0.0193712	up	-	-	-	-	-	-	-	-	-
TRINITY_DN67491_c1_g1	50.9127	16.0436	1.66602	5.04681e-07	2.78427e-05	up	PLN00168, PLN00168, Cytochrome P450; Provisional. 8.96289e-92	KOG0156, KOG0156, KOG0156, Cytochrome P450 CYP2 subfamily [Secondary metabolites biosynthesis, transport and catabolism]. 9.72842e-41	gi|672148371|ref|XP_008797181.1| PREDICTED: cytochrome P450 89A2-like [Phoenix dactylifera] 2.6e-77	gi|695070581|ref|XM_009384050.1| PREDICTED: Musa acuminata subsp. malaccensis cytochrome P450 89A2-like (LOC103970318), mRNA 1.30398e-90	pfam00067, p450, Cytochrome P450. Cytochrome P450s are haem-thiolate proteins involved in the oxidative degradation of various compounds. They are particularly well known for their role in the degradation of environmental toxins and mutagens. They can be divided into 4 classes, according to the method by which electrons from NAD(P)H are delivered to the catalytic site. Sequence conservation is re…	sp|Q42602|C89A2_ARATH Cytochrome P450 89A2 OS=Arabidopsis thaliana GN=CYP89A2 PE=2 SV=2 2.27264e-68	tr|B6SSB8|B6SSB8_MAIZE Transposon protein OS=Zea mays PE=2 SV=1 5.0e-73	GO:0004497, monooxygenase activity;GO:0005506, iron ion binding;GO:0016020, membrane;GO:0016021, integral component of membrane;GO:0016705, oxidoreductase activity, acting on paired donors, with incorporation or reduction of molecular oxygen;GO:0016709, oxidoreductase activity, acting on paired donors, with incorporation or reduction of molecular oxygen, NAD(P)H as one donor, and incorporation of…	K07409-ko00830 Retinol metabolism;ko00140 Steroid hormone biosynthesis;ko00982 Drug metabolism - cytochrome P450;ko00591 Linoleic acid metabolism;ko00380 Tryptophan metabolism;ko00232 Caffeine metabolism;ko00980 Metabolism of xenobiotics by cytochrome P450
TRINITY_DN67491_c1_g3	10.8204	2.1551	2.32793	2.68606e-06	0.000118213	up	-	-	-	-	-	-	-	-	-
TRINITY_DN56813_c0_g2	15.0898	0.916109	4.04191	2.27654e-09	2.28903e-07	up	-	-	-	-	-	-	-	-	-
TRINITY_DN52427_c0_g1	7.17382	0.609015	3.55819	5.4181e-05	0.00147459	up	-	-	-	-	-	-	-	-	-
TRINITY_DN60762_c1_g2	5.18596	1.25405	2.04802	0.000641923	0.0106884	up	-	-	-	-	-	-	-	-	-
TRINITY_DN52716_c3_g2	6.7655	2.34206	1.53042	0.000449739	0.00807224	up	-	-	-	-	-	-	-	-	-
TRINITY_DN67286_c1_g3	50.3865	18.2615	1.46424	0.00125286	0.0179196	up	-	-	gi|720099463|ref|XP_010247946.1| PREDICTED: uncharacterized protein LOC104590883 [Nelumbo nucifera] 2.2e-11	-	-	-	tr|A0A067LDG7|A0A067LDG7_JATCU Uncharacterized protein OS=Jatropha curcas GN=JCGZ_15108 PE=4 SV=1 4.1e-10	-	-
TRINITY_DN72864_c1_g6	38.6036	15.6316	1.30427	0.0020358	0.0258655	up	-	-	gi|658047273|ref|XP_008359317.1| PREDICTED: cytochrome c-type biogenesis ccda-like chloroplastic protein isoform X2 [Malus domestica] 1.0e-14	-	-	sp|Q9M5P3|CCDA_ARATH Cytochrome c-type biogenesis ccda-like chloroplastic protein OS=Arabidopsis thaliana GN=CCDA PE=1 SV=1 3.70799e-19	tr|C5Y464|C5Y464_SORBI Putative uncharacterized protein Sb05g002430 OS=Sorghum bicolor GN=Sb05g002430 PE=4 SV=1 1.8e-14	GO:0009535, chloroplast thylakoid membrane;GO:0010190, cytochrome b6f complex assembly;GO:0016021, integral component of membrane;GO:0017004, cytochrome complex assembly;GO:0055035, plastid thylakoid membrane;GO:0055114, oxidation-reduction process	-
TRINITY_DN72864_c1_g5	28.1688	9.84064	1.51727	2.48435e-05	0.000771554	up	-	-	gi|168053106|ref|XP_001778979.1| predicted protein [Physcomitrella patens] 2.4e-08	gi|703119136|ref|XM_010103489.1| Morus notabilis Cytochrome c-type biogenesis ccda-like chloroplastic protein 2 partial mRNA 1.35378e-15	-	sp|Q2QY07|CCDA2_ORYSJ Cytochrome c-type biogenesis ccda-like chloroplastic protein 2 OS=Oryza sativa subsp. japonica GN=CCDA2 PE=3 SV=1 4.80824e-19	tr|A9TK38|A9TK38_PHYPA Predicted protein OS=Physcomitrella patens subsp. patens GN=PHYPADRAFT_146798 PE=4 SV=1 1.8e-08	GO:0009535, chloroplast thylakoid membrane;GO:0016021, integral component of membrane;GO:0017004, cytochrome complex assembly;GO:0055114, oxidation-reduction process	-
TRINITY_DN58776_c0_g2	31.9692	4.06508	2.97532	3.56727e-16	1.21358e-13	up	-	-	gi|672139372|ref|XP_008793464.1| PREDICTED: protein GIGANTEA-like [Phoenix dactylifera] 1.4e-40	-	-	sp|Q9AWL7|GIGAN_ORYSJ Protein GIGANTEA OS=Oryza sativa subsp. japonica GN=GI PE=2 SV=2 7.33618e-40	tr|A0A076KWF3|A0A076KWF3_9ROSI Gigantea OS=Dimocarpus longan PE=2 SV=1 4.2e-37	GO:0005634, nucleus;GO:0009908, flower development;GO:0030154, cell differentiation;GO:0048511, rhythmic process;GO:2000028, regulation of photoperiodism, flowering	-
TRINITY_DN48951_c2_g1	6.43434	2.1316	1.59385	0.00464869	0.0479015	up	-	-	-	-	-	-	-	-	-
TRINITY_DN59872_c2_g1	45.551	0.0249271	10.8356	2.94421e-12	5.24963e-10	up	cd06472, ACD_ScHsp26_like, Alpha crystallin domain (ACD) found in Saccharomyces cerevisiae (Sc) small heat shock protein (Hsp)26 and similar proteins. sHsps are molecular chaperones that suppress protein aggregation and protect against cell stress, and are generally active as large oligomers consisting of multiple subunits. ScHsp26 is temperature-regulated, it switches from an inactive to a chape…	KOG0710, KOG0710, KOG0710, Molecular chaperone (small heat-shock protein Hsp26/Hsp42) [Posttranslational modification, protein turnover, chaperones]. 4.199e-15	gi|672117564|ref|XP_008781973.1| PREDICTED: 22.0 kDa class IV heat shock protein-like [Phoenix dactylifera] 8.9e-23	gi|695065118|ref|XM_009422867.1| PREDICTED: Musa acuminata subsp. malaccensis 22.0 kDa class IV heat shock protein-like (LOC104000746), mRNA 1.19251e-25	pfam00011, HSP20, Hsp20/alpha crystallin family. Not only do small heat-shock-proteins occur in eukaryotes and prokaryotes but they have also now been shown to occur in cyanobacterial phages as well as their bacterial hosts. 1.22273e-13	sp|Q38806|HSP22_ARATH 22.0 kDa heat shock protein OS=Arabidopsis thaliana GN=HSP22.0 PE=2 SV=1 1.11068e-26	tr|A0A067DV78|A0A067DV78_CITSI Uncharacterized protein OS=Citrus sinensis GN=CISIN_1g028798mg PE=3 SV=1 9.7e-22	GO:0005783, endoplasmic reticulum;GO:0009408, response to heat	K13993-ko04141 Protein processing in endoplasmic reticulum
TRINITY_DN50174_c0_g1	33.498	6.10548	2.4559	3.33362e-10	4.02301e-08	up	-	-	gi|672193131|ref|XP_008775953.1| PREDICTED: LOW QUALITY PROTEIN: rubisco accumulation factor 1, chloroplastic-like [Phoenix dactylifera] 8.6e-36	-	-	sp|Q9SR19|RAF2_ARATH Rubisco accumulation factor 2, chloroplastic OS=Arabidopsis thaliana GN=RAF2 PE=1 SV=1 2.39645e-31	tr|A0A0A0LY43|A0A0A0LY43_CUCSA Uncharacterized protein OS=Cucumis sativus GN=Csa_1G690280 PE=4 SV=1 1.8e-33	GO:0009507, chloroplast;GO:0009570, chloroplast stroma	-
TRINITY_DN67348_c1_g4	7.62568	0.842985	3.17729	1.95181e-05	0.000634425	up	-	-	gi|645257131|ref|XP_008234272.1| PREDICTED: heat stress transcription factor B-2a [Prunus mume] 3.4e-08	gi|1002865637|ref|XM_006659593.2| PREDICTED: Oryza brachyantha heat stress transcription factor B-2b-like (LOC102710519), mRNA 8.65655e-22	-	sp|Q652B0|HFB2C_ORYSJ Heat stress transcription factor B-2c OS=Oryza sativa subsp. japonica GN=HSFB2C PE=2 SV=1 3.18058e-09	tr|A0A0E0AYI0|A0A0E0AYI0_9ORYZ Uncharacterized protein OS=Oryza glumipatula PE=3 SV=1 5.8e-08	GO:0003700, DNA binding transcription factor activity;GO:0005634, nucleus;GO:0006351, transcription, DNA-templated;GO:0043565, sequence-specific DNA binding	-
TRINITY_DN74783_c2_g1	20.9944	7.206	1.54274	0.00145305	0.0201262	up	-	-	-	-	-	-	-	-	-
TRINITY_DN75324_c1_g1	47.7865	13.1838	1.85784	0.000617859	0.0103736	up	-	-	-	-	-	sp|Q00874|DR100_ARATH DNA-damage-repair/toleration protein DRT100 OS=Arabidopsis thaliana GN=DRT100 PE=2 SV=2 1.96158e-09	-	GO:0000166, nucleotide binding;GO:0006281, DNA repair;GO:0009507, chloroplast	-
TRINITY_DN53180_c0_g1	5.37875	2.33221	1.20557	0.00314643	0.0358712	up	-	-	-	-	-	-	-	-	-
TRINITY_DN44451_c0_g1	238.779	98.479	1.27779	0.000115298	0.00272752	up	-	-	gi|629095865|gb|KCW61860.1| hypothetical protein EUGRSUZ_H04545 [Eucalyptus grandis] 1.3e-08	gi|695075551|ref|XM_009386742.1| PREDICTED: Musa acuminata subsp. malaccensis uncharacterized LOC103972408 (LOC103972408), mRNA 1.48871e-22	pfam05564, Auxin_repressed, Dormancy/auxin associated protein. This family contains several plant dormancy-associated and auxin-repressed proteins the function of which are poorly understood. 3.31652e-06	sp|Q8LD26|DRMH3_ARATH Dormancy-associated protein homolog 3 OS=Arabidopsis thaliana GN=At1g56220 PE=1 SV=1 1.67498e-10	tr|A0A059B7J4|A0A059B7J4_EUCGR Uncharacterized protein OS=Eucalyptus grandis GN=EUGRSUZ_H04545 PE=4 SV=1 9.7e-09	-	-
TRINITY_DN60748_c0_g1	33.9007	15.5778	1.12182	0.000137176	0.0031327	up	cd04714, BAH_BAHCC1, BAH, or Bromo Adjacent Homology domain, as present in mammalian BAHCC1 and similar proteins. BAHCC1 stands for BAH domain and coiled-coil containing 1. BAH domains are found in a variety of proteins playing roles in transcriptional silencing and the remodeling of chromatin. It is assumed that in most or all of these instances the BAH domain mediates protein-protein interactio…	KOG1886, KOG1886, KOG1886, BAH domain proteins [Transcription]. 3.2274e-23	gi|743766402|ref|XP_010913441.1| PREDICTED: BAH and coiled-coil domain-containing protein 1-like isoform X2 [Elaeis guineensis] 2.4e-118	gi|743766403|ref|XM_010915140.1| PREDICTED: Elaeis guineensis BAH and coiled-coil domain-containing protein 1-like (LOC105039126), transcript variant X3, mRNA 7.86597e-160	pfam01426, BAH, BAH domain. This domain has been called BAH (Bromo adjacent homology) domain and has also been called ELM1 and BAM (Bromo adjacent motif) domain. The function of this domain is unknown but may be involved in protein-protein interaction. 8.07603e-19	sp|F4JL28|EBS_ARATH Chromatin remodeling protein EBS OS=Arabidopsis thaliana GN=EBS PE=1 SV=1 3.52671e-126	tr|W1NJ52|W1NJ52_AMBTC Uncharacterized protein OS=Amborella trichopoda GN=AMTR_s00151p00046880 PE=4 SV=1 2.9e-116	GO:0000785, chromatin;GO:0000976, transcription regulatory region sequence-specific DNA binding;GO:0003682, chromatin binding;GO:0005634, nucleus;GO:0005677, chromatin silencing complex;GO:0006342, chromatin silencing;GO:0006351, transcription, DNA-templated;GO:0006355, regulation of transcription, DNA-templated;GO:0008270, zinc ion binding;GO:0009791, post-embryonic development;GO:0009845, seed …	-
TRINITY_DN47221_c2_g1	73.791	19.6093	1.91191	0.00266138	0.0317172	up	-	-	-	-	-	-	-	-	-
TRINITY_DN64037_c2_g1	50.6199	1.444	5.13156	1.36003e-30	2.5565e-27	up	-	-	gi|684906658|gb|AIN76716.1| 18.2 class I small shock hsp [Pinellia ternata] 1.4e-08	gi|684906657|gb|KF693218.1| Pinellia ternata 18.2 class I small shock hsp mRNA, complete cds 4.51323e-34	-	sp|P27396|HSP11_DAUCA 17.8 kDa class I heat shock protein OS=Daucus carota PE=3 SV=1 8.49277e-08	tr|A0A096YDV6|A0A096YDV6_PINTE 18.2 class I small shock hsp OS=Pinellia ternata PE=2 SV=1 1.0e-08	GO:0005737, cytoplasm	-
TRINITY_DN64037_c2_g2	1520.52	6.04041	7.9757	1.7152e-85	9.51119e-81	up	cd06472, ACD_ScHsp26_like, Alpha crystallin domain (ACD) found in Saccharomyces cerevisiae (Sc) small heat shock protein (Hsp)26 and similar proteins. sHsps are molecular chaperones that suppress protein aggregation and protect against cell stress, and are generally active as large oligomers consisting of multiple subunits. ScHsp26 is temperature-regulated, it switches from an inactive to a chape…	KOG0710, KOG0710, KOG0710, Molecular chaperone (small heat-shock protein Hsp26/Hsp42) [Posttranslational modification, protein turnover, chaperones]. 9.14274e-06	gi|684906658|gb|AIN76716.1| 18.2 class I small shock hsp [Pinellia ternata] 2.3e-37	gi|684906657|gb|KF693218.1| Pinellia ternata 18.2 class I small shock hsp mRNA, complete cds 8.12992e-115	-	sp|P05478|HSP16_SOYBN 18.5 kDa class I heat shock protein OS=Glycine max GN=HSP18.5-C PE=3 SV=1 4.45136e-30	tr|A0A096YDV6|A0A096YDV6_PINTE 18.2 class I small shock hsp OS=Pinellia ternata PE=2 SV=1 1.8e-37	GO:0005737, cytoplasm	-
TRINITY_DN39478_c1_g1	24.4868	4.98164	2.29731	3.04847e-05	0.000913017	up	-	-	gi|743770071|ref|XP_010915329.1| PREDICTED: peroxisomal membrane protein PMP22-like isoform X2 [Elaeis guineensis] 3.7e-15	-	-	sp|Q9ZS51|PMP22_ARATH Peroxisomal membrane protein PMP22 OS=Arabidopsis thaliana GN=PMP22 PE=1 SV=1 5.43272e-14	tr|B6UFM9|B6UFM9_MAIZE Peroxisomal membrane protein PMP22 OS=Zea mays PE=2 SV=1 3.6e-15	GO:0005778, peroxisomal membrane;GO:0016021, integral component of membrane	-
TRINITY_DN57956_c1_g2	33.242	10.8048	1.62133	0.000145104	0.00327851	up	-	-	-	-	-	-	-	-	-
TRINITY_DN47078_c0_g2	9.40786	0.486362	4.27376	0.000731187	0.0118004	up	-	-	-	-	-	-	-	-	-
TRINITY_DN61737_c0_g2	9.8073	3.6258	1.43556	0.00393422	0.0424069	up	-	-	gi|672127843|ref|XP_008787399.1| PREDICTED: uncharacterized protein LOC103705465 [Phoenix dactylifera] 1.5e-77	gi|985459420|ref|XM_006485839.2| PREDICTED: Citrus sinensis uncharacterized LOC102613194 (LOC102613194), mRNA 1.82226e-83	-	-	tr|A0A0D9W1J0|A0A0D9W1J0_9ORYZ Uncharacterized protein OS=Leersia perrieri PE=4 SV=1 3.4e-74	GO:0005739, mitochondrion;GO:0016021, integral component of membrane	-
TRINITY_DN75185_c7_g3	7.39671	0.921885	3.00423	2.90048e-05	0.000880343	up	pfam00271, Helicase_C, Helicase conserved C-terminal domain. The Prosite family is restricted to DEAD/H helicases, whereas this domain family is found in a wide variety of helicases and helicase related proteins. It may be that this is not an autonomously folding unit, but an integral part of the helicase. 2.56056e-15	KOG0342, KOG0342, KOG0342, ATP-dependent RNA helicase pitchoune [RNA processing and modification]. 2.57383e-20	gi|719998629|ref|XP_010255461.1| PREDICTED: probable DEAD-box ATP-dependent RNA helicase 48 [Nelumbo nucifera] 3.0e-38	-	pfam00271, Helicase_C, Helicase conserved C-terminal domain. The Prosite family is restricted to DEAD/H helicases, whereas this domain family is found in a wide variety of helicases and helicase related proteins. It may be that this is not an autonomously folding unit, but an integral part of the helicase. 6.11741e-16	sp|Q9C8S9|RH48_ARATH Probable DEAD-box ATP-dependent RNA helicase 48 OS=Arabidopsis thaliana GN=RH48 PE=3 SV=1 2.58394e-46	tr|A0A059C1L5|A0A059C1L5_EUCGR Uncharacterized protein OS=Eucalyptus grandis GN=EUGRSUZ_E00567 PE=4 SV=1 5.1e-38	GO:0003676, nucleic acid binding;GO:0003723, RNA binding;GO:0004004, ATP-dependent RNA helicase activity;GO:0005524, ATP binding;GO:0010501, RNA secondary structure unwinding	-
TRINITY_DN51854_c1_g1	18.4721	8.01679	1.20425	0.00129134	0.018361	up	-	-	-	-	-	-	-	-	-
TRINITY_DN76051_c13_g3	8.23915	2.11071	1.96477	0.000537358	0.0092973	up	-	KOG0797, KOG0797, KOG0797, Actin-related protein [Cytoskeleton]. 2.94924e-16	gi|661897485|emb|CDO99197.1| unnamed protein product [Coffea canephora] 1.1e-35	-	-	sp|Q0JF03|ARP9_ORYSJ Actin-related protein 9 OS=Oryza sativa subsp. japonica GN=ARP9 PE=2 SV=1 2.02267e-31	tr|A0A068TT69|A0A068TT69_COFCA Uncharacterized protein OS=Coffea canephora GN=GSCOC_T00026261001 PE=3 SV=1 8.4e-36	GO:0006338, chromatin remodeling;GO:0016021, integral component of membrane;GO:0031011, Ino80 complex	-
TRINITY_DN71325_c1_g1	34.5549	9.43066	1.87346	5.5906e-11	7.85837e-09	up	PLN02784, PLN02784, alpha-amylase. 0.0	KOG0471, KOG0471, KOG0471, Alpha-amylase [Carbohydrate transport and metabolism]. 5.66505e-22	gi|695048925|ref|XP_009412382.1| PREDICTED: alpha-amylase 3, chloroplastic [Musa acuminata subsp. malaccensis] 3.0e-221	gi|743797741|ref|XM_010926755.1| PREDICTED: Elaeis guineensis alpha-amylase 3, chloroplastic (LOC105047709), transcript variant X1, mRNA 0.0	pfam07821, Alpha-amyl_C2, Alpha-amylase C-terminal beta-sheet domain. This domain is organized as a five-stranded anti-parallel beta-sheet. It is the probable result of a decay of the common-fold. 1.41134e-13	sp|Q94A41|AMY3_ARATH Alpha-amylase 3, chloroplastic OS=Arabidopsis thaliana GN=AMY3 PE=2 SV=1 0.0	tr|M0TMG7|M0TMG7_MUSAM Uncharacterized protein OS=Musa acuminata subsp. malaccensis PE=4 SV=1 2.3e-221	GO:0004556, alpha-amylase activity;GO:0005509, calcium ion binding;GO:0005975, carbohydrate metabolic process;GO:0005983, starch catabolic process;GO:0009507, chloroplast;GO:0009570, chloroplast stroma	K01176-ko00500 Starch and sucrose metabolism
TRINITY_DN60188_c4_g1	448.593	127.29	1.81729	1.19411e-05	0.000418033	up	-	-	-	-	-	-	-	-	-
TRINITY_DN68361_c0_g1	9.46515	3.41771	1.4696	0.00159039	0.0215416	up	-	-	-	-	-	-	-	-	-
TRINITY_DN51593_c0_g3	14.7681	3.67379	2.00714	0.00261492	0.0313284	up	-	-	gi|334185472|ref|NP_001189935.1| dynamin-like protein ARC5 [Arabidopsis thaliana] 1.1e-16	gi|848930352|ref|XM_012972965.1| PREDICTED: Erythranthe guttatus dynamin-like protein ARC5 (LOC105949649), mRNA 6.74288e-19	-	sp|Q84N64|ARC5_ARATH Dynamin-like protein ARC5 OS=Arabidopsis thaliana GN=ARC5 PE=1 SV=2 4.74452e-09	tr|F4JCC8|F4JCC8_ARATH Dynamin-like protein ARC5 OS=Arabidopsis thaliana GN=ARC5 PE=3 SV=1 8.6e-17	GO:0003924, GTPase activity;GO:0005525, GTP binding;GO:0005777, peroxisome;GO:0007623, circadian rhythm;GO:0009507, chloroplast;GO:0009707, chloroplast outer membrane;GO:0010020, chloroplast fission;GO:0016559, peroxisome fission;GO:0042802, identical protein binding	-
TRINITY_DN54774_c0_g1	11.6653	3.18136	1.8745	4.2448e-09	4.03747e-07	up	-	-	-	-	-	-	-	-	-
TRINITY_DN54226_c0_g2	5.14632	0.557738	3.20588	0.00144596	0.0200505	up	-	-	-	-	-	-	-	-	-
TRINITY_DN57827_c0_g1	15.3006	6.2402	1.29393	0.000145177	0.0032792	up	cd00293, USP_Like, Usp: Universal stress protein family. The universal stress protein Usp is a small cytoplasmic bacterial protein whose expression is enhanced when the cell is exposed to stress agents. Usp enhances the rate of cell survival during prolonged exposure to such conditions, and may provide a general "stress endurance" activity. The crystal structure of Haemophilus influenzae Usp reve…	-	gi|743757391|ref|XP_010921785.1| PREDICTED: universal stress protein A-like protein isoform X1 [Elaeis guineensis] 2.3e-42	gi|1009155324|ref|XM_016040165.1| PREDICTED: Ziziphus jujuba universal stress protein A-like protein (LOC107429473), transcript variant X1, mRNA 1.6021e-20	-	sp|Q8LGG8|USPAL_ARATH Universal stress protein A-like protein OS=Arabidopsis thaliana GN=At3g01520 PE=1 SV=2 1.5328e-18	tr|A0A067KAY5|A0A067KAY5_JATCU Uncharacterized protein OS=Jatropha curcas GN=JCGZ_18346 PE=4 SV=1 3.6e-40	GO:0005886, plasma membrane;GO:0006950, response to stress;GO:0016208, AMP binding	-
TRINITY_DN58145_c1_g1	8.00063	1.73924	2.20166	0.000285214	0.00567384	up	-	-	gi|672166826|ref|XP_008803348.1| PREDICTED: LOW QUALITY PROTEIN: non-specific phospholipase C2-like [Phoenix dactylifera] 5.5e-23	gi|960463733|ref|XM_003565052.3| PREDICTED: Brachypodium distachyon non-specific phospholipase C2 (LOC100841924), mRNA 2.52292e-35	-	sp|Q8L7Y9|NPC1_ARATH Non-specific phospholipase C1 OS=Arabidopsis thaliana GN=NPC1 PE=2 SV=1 8.21166e-20	tr|I1HVB6|I1HVB6_BRADI Uncharacterized protein OS=Brachypodium distachyon GN=BRADI2G61140 PE=4 SV=1 2.1e-22	GO:0003993, acid phosphatase activity;GO:0005576, extracellular region;GO:0009395, phospholipid catabolic process	-
TRINITY_DN54470_c0_g1	803.004	248.248	1.69362	3.73231e-06	0.000156614	up	-	-	-	-	-	-	-	-	-
TRINITY_DN49511_c0_g3	36.0776	1.34634	4.74399	1.80041e-18	8.38969e-16	up	-	-	-	-	-	-	-	-	-
TRINITY_DN58724_c2_g4	6.74008	1.23708	2.44583	0.000335821	0.00644476	up	-	-	-	-	-	-	-	-	-
TRINITY_DN58074_c1_g1	5.90989	1.92463	1.61855	5.51409e-06	0.000217863	up	-	-	-	-	-	-	-	-	-
TRINITY_DN46485_c1_g1	5.07792	0.755268	2.74918	0.00180459	0.0236206	up	-	-	-	-	-	-	-	-	-
TRINITY_DN54739_c0_g4	5.49543	0.086398	5.99109	2.0422e-05	0.000658594	up	-	-	-	-	-	-	-	-	-
TRINITY_DN65599_c1_g2	18.039	3.54545	2.34707	5.12537e-06	0.000205431	up	-	-	-	-	-	-	-	-	-
TRINITY_DN65599_c1_g1	48.8069	9.88469	2.30382	3.65196e-07	2.09964e-05	up	-	-	gi|255541978|ref|XP_002512053.1| PREDICTED: protein BIG GRAIN 1-like E [Ricinus communis] 5.4e-12	-	-	sp|Q93Z37|BIG1E_ARATH Protein BIG GRAIN 1-like E OS=Arabidopsis thaliana GN=At1g69160 PE=2 SV=1 1.15906e-07	tr|B9REB4|B9REB4_RICCO Putative uncharacterized protein OS=Ricinus communis GN=RCOM_1619950 PE=4 SV=1 4.1e-12	GO:0000287, magnesium ion binding;GO:0004427, inorganic diphosphatase activity;GO:0005737, cytoplasm;GO:0005886, plasma membrane;GO:0006796, phosphate-containing compound metabolic process;GO:0009734, auxin-activated signaling pathway;GO:0010929, positive regulation of auxin mediated signaling pathway;GO:0060918, auxin transport	-
TRINITY_DN51560_c0_g4	10.4047	0.413314	4.65385	2.44071e-11	3.67781e-09	up	-	-	-	-	-	-	-	-	-
TRINITY_DN51560_c0_g3	15.1739	1.86082	3.02758	6.84927e-22	5.20287e-19	up	-	-	-	-	-	-	-	-	-
TRINITY_DN75973_c5_g1	36.2932	10.5295	1.78527	0.0013801	0.0193428	up	-	-	-	-	-	-	-	-	-
TRINITY_DN54461_c2_g3	18.4512	5.04497	1.8708	2.68166e-14	6.81026e-12	up	-	-	-	-	-	-	-	-	-
TRINITY_DN47353_c0_g1	156.9	60.1123	1.38412	5.40432e-05	0.00147208	up	PTZ00037, PTZ00037, DnaJ_C chaperone protein; Provisional. 2.45652e-27	KOG0712, KOG0712, KOG0712, Molecular chaperone (DnaJ superfamily) [Posttranslational modification, protein turnover, chaperones]. 1.66398e-36	gi|1012328044|gb|KYP39713.1| DnaJ protein isogeny ANJ1 [Cajanus cajan] 1.9e-70	gi|1021558648|ref|XM_016315135.1| PREDICTED: Arachis ipaensis dnaJ protein homolog (LOC107613236), mRNA 4.26863e-59	-	sp|Q04960|DNJH_CUCSA DnaJ protein homolog OS=Cucumis sativus GN=DNAJ1 PE=2 SV=1 1.54829e-81	tr|U5FZS9|U5FZS9_POPTR Uncharacterized protein OS=Populus trichocarpa GN=POPTR_0010s24930g PE=3 SV=1 4.2e-70	GO:0005524, ATP binding;GO:0005886, plasma membrane;GO:0006457, protein folding;GO:0009408, response to heat;GO:0016021, integral component of membrane;GO:0046872, metal ion binding	K09503-ko04141 Protein processing in endoplasmic reticulum
TRINITY_DN75838_c11_g2	158.596	49.5978	1.67701	5.78091e-08	4.1551e-06	up	-	-	gi|1009112914|ref|XP_015870740.1| PREDICTED: uncharacterized protein LOC107407915 [Ziziphus jujuba] 1.0e-106	gi|593267161|ref|XM_007135697.1| Phaseolus vulgaris hypothetical protein (PHAVU_010G156300g) mRNA, complete cds 1.22628e-79	-	-	tr|W1NT21|W1NT21_AMBTC Uncharacterized protein OS=Amborella trichopoda GN=AMTR_s00104p00098970 PE=4 SV=1 2.1e-104	GO:0009570, chloroplast stroma;GO:0009579, thylakoid;GO:0010478, chlororespiration	-
TRINITY_DN47273_c2_g2	6.60385	0.868808	2.9262	0.00278191	0.0327003	up	-	KOG1470, KOG1470, KOG1470, Phosphatidylinositol transfer protein PDR16 and related proteins [Lipid transport and metabolism]. 4.20211e-09	gi|951047836|ref|XP_014519540.1| PREDICTED: CRAL-TRIO domain-containing protein C23B6.04c-like [Vigna radiata var. radiata] 6.7e-20	-	-	-	tr|A0A0L9TAJ8|A0A0L9TAJ8_PHAAN Uncharacterized protein OS=Phaseolus angularis GN=LR48_Vigan442s000400 PE=4 SV=1 5.1e-20	-	-
TRINITY_DN60502_c0_g2	21.4349	3.22394	2.73307	1.89186e-08	1.52483e-06	up	PLN02750, PLN02750, oxidoreductase, 2OG-Fe(II) oxygenase family protein. 9.28133e-21	KOG0143, KOG0143, KOG0143, Iron/ascorbate family oxidoreductases [Secondary metabolites biosynthesis, transport and catabolism, General function prediction only]. 8.9309e-12	gi|743856437|ref|XP_010941861.1| PREDICTED: 1-aminocyclopropane-1-carboxylate oxidase 5-like [Elaeis guineensis] 8.0e-34	gi|1002846996|ref|XM_006650245.2| PREDICTED: Oryza brachyantha protein DMR6-LIKE OXYGENASE 2-like (LOC102707382), mRNA 1.16264e-38	-	sp|Q9ZWQ9|FLS_CITUN Flavonol synthase/flavanone 3-hydroxylase OS=Citrus unshiu GN=FLS PE=1 SV=1 4.3877e-07	tr|A0A0A9DAS7|A0A0A9DAS7_ARUDO Uncharacterized protein OS=Arundo donax PE=3 SV=1 7.4e-32	GO:0005506, iron ion binding;GO:0005737, cytoplasm;GO:0016491, oxidoreductase activity;GO:0031418, L-ascorbic acid binding;GO:0045431, flavonol synthase activity;GO:0045486, naringenin 3-dioxygenase activity;GO:0046872, metal ion binding	-
TRINITY_DN75112_c5_g1	122.083	23.5682	2.37295	2.93336e-12	5.23871e-10	up	-	-	-	-	-	-	-	-	-
TRINITY_DN50758_c3_g1	8.66113	0.674078	3.68357	1.30046e-12	2.46965e-10	up	-	-	-	-	-	-	-	-	-
TRINITY_DN54006_c2_g1	25.9421	9.78085	1.40727	0.00129096	0.018361	up	smart00401, ZnF_GATA, zinc finger binding to DNA consensus sequence [AT]GATA[AG]. 9.21583e-10	KOG1601, KOG1601, KOG1601, GATA-4/5/6 transcription factors [Transcription]. 6.31966e-19	gi|604322228|gb|EYU32614.1| hypothetical protein MIMGU_mgv1a023497mg, partial [Erythranthe guttata] 8.9e-32	gi|1002264694|ref|XM_015781196.1| PREDICTED: Oryza sativa Japonica Group GATA transcription factor 6 (LOC4336532), mRNA 4.22371e-47	pfam00320, GATA, GATA zinc finger. This domain uses four cysteine residues to coordinate a zinc ion. This domain binds to DNA. Two GATA zinc fingers are found in the GATA transcription factors. However there are several proteins which only contain a single copy of the domain. 9.19195e-09	sp|O82632|GATA9_ARATH GATA transcription factor 9 OS=Arabidopsis thaliana GN=GATA9 PE=2 SV=1 2.69206e-36	tr|A0A022QYG3|A0A022QYG3_ERYGU Uncharacterized protein (Fragment) OS=Erythranthe guttata GN=MIMGU_mgv1a023497mg PE=4 SV=1 6.8e-32	GO:0000977, RNA polymerase II regulatory region sequence-specific DNA binding;GO:0001085, RNA polymerase II transcription factor binding;GO:0001228, transcriptional activator activity, RNA polymerase II transcription regulatory region sequence-specific DNA binding;GO:0003682, chromatin binding;GO:0003700, DNA binding transcription factor activity;GO:0005634, nucleus;GO:0005667, transcription fact…	-
TRINITY_DN41837_c0_g1	155.064	40.7931	1.92647	4.05732e-07	2.29697e-05	up	-	-	-	-	-	-	-	-	-
TRINITY_DN74082_c1_g2	74.9397	3.87813	4.2723	2.93977e-05	0.000887895	up	-	-	-	-	-	-	-	-	-
TRINITY_DN58826_c0_g1	6.74587	1.80537	1.90171	0.00114628	0.0167493	up	cd06366, PBP1_GABAb_receptor, Ligand-binding domain of GABAb receptors, which are metabotropic transmembrane receptors for gamma-aminobutyric acid (GABA). Ligand-binding domain of GABAb receptors, which are metabotropic transmembrane receptors for gamma-aminobutyric acid (GABA). GABA is the major inhibitory neurotransmitter in the mammalian CNS and, like glutamate and other transmitters, acts via…	KOG1052, KOG1052, KOG1052, Glutamate-gated kainate-type ion channel receptor subunit GluR5 and related subunits [Inorganic ion transport and metabolism, Amino acid transport and metabolism, Signal transduction mechanisms]. 2.28377e-55	gi|672167391|ref|XP_008803655.1| PREDICTED: glutamate receptor 3.5-like [Phoenix dactylifera] 1.6e-264	gi|672167390|ref|XM_008805433.1| PREDICTED: Phoenix dactylifera glutamate receptor 3.5-like (LOC103717150), mRNA 0.0	pfam01094, ANF_receptor, Receptor family ligand binding region. This family includes extracellular ligand binding domains of a wide range of receptors. This family also includes the bacterial amino acid binding proteins of known structure. 2.01472e-46	sp|Q8GXJ4|GLR34_ARATH Glutamate receptor 3.4 OS=Arabidopsis thaliana GN=GLR3.4 PE=2 SV=2 0.0	tr|M0T2Z4|M0T2Z4_MUSAM Glutamate receptor OS=Musa acuminata subsp. malaccensis PE=3 SV=1 3.2e-252	GO:0004970, ionotropic glutamate receptor activity;GO:0005262, calcium channel activity;GO:0005886, plasma membrane;GO:0006816, calcium ion transport;GO:0008066, glutamate receptor activity;GO:0009507, chloroplast;GO:0009536, plastid;GO:0009611, response to wounding;GO:0015276, ligand-gated ion channel activity;GO:0016021, integral component of membrane;GO:0019722, calcium-mediated signaling;GO:0…	-
TRINITY_DN73285_c2_g5	14.5326	4.80988	1.59522	0.000753573	0.0120756	up	PLN00168, PLN00168, Cytochrome P450; Provisional. 2.06263e-44	KOG0156, KOG0156, KOG0156, Cytochrome P450 CYP2 subfamily [Secondary metabolites biosynthesis, transport and catabolism]. 2.76997e-18	gi|672149026|ref|XP_008797233.1| PREDICTED: cytochrome P450 89A2-like, partial [Phoenix dactylifera] 5.2e-40	gi|695070581|ref|XM_009384050.1| PREDICTED: Musa acuminata subsp. malaccensis cytochrome P450 89A2-like (LOC103970318), mRNA 4.30914e-53	pfam00067, p450, Cytochrome P450. Cytochrome P450s are haem-thiolate proteins involved in the oxidative degradation of various compounds. They are particularly well known for their role in the degradation of environmental toxins and mutagens. They can be divided into 4 classes, according to the method by which electrons from NAD(P)H are delivered to the catalytic site. Sequence conservation is re…	sp|Q42602|C89A2_ARATH Cytochrome P450 89A2 OS=Arabidopsis thaliana GN=CYP89A2 PE=2 SV=2 2.79771e-38	tr|M0U6H2|M0U6H2_MUSAM Uncharacterized protein OS=Musa acuminata subsp. malaccensis PE=3 SV=1 1.8e-37	GO:0004497, monooxygenase activity;GO:0005506, iron ion binding;GO:0016020, membrane;GO:0016021, integral component of membrane;GO:0016705, oxidoreductase activity, acting on paired donors, with incorporation or reduction of molecular oxygen;GO:0016709, oxidoreductase activity, acting on paired donors, with incorporation or reduction of molecular oxygen, NAD(P)H as one donor, and incorporation of…	-
TRINITY_DN73285_c2_g2	5.15723	1.27409	2.01713	0.000445813	0.00801993	up	PLN00168, PLN00168, Cytochrome P450; Provisional. 1.65365e-51	KOG0158, KOG0158, KOG0158, Cytochrome P450 CYP3/CYP5/CYP6/CYP9 subfamilies [Secondary metabolites biosynthesis, transport and catabolism]. 1.49884e-21	gi|729306762|ref|XP_010528671.1| PREDICTED: cytochrome P450 89A2-like [Tarenaya hassleriana] 2.7e-45	-	pfam00067, p450, Cytochrome P450. Cytochrome P450s are haem-thiolate proteins involved in the oxidative degradation of various compounds. They are particularly well known for their role in the degradation of environmental toxins and mutagens. They can be divided into 4 classes, according to the method by which electrons from NAD(P)H are delivered to the catalytic site. Sequence conservation is re…	sp|Q9SRQ1|C89A9_ARATH Cytochrome P450 89A9 OS=Arabidopsis thaliana GN=CYP89A9 PE=2 SV=1 9.52107e-41	tr|Q1KUN9|Q1KUN9_9ROSI Putative uncharacterized protein OS=Tarenaya spinosa PE=3 SV=1 6.0e-45	GO:0004497, monooxygenase activity;GO:0005506, iron ion binding;GO:0005789, endoplasmic reticulum membrane;GO:0016020, membrane;GO:0016021, integral component of membrane;GO:0016705, oxidoreductase activity, acting on paired donors, with incorporation or reduction of molecular oxygen;GO:0016709, oxidoreductase activity, acting on paired donors, with incorporation or reduction of molecular oxygen,…	K05917-ko00100 Steroid biosynthesis
TRINITY_DN74672_c6_g1	6.25177	2.82087	1.14812	0.00269245	0.0320017	up	PLN02836, PLN02836, 3-oxoacyl-[acyl-carrier-protein] synthase. 3.95783e-83	KOG1394, KOG1394, KOG1394, 3-oxoacyl-(acyl-carrier-protein) synthase (I and II) [Lipid transport and metabolism, Secondary metabolites biosynthesis, transport and catabolism]. 4.8951e-58	gi|672119363|ref|XP_008782918.1| PREDICTED: 3-oxoacyl-[acyl-carrier-protein] synthase, mitochondrial isoform X1 [Phoenix dactylifera] 1.0e-79	-	pfam00109, ketoacyl-synt, Beta-ketoacyl synthase, N-terminal domain. The structure of beta-ketoacyl synthase is similar to that of the thiolase family (pfam00108) and also chalcone synthase. The active site of beta-ketoacyl synthase is located between the N and C-terminal domains. The N-terminal domain contains most of the structures involved in dimer formation and also the active site cysteine. …	sp|Q8L3X9|KASM_ARATH 3-oxoacyl-[acyl-carrier-protein] synthase, mitochondrial OS=Arabidopsis thaliana GN=KAS PE=1 SV=1 8.28148e-86	tr|A0A0K9PYB2|A0A0K9PYB2_ZOSMR 3-oxoacyl-[acyl-carrier-protein] synthase OS=Zostera marina GN=ZOSMA_136G00210 PE=3 SV=1 9.3e-78	GO:0004315, 3-oxoacyl-[acyl-carrier-protein] synthase activity;GO:0005739, mitochondrion;GO:0006633, fatty acid biosynthetic process;GO:0016747, transferase activity, transferring acyl groups other than amino-acyl groups	K09458-ko00061 Fatty acid biosynthesis;ko00780 Biotin metabolism;ko01212 Fatty acid metabolism
TRINITY_DN62747_c0_g1	10.1295	2.67907	1.91876	1.05008e-06	5.25302e-05	up	PTZ00009, PTZ00009, heat shock 70 kDa protein; Provisional. 1.17784e-08	KOG0100, KOG0100, KOG0100, Molecular chaperones GRP78/BiP/KAR2, HSP70 superfamily [Posttranslational modification, protein turnover, chaperones]. 9.62824e-10	gi|743886315|ref|XP_010910113.1| PREDICTED: heat shock 70 kDa protein 8 [Elaeis guineensis] 1.5e-37	-	pfam00012, HSP70, Hsp70 protein. Hsp70 chaperones help to fold many proteins. Hsp70 assisted folding involves repeated cycles of substrate binding and release. Hsp70 activity is ATP dependent. Hsp70 proteins are made up of two regions: the amino terminus is the ATPase domain and the carboxyl terminus is the substrate binding region. 5.98438e-07	sp|Q9SKY8|HSP7H_ARATH Heat shock 70 kDa protein 8 OS=Arabidopsis thaliana GN=HSP70-8 PE=1 SV=1 4.28597e-41	tr|A0A067L7W0|A0A067L7W0_JATCU Uncharacterized protein OS=Jatropha curcas GN=JCGZ_02162 PE=3 SV=1 1.1e-35	GO:0005524, ATP binding;GO:0009408, response to heat;GO:0009644, response to high light intensity;GO:0042542, response to hydrogen peroxide	-
TRINITY_DN51071_c1_g2	6.54988	2.65953	1.3003	0.00321819	0.0365241	up	-	-	-	-	-	-	-	-	-
TRINITY_DN71293_c3_g5	91.0284	10.9037	3.0615	7.16145e-17	2.72e-14	up	TIGR03346, chaperone_ClpB, ATP-dependent chaperone ClpB. Members of this protein family are the bacterial ATP-dependent chaperone ClpB. This protein belongs to the AAA family, ATPases associated with various cellular activities (pfam00004). This molecular chaperone does not act as a protease, but rather serves to disaggregate misfolded and aggregated proteins. [Protein fate, Protein folding and s…	KOG1051, KOG1051, KOG1051, Chaperone HSP104 and related ATP-dependent Clp proteases [Posttranslational modification, protein turnover, chaperones]. 1.04485e-08	gi|944250439|gb|KQL14702.1| hypothetical protein SETIT_021144mg [Setaria italica] 2.0e-38	gi|110623252|emb|AJ970534.2| Triticum turgidum subsp. durum partial mRNA for heat shock protein 101 (hsp101b-B gene) 4.79928e-92	-	sp|P42730|CLPB1_ARATH Chaperone protein ClpB1 OS=Arabidopsis thaliana GN=CLPB1 PE=1 SV=2 1.81131e-48	tr|K3Z3M6|K3Z3M6_SETIT Uncharacterized protein OS=Setaria italica GN=Si021144m.g PE=3 SV=1 1.5e-38	GO:0005524, ATP binding;GO:0005634, nucleus;GO:0005829, cytosol;GO:0009408, response to heat;GO:0009570, chloroplast stroma;GO:0009644, response to high light intensity;GO:0009941, chloroplast envelope;GO:0019538, protein metabolic process;GO:0042542, response to hydrogen peroxide;GO:0043335, protein unfolding;GO:0045727, positive regulation of translation	-
TRINITY_DN71293_c3_g6	33.2263	3.40616	3.28611	3.47408e-16	1.18918e-13	up	TIGR03346, chaperone_ClpB, ATP-dependent chaperone ClpB. Members of this protein family are the bacterial ATP-dependent chaperone ClpB. This protein belongs to the AAA family, ATPases associated with various cellular activities (pfam00004). This molecular chaperone does not act as a protease, but rather serves to disaggregate misfolded and aggregated proteins. [Protein fate, Protein folding and s…	KOG1051, KOG1051, KOG1051, Chaperone HSP104 and related ATP-dependent Clp proteases [Posttranslational modification, protein turnover, chaperones]. 2.14064e-38	gi|526117643|ref|NP_001267822.1| heat shock protein 101 [Vitis vinifera] 7.0e-74	gi|1002857705|ref|XM_015837867.1| PREDICTED: Oryza brachyantha chaperone protein ClpB1 (LOC102708800), transcript variant X2, mRNA 1.39559e-128	pfam07724, AAA_2, AAA domain (Cdc48 subfamily). This Pfam entry includes some of the AAA proteins not detected by the pfam00004 model. 2.20899e-32	sp|P42730|CLPB1_ARATH Chaperone protein ClpB1 OS=Arabidopsis thaliana GN=CLPB1 PE=1 SV=2 1.85343e-85	tr|A5BT43|A5BT43_VITVI Putative uncharacterized protein OS=Vitis vinifera GN=VITISV_012280 PE=3 SV=1 5.3e-74	GO:0005524, ATP binding;GO:0005634, nucleus;GO:0005829, cytosol;GO:0009408, response to heat;GO:0009570, chloroplast stroma;GO:0009644, response to high light intensity;GO:0009941, chloroplast envelope;GO:0019538, protein metabolic process;GO:0042542, response to hydrogen peroxide;GO:0043335, protein unfolding;GO:0045727, positive regulation of translation	-
TRINITY_DN71293_c3_g7	29.4973	3.6745	3.00496	2.60459e-12	4.70459e-10	up	TIGR03346, chaperone_ClpB, ATP-dependent chaperone ClpB. Members of this protein family are the bacterial ATP-dependent chaperone ClpB. This protein belongs to the AAA family, ATPases associated with various cellular activities (pfam00004). This molecular chaperone does not act as a protease, but rather serves to disaggregate misfolded and aggregated proteins. [Protein fate, Protein folding and s…	KOG1051, KOG1051, KOG1051, Chaperone HSP104 and related ATP-dependent Clp proteases [Posttranslational modification, protein turnover, chaperones]. 1.36102e-15	gi|922371639|ref|XP_013457978.1| ATP-dependent chaperone ClpB [Medicago truncatula] 4.2e-72	gi|1002271821|ref|XM_015784741.1| PREDICTED: Oryza sativa Japonica Group chaperone protein ClpB1 (LOC4339343), mRNA 4.48164e-104	pfam10431, ClpB_D2-small, C-terminal, D2-small domain, of ClpB protein. This is the C-terminal domain of ClpB protein, referred to as the D2-small domain, and is a mixed alpha-beta structure. Compared with the D1-small domain (included in AAA, pfam00004) it lacks the long coiled-coil insertion, and instead of helix C4 contains a beta-strand (e3) that is part of a three stranded beta-pleated sheet…	sp|Q6F2Y7|CLPB1_ORYSJ Chaperone protein ClpB1 OS=Oryza sativa subsp. japonica GN=CLPB1 PE=2 SV=1 3.96074e-86	tr|A0A072UQA8|A0A072UQA8_MEDTR ATP-dependent chaperone ClpB OS=Medicago truncatula GN=MTR_4g109450 PE=3 SV=1 3.2e-72	GO:0005524, ATP binding;GO:0005634, nucleus;GO:0005829, cytosol;GO:0019538, protein metabolic process;GO:0034605, cellular response to heat	-
TRINITY_DN71293_c3_g2	13.6938	1.52052	3.17089	6.56215e-09	5.94102e-07	up	TIGR03346, chaperone_ClpB, ATP-dependent chaperone ClpB. Members of this protein family are the bacterial ATP-dependent chaperone ClpB. This protein belongs to the AAA family, ATPases associated with various cellular activities (pfam00004). This molecular chaperone does not act as a protease, but rather serves to disaggregate misfolded and aggregated proteins. [Protein fate, Protein folding and s…	KOG1051, KOG1051, KOG1051, Chaperone HSP104 and related ATP-dependent Clp proteases [Posttranslational modification, protein turnover, chaperones]. 1.96397e-08	gi|590668615|ref|XP_007037544.1| Heat shock protein 101 [Theobroma cacao] 8.4e-20	gi|1002271821|ref|XM_015784741.1| PREDICTED: Oryza sativa Japonica Group chaperone protein ClpB1 (LOC4339343), mRNA 2.16817e-30	pfam07724, AAA_2, AAA domain (Cdc48 subfamily). This Pfam entry includes some of the AAA proteins not detected by the pfam00004 model. 4.00606e-10	sp|Q6F2Y7|CLPB1_ORYSJ Chaperone protein ClpB1 OS=Oryza sativa subsp. japonica GN=CLPB1 PE=2 SV=1 1.77523e-22	tr|A0A061FWY3|A0A061FWY3_THECC Heat shock protein 101 OS=Theobroma cacao GN=TCM_014230 PE=3 SV=1 6.4e-20	GO:0005524, ATP binding;GO:0005634, nucleus;GO:0005829, cytosol;GO:0019538, protein metabolic process;GO:0034605, cellular response to heat	-
TRINITY_DN71293_c3_g8	54.3718	7.36928	2.88326	1.21184e-14	3.22301e-12	up	COG0542, clpA, ATP-binding subunits of Clp protease and DnaK/DnaJ chaperones [Posttranslational modification, protein turnover, chaperones]. 9.07984e-35	KOG1051, KOG1051, KOG1051, Chaperone HSP104 and related ATP-dependent Clp proteases [Posttranslational modification, protein turnover, chaperones]. 1.51539e-35	gi|695011588|ref|XP_009392517.1| PREDICTED: chaperone protein ClpB1-like [Musa acuminata subsp. malaccensis] 5.8e-35	gi|110623252|emb|AJ970534.2| Triticum turgidum subsp. durum partial mRNA for heat shock protein 101 (hsp101b-B gene) 1.64159e-127	-	sp|Q68XR2|CLPB_RICTY Chaperone protein ClpB OS=Rickettsia typhi (strain ATCC VR-144 / Wilmington) GN=clpB PE=3 SV=1 3.43343e-48	tr|M0SF40|M0SF40_MUSAM Uncharacterized protein OS=Musa acuminata subsp. malaccensis PE=3 SV=1 4.4e-35	GO:0005524, ATP binding;GO:0005737, cytoplasm;GO:0009408, response to heat;GO:0016485, protein processing;GO:0019538, protein metabolic process	-
TRINITY_DN70625_c2_g4	380.454	138.207	1.46089	0.000266355	0.00537484	up	pfam04755, PAP_fibrillin, PAP_fibrillin. This family identifies a conserved region found in a number of plastid lipid-associated proteins (PAPs), and in a number of putative fibrillin proteins. 5.37387e-09	-	gi|1025225333|ref|XP_016478762.1| PREDICTED: light-induced protein, chloroplastic-like [Nicotiana tabacum] 1.3e-13	-	pfam04755, PAP_fibrillin, PAP_fibrillin. This family identifies a conserved region found in a number of plastid lipid-associated proteins (PAPs), and in a number of putative fibrillin proteins. 1.28386e-09	sp|P80471|LIPC_SOLTU Light-induced protein, chloroplastic OS=Solanum tuberosum PE=1 SV=2 4.03222e-17	tr|O24141|O24141_TOBAC Plastid-lipid-Associated Protein (Fragment) OS=Nicotiana tabacum GN=pap PE=4 SV=1 1.3e-13	GO:0006950, response to stress;GO:0009535, chloroplast thylakoid membrane	-
TRINITY_DN70625_c2_g1	460.433	189.359	1.28186	5.39982e-05	0.00147142	up	pfam04755, PAP_fibrillin, PAP_fibrillin. This family identifies a conserved region found in a number of plastid lipid-associated proteins (PAPs), and in a number of putative fibrillin proteins. 2.64764e-51	-	gi|509544186|gb|AGN30962.1| chromoplast-specific carotenoid-associated protein [Narcissus tazetta var. chinensis] 7.6e-64	gi|695010838|ref|XM_009393835.1| PREDICTED: Musa acuminata subsp. malaccensis chromoplast-specific carotenoid-associated protein C1, chromoplast-like (LOC103978136), mRNA 3.72845e-85	pfam04755, PAP_fibrillin, PAP_fibrillin. This family identifies a conserved region found in a number of plastid lipid-associated proteins (PAPs), and in a number of putative fibrillin proteins. 6.32543e-52	sp|B4F6G1|CHRC2_ONCHC Chromoplast-specific carotenoid-associated protein C2, chromoplastic OS=Oncidium hybrid cultivar GN=CHRC2 PE=2 SV=1 7.83305e-79	tr|R9TH24|R9TH24_NARTA Chromoplast-specific carotenoid-associated protein OS=Narcissus tazetta var. chinensis GN=CHRC PE=2 SV=1 5.8e-64	GO:0009509, chromoplast	-
TRINITY_DN74036_c6_g2	8.19581	2.40123	1.77112	0.00422027	0.0446204	up	-	-	-	-	-	-	-	-	-
TRINITY_DN59366_c3_g2	10.8358	3.34157	1.69721	0.000211082	0.00443373	up	-	-	-	-	-	-	-	-	-
TRINITY_DN59366_c3_g1	9.2794	1.95404	2.24757	0.000476914	0.00846275	up	-	-	-	-	-	-	-	-	-
TRINITY_DN74351_c3_g2	83.0685	20.3531	2.02905	5.15262e-14	1.25044e-11	up	TIGR03346, chaperone_ClpB, ATP-dependent chaperone ClpB. Members of this protein family are the bacterial ATP-dependent chaperone ClpB. This protein belongs to the AAA family, ATPases associated with various cellular activities (pfam00004). This molecular chaperone does not act as a protease, but rather serves to disaggregate misfolded and aggregated proteins. [Protein fate, Protein folding and s…	KOG1051, KOG1051, KOG1051, Chaperone HSP104 and related ATP-dependent Clp proteases [Posttranslational modification, protein turnover, chaperones]. 6.37749e-64	gi|720006954|ref|XP_010258150.1| PREDICTED: chaperone protein ClpB3, chloroplastic [Nelumbo nucifera] 1.8e-131	gi|743837276|ref|XM_010938050.1| PREDICTED: Elaeis guineensis chaperone protein ClpB3, chloroplastic (LOC105055994), transcript variant X2, mRNA 1.0048e-145	pfam07724, AAA_2, AAA domain (Cdc48 subfamily). This Pfam entry includes some of the AAA proteins not detected by the pfam00004 model. 2.1295e-56	sp|Q9LF37|CLPB3_ARATH Chaperone protein ClpB3, chloroplastic OS=Arabidopsis thaliana GN=CLPB3 PE=2 SV=1 3.43254e-156	tr|V7B4W6|V7B4W6_PHAVU Uncharacterized protein OS=Phaseolus vulgaris GN=PHAVU_008G035600g PE=3 SV=1 7.5e-130	GO:0005524, ATP binding;GO:0005737, cytoplasm;GO:0009408, response to heat;GO:0009507, chloroplast;GO:0009532, plastid stroma;GO:0009570, chloroplast stroma;GO:0009658, chloroplast organization;GO:0016485, protein processing	-
TRINITY_DN72237_c3_g3	5.1823	1.33048	1.96164	2.63677e-05	0.000812308	up	pfam14599, zinc_ribbon_6, Zinc-ribbon. This is a typical zinc-ribbon finger, with each pair of zinc-ligands coming from more-or-less either side of two knuckles. It is found in eukaryotes. 1.31573e-08	KOG1940, KOG1940, KOG1940, Zn-finger protein [General function prediction only]. 1.31351e-25	gi|661880903|emb|CDP15288.1| unnamed protein product [Coffea canephora] 1.4e-49	-	pfam14599, zinc_ribbon_6, Zinc-ribbon. This is a typical zinc-ribbon finger, with each pair of zinc-ligands coming from more-or-less either side of two knuckles. It is found in eukaryotes. 3.14338e-09	sp|Q8VZK0|MIEL1_ARATH E3 ubiquitin-protein ligase MIEL1 OS=Arabidopsis thaliana GN=MIEL1 PE=1 SV=1 3.69976e-39	tr|A0A068V5Z4|A0A068V5Z4_COFCA Uncharacterized protein OS=Coffea canephora GN=GSCOC_T00042960001 PE=4 SV=1 1.1e-49	GO:0004842, ubiquitin-protein transferase activity;GO:0005634, nucleus;GO:0005737, cytoplasm;GO:0006952, defense response;GO:0008134, transcription factor binding;GO:0008270, zinc ion binding;GO:0016567, protein ubiquitination;GO:0016874, ligase activity;GO:1900425, negative regulation of defense response to bacterium;GO:1901485, positive regulation of transcription factor catabolic process	-
TRINITY_DN57610_c1_g1	6.41794	1.68362	1.93055	7.48254e-05	0.0019272	up	-	-	-	-	-	-	-	-	-
TRINITY_DN60233_c0_g2	6.37676	0.591855	3.42951	0.000195324	0.00417469	up	-	-	-	-	-	-	-	-	-
TRINITY_DN66309_c0_g1	5.29316	2.33233	1.18235	0.00430923	0.0452743	up	-	-	gi|672203060|ref|XP_008778546.1| PREDICTED: trans-resveratrol di-O-methyltransferase-like [Phoenix dactylifera] 5.6e-16	-	-	sp|Q93WU2|EOMT1_OCIBA Eugenol O-methyltransferase OS=Ocimum basilicum GN=EOMT1 PE=1 SV=1 2.89699e-11	tr|K4CXY9|K4CXY9_SOLLC Uncharacterized protein OS=Solanum lycopersicum PE=3 SV=1 2.1e-15	GO:0008171, O-methyltransferase activity;GO:0008757, S-adenosylmethionine-dependent methyltransferase activity;GO:0009699, phenylpropanoid biosynthetic process;GO:0019438, aromatic compound biosynthetic process;GO:0050630, (iso)eugenol O-methyltransferase activity	-
TRINITY_DN48776_c2_g2	7.53776	1.4029	2.42572	0.000556067	0.00953901	up	-	-	-	-	-	-	-	-	-
TRINITY_DN54959_c0_g5	5.25019	1.32273	1.98885	0.000708593	0.0115297	up	-	-	-	-	-	-	-	-	-
TRINITY_DN75885_c4_g3	12.3025	4.45583	1.46518	0.00144935	0.02008	up	PLN02219, PLN02219, probable galactinol--sucrose galactosyltransferase 2. 3.32863e-53	-	gi|747064600|ref|XP_011078891.1| PREDICTED: probable galactinol--sucrose galactosyltransferase 2 [Sesamum indicum] 3.8e-46	gi|242037684|ref|XM_002466192.1| Sorghum bicolor hypothetical protein, mRNA 2.67325e-55	pfam05691, Raffinose_syn, Raffinose synthase or seed imbibition protein Sip1. This family consists of several raffinose synthase proteins, also known as seed imbibition (Sip1) proteins. Raffinose (O-alpha- D-galactopyranosyl- (1--;6)- O-alpha- D-glucopyranosyl-(1<--;2)- O-beta- D-fructofuranoside) is a widespread oligosaccharide in plant seeds and other tissues. Raffinose synthase (EC:2.4.1.82) i…	sp|Q94A08|RFS2_ARATH Probable galactinol--sucrose galactosyltransferase 2 OS=Arabidopsis thaliana GN=RFS2 PE=2 SV=2 2.39964e-49	tr|W9RIG7|W9RIG7_9ROSA Uncharacterized protein OS=Morus notabilis GN=L484_018010 PE=4 SV=1 2.5e-45	GO:0003824, catalytic activity;GO:0006979, response to oxidative stress;GO:0009506, plasmodesma;GO:0016757, transferase activity, transferring glycosyl groups;GO:0034484, raffinose catabolic process;GO:0052692, raffinose alpha-galactosidase activity;GO:0080167, response to karrikin	-
TRINITY_DN58119_c1_g2	18.0008	6.50089	1.46935	0.000100145	0.0024394	up	-	-	gi|695043267|ref|XP_009409320.1| PREDICTED: uncharacterized protein LOC103991552 [Musa acuminata subsp. malaccensis] 1.9e-13	-	-	-	tr|M0TH49|M0TH49_MUSAM Uncharacterized protein OS=Musa acuminata subsp. malaccensis PE=4 SV=1 1.4e-13	GO:0016021, integral component of membrane	-
TRINITY_DN44065_c1_g1	47.162	0.472431	6.64138	2.75829e-17	1.10836e-14	up	-	-	-	-	-	-	-	-	-
TRINITY_DN47151_c0_g1	15.4068	1.39592	3.46428	1.32529e-06	6.40719e-05	up	-	-	-	-	-	-	-	-	-
TRINITY_DN61069_c1_g2	10.9228	2.74395	1.99302	0.000621401	0.0104135	up	-	-	-	-	-	-	-	-	-
TRINITY_DN47936_c0_g1	5.32146	0.740463	2.84532	2.19303e-08	1.73356e-06	up	-	-	-	-	-	-	-	-	-
TRINITY_DN63351_c0_g2	5.14896	1.30099	1.98467	0.00197844	0.0252903	up	-	-	-	-	-	-	-	-	-
TRINITY_DN72093_c1_g3	7.72664	2.1797	1.82571	0.000489607	0.00864234	up	PLN02863, PLN02863, UDP-glucoronosyl/UDP-glucosyl transferase family protein. 7.39989e-37	KOG1192, KOG1192, KOG1192, UDP-glucuronosyl and UDP-glucosyl transferase [Carbohydrate transport and metabolism, Energy production and conversion]. 2.17723e-14	gi|694995734|ref|XP_009390153.1| PREDICTED: cis-zeatin O-glucosyltransferase 2-like [Musa acuminata subsp. malaccensis] 1.1e-47	gi|694995733|ref|XM_009391878.1| PREDICTED: Musa acuminata subsp. malaccensis cis-zeatin O-glucosyltransferase 2-like (LOC103976612), mRNA 3.34673e-51	pfam00201, UDPGT, UDP-glucoronosyl and UDP-glucosyl transferase. 1.70553e-08	sp|Q9ZSK5|ZOG_PHALU Zeatin O-glucosyltransferase OS=Phaseolus lunatus GN=ZOG1 PE=2 SV=1 2.84736e-51	tr|M0RWP5|M0RWP5_MUSAM Glycosyltransferase OS=Musa acuminata subsp. malaccensis PE=3 SV=1 7.7e-46	GO:0008152, metabolic process;GO:0016758, transferase activity, transferring hexosyl groups;GO:0050403, trans-zeatin O-beta-D-glucosyltransferase activity	K13495-ko00908 Zeatin biosynthesis
TRINITY_DN74262_c2_g1	7.66132	0.97673	2.97156	4.4716e-10	5.25899e-08	up	TIGR00957, Multidrug_resistance-associated_protein_1, multi drug resistance-associated protein (MRP). This model describes multi drug resistance-associated protein (MRP) in eukaryotes. The multidrug resistance-associated protein is an integral membrane protein that causes multidrug resistance when overexpressed in mammalian cells. It belongs to ABC transporter superfamily. The protein topology an…	KOG0054, KOG0054, KOG0054, Multidrug resistance-associated protein/mitoxantrone resistance protein, ABC superfamily [Secondary metabolites biosynthesis, transport and catabolism]. 0.0	gi|743770088|ref|XP_010915338.1| PREDICTED: ABC transporter C family member 8 [Elaeis guineensis] 0.0e+00	gi|743770087|ref|XM_010917036.1| PREDICTED: Elaeis guineensis ABC transporter C family member 8 (LOC105040486), mRNA 0.0	pfam00005, ABC_tran, ABC transporter. ABC transporters for a large family of proteins responsible for translocation of a variety of compounds across biological membranes. ABC transporters are the largest family of proteins in many completely sequenced bacteria. ABC transporters are composed of two copies of this domain and two copies of a transmembrane domain pfam00664. These four domains may bel…	sp|Q8LGU1|AB8C_ARATH ABC transporter C family member 8 OS=Arabidopsis thaliana GN=ABCC8 PE=2 SV=3 0.0	tr|A0A061GJ44|A0A061GJ44_THECC Multidrug resistance protein ABC transporter family isoform 2 OS=Theobroma cacao GN=TCM_029022 PE=4 SV=1 0.0e+00	GO:0005524, ATP binding;GO:0008559, xenobiotic transmembrane transporting ATPase activity;GO:0016021, integral component of membrane;GO:0042626, ATPase activity, coupled to transmembrane movement of substances	-
TRINITY_DN63232_c0_g1	9.47486	4.7258	1.00355	0.000443674	0.00799183	up	-	-	gi|695044335|ref|XP_009409913.1| PREDICTED: uncharacterized protein LOC103992058 [Musa acuminata subsp. malaccensis] 1.1e-19	-	-	-	tr|M0TUT6|M0TUT6_MUSAM Uncharacterized protein OS=Musa acuminata subsp. malaccensis PE=4 SV=1 3.2e-19	-	-
TRINITY_DN62618_c0_g3	7.77225	3.63974	1.0945	0.00452368	0.0469492	up	-	-	gi|743816742|ref|XP_010930725.1| PREDICTED: NAC domain-containing protein 48-like [Elaeis guineensis] 4.5e-24	gi|326527700|dbj|AK376931.1| Hordeum vulgare subsp. vulgare mRNA for predicted protein, complete cds, clone: NIASHv3144G06 8.43025e-31	-	sp|Q7F2L3|NAC48_ORYSJ NAC domain-containing protein 48 OS=Oryza sativa subsp. japonica GN=NAC48 PE=2 SV=1 6.40828e-25	tr|M1BHE7|M1BHE7_SOLTU Uncharacterized protein OS=Solanum tuberosum GN=PGSC0003DMG400017567 PE=4 SV=1 9.9e-24	GO:0003677, DNA binding;GO:0005634, nucleus;GO:0006351, transcription, DNA-templated;GO:0006355, regulation of transcription, DNA-templated	-
TRINITY_DN75294_c3_g5	9.9114	2.88814	1.77895	0.00199853	0.0254898	up	-	-	gi|695030733|ref|XP_009402846.1| PREDICTED: LOW QUALITY PROTEIN: uncharacterized protein LOC103986554 [Musa acuminata subsp. malaccensis] 5.9e-17	-	-	-	tr|M5X965|M5X965_PRUPE Uncharacterized protein OS=Prunus persica GN=PRUPE_ppa026352mg PE=4 SV=1 2.1e-14	GO:0009507, chloroplast;GO:0009793, embryo development ending in seed dormancy	-
TRINITY_DN53170_c0_g1	85.2588	30.733	1.47206	9.87186e-06	0.000354546	up	-	-	-	-	-	-	-	-	-
TRINITY_DN57890_c0_g3	13.7979	5.75806	1.2608	0.00250151	0.0302971	up	-	-	gi|719998824|ref|XP_010255523.1| PREDICTED: F-box protein PP2-A13-like [Nelumbo nucifera] 9.1e-25	-	-	sp|Q9LEX0|P2A13_ARATH F-box protein PP2-A13 OS=Arabidopsis thaliana GN=PP2A13 PE=1 SV=1 4.52603e-21	tr|M0SRU8|M0SRU8_MUSAM Uncharacterized protein OS=Musa acuminata subsp. malaccensis PE=4 SV=1 2.6e-24	GO:0005634, nucleus;GO:0016567, protein ubiquitination	-
TRINITY_DN42726_c0_g1	9.67921	4.07625	1.24765	0.000274525	0.00550465	up	PLN03127, PLN03127, Elongation factor Tu; Provisional. 0.0	KOG0460, KOG0460, KOG0460, Mitochondrial translation elongation factor Tu [Translation, ribosomal structure and biogenesis]. 0.0	gi|743882827|ref|XP_010909252.1| PREDICTED: elongation factor Tu, mitochondrial-like [Elaeis guineensis] 4.1e-221	gi|719980253|ref|XM_010251436.1| PREDICTED: Nelumbo nucifera elongation factor Tu, mitochondrial (LOC104592208), mRNA 0.0	pfam00009, GTP_EFTU, Elongation factor Tu GTP binding domain. This domain contains a P-loop motif, also found in several other families such as pfam00071, pfam00025 and pfam00063. Elongation factor Tu consists of three structural domains, this plus two C-terminal beta barrel domains. 5.34368e-39	sp|Q9ZT91|EFTM_ARATH Elongation factor Tu, mitochondrial OS=Arabidopsis thaliana GN=TUFA PE=1 SV=1 0.0	tr|A0A0A7LYR5|A0A0A7LYR5_ALBBR Elongation factor Tu OS=Albuca bracteata GN=EF3 PE=2 SV=1 9.0e-221	GO:0003746, translation elongation factor activity;GO:0003924, GTPase activity;GO:0005524, ATP binding;GO:0005525, GTP binding;GO:0005618, cell wall;GO:0005622, intracellular;GO:0005739, mitochondrion;GO:0008270, zinc ion binding;GO:0046686, response to cadmium ion;GO:0050897, cobalt ion binding	-
TRINITY_DN53783_c1_g1	9.67762	3.43038	1.49629	3.37629e-06	0.000143742	up	-	-	gi|672181452|ref|XP_008810943.1| PREDICTED: uncharacterized protein LOC103722247 [Phoenix dactylifera] 7.7e-75	gi|743756471|ref|XM_010918656.1| PREDICTED: Elaeis guineensis uncharacterized LOC105041671 (LOC105041671), mRNA 1.26304e-38	-	sp|P54583|GUN1_ACIC1 Endoglucanase E1 OS=Acidothermus cellulolyticus (strain ATCC 43068 / 11B) GN=Acel_0614 PE=1 SV=1 7.37327e-07	tr|A0A0K9NVY2|A0A0K9NVY2_ZOSMR Uncharacterized protein OS=Zostera marina GN=ZOSMA_5G00600 PE=3 SV=1 9.1e-60	GO:0004553, hydrolase activity, hydrolyzing O-glycosyl compounds;GO:0005975, carbohydrate metabolic process;GO:0008810, cellulase activity;GO:0030245, cellulose catabolic process;GO:0030247, polysaccharide binding	K01179-ko00500 Starch and sucrose metabolism
TRINITY_DN59401_c1_g2	9.06397	0.28933	4.96935	0.00180966	0.0236763	up	-	-	-	-	-	-	-	-	-
TRINITY_DN46442_c3_g1	6.24997	1.43746	2.12033	0.00310698	0.0355566	up	-	-	-	-	-	-	-	-	-
TRINITY_DN49719_c0_g1	8.0112	1.18771	2.75383	2.83742e-06	0.000124038	up	-	-	-	-	-	-	-	-	-
TRINITY_DN70345_c1_g1	5.15319	0.553202	3.21959	0.000522716	0.00908935	up	PLN03077, PLN03077, Protein ECB2; Provisional. 5.05912e-29	-	gi|225433487|ref|XP_002264838.1| PREDICTED: pentatricopeptide repeat-containing protein At1g06140, mitochondrial [Vitis vinifera] 1.2e-33	gi|669026884|emb|HG670306.1| Triticum aestivum chromosome 3B, genomic scaffold, cultivar Chinese Spring 3.30061e-13	pfam14432, DYW_deaminase, DYW family of nucleic acid deaminases. A family of nucleic acid deaminases prototyped by the plant PPR DYW proteins that are implicated in chloroplast and mitochondrial RNA transcript maturation by numerous C to U editing events. The name derives from the DYW motif present at the C-terminus of the classical plant PPR DYW deaminases. Members of this family are present in …	sp|Q9LTV8|PP224_ARATH Pentatricopeptide repeat-containing protein At3g12770 OS=Arabidopsis thaliana GN=PCMP-H43 PE=2 SV=1 2.11169e-33	tr|D7SNR0|D7SNR0_VITVI Putative uncharacterized protein OS=Vitis vinifera GN=VIT_05s0029g00450 PE=4 SV=1 9.3e-34	GO:0005739, mitochondrion;GO:0008270, zinc ion binding;GO:0080156, mitochondrial mRNA modification	-
TRINITY_DN43198_c0_g1	6.94688	1.08207	2.68257	0.000645734	0.0107293	up	-	-	-	-	-	-	-	-	-
TRINITY_DN54361_c0_g2	6.36706	2.42086	1.39511	0.000379717	0.00708072	up	-	-	gi|175036479|gb|ABY19311.2| Na+/H+ antiporter [Zoysia japonica] 7.9e-14	gi|720091269|ref|XM_010247058.1| PREDICTED: Nelumbo nucifera sodium/hydrogen exchanger 2 (LOC104588931), mRNA 1.69895e-26	-	sp|Q56XP4|NHX2_ARATH Sodium/hydrogen exchanger 2 OS=Arabidopsis thaliana GN=NHX2 PE=2 SV=2 3.25434e-13	tr|A9Z1C0|A9Z1C0_9POAL Sodium/hydrogen exchanger OS=Zoysia japonica GN=NHX1 PE=2 SV=2 6.0e-14	GO:0005774, vacuolar membrane;GO:0005886, plasma membrane;GO:0006885, regulation of pH;GO:0009651, response to salt stress;GO:0010107, potassium ion import;GO:0015385, sodium:proton antiporter activity;GO:0015386, potassium:proton antiporter activity;GO:0016021, integral component of membrane;GO:0055075, potassium ion homeostasis;GO:0090333, regulation of stomatal closure	-
TRINITY_DN68329_c0_g2	39.6239	17.709	1.16189	0.00491323	0.0499251	up	COG0412, COG0412, Dienelactone hydrolase and related enzymes [Secondary metabolites biosynthesis, transport, and catabolism]. 1.64009e-17	KOG3043, KOG3043, KOG3043, Predicted hydrolase related to dienelactone hydrolase [General function prediction only]. 3.34614e-18	gi|743757729|ref|XP_010923369.1| PREDICTED: carboxymethylenebutenolidase homolog [Elaeis guineensis] 5.6e-81	gi|720088505|ref|XM_010246171.1| PREDICTED: Nelumbo nucifera carboxymethylenebutenolidase homolog (LOC104588300), mRNA 3.16938e-108	pfam01738, DLH, Dienelactone hydrolase family. 6.96888e-18	sp|P46209|USF_AQUPY Protein usf OS=Aquifex pyrophilus GN=usf PE=4 SV=1 5.16784e-16	tr|M5X621|M5X621_PRUPE Uncharacterized protein OS=Prunus persica GN=PRUPE_ppa009589mg PE=4 SV=1 8.0e-80	GO:0005829, cytosol;GO:0009507, chloroplast;GO:0016787, hydrolase activity	K01061-ko00361 Chlorocyclohexane and chlorobenzene degradation;ko00623 Toluene degradation;ko00364 Fluorobenzoate degradation
TRINITY_DN75429_c5_g3	5.59482	1.42527	1.97286	0.00123896	0.017778	up	-	-	-	-	-	-	-	-	-
TRINITY_DN52496_c0_g1	27.2981	8.13613	1.74638	0.000290024	0.00574173	up	-	-	gi|694356074|ref|XP_009358911.1| PREDICTED: uncharacterized protein LOC103949521 [Pyrus x bretschneideri] 5.9e-27	-	-	-	tr|W9QLH1|W9QLH1_9ROSA Uncharacterized protein OS=Morus notabilis GN=L484_013752 PE=4 SV=1 1.0e-26	GO:0005622, intracellular;GO:0035556, intracellular signal transduction	-
TRINITY_DN44948_c0_g1	22.368	5.15168	2.11832	0.00251686	0.0304476	up	-	-	-	-	-	-	-	-	-
TRINITY_DN68191_c0_g1	12.8027	1.63364	2.97029	0.00200932	0.0256097	up	-	-	-	-	-	-	-	-	-
TRINITY_DN72252_c5_g4	5.21292	0.767226	2.76437	0.000245885	0.00502332	up	-	-	-	-	-	-	-	-	-
TRINITY_DN74204_c4_g4	5.54244	0.872538	2.66723	5.19887e-06	0.000208022	up	PLN03081, PLN03081, pentatricopeptide (PPR) repeat-containing protein; Provisional. 2.70587e-33	-	gi|719978395|ref|XP_010249148.1| PREDICTED: pentatricopeptide repeat-containing protein At1g26900, mitochondrial [Nelumbo nucifera] 3.9e-44	-	pfam13041, PPR_2, PPR repeat family. This repeat has no known function. It is about 35 amino acids long and is found in up to 18 copies in some proteins. The family appears to be greatly expanded in plants and fungi. The repeat has been called PPR. 7.45591e-06	sp|Q9ZVG8|PPR60_ARATH Pentatricopeptide repeat-containing protein At1g26900, mitochondrial OS=Arabidopsis thaliana GN=PCMP-E54 PE=2 SV=1 3.00339e-48	tr|M0U8N7|M0U8N7_MUSAM Uncharacterized protein OS=Musa acuminata subsp. malaccensis PE=4 SV=1 5.1e-44	GO:0005739, mitochondrion	-
TRINITY_DN65497_c1_g3	13.001	2.45126	2.40702	0.000111026	0.00264519	up	-	-	-	-	-	-	-	-	-
TRINITY_DN54447_c0_g5	5.38325	0.858679	2.64829	0.000204821	0.00432927	up	-	-	-	-	-	-	-	-	-
TRINITY_DN69877_c3_g5	14.623	5.43539	1.42779	0.000596548	0.0101008	up	-	-	-	-	-	-	-	-	-
TRINITY_DN69877_c3_g1	20.4217	6.26219	1.70536	0.00086858	0.0134952	up	-	KOG0543, KOG0543, KOG0543, FKBP-type peptidyl-prolyl cis-trans isomerase [Posttranslational modification, protein turnover, chaperones]. 4.5757e-12	gi|672141643|ref|XP_008794657.1| PREDICTED: 70 kDa peptidyl-prolyl isomerase-like [Phoenix dactylifera] 7.8e-26	gi|349704803|emb|FQ383763.1| Vitis vinifera clone SS0ABG17YB11 6.0237e-26	-	sp|Q38931|FKB62_ARATH Peptidyl-prolyl cis-trans isomerase FKBP62 OS=Arabidopsis thaliana GN=FKBP62 PE=1 SV=2 1.2513e-24	tr|W1NY70|W1NY70_AMBTC Uncharacterized protein OS=Amborella trichopoda GN=AMTR_s00087p00078190 PE=4 SV=1 1.0e-25	GO:0003755, peptidyl-prolyl cis-trans isomerase activity;GO:0005528, FK506 binding;GO:0005634, nucleus;GO:0005789, endoplasmic reticulum membrane;GO:0006457, protein folding;GO:0061077, chaperone-mediated protein folding;GO:0070370, cellular heat acclimation	-
TRINITY_DN69877_c3_g3	71.9346	20.4591	1.81395	6.63651e-08	4.6791e-06	up	-	KOG0543, KOG0543, KOG0543, FKBP-type peptidyl-prolyl cis-trans isomerase [Posttranslational modification, protein turnover, chaperones]. 5.19336e-29	gi|672138380|ref|XP_008792944.1| PREDICTED: 70 kDa peptidyl-prolyl isomerase-like [Phoenix dactylifera] 2.9e-38	-	-	sp|Q43207|FKB70_WHEAT 70 kDa peptidyl-prolyl isomerase OS=Triticum aestivum GN=FKBP70 PE=1 SV=1 2.99279e-49	tr|A0A0D9X9Z7|A0A0D9X9Z7_9ORYZ Uncharacterized protein OS=Leersia perrieri PE=4 SV=1 2.2e-38	GO:0003755, peptidyl-prolyl cis-trans isomerase activity;GO:0006457, protein folding	-
TRINITY_DN60912_c2_g2	10.262	1.23347	3.05651	1.15112e-10	1.52527e-08	up	-	-	-	-	-	-	-	-	-
TRINITY_DN59571_c2_g1	12.8223	3.72567	1.78309	8.19723e-05	0.00207807	up	-	-	gi|743848650|ref|XP_010939413.1| PREDICTED: bZIP transcription factor TRAB1 isoform X2 [Elaeis guineensis] 1.9e-13	-	-	sp|Q6ZDF3|TRAB1_ORYSJ bZIP transcription factor TRAB1 OS=Oryza sativa subsp. japonica GN=TRAB1 PE=1 SV=1 6.17922e-13	tr|A0A0E0LVU9|A0A0E0LVU9_ORYPU Uncharacterized protein OS=Oryza punctata PE=4 SV=1 7.3e-13	GO:0003700, DNA binding transcription factor activity;GO:0005634, nucleus;GO:0006351, transcription, DNA-templated;GO:0006355, regulation of transcription, DNA-templated;GO:0009738, abscisic acid-activated signaling pathway;GO:0043565, sequence-specific DNA binding;GO:0044212, transcription regulatory region DNA binding	K14432-ko04075 Plant hormone signal transduction
TRINITY_DN37234_c0_g1	6.13562	0.824969	2.8948	0.0016501	0.0221202	up	-	-	-	-	-	-	-	-	-
TRINITY_DN65033_c1_g2	9.8596	4.25714	1.21165	0.000195135	0.00417224	up	-	-	gi|743875714|ref|XP_010907395.1| PREDICTED: probable N-acetyltransferase HLS1 [Elaeis guineensis] 1.2e-19	gi|672137655|ref|XM_008794337.1| PREDICTED: Phoenix dactylifera probable N-acetyltransferase HLS1 (LOC103709131), mRNA 2.50286e-43	-	sp|O64815|HLS1L_ARATH Probable N-acetyltransferase HLS1-like OS=Arabidopsis thaliana GN=At2g23060 PE=2 SV=1 3.04365e-19	tr|D7TT81|D7TT81_VITVI Putative uncharacterized protein OS=Vitis vinifera GN=VIT_07s0129g00260 PE=4 SV=1 1.5e-19	GO:0004596, peptide alpha-N-acetyltransferase activity;GO:0006474, N-terminal protein amino acid acetylation;GO:0031248, protein acetyltransferase complex	-
TRINITY_DN67024_c1_g1	25.3481	9.69431	1.38667	9.80605e-06	0.00035264	up	cd02205, CBS_pair, The CBS domain, named after human CBS, is a small domain originally identified in cystathionine beta-synthase and is subsequently found in a wide range of different proteins. CBS domains usually occur in tandem repeats. They associate to form a so-called Bateman domain or a CBS pair based on crystallographic studies in bacteria. The CBS pair was used as a basis for this cd hier…	-	gi|719970163|ref|XP_010270582.1| PREDICTED: CBS domain-containing protein CBSX1, chloroplastic-like [Nelumbo nucifera] 3.7e-74	gi|731336907|ref|XM_010681207.1| PREDICTED: Beta vulgaris subsp. vulgaris CBS domain-containing protein CBSX1, chloroplastic (LOC104894864), mRNA 5.45851e-57	pfam00571, CBS, CBS domain. CBS domains are small intracellular modules that pair together to form a stable globular domain. This family represents a single CBS domain. Pairs of these domains have been termed a Bateman domain. CBS domains have been shown to bind ligands with an adenosyl group such as AMP, ATP and S-AdoMet. CBS domains are found attached to a wide range of other protein domains su…	sp|O23193|CBSX1_ARATH CBS domain-containing protein CBSX1, chloroplastic OS=Arabidopsis thaliana GN=CBSX1 PE=1 SV=2 2.0779e-89	tr|A0A068U1X0|A0A068U1X0_COFCA Uncharacterized protein OS=Coffea canephora GN=GSCOC_T00039917001 PE=4 SV=1 2.4e-73	GO:0009507, chloroplast;GO:0045454, cell redox homeostasis	-
TRINITY_DN67024_c1_g3	107.857	32.9216	1.71201	1.26334e-06	6.15216e-05	up	-	-	-	-	-	-	-	-	-
TRINITY_DN63213_c0_g3	6.59283	1.59705	2.04549	0.000494773	0.00871273	up	-	-	gi|743797287|ref|XP_010924944.1| PREDICTED: uncharacterized protein LOC105047631 [Elaeis guineensis] 8.9e-26	-	-	-	tr|A0A061GKY3|A0A061GKY3_THECC Uncharacterized protein isoform 1 OS=Theobroma cacao GN=TCM_037719 PE=4 SV=1 9.8e-25	GO:0016021, integral component of membrane	-
TRINITY_DN68468_c0_g1	15.5796	5.91015	1.39839	0.000966003	0.0146961	up	-	-	-	-	-	-	-	-	-
TRINITY_DN52931_c1_g1	5.72335	2.50666	1.19109	0.000398219	0.00734239	up	-	-	gi|703133006|ref|XP_010105260.1| Protein IQ-DOMAIN 32 [Morus notabilis] 2.2e-06	-	-	-	tr|A0A0A9L590|A0A0A9L590_ARUDO Uncharacterized protein OS=Arundo donax PE=4 SV=1 1.3e-06	-	-
TRINITY_DN76069_c9_g4	82.3246	29.2188	1.49443	0.00286003	0.0333465	up	-	-	-	-	-	-	-	-	-
TRINITY_DN56215_c0_g1	13.3666	4.93773	1.43671	4.92332e-05	0.00136165	up	cd01926, cyclophilin_ABH_like, cyclophilin_ABH_like: Cyclophilin A, B and H-like cyclophilin-type peptidylprolyl cis- trans isomerase (PPIase) domain. This family represents the archetypal cystolic cyclophilin similar to human cyclophilins A, B and H. PPIase is an enzyme which accelerates protein folding by catalyzing the cis-trans isomerization of the peptide bonds preceding proline residues. Th…	KOG0546, KOG0546, KOG0546, HSP90 co-chaperone CPR7/Cyclophilin [Posttranslational modification, protein turnover, chaperones]. 3.41246e-47	gi|743853200|ref|XP_010940596.1| PREDICTED: peptidyl-prolyl cis-trans isomerase CYP19-3 [Elaeis guineensis] 1.1e-54	gi|242043989|ref|XM_002459821.1| Sorghum bicolor hypothetical protein, mRNA 1.05862e-93	pfam00160, Pro_isomerase, Cyclophilin type peptidyl-prolyl cis-trans isomerase/CLD. The peptidyl-prolyl cis-trans isomerases, also known as cyclophilins, share this domain of about 109 amino acids. Cyclophilins have been found in all organizms studied so far and catalyze peptidyl-prolyl isomerization during which the peptide bond preceding proline (the peptidyl-prolyl bond) is stabilized in the c…	sp|Q38867|CP19C_ARATH Peptidyl-prolyl cis-trans isomerase CYP19-3 OS=Arabidopsis thaliana GN=CYP19-3 PE=2 SV=2 2.16197e-62	tr|A0A0K9NHA8|A0A0K9NHA8_ZOSMR Peptidyl-prolyl cis-trans isomerase OS=Zostera marina GN=ZOSMA_99G00500 PE=3 SV=1 5.2e-54	GO:0003755, peptidyl-prolyl cis-trans isomerase activity;GO:0005739, mitochondrion;GO:0005794, Golgi apparatus;GO:0005829, cytosol;GO:0006457, protein folding;GO:0007165, signal transduction;GO:0016018, cyclosporin A binding;GO:0046686, response to cadmium ion	-
TRINITY_DN56215_c0_g2	6.76323	1.74729	1.95259	0.000969986	0.0147305	up	PTZ00060, PTZ00060, cyclophilin; Provisional. 6.63596e-08	KOG0865, KOG0865, KOG0865, Cyclophilin type peptidyl-prolyl cis-trans isomerase [Posttranslational modification, protein turnover, chaperones]. 2.48071e-07	gi|565368658|ref|XP_006350958.1| PREDICTED: peptidyl-prolyl cis-trans isomerase CYP19-3-like [Solanum tuberosum] 8.4e-11	-	-	sp|Q38867|CP19C_ARATH Peptidyl-prolyl cis-trans isomerase CYP19-3 OS=Arabidopsis thaliana GN=CYP19-3 PE=2 SV=2 5.87598e-10	tr|M1CSR8|M1CSR8_SOLTU Peptidyl-prolyl cis-trans isomerase OS=Solanum tuberosum GN=PGSC0003DMG400028689 PE=3 SV=1 6.4e-11	GO:0003755, peptidyl-prolyl cis-trans isomerase activity;GO:0005739, mitochondrion;GO:0005794, Golgi apparatus;GO:0005829, cytosol;GO:0006457, protein folding;GO:0007165, signal transduction;GO:0016018, cyclosporin A binding;GO:0046686, response to cadmium ion	-
TRINITY_DN69640_c2_g2	33.6502	13.5294	1.31452	7.9932e-05	0.00203509	up	PLN03185, PLN03185, phosphatidylinositol phosphate kinase; Provisional. 4.85473e-145	KOG0231, KOG0231, KOG0231, Junctional membrane complex protein Junctophilin and related MORN repeat proteins [General function prediction only]. 2.34942e-16	gi|672114925|ref|XP_008779141.1| PREDICTED: phosphatidylinositol 4-phosphate 5-kinase 9-like isoform X1 [Phoenix dactylifera] 3.3e-150	-	-	sp|Q8L850|PI5K9_ARATH Phosphatidylinositol 4-phosphate 5-kinase 9 OS=Arabidopsis thaliana GN=PIP5K9 PE=1 SV=2 5.76485e-153	tr|B9S0D1|B9S0D1_RICCO Phosphatidylinositol-4-phosphate 5-kinase, putative OS=Ricinus communis GN=RCOM_1353360 PE=4 SV=1 1.6e-141	GO:0005524, ATP binding;GO:0005634, nucleus;GO:0005829, cytosol;GO:0005975, carbohydrate metabolic process;GO:0006520, cellular amino acid metabolic process;GO:0016020, membrane;GO:0016308, 1-phosphatidylinositol-4-phosphate 5-kinase activity	K00889-ko04011 MAPK signaling pathway - yeast;ko04070 Phosphatidylinositol signaling system;ko04072 Phospholipase D signaling pathway;ko04139 Regulation of mitophagy - yeast;ko04810 Regulation of actin cytoskeleton;ko04144 Endocytosis;ko00562 Inositol phosphate metabolism
TRINITY_DN52064_c0_g2	18.9203	1.63685	3.53094	6.00199e-06	0.000233234	up	-	-	-	-	-	-	-	-	-
TRINITY_DN67692_c2_g1	9.01779	3.04811	1.56486	0.000398147	0.00734229	up	-	-	gi|700256970|gb|AIU50101.1| BTB/POZ domain-containing protein, partial [Pinellia ternata] 8.7e-28	gi|700256969|gb|KM399449.1| Pinellia ternata BTB/POZ domain-containing protein mRNA, partial cds 1.40073e-86	-	sp|Q680K8|Y1576_ARATH BTB/POZ domain-containing protein At1g55760 OS=Arabidopsis thaliana GN=At1g55760 PE=2 SV=1 1.00161e-17	tr|A0A097PQ24|A0A097PQ24_PINTE BTB/POZ domain-containing protein (Fragment) OS=Pinellia ternata PE=2 SV=1 6.6e-28	GO:0016567, protein ubiquitination	-
TRINITY_DN57340_c0_g2	12.8527	5.59601	1.1996	0.0031519	0.0359224	up	-	-	-	-	-	-	-	-	-
TRINITY_DN66174_c2_g2	24.3634	2.7984	3.12204	1.43864e-12	2.70837e-10	up	-	-	-	-	-	-	-	-	-
TRINITY_DN45718_c1_g2	7.70425	0.757019	3.34725	3.78706e-05	0.00109719	up	-	-	-	-	-	-	-	-	-
TRINITY_DN57147_c0_g1	8.96668	3.31776	1.43436	0.00410295	0.0437343	up	-	-	-	-	-	-	-	-	-
TRINITY_DN62687_c2_g3	20.7414	5.89423	1.81514	0.00216808	0.0271236	up	PLN00415, PLN00415, 3-ketoacyl-CoA synthase. 2.5779e-32	-	gi|848881245|ref|XP_012840989.1| PREDICTED: 3-ketoacyl-CoA synthase 6-like [Erythranthe guttata] 1.4e-33	gi|1002849657|ref|XM_015835510.1| PREDICTED: Oryza brachyantha 3-ketoacyl-CoA synthase 6-like (LOC102706088), mRNA 4.81183e-47	-	sp|Q9XF43|KCS6_ARATH 3-ketoacyl-CoA synthase 6 OS=Arabidopsis thaliana GN=CUT1 PE=1 SV=1 5.32236e-41	tr|A0A022R480|A0A022R480_ERYGU 3-ketoacyl-CoA synthase OS=Erythranthe guttata GN=MIMGU_mgv1a005204mg PE=3 SV=1 1.1e-33	GO:0005783, endoplasmic reticulum;GO:0005789, endoplasmic reticulum membrane;GO:0006633, fatty acid biosynthetic process;GO:0009409, response to cold;GO:0009416, response to light stimulus;GO:0009826, unidimensional cell growth;GO:0010025, wax biosynthetic process;GO:0016021, integral component of membrane;GO:0016747, transferase activity, transferring acyl groups other than amino-acyl groups	-
TRINITY_DN60056_c0_g1	8.50518	0.944616	3.17054	0.00109598	0.0161601	up	-	-	gi|769795864|ref|XP_011628423.1| PREDICTED: ABC transporter G family member 39 [Amborella trichopoda] 6.1e-06	-	-	sp|Q8GU86|AB43G_ORYSJ ABC transporter G family member 43 OS=Oryza sativa subsp. japonica GN=ABCG43 PE=2 SV=2 1.38295e-07	tr|U5DB71|U5DB71_AMBTC Uncharacterized protein (Fragment) OS=Amborella trichopoda GN=AMTR_s00069p00192070 PE=4 SV=1 4.6e-06	GO:0005524, ATP binding;GO:0005886, plasma membrane;GO:0016021, integral component of membrane;GO:0016887, ATPase activity;GO:0042626, ATPase activity, coupled to transmembrane movement of substances	-
TRINITY_DN47577_c1_g1	5.81075	1.95046	1.57491	0.000978216	0.0148169	up	-	KOG2417, KOG2417, KOG2417, Predicted G-protein coupled receptor [Signal transduction mechanisms]. 3.37722e-06	gi|661891034|emb|CDP04916.1| unnamed protein product [Coffea canephora] 1.0e-16	-	-	sp|Q9XIP7|GTG1_ARATH GPCR-type G protein 1 OS=Arabidopsis thaliana GN=GTG1 PE=1 SV=1 2.0207e-20	tr|A0A068U8T9|A0A068U8T9_COFCA Uncharacterized protein OS=Coffea canephora GN=GSCOC_T00019785001 PE=4 SV=1 7.7e-17	GO:0000139, Golgi membrane;GO:0005525, GTP binding;GO:0005789, endoplasmic reticulum membrane;GO:0005886, plasma membrane;GO:0009737, response to abscisic acid;GO:0009791, post-embryonic development;GO:0010228, vegetative to reproductive phase transition of meristem;GO:0010427, abscisic acid binding;GO:0016021, integral component of membrane;GO:0043231, intracellular membrane-bounded organelle;GO…	-
TRINITY_DN61896_c1_g4	5.96271	0.704973	3.08033	9.7525e-06	0.000351169	up	-	-	gi|763802294|gb|KJB69232.1| hypothetical protein B456_011G012000 [Gossypium raimondii] 1.4e-25	-	-	-	tr|A0A0D2T0J0|A0A0D2T0J0_GOSRA Uncharacterized protein OS=Gossypium raimondii GN=B456_011G012000 PE=4 SV=1 1.0e-25	-	-
TRINITY_DN61896_c1_g1	19.6027	2.59036	2.91983	6.45515e-09	5.85371e-07	up	-	-	gi|743766342|ref|XP_010913411.1| PREDICTED: uncharacterized protein LOC105039108 [Elaeis guineensis] 1.5e-50	gi|743766341|ref|XM_010915109.1| PREDICTED: Elaeis guineensis uncharacterized LOC105039108 (LOC105039108), mRNA 9.88236e-61	pfam02341, RcbX, RbcX protein. The RBCX protein has been identified as having a possible chaperone-like function. The rbcX gene is juxtaposed to and cotranscribed with rbcL and rbcS encoding RuBisCO in Anabaena sp. CA. RbcX has been shown to possess a chaperone-like function assisting correct folding of RuBisCO in E. coli expression studies and is needed for RuBisCO to reach its maximal activity.…	-	tr|A0A0D2UKJ5|A0A0D2UKJ5_GOSRA Uncharacterized protein OS=Gossypium raimondii GN=B456_011G012000 PE=4 SV=1 1.4e-48	-	-
TRINITY_DN61896_c1_g2	9.857	1.379	2.83753	1.27106e-06	6.18275e-05	up	-	-	-	-	-	-	-	-	-
TRINITY_DN61896_c1_g3	6.2883	0.545522	3.52696	0.00110939	0.0163218	up	-	-	-	-	-	-	-	-	-
TRINITY_DN57596_c1_g3	19.1489	4.68856	2.03005	0.00251898	0.0304654	up	PLN02337, PLN02337, lipoxygenase. 4.40641e-54	-	gi|672163701|ref|XP_008801705.1| PREDICTED: probable linoleate 9S-lipoxygenase 4 [Phoenix dactylifera] 3.9e-48	gi|219888474|gb|BT056005.1| Zea mays full-length cDNA clone ZM_BFc0119O22 mRNA, complete cds 1.53403e-57	pfam00305, Lipoxygenase, Lipoxygenase. 1.04968e-47	sp|Q76I22|LOX1_ORYSJ Linoleate 9S-lipoxygenase 1 OS=Oryza sativa subsp. japonica GN=Os03g0699700 PE=2 SV=2 9.02474e-56	tr|A0A089X4I1|A0A089X4I1_LILRE Lipoxygenase (Fragment) OS=Lilium regale PE=2 SV=1 5.1e-48	GO:0005737, cytoplasm;GO:0016702, oxidoreductase activity, acting on single donors with incorporation of molecular oxygen, incorporation of two atoms of oxygen;GO:0031408, oxylipin biosynthetic process;GO:0046872, metal ion binding	-
TRINITY_DN43133_c0_g1	143.511	50.0281	1.52035	0.00105008	0.0156384	up	-	-	-	-	-	-	-	-	-
TRINITY_DN69350_c1_g1	162.578	47.6385	1.77093	1.47543e-05	0.000501788	up	-	-	-	-	-	-	-	-	-
TRINITY_DN50043_c2_g6	7.87805	1.04205	2.91841	3.92931e-07	2.23821e-05	up	PLN02676, PLN02676, polyamine oxidase. 5.08433e-06	-	-	-	-	-	-	-	-
TRINITY_DN60998_c0_g1	8.94922	2.24813	1.99304	0.00026104	0.00527918	up	-	-	-	-	-	-	-	-	-
TRINITY_DN61336_c0_g1	107.434	36.6067	1.55327	2.99939e-05	0.000900508	up	cd02947, TRX_family, TRX family; composed of two groups: Group I, which includes proteins that exclusively encode a TRX domain; and Group II, which are composed of fusion proteins of TRX and additional domains. Group I TRX is a small ancient protein that alter the redox state of target proteins via the reversible oxidation of an active site dithiol, present in a CXXC motif, partially exposed at t…	KOG0907, KOG0907, KOG0907, Thioredoxin [Posttranslational modification, protein turnover, chaperones]. 2.43226e-31	gi|590593738|ref|XP_007017654.1| Thioredoxin H-type 1, H1,TRX1 [Theobroma cacao] 6.5e-35	-	pfam00085, Thioredoxin, Thioredoxin. Thioredoxins are small enzymes that participate in redox reactions, via the reversible oxidation of an active centre disulfide bond. Some members with only the active site are not separated from the noise. 8.98068e-16	sp|Q43636|TRXH_RICCO Thioredoxin H-type OS=Ricinus communis PE=3 SV=1 6.51076e-46	tr|A0A061FK45|A0A061FK45_THECC Thioredoxin H-type 1, H1,TRX1 OS=Theobroma cacao GN=TCM_034126 PE=4 SV=1 4.9e-35	GO:0005623, cell;GO:0005737, cytoplasm;GO:0006662, glycerol ether metabolic process;GO:0015035, protein disulfide oxidoreductase activity;GO:0045454, cell redox homeostasis	-
TRINITY_DN75089_c1_g1	13.4002	5.15941	1.37697	0.00464451	0.0478716	up	-	-	-	-	-	-	-	-	-
TRINITY_DN53826_c0_g3	113.283	39.623	1.51552	5.48545e-06	0.00021704	up	-	-	gi|743799089|ref|XP_010925395.1| PREDICTED: 17.3 kDa class II heat shock protein-like [Elaeis guineensis] 1.4e-17	-	-	sp|P19242|HSP21_PEA 17.1 kDa class II heat shock protein OS=Pisum sativum GN=HSP17.7 PE=2 SV=1 6.09765e-22	tr|A4ZF53|A4ZF53_AGATE Chaperone OS=Agave tequilana PE=2 SV=1 3.2e-17	GO:0005737, cytoplasm	-
TRINITY_DN53826_c0_g1	16.1186	3.5106	2.19894	1.60918e-05	0.00053836	up	cd06472, ACD_ScHsp26_like, Alpha crystallin domain (ACD) found in Saccharomyces cerevisiae (Sc) small heat shock protein (Hsp)26 and similar proteins. sHsps are molecular chaperones that suppress protein aggregation and protect against cell stress, and are generally active as large oligomers consisting of multiple subunits. ScHsp26 is temperature-regulated, it switches from an inactive to a chape…	KOG0710, KOG0710, KOG0710, Molecular chaperone (small heat-shock protein Hsp26/Hsp42) [Posttranslational modification, protein turnover, chaperones]. 2.51609e-20	gi|672138993|ref|XP_008793269.1| PREDICTED: 17.3 kDa class II heat shock protein-like [Phoenix dactylifera] 3.0e-31	gi|672177648|ref|XM_008810701.1| PREDICTED: Phoenix dactylifera 17.1 kDa class II heat shock protein-like (LOC103720807), mRNA 6.81018e-69	pfam00011, HSP20, Hsp20/alpha crystallin family. Not only do small heat-shock-proteins occur in eukaryotes and prokaryotes but they have also now been shown to occur in cyanobacterial phages as well as their bacterial hosts. 9.149e-15	sp|Q01545|HSP22_IPONI 18.8 kDa class II heat shock protein OS=Ipomoea nil GN=SHSP-2 PE=2 SV=1 1.68057e-33	tr|I3RQI8|I3RQI8_PINTE Small heat shock protein OS=Pinellia ternata GN=sHSP PE=2 SV=1 8.1e-29	GO:0005737, cytoplasm	-
TRINITY_DN48689_c0_g1	72.5188	23.3803	1.63306	1.02439e-05	0.000366601	up	PLN00110, PLN00110, flavonoid 3',5'-hydroxylase (F3'5'H); Provisional. 4.27075e-19	KOG0156, KOG0156, KOG0156, Cytochrome P450 CYP2 subfamily [Secondary metabolites biosynthesis, transport and catabolism]. 4.40289e-13	gi|695077659|ref|XP_009386181.1| PREDICTED: geraniol 8-hydroxylase-like [Musa acuminata subsp. malaccensis] 3.0e-37	-	pfam00067, p450, Cytochrome P450. Cytochrome P450s are haem-thiolate proteins involved in the oxidative degradation of various compounds. They are particularly well known for their role in the degradation of environmental toxins and mutagens. They can be divided into 4 classes, according to the method by which electrons from NAD(P)H are delivered to the catalytic site. Sequence conservation is re…	sp|Q6YTF5|C76M5_ORYSJ Cytochrome P450 76M5 OS=Oryza sativa subsp. japonica GN=CYP76M5 PE=1 SV=1 7.66648e-22	tr|U5DB25|U5DB25_AMBTC Uncharacterized protein OS=Amborella trichopoda GN=AMTR_s00069p00176890 PE=3 SV=1 6.3e-35	GO:0004497, monooxygenase activity;GO:0005506, iron ion binding;GO:0006952, defense response;GO:0016020, membrane;GO:0016021, integral component of membrane;GO:0016705, oxidoreductase activity, acting on paired donors, with incorporation or reduction of molecular oxygen;GO:0016709, oxidoreductase activity, acting on paired donors, with incorporation or reduction of molecular oxygen, NAD(P)H as on…	-
TRINITY_DN56536_c3_g9	20.2696	0.20541	6.62466	2.41665e-08	1.89279e-06	up	-	-	-	-	-	-	-	-	-
TRINITY_DN55866_c0_g1	14.8806	3.97062	1.90599	1.48846e-05	0.000505287	up	-	-	gi|721644535|ref|XP_010232325.1| PREDICTED: protein NUCLEAR FUSION DEFECTIVE 6, chloroplastic/mitochondrial isoform X2 [Brachypodium distachyon] 1.4e-09	-	-	sp|Q93ZJ3|NFD6_ARATH Protein NUCLEAR FUSION DEFECTIVE 6, chloroplastic/mitochondrial OS=Arabidopsis thaliana GN=NFD6 PE=2 SV=1 3.11456e-09	tr|A0A0E0N2J9|A0A0E0N2J9_ORYRU Uncharacterized protein OS=Oryza rufipogon PE=4 SV=1 2.6e-11	GO:0000741, karyogamy;GO:0005739, mitochondrion;GO:0009507, chloroplast;GO:0010197, polar nucleus fusion	-
TRINITY_DN62642_c1_g1	11.9313	0.171054	6.12416	2.81302e-13	6.05782e-11	up	cd06472, ACD_ScHsp26_like, Alpha crystallin domain (ACD) found in Saccharomyces cerevisiae (Sc) small heat shock protein (Hsp)26 and similar proteins. sHsps are molecular chaperones that suppress protein aggregation and protect against cell stress, and are generally active as large oligomers consisting of multiple subunits. ScHsp26 is temperature-regulated, it switches from an inactive to a chape…	KOG0710, KOG0710, KOG0710, Molecular chaperone (small heat-shock protein Hsp26/Hsp42) [Posttranslational modification, protein turnover, chaperones]. 2.06257e-08	gi|147798422|emb|CAN65631.1| hypothetical protein VITISV_019370 [Vitis vinifera] 6.1e-11	gi|720077790|ref|XM_010242852.1| PREDICTED: Nelumbo nucifera 18.2 kDa class I heat shock protein-like (LOC104585845), mRNA 3.44309e-16	-	sp|P27880|HSP12_MEDSA 18.2 kDa class I heat shock protein OS=Medicago sativa GN=HSP18.2 PE=2 SV=1 4.36522e-11	tr|F6HNM6|F6HNM6_VITVI Putative uncharacterized protein OS=Vitis vinifera GN=VIT_13s0019g03170 PE=3 SV=1 4.6e-11	GO:0005737, cytoplasm	-
TRINITY_DN72270_c0_g2	7.04654	0.149454	5.55914	0.00126297	0.0180363	up	-	-	-	-	-	-	-	-	-
TRINITY_DN69307_c1_g1	15.0441	7.13136	1.07695	0.00248174	0.0301069	up	-	KOG1763, KOG1763, KOG1763, Uncharacterized conserved protein, contains CCCH-type Zn-finger [General function prediction only]. 1.14867e-06	gi|586646899|ref|XP_006828300.1| PREDICTED: zinc finger CCCH domain-containing protein 11 [Amborella trichopoda] 5.1e-27	gi|719992122|ref|XM_010255169.1| PREDICTED: Nelumbo nucifera zinc finger CCCH domain-containing protein 11 (LOC104594728), transcript variant X2, mRNA 1.78472e-41	-	sp|Q0JHZ2|C3H11_ORYSJ Zinc finger CCCH domain-containing protein 11 OS=Oryza sativa subsp. japonica GN=Os01g0834700 PE=2 SV=2 2.52154e-31	tr|W1NJV2|W1NJV2_AMBTC Uncharacterized protein OS=Amborella trichopoda GN=AMTR_s00023p00231760 PE=4 SV=1 3.9e-27	GO:0003677, DNA binding;GO:0046872, metal ion binding	-
TRINITY_DN59089_c0_g1	17.583	6.67209	1.39797	0.000632752	0.0105781	up	-	-	-	-	-	-	-	-	-
TRINITY_DN72313_c1_g1	13.091	4.0534	1.69137	3.87603e-05	0.001118	up	-	-	-	-	-	-	-	-	-
TRINITY_DN56550_c1_g1	10.1752	4.16803	1.28762	0.000930152	0.0142622	up	-	-	gi|743890349|ref|XP_010911055.1| PREDICTED: uncharacterized protein LOC105037051 [Elaeis guineensis] 2.0e-36	-	-	-	tr|A0A068UWX9|A0A068UWX9_COFCA Uncharacterized protein OS=Coffea canephora GN=GSCOC_T00037808001 PE=4 SV=1 4.9e-35	-	-
TRINITY_DN65178_c1_g3	19.454	2.53904	2.93771	1.26949e-06	6.17783e-05	up	-	-	-	-	-	-	-	-	-
TRINITY_DN70238_c0_g2	13.5108	2.49738	2.43562	0.00279907	0.0328325	up	pfam03641, Lysine_decarbox, Possible lysine decarboxylase. The members of this family share a highly conserved motif PGGXGTXXE that is probably functionally important. This family includes proteins annotated as lysine decarboxylases, although the evidence for this is not clear. 8.88796e-13	-	gi|743855426|ref|XP_010941408.1| PREDICTED: cytokinin riboside 5'-monophosphate phosphoribohydrolase LOG1-like [Elaeis guineensis] 4.7e-17	gi|695019189|ref|XM_009398310.1| PREDICTED: Musa acuminata subsp. malaccensis cytokinin riboside 5'-monophosphate phosphoribohydrolase LOG1-like (LOC103981559), mRNA 5.32231e-15	pfam03641, Lysine_decarbox, Possible lysine decarboxylase. The members of this family share a highly conserved motif PGGXGTXXE that is probably functionally important. This family includes proteins annotated as lysine decarboxylases, although the evidence for this is not clear. 2.12341e-13	sp|Q8RUN2|LOG1_ARATH Cytokinin riboside 5'-monophosphate phosphoribohydrolase LOG1 OS=Arabidopsis thaliana GN=LOG1 PE=1 SV=1 4.49055e-22	tr|G7JND4|G7JND4_MEDTR Cytokinin riboside 5'-monophosphate phosphoribohydrolase OS=Medicago truncatula GN=MTR_4g058740 PE=3 SV=1 7.9e-17	GO:0005634, nucleus;GO:0005829, cytosol;GO:0009691, cytokinin biosynthetic process;GO:0016799, hydrolase activity, hydrolyzing N-glycosyl compounds	-
TRINITY_DN61487_c0_g1	16.7825	0.253599	6.04826	1.33739e-05	0.000460633	up	-	-	-	-	-	-	-	-	-
TRINITY_DN40119_c0_g1	6.6866	0.382565	4.12749	3.77314e-06	0.000158208	up	cd04852, Peptidases_S8_3, Peptidase S8 family domain, uncharacterized subfamily 3. This family is a member of the Peptidases S8 or Subtilases serine endo- and exo-peptidase clan. They have an Asp/His/Ser catalytic triad similar to that found in trypsin-like proteases, but do not share their three-dimensional structure and are not homologous to trypsin. The stability of subtilases may be enhanced …	-	gi|242054659|ref|XP_002456475.1| hypothetical protein SORBIDRAFT_03g037010 [Sorghum bicolor] 7.3e-35	-	-	sp|Q1PDX5|SBT3B_ARATH Subtilisin-like protease SBT3.11 OS=Arabidopsis thaliana GN=SBT3.11 PE=2 SV=1 5.59244e-35	tr|C5XME3|C5XME3_SORBI Putative uncharacterized protein Sb03g037010 OS=Sorghum bicolor GN=Sb03g037010 PE=4 SV=1 5.5e-35	GO:0004252, serine-type endopeptidase activity;GO:0005576, extracellular region;GO:0005618, cell wall	-
TRINITY_DN72056_c1_g1	12.8466	3.96505	1.69598	1.07313e-08	9.16211e-07	up	TIGR00425, Probable_tRNA_pseudouridine_synthase_B, rRNA pseudouridine synthase, putative. This family, found in archaea and eukaryotes, includes the only archaeal proteins markedly similar to bacterial TruB, the tRNA pseudouridine 55 synthase. However, among two related yeast proteins, the archaeal set matches yeast YLR175w far better than YNL292w. The first, termed centromere/microtubule binding…	KOG2529, KOG2529, KOG2529, Pseudouridine synthase [Translation, ribosomal structure and biogenesis]. 8.53726e-146	gi|1026028018|ref|XP_016560265.1| PREDICTED: H/ACA ribonucleoprotein complex subunit 4 [Capsicum annuum] 2.4e-170	gi|702348652|ref|XM_010059150.1| PREDICTED: Eucalyptus grandis H/ACA ribonucleoprotein complex subunit 4 (LOC104445303), mRNA 0.0	pfam01509, TruB_N, TruB family pseudouridylate synthase (N terminal domain). Members of this family are involved in modifying bases in RNA molecules. They carry out the conversion of uracil bases to pseudouridine. This family includes TruB, a pseudouridylate synthase that specifically converts uracil 55 to pseudouridine in most tRNAs. This family also includes Cbf5p that modifies rRNA. 7.79649e-19	sp|Q9LD90|CBF5_ARATH H/ACA ribonucleoprotein complex subunit 4 OS=Arabidopsis thaliana GN=CBF5 PE=1 SV=1 0.0	tr|A0A0L9VFY4|A0A0L9VFY4_PHAAN Uncharacterized protein OS=Phaseolus angularis GN=LR48_Vigan09g261500 PE=4 SV=1 2.1e-169	GO:0000495, box H/ACA snoRNA 3'-end processing;GO:0001522, pseudouridine synthesis;GO:0003723, RNA binding;GO:0005730, nucleolus;GO:0005829, cytosol;GO:0006396, RNA processing;GO:0009506, plasmodesma;GO:0009982, pseudouridine synthase activity;GO:0031118, rRNA pseudouridine synthesis;GO:0031120, snRNA pseudouridine synthesis;GO:0031429, box H/ACA snoRNP complex;GO:1990481, mRNA pseudouridine synt…	K11131-ko03008 Ribosome biogenesis in eukaryotes
TRINITY_DN72056_c1_g2	9.85614	1.69071	2.54339	2.2788e-05	0.000718391	up	-	-	-	-	-	-	-	-	-
TRINITY_DN48065_c2_g1	14.4887	4.26898	1.76297	1.65613e-06	7.77288e-05	up	-	-	-	-	-	-	-	-	-
TRINITY_DN67133_c0_g1	15.8037	7.79731	1.01922	0.000773606	0.0123342	up	PTZ00400, PTZ00400, DnaK-type molecular chaperone; Provisional. 0.0	KOG0102, KOG0102, KOG0102, Molecular chaperones mortalin/PBP74/GRP75, HSP70 superfamily [Posttranslational modification, protein turnover, chaperones]. 0.0	gi|901798521|gb|KMZ59813.1| Heat shock 70 kDa protein, mitochondrial [Zostera marina] 7.0e-274	gi|672164555|ref|XM_008803936.1| PREDICTED: Phoenix dactylifera heat shock 70 kDa protein, mitochondrial-like (LOC103716079), mRNA 0.0	pfam00012, HSP70, Hsp70 protein. Hsp70 chaperones help to fold many proteins. Hsp70 assisted folding involves repeated cycles of substrate binding and release. Hsp70 activity is ATP dependent. Hsp70 proteins are made up of two regions: the amino terminus is the ATPase domain and the carboxyl terminus is the substrate binding region. 0.0	sp|Q01899|HSP7M_PHAVU Heat shock 70 kDa protein, mitochondrial OS=Phaseolus vulgaris PE=2 SV=1 0.0	tr|A0A0K9NT52|A0A0K9NT52_ZOSMR Heat shock 70 kDa protein, mitochondrial OS=Zostera marina GN=ZOSMA_64G00280 PE=3 SV=1 5.3e-274	GO:0005524, ATP binding;GO:0005739, mitochondrion;GO:0006457, protein folding	K04043-ko03018 RNA degradation
TRINITY_DN75705_c1_g2	47.6529	22.8871	1.05803	0.000397833	0.00733771	up	PLN00168, PLN00168, Cytochrome P450; Provisional. 2.07762e-27	-	gi|743831234|ref|XP_010934624.1| PREDICTED: cytochrome P450 89A2-like [Elaeis guineensis] 4.3e-27	gi|1002292907|ref|XM_015795314.1| PREDICTED: Oryza sativa Japonica Group cytochrome P450 89A2 (LOC4344671), mRNA 8.55109e-11	-	sp|Q42602|C89A2_ARATH Cytochrome P450 89A2 OS=Arabidopsis thaliana GN=CYP89A2 PE=2 SV=2 2.36662e-20	tr|M0U6H2|M0U6H2_MUSAM Uncharacterized protein OS=Musa acuminata subsp. malaccensis PE=3 SV=1 3.4e-24	GO:0004497, monooxygenase activity;GO:0005506, iron ion binding;GO:0016020, membrane;GO:0016021, integral component of membrane;GO:0016705, oxidoreductase activity, acting on paired donors, with incorporation or reduction of molecular oxygen;GO:0016709, oxidoreductase activity, acting on paired donors, with incorporation or reduction of molecular oxygen, NAD(P)H as one donor, and incorporation of…	-
TRINITY_DN60843_c0_g1	5.86026	1.15055	2.34864	3.14735e-05	0.000937821	up	-	-	-	-	-	-	-	-	-
TRINITY_DN60303_c0_g2	9.9569	3.31066	1.58858	0.000134902	0.00309182	up	COG1163, DRG, Predicted GTPase [General function prediction only]. 5.38799e-124	KOG1487, KOG1487, KOG1487, GTP-binding protein DRG1 (ODN superfamily) [Signal transduction mechanisms]. 2.79723e-178	gi|720084835|ref|XP_010243335.1| PREDICTED: developmentally-regulated G-protein 3 [Nelumbo nucifera] 6.2e-184	gi|695066564|ref|XM_009381903.1| PREDICTED: Musa acuminata subsp. malaccensis developmentally-regulated G-protein 3 (LOC103968627), mRNA 0.0	pfam16897, MMR_HSR1_Xtn, C-terminal region of MMR_HSR1 domain. MMR_HSR1_Xtn is the C-terminal region of some members of the MMR_HSR1 family. 3.33425e-36	sp|Q9SVA6|DRG3_ARATH Developmentally-regulated G-protein 3 OS=Arabidopsis thaliana GN=DRG3 PE=1 SV=1 0.0	tr|A0A0E0LNM0|A0A0E0LNM0_ORYPU Uncharacterized protein OS=Oryza punctata PE=4 SV=1 2.6e-182	GO:0003924, GTPase activity;GO:0005525, GTP binding;GO:0005829, cytosol;GO:0019003, GDP binding	-
TRINITY_DN70337_c2_g3	16.1994	4.85236	1.73918	0.000142471	0.00322732	up	cd09107, PLDc_vPLD3_4_5_like_2, Putative catalytic domain, repeat 2, of vertebrate phospholipases, PLD3, PLD4 and PLD5, viral envelope proteins K4 and p37, and similar proteins. Putative catalytic domain, repeat 2, of vertebrate phospholipases D, PLD3, PLD4, and PLD5 (EC 3.1.4.4), viral envelope proteins (vaccinia virus proteins K4 and p37), and similar proteins. Most family members contain two c…	KOG3603, KOG3603, KOG3603, Predicted phospholipase D [General function prediction only]. 3.59862e-13	gi|695003335|ref|XP_009384952.1| PREDICTED: phospholipase D Z-like [Musa acuminata subsp. malaccensis] 6.8e-97	-	-	sp|Q6PB03|PLD3_XENLA Phospholipase D3 OS=Xenopus laevis GN=pld3 PE=2 SV=1 1.56747e-16	tr|M0S597|M0S597_MUSAM Uncharacterized protein OS=Musa acuminata subsp. malaccensis PE=4 SV=1 5.2e-97	GO:0003824, catalytic activity;GO:0004630, phospholipase D activity;GO:0005789, endoplasmic reticulum membrane;GO:0016021, integral component of membrane;GO:0016042, lipid catabolic process;GO:0070290, N-acylphosphatidylethanolamine-specific phospholipase D activity	K16860-ko00564 Glycerophospholipid metabolism;ko00565 Ether lipid metabolism
TRINITY_DN59283_c1_g1	40.707	5.66044	2.84629	1.27918e-10	1.67493e-08	up	-	-	gi|976917198|gb|KVI02684.1| Calcium-binding EF-hand [Cynara cardunculus var. scolymus] 3.9e-09	-	-	-	tr|A0A103Y533|A0A103Y533_CYNCS Calcium-binding EF-hand OS=Cynara cardunculus var. scolymus GN=Ccrd_019021 PE=4 SV=1 3.0e-09	GO:0005509, calcium ion binding	-
TRINITY_DN65117_c1_g4	3862.93	366.08	3.39946	0.000344547	0.0065758	up	-	-	-	-	-	-	-	-	-
TRINITY_DN65117_c1_g1	1217.62	129.934	3.22821	2.62452e-15	7.88815e-13	up	PLN02661, PLN02661, Putative thiazole synthesis. 4.85819e-131	KOG2960, KOG2960, KOG2960, Protein involved in thiamine biosynthesis and DNA damage tolerance [General function prediction only]. 3.21122e-98	gi|901814006|gb|KMZ68425.1| Thiamine thiazole synthase 2, chloroplastic [Zostera marina] 1.0e-105	gi|806638682|ref|NM_001112227.2| Zea mays thiamine biosynthesis 2 (thi2), mRNA 0.0	pfam01946, Thi4, Thi4 family. This family includes S. cerevisiae THI4, a putative thiamine biosynthetic enzyme. 5.00935e-56	sp|F6H7K5|THI42_VITVI Thiamine thiazole synthase 2, chloroplastic OS=Vitis vinifera GN=THI1-2 PE=3 SV=1 1.13186e-136	tr|A0A0K9PJK1|A0A0K9PJK1_ZOSMR Thiamine thiazole synthase 2, chloroplastic OS=Zostera marina GN=ZOSMA_23G00800 PE=3 SV=1 7.9e-106	GO:0005829, cytosol;GO:0006950, response to stress;GO:0009228, thiamine biosynthetic process;GO:0009570, chloroplast stroma;GO:0016491, oxidoreductase activity;GO:0046872, metal ion binding;GO:0052837, thiazole biosynthetic process	K03146-ko00730 Thiamine metabolism
TRINITY_DN65117_c1_g2	17.1658	2.20729	2.95919	4.56667e-13	9.41388e-11	up	PLN02661, PLN02661, Putative thiazole synthesis. 5.95623e-23	KOG2960, KOG2960, KOG2960, Protein involved in thiamine biosynthesis and DNA damage tolerance [General function prediction only]. 1.35411e-12	gi|703134159|ref|XP_010105570.1| Thiamine thiazole synthase 2 [Morus notabilis] 3.9e-17	gi|835938232|ref|XM_004957846.2| PREDICTED: Setaria italica thiamine thiazole synthase 2, chloroplastic-like (LOC101774400), mRNA 8.21766e-42	pfam01946, Thi4, Thi4 family. This family includes S. cerevisiae THI4, a putative thiamine biosynthetic enzyme. 1.41204e-12	sp|Q38814|THI4_ARATH Thiamine thiazole synthase, chloroplastic OS=Arabidopsis thaliana GN=THI1 PE=1 SV=1 3.56621e-21	tr|I1LSM3|I1LSM3_SOYBN Uncharacterized protein OS=Glycine max PE=4 SV=1 2.3e-17	GO:0005739, mitochondrion;GO:0005829, cytosol;GO:0006974, cellular response to DNA damage stimulus;GO:0008270, zinc ion binding;GO:0009228, thiamine biosynthetic process;GO:0009409, response to cold;GO:0009507, chloroplast;GO:0009570, chloroplast stroma;GO:0009579, thylakoid;GO:0009941, chloroplast envelope;GO:0010319, stromule;GO:0016021, integral component of membrane;GO:0016491, oxidoreductase…	-
TRINITY_DN58457_c0_g6	29.5018	5.52048	2.41793	3.45454e-05	0.00101463	up	-	-	-	-	-	-	-	-	-
TRINITY_DN43196_c0_g1	10.1072	1.47802	2.77365	1.51804e-05	0.000513445	up	-	-	-	-	-	-	-	-	-
TRINITY_DN67422_c1_g2	12.8974	4.80563	1.42428	0.00257839	0.0309779	up	pfam16321, Ribosom_S30AE_C, Sigma 54 modulation/S30EA ribosomal protein C terminus. This domain often occurs at the C-terminus of proteins containing pfam02482. 8.20833e-17	-	gi|719964035|ref|XP_010251453.1| PREDICTED: ribosome-binding factor PSRP1, chloroplastic [Nelumbo nucifera] 1.8e-28	-	pfam16321, Ribosom_S30AE_C, Sigma 54 modulation/S30EA ribosomal protein C terminus. This domain often occurs at the C-terminus of proteins containing pfam02482. 1.96104e-17	sp|P19954|PRSP1_SPIOL Ribosome-binding factor PSRP1, chloroplastic OS=Spinacia oleracea GN=PSRP1 PE=1 SV=2 6.94901e-32	tr|B9SEK8|B9SEK8_RICCO Plastid-specific 30S ribosomal protein 1, chloroplast, putative OS=Ricinus communis GN=RCOM_0969810 PE=4 SV=1 3.0e-28	GO:0005840, ribosome;GO:0006417, regulation of translation;GO:0009570, chloroplast stroma;GO:0019843, rRNA binding;GO:0044238, primary metabolic process	-
TRINITY_DN67422_c1_g1	85.4468	35.9654	1.24842	0.00227223	0.0281409	up	pfam16321, Ribosom_S30AE_C, Sigma 54 modulation/S30EA ribosomal protein C terminus. This domain often occurs at the C-terminus of proteins containing pfam02482. 1.7351e-17	-	gi|802542005|ref|XP_012080892.1| PREDICTED: ribosome-binding factor PSRP1, chloroplastic [Jatropha curcas] 1.3e-58	-	pfam16321, Ribosom_S30AE_C, Sigma 54 modulation/S30EA ribosomal protein C terminus. This domain often occurs at the C-terminus of proteins containing pfam02482. 4.1453e-18	sp|P19954|PRSP1_SPIOL Ribosome-binding factor PSRP1, chloroplastic OS=Spinacia oleracea GN=PSRP1 PE=1 SV=2 3.66604e-75	tr|A0A067LAT5|A0A067LAT5_JATCU Uncharacterized protein OS=Jatropha curcas GN=JCGZ_17075 PE=4 SV=1 9.7e-59	GO:0006417, regulation of translation;GO:0009570, chloroplast stroma;GO:0019843, rRNA binding;GO:0044238, primary metabolic process	-
TRINITY_DN64956_c0_g1	19.4005	2.78943	2.79805	2.61569e-06	0.000115852	up	-	-	-	-	-	-	-	-	-
TRINITY_DN43861_c1_g1	8.40692	2.21217	1.92612	0.00257929	0.0309805	up	-	-	-	-	-	-	-	-	-
TRINITY_DN46804_c0_g4	14.6237	2.32316	2.65415	0.00307157	0.035257	up	-	-	-	-	-	-	-	-	-
TRINITY_DN63150_c0_g1	17.3111	2.63424	2.71624	9.80099e-06	0.000352632	up	-	-	-	-	-	-	-	-	-
TRINITY_DN75864_c1_g1	7.1741	1.8798	1.93222	1.69334e-11	2.62291e-09	up	-	-	gi|719971047|ref|XP_010273036.1| PREDICTED: nucleobase-ascorbate transporter 7-like isoform X3 [Nelumbo nucifera] 5.0e-09	-	-	sp|Q8RWQ5|FBT4_ARATH Probable folate-biopterin transporter 4 OS=Arabidopsis thaliana GN=At5g54860 PE=2 SV=1 2.23624e-15	tr|F2D8S4|F2D8S4_HORVD Predicted protein (Fragment) OS=Hordeum vulgare var. distichum PE=2 SV=1 1.4e-08	GO:0006810, transport;GO:0016021, integral component of membrane	-
TRINITY_DN39270_c0_g1	5.7863	0.119442	5.59826	1.34539e-05	0.000462812	up	-	-	-	-	-	-	-	-	-
TRINITY_DN51826_c4_g3	5.97924	0.826758	2.85443	1.34758e-08	1.12286e-06	up	-	-	-	-	-	-	-	-	-
TRINITY_DN57768_c1_g1	40.1617	16.8355	1.25432	0.00170545	0.0226627	up	pfam03763, Remorin_C, Remorin, C-terminal region. Remorins are plant-specific plasma membrane-associated proteins. In tobacco remorin co-purifies with lipid rafts. Most remorins have a variable, proline-rich N-half and a more conserved C-half that is predicted to form coiled coils. Consistent with this, circular dichroism studies have demonstrated that much of the protein is alpha-helical. Remori…	-	gi|743760486|ref|XP_010937096.1| PREDICTED: remorin-like [Elaeis guineensis] 6.1e-37	gi|1002285384|ref|XM_015791500.1| PREDICTED: Oryza sativa Japonica Group uncharacterized protein At3g61260 (LOC4343649), mRNA 8.33616e-83	pfam03763, Remorin_C, Remorin, C-terminal region. Remorins are plant-specific plasma membrane-associated proteins. In tobacco remorin co-purifies with lipid rafts. Most remorins have a variable, proline-rich N-half and a more conserved C-half that is predicted to form coiled coils. Consistent with this, circular dichroism studies have demonstrated that much of the protein is alpha-helical. Remori…	-	tr|A0A0S3RXG9|A0A0S3RXG9_PHAAN Uncharacterized protein OS=Vigna angularis var. angularis GN=Vigan.04G280400 PE=4 SV=1 3.0e-36	-	-
TRINITY_DN67013_c0_g2	13.7641	3.59827	1.93553	0.000432109	0.00781779	up	-	-	-	-	-	-	-	-	-
TRINITY_DN64321_c0_g3	17.5664	0.935604	4.23078	1.03432e-08	8.85799e-07	up	PTZ00009, PTZ00009, heat shock 70 kDa protein; Provisional. 2.93269e-18	KOG0101, KOG0101, KOG0101, Molecular chaperones HSP70/HSC70, HSP70 superfamily [Posttranslational modification, protein turnover, chaperones]. 7.87848e-15	gi|661896884|emb|CDP00073.1| unnamed protein product [Coffea canephora] 4.9e-27	gi|1002856541|ref|XR_423539.2| PREDICTED: Oryza brachyantha probable mediator of RNA polymerase II transcription subunit 37c (LOC102713361), misc_RNA 1.85679e-70	-	sp|Q9LHA8|MD37C_ARATH Probable mediator of RNA polymerase II transcription subunit 37c OS=Arabidopsis thaliana GN=MED37C PE=1 SV=1 7.45629e-33	tr|A0A0D9XVP2|A0A0D9XVP2_9ORYZ Uncharacterized protein OS=Leersia perrieri PE=3 SV=1 9.9e-28	GO:0005524, ATP binding;GO:0005618, cell wall;GO:0005634, nucleus;GO:0005739, mitochondrion;GO:0005774, vacuolar membrane;GO:0005794, Golgi apparatus;GO:0005829, cytosol;GO:0005886, plasma membrane;GO:0006351, transcription, DNA-templated;GO:0006355, regulation of transcription, DNA-templated;GO:0009266, response to temperature stimulus;GO:0009408, response to heat;GO:0009615, response to virus;G…	-
TRINITY_DN59430_c3_g3	10.7318	1.78037	2.59164	0.000595259	0.0100851	up	-	-	-	-	-	-	-	-	-
TRINITY_DN59430_c3_g2	71.0811	21.9466	1.69547	1.23975e-05	0.000431695	up	TIGR01068, Thioredoxin-like_protein_slr0233, thioredoxin. Several proteins, such as protein disulfide isomerase, have two or more copies of a domain closely related to thioredoxin. This model is designed to recognize authentic thioredoxin, a small protein that should be hit exactly once by this model. Any protein that hits once with a score greater than the second (per domain) trusted cutoff may …	KOG0907, KOG0907, KOG0907, Thioredoxin [Posttranslational modification, protein turnover, chaperones]. 9.08442e-11	gi|255563651|ref|XP_002522827.1| PREDICTED: thioredoxin-like protein CXXS1 [Ricinus communis] 3.5e-25	-	pfam00085, Thioredoxin, Thioredoxin. Thioredoxins are small enzymes that participate in redox reactions, via the reversible oxidation of an active centre disulfide bond. Some members with only the active site are not separated from the noise. 1.17482e-07	sp|Q8LDI5|CXXS1_ARATH Thioredoxin-like protein CXXS1 OS=Arabidopsis thaliana GN=CXXS1 PE=2 SV=2 3.44638e-26	tr|B9SA08|B9SA08_RICCO Thioredoxin H-type, putative OS=Ricinus communis GN=RCOM_0181540 PE=4 SV=1 2.7e-25	GO:0000103, sulfate assimilation;GO:0003756, protein disulfide isomerase activity;GO:0005623, cell;GO:0005829, cytosol;GO:0005886, plasma membrane;GO:0006662, glycerol ether metabolic process;GO:0015035, protein disulfide oxidoreductase activity;GO:0016671, oxidoreductase activity, acting on a sulfur group of donors, disulfide as acceptor;GO:0034599, cellular response to oxidative stress;GO:00454…	-
TRINITY_DN63445_c0_g1	9.9644	3.12715	1.67193	0.00138451	0.0193911	up	cd02429, PTH2_like, Peptidyl-tRNA hydrolase, type 2 (PTH2)_like . Peptidyl-tRNA hydrolase activity releases tRNA from the premature translation termination product peptidyl-tRNA. Two structurally different enzymes have been reported to encode such activity, Pth present in bacteria and eukaryotes and Pth2 present in archaea and eukaryotes. There is no functional information for this eukaryote-spec…	KOG3305, KOG3305, KOG3305, Uncharacterized conserved protein [Function unknown]. 1.21135e-11	gi|694997133|ref|XP_009397794.1| PREDICTED: putative peptidyl-tRNA hydrolase PTRHD1 [Musa acuminata subsp. malaccensis] 1.2e-16	-	-	-	tr|M0RYQ0|M0RYQ0_MUSAM Uncharacterized protein OS=Musa acuminata subsp. malaccensis PE=4 SV=1 9.0e-17	GO:0004045, aminoacyl-tRNA hydrolase activity	-
TRINITY_DN63445_c0_g3	23.5998	6.11874	1.94747	2.24273e-05	0.000709844	up	cd02429, PTH2_like, Peptidyl-tRNA hydrolase, type 2 (PTH2)_like . Peptidyl-tRNA hydrolase activity releases tRNA from the premature translation termination product peptidyl-tRNA. Two structurally different enzymes have been reported to encode such activity, Pth present in bacteria and eukaryotes and Pth2 present in archaea and eukaryotes. There is no functional information for this eukaryote-spec…	KOG3305, KOG3305, KOG3305, Uncharacterized conserved protein [Function unknown]. 3.307e-34	gi|672117242|ref|XP_008781800.1| PREDICTED: putative peptidyl-tRNA hydrolase PTRHD1 [Phoenix dactylifera] 3.0e-37	gi|672117241|ref|XM_008783578.1| PREDICTED: Phoenix dactylifera putative peptidyl-tRNA hydrolase PTRHD1 (LOC103701503), mRNA 4.02768e-47	-	sp|Q3SZ85|PTRD1_BOVIN Putative peptidyl-tRNA hydrolase PTRHD1 OS=Bos taurus GN=PTRHD1 PE=2 SV=2 4.37954e-26	tr|B9ILE9|B9ILE9_POPTR Uncharacterized protein OS=Populus trichocarpa GN=POPTR_0018s03500g PE=4 SV=2 9.7e-36	GO:0004045, aminoacyl-tRNA hydrolase activity;GO:0070062, extracellular exosome	-
TRINITY_DN61422_c1_g2	46.6619	16.0597	1.5388	0.000106135	0.00255002	up	cd01791, Ubl5, UBL5 ubiquitin-like modifier. UBL5 (also known as HUB1) is a ubiquitin-like modifier that is both widely expressed and highly phylogenetically conserved. At the C-terminal end of the ubiquitin-like fold of UBL5 is a di-tyrosine motif followed by a single variable residue instead of the characteristic di-glycine found in all other ubiquitin-like modifiers. ULB5 interacts with a cycl…	KOG3493, KOG3493, KOG3493, Ubiquitin-like protein [Posttranslational modification, protein turnover, chaperones]. 6.56962e-27	gi|937937741|dbj|BAT12654.1| Os11g0145400, partial [Oryza sativa Japonica Group] 8.7e-24	gi|242084501|ref|XM_002442631.1| Sorghum bicolor hypothetical protein, mRNA 9.31629e-56	-	sp|Q9FGZ9|UBL5_ARATH Ubiquitin-like protein 5 OS=Arabidopsis thaliana GN=UBL5 PE=3 SV=1 8.58239e-30	tr|J3N5Z0|J3N5Z0_ORYBR Uncharacterized protein OS=Oryza brachyantha GN=OB11G12260 PE=4 SV=1 6.6e-24	GO:0000398, mRNA splicing, via spliceosome;GO:0005634, nucleus;GO:0005737, cytoplasm;GO:0006464, cellular protein modification process;GO:0031386, protein tag	-
TRINITY_DN53735_c0_g1	11.7004	2.29777	2.34825	1.32799e-05	0.00045768	up	-	-	-	-	-	-	-	-	-
TRINITY_DN69021_c1_g1	25.238	11.0875	1.18666	0.00264872	0.0316105	up	-	-	gi|659101673|ref|XP_008451731.1| PREDICTED: probable salt tolerance-like protein At1g78600 [Cucumis melo] 9.3e-17	-	-	sp|Q9SYM2|BBX22_ARATH B-box zinc finger protein 22 OS=Arabidopsis thaliana GN=BBX22 PE=1 SV=2 7.10635e-10	tr|B9SEX4|B9SEX4_RICCO Zinc finger protein, putative OS=Ricinus communis GN=RCOM_0107360 PE=4 SV=1 4.6e-16	GO:0000989, transcription factor activity, transcription factor binding;GO:0005622, intracellular;GO:0005634, nucleus;GO:0006351, transcription, DNA-templated;GO:0006355, regulation of transcription, DNA-templated;GO:0008270, zinc ion binding	-
TRINITY_DN75575_c3_g1	54.8489	13.104	2.06546	0.00041463	0.00757322	up	-	-	gi|743778856|ref|XP_010919888.1| PREDICTED: uncharacterized protein LOC105043859 [Elaeis guineensis] 6.5e-27	gi|672125891|ref|XM_008788156.1| PREDICTED: Phoenix dactylifera uncharacterized LOC103704742 (LOC103704742), mRNA 2.82295e-43	-	-	tr|K3Y8E4|K3Y8E4_SETIT Uncharacterized protein OS=Setaria italica GN=Si010374m.g PE=4 SV=1 2.5e-26	GO:0016020, membrane	-
TRINITY_DN47382_c0_g3	62.553	0.0001	19.2547	5.24369e-12	9.00234e-10	up	pfam00767, Poty_coat, Potyvirus coat protein. 1.1647e-19	-	gi|53748481|emb|CAH59423.1| hypothetical protein [Plantago major] 7.1e-83	gi|593000243|gb|KF982784.1| Soybean mosaic virus isolate NN, complete genome 0.0	pfam00767, Poty_coat, Potyvirus coat protein. 2.78256e-20	sp|P18478|POLG_WMV2U Genome polyprotein (Fragment) OS=Watermelon mosaic virus II (isolate USA) PE=1 SV=3 0.0	tr|Q5ZF65|Q5ZF65_PLAMJ Putative uncharacterized protein (Fragment) OS=Plantago major PE=2 SV=1 5.4e-83	GO:0000166, nucleotide binding;GO:0003723, RNA binding;GO:0003968, RNA-directed 5'-3' RNA polymerase activity;GO:0006351, transcription, DNA-templated;GO:0008234, cysteine-type peptidase activity;GO:0019028, viral capsid;GO:0039694, viral RNA genome replication	-
TRINITY_DN47382_c0_g1	667.751	0.0001	22.6709	1.42184e-20	8.7121e-18	up	pfam00767, Poty_coat, Potyvirus coat protein. 2.21702e-12	-	gi|53748481|emb|CAH59423.1| hypothetical protein [Plantago major] 5.6e-70	gi|58036746|emb|AJ628755.1| Soybean mosaic virus partial polyprotein gene for NIb and coat proteins, genomic RNA, isolate YZ 0.0	pfam00767, Poty_coat, Potyvirus coat protein. 5.29666e-13	sp|P21231|POLG_SBMVN Genome polyprotein OS=Soybean mosaic virus (strain N) PE=1 SV=2 0.0	tr|Q5ZF65|Q5ZF65_PLAMJ Putative uncharacterized protein (Fragment) OS=Plantago major PE=2 SV=1 4.3e-70	GO:0003723, RNA binding;GO:0003968, RNA-directed 5'-3' RNA polymerase activity;GO:0004197, cysteine-type endopeptidase activity;GO:0005198, structural molecule activity;GO:0005524, ATP binding;GO:0006351, transcription, DNA-templated;GO:0008026, ATP-dependent helicase activity;GO:0018144, RNA-protein covalent cross-linking;GO:0019028, viral capsid;GO:0019029, helical viral capsid;GO:0039694, vira…	-
TRINITY_DN52434_c1_g4	51.2862	21.1062	1.2809	0.000716964	0.0116284	up	PLN02818, PLN02818, tocopherol cyclase. 3.18154e-72	-	gi|731317218|ref|XP_010668187.1| PREDICTED: tocopherol cyclase, chloroplastic [Beta vulgaris subsp. vulgaris] 1.1e-69	gi|1002244222|ref|XM_015770843.1| PREDICTED: Oryza sativa Japonica Group probable tocopherol cyclase, chloroplastic (LOC4329007), mRNA 7.87675e-42	pfam14249, Tocopherol_cycl, Tocopherol cyclase. This family contains tocopherol cyclases. These enzymes are involved in the synthesis of tocopherols and tocotrienols (vitamin E). 6.32116e-26	sp|Q94FY8|TOCC_MAIZE Probable tocopherol cyclase, chloroplastic OS=Zea mays GN=SDX1 PE=2 SV=1 1.68386e-78	tr|A0A0J8CWP9|A0A0J8CWP9_BETVU Uncharacterized protein OS=Beta vulgaris subsp. vulgaris GN=BVRB_2g032060 PE=4 SV=1 8.5e-70	GO:0009507, chloroplast;GO:0009976, tocopherol cyclase activity;GO:0010189, vitamin E biosynthetic process	K09834-ko00130 Ubiquinone and other terpenoid-quinone biosynthesis
TRINITY_DN52434_c1_g5	87.1325	35.5518	1.29329	0.00339614	0.0380223	up	-	-	-	-	-	-	-	-	-
TRINITY_DN68285_c1_g3	59.5676	15.8541	1.90967	2.87197e-05	0.000873603	up	cd15798, PMEI-like_3, Uncharacterized subfamily of plant invertase/pectin methylesterase inhibitor domains. This subfamily contains inhibitors similar to those of pectin methylesterase (PME; Pectinesterase; EC 3.1.1.11; CAZy class 8 of carbohydrate esterases) that catalyzes the demethylesterification of homogalacturonans in the cell wall. The proteinaceous PME inhibitor (PMEI) inhibits PME and in…	-	gi|460400409|ref|XP_004245727.1| PREDICTED: 21 kDa protein-like [Solanum lycopersicum] 1.4e-14	-	pfam04043, PMEI, Plant invertase/pectin methylesterase inhibitor. This domain inhibits pectin methylesterases (PMEs) and invertases through formation of a non-covalent 1:1 complex. It has been implicated in the regulation of fruit development, carbohydrate metabolizm and cell wall extension. It may also be involved in inhibiting microbial pathogen PMEs. It has been observed that it is often expre…	sp|P17407|21KD_DAUCA 21 kDa protein OS=Daucus carota PE=2 SV=1 9.42845e-19	tr|W9QU28|W9QU28_9ROSA 21 kDa protein OS=Morus notabilis GN=L484_018999 PE=4 SV=1 1.4e-14	GO:0004857, enzyme inhibitor activity	-
TRINITY_DN68285_c1_g2	44.892	9.23634	2.28107	4.09142e-05	0.00116738	up	pfam04043, PMEI, Plant invertase/pectin methylesterase inhibitor. This domain inhibits pectin methylesterases (PMEs) and invertases through formation of a non-covalent 1:1 complex. It has been implicated in the regulation of fruit development, carbohydrate metabolizm and cell wall extension. It may also be involved in inhibiting microbial pathogen PMEs. It has been observed that it is often expre…	-	gi|586676353|ref|XP_006838616.1| PREDICTED: 21 kDa protein [Amborella trichopoda] 2.6e-19	-	pfam04043, PMEI, Plant invertase/pectin methylesterase inhibitor. This domain inhibits pectin methylesterases (PMEs) and invertases through formation of a non-covalent 1:1 complex. It has been implicated in the regulation of fruit development, carbohydrate metabolizm and cell wall extension. It may also be involved in inhibiting microbial pathogen PMEs. It has been observed that it is often expre…	sp|P17407|21KD_DAUCA 21 kDa protein OS=Daucus carota PE=2 SV=1 8.18929e-19	tr|W1P2M7|W1P2M7_AMBTC Uncharacterized protein OS=Amborella trichopoda GN=AMTR_s00002p00229990 PE=4 SV=1 2.0e-19	GO:0004857, enzyme inhibitor activity	-
TRINITY_DN62768_c2_g1	9.62157	1.34937	2.83398	1.58247e-06	7.48734e-05	up	cd07816, Bet_v1-like, Ligand-binding bet_v_1 domain of major pollen allergen of white birch (Betula verrucosa), Bet v 1, and related proteins. This family includes the ligand binding domain of Bet v 1 (the major pollen allergen of white birch, Betula verrucosa) and related proteins. In addition to birch Bet v 1, this family includes other plant intracellular pathogenesis-related class 10 (PR-10) …	-	gi|695021474|ref|XP_009397825.1| PREDICTED: S-norcoclaurine synthase-like [Musa acuminata subsp. malaccensis] 4.2e-34	-	-	sp|Q4QTJ1|NCS2_PAPSO S-norcoclaurine synthase 2 OS=Papaver somniferum GN=NCS2 PE=1 SV=1 2.1892e-27	tr|M0SSJ6|M0SSJ6_MUSAM Uncharacterized protein OS=Musa acuminata subsp. malaccensis PE=4 SV=1 3.2e-34	GO:0002238, response to molecule of fungal origin;GO:0005774, vacuolar membrane;GO:0005789, endoplasmic reticulum membrane;GO:0006952, defense response;GO:0009607, response to biotic stimulus;GO:0016021, integral component of membrane;GO:0050474, (S)-norcoclaurine synthase activity;GO:1901010, (S)-reticuline metabolic process	-
TRINITY_DN64699_c0_g1	281.821	130.547	1.11021	0.00150399	0.0206394	up	-	-	-	-	-	-	-	-	-
TRINITY_DN48406_c0_g5	9.84974	0.0377233	8.02848	9.74888e-05	0.00238545	up	-	-	-	-	-	-	-	-	-
TRINITY_DN68408_c0_g1	11.2849	4.42681	1.35005	0.00182238	0.0237976	up	-	-	gi|720005277|ref|XP_010257605.1| PREDICTED: splicing factor 3B subunit 3 [Nelumbo nucifera] 2.5e-13	-	-	-	tr|M0TZB7|M0TZB7_MUSAM Uncharacterized protein OS=Musa acuminata subsp. malaccensis PE=4 SV=1 5.2e-11	GO:0003676, nucleic acid binding;GO:0005634, nucleus	K12830-ko03040 Spliceosome
TRINITY_DN52050_c0_g5	8.33629	0.990271	3.07351	0.00115607	0.0168459	up	smart00415, HSF, heat shock factor. 1.4312e-23	KOG0627, KOG0627, KOG0627, Heat shock transcription factor [Transcription]. 5.41056e-22	gi|590677912|ref|XP_007040151.1| Winged-helix DNA-binding transcription factor family protein, putative isoform 1 [Theobroma cacao] 3.6e-28	gi|955720587|ref|XM_004974057.3| PREDICTED: Setaria italica heat stress transcription factor B-2b-like (LOC101775044), transcript variant X2, mRNA 1.46926e-60	pfam00447, HSF_DNA-bind, HSF-type DNA-binding. 3.79787e-07	sp|Q652B0|HFB2C_ORYSJ Heat stress transcription factor B-2c OS=Oryza sativa subsp. japonica GN=HSFB2C PE=2 SV=1 3.33488e-33	tr|A0A061G680|A0A061G680_THECC Winged-helix DNA-binding transcription factor family protein, putative isoform 1 OS=Theobroma cacao GN=TCM_016198 PE=3 SV=1 2.7e-28	GO:0003700, DNA binding transcription factor activity;GO:0005634, nucleus;GO:0006351, transcription, DNA-templated;GO:0043565, sequence-specific DNA binding;GO:0045892, negative regulation of transcription, DNA-templated	-
TRINITY_DN47948_c1_g1	8.6913	4.20961	1.04589	6.55129e-05	0.00172173	up	PLN03234, PLN03234, cytochrome P450 83B1; Provisional. 1.77058e-12	-	gi|763750525|gb|KJB17913.1| hypothetical protein B456_003G023600 [Gossypium raimondii] 7.7e-18	-	-	sp|O81970|C71A9_SOYBN Cytochrome P450 71A9 OS=Glycine max GN=CYP71A9 PE=2 SV=1 7.73463e-13	tr|A0A0D2NVA6|A0A0D2NVA6_GOSRA Uncharacterized protein OS=Gossypium raimondii GN=B456_003G023600 PE=3 SV=1 5.8e-18	GO:0004497, monooxygenase activity;GO:0005506, iron ion binding;GO:0016020, membrane;GO:0016021, integral component of membrane;GO:0016705, oxidoreductase activity, acting on paired donors, with incorporation or reduction of molecular oxygen;GO:0016709, oxidoreductase activity, acting on paired donors, with incorporation or reduction of molecular oxygen, NAD(P)H as one donor, and incorporation of…	-
TRINITY_DN56692_c1_g3	18.7388	6.21175	1.59295	4.33355e-05	0.00122418	up	-	-	-	-	-	-	-	-	-
TRINITY_DN56677_c0_g2	8.18697	2.2152	1.88589	1.16836e-06	5.74114e-05	up	-	-	-	-	-	-	-	-	-
TRINITY_DN60004_c0_g2	5.43665	0.773048	2.81409	4.33559e-08	3.21416e-06	up	-	-	-	-	-	-	-	-	-
TRINITY_DN74143_c5_g1	27.0712	8.25894	1.71273	1.6259e-06	7.66019e-05	up	-	-	gi|743817921|ref|XP_010931075.1| PREDICTED: two-component response regulator-like APRR9 isoform X2 [Elaeis guineensis] 9.6e-56	gi|195597511|gb|EU945157.1| Zea mays clone 242981 mRNA sequence 2.61087e-16	-	sp|Q689G6|PRR95_ORYSJ Two-component response regulator-like PRR95 OS=Oryza sativa subsp. japonica GN=PRR95 PE=2 SV=1 5.35508e-17	tr|K3ZHW8|K3ZHW8_SETIT Uncharacterized protein OS=Setaria italica GN=Si026170m.g PE=4 SV=1 3.3e-32	GO:0000160, phosphorelay signal transduction system;GO:0005622, intracellular;GO:0005634, nucleus;GO:0006351, transcription, DNA-templated;GO:0006355, regulation of transcription, DNA-templated;GO:0048511, rhythmic process	-
TRINITY_DN74143_c5_g2	13.6807	5.5583	1.29943	0.000919268	0.0141324	up	pfam00072, Response_reg, Response regulator receiver domain. This domain receives the signal from the sensor partner in bacterial two-component systems. It is usually found N-terminal to a DNA binding effector domain. 5.42754e-13	-	gi|720022234|ref|XP_010262980.1| PREDICTED: two-component response regulator-like APRR3 isoform X1 [Nelumbo nucifera] 3.6e-86	gi|672159872|ref|XM_008801481.1| PREDICTED: Phoenix dactylifera two-component response regulator-like APRR3 (LOC103714284), transcript variant X5, mRNA 1.02941e-54	pfam00072, Response_reg, Response regulator receiver domain. This domain receives the signal from the sensor partner in bacterial two-component systems. It is usually found N-terminal to a DNA binding effector domain. 1.29669e-13	sp|Q6LA42|APRR5_ARATH Two-component response regulator-like APRR5 OS=Arabidopsis thaliana GN=APRR5 PE=1 SV=2 3.86178e-56	tr|M0S5R7|M0S5R7_MUSAM Uncharacterized protein OS=Musa acuminata subsp. malaccensis PE=4 SV=1 5.2e-77	GO:0000160, phosphorelay signal transduction system;GO:0005622, intracellular;GO:0005634, nucleus;GO:0006351, transcription, DNA-templated;GO:0006355, regulation of transcription, DNA-templated;GO:0048511, rhythmic process	-
TRINITY_DN59289_c1_g1	5.95189	1.52152	1.96783	0.00304149	0.0350209	up	-	-	-	-	-	-	-	-	-
TRINITY_DN55481_c0_g1	15.5436	7.36132	1.07829	0.00207126	0.026205	up	-	-	-	-	-	-	-	-	-
TRINITY_DN60669_c1_g1	6.60627	0.393552	4.06921	6.23753e-26	6.78209e-23	up	-	-	-	-	-	-	-	-	-
TRINITY_DN51651_c0_g1	13.2569	6.20619	1.09497	0.00460324	0.0475643	up	cd01720, Sm_D2, Sm protein D2. The eukaryotic Sm proteins (B/B', D1, D2, D3, E, F and G) assemble into a hetero-heptameric ring around the Sm site of the 2,2,7-trimethyl guanosine (m3G) capped U1, U2, U4 and U5 snRNAs (Sm snRNAs) forming the core of the snRNP particle. The snRNP particle, in turn, assembles with other components onto the pre-mRNA to form the spliceosome which is responsible for t…	KOG3459, KOG3459, KOG3459, Small nuclear ribonucleoprotein (snRNP) Sm core protein [RNA processing and modification]. 4.80956e-56	gi|1012347010|gb|KYP58202.1| putative small nuclear ribonucleoprotein Sm D2 [Cajanus cajan] 3.5e-49	gi|720043478|ref|XM_010271268.1| PREDICTED: Nelumbo nucifera small nuclear ribonucleoprotein Sm D2-like (LOC104606181), transcript variant X5, mRNA 7.23516e-83	-	sp|Q9VI10|SMD2_DROME Probable small nuclear ribonucleoprotein Sm D2 OS=Drosophila melanogaster GN=SmD2 PE=1 SV=1 3.6523e-45	tr|G7LBH7|G7LBH7_MEDTR Small nuclear ribonucleoprotein OS=Medicago truncatula GN=MTR_8g105890 PE=4 SV=2 2.7e-49	GO:0000387, spliceosomal snRNP assembly;GO:0000398, mRNA splicing, via spliceosome;GO:0005681, spliceosomal complex;GO:0005682, U5 snRNP;GO:0005685, U1 snRNP;GO:0005686, U2 snRNP;GO:0007052, mitotic spindle organization;GO:0008380, RNA splicing;GO:0019013, viral nucleocapsid;GO:0022008, neurogenesis;GO:0030532, small nuclear ribonucleoprotein complex;GO:0046540, U4/U6 x U5 tri-snRNP complex;GO:00…	K11096-ko03040 Spliceosome
TRINITY_DN53522_c2_g1	12.2882	2.12131	2.53425	3.06034e-06	0.000132219	up	-	-	-	-	-	-	-	-	-
TRINITY_DN62465_c1_g5	110.326	46.6555	1.24165	0.00114184	0.0166955	up	-	-	gi|146215984|gb|ABQ10194.1| actinidin Act2c [Actinidia arguta] 4.3e-11	-	-	sp|P00785|ACTN_ACTCH Actinidain OS=Actinidia chinensis PE=1 SV=4 3.87297e-11	tr|A5HII6|A5HII6_9ERIC Actinidin Act2c OS=Actinidia arguta PE=2 SV=1 3.3e-11	GO:0008234, cysteine-type peptidase activity	-
TRINITY_DN62465_c1_g4	231.137	91.4107	1.33832	0.00177957	0.0233842	up	pfam00112, Peptidase_C1, Papain family cysteine protease. 1.414e-37	KOG1542, KOG1542, KOG1542, Cysteine proteinase Cathepsin F [Posttranslational modification, protein turnover, chaperones]. 1.73669e-44	gi|510025387|dbj|BAN33745.1| cysteine protease a [Symplocarpus renifolius] 1.0e-69	-	pfam00112, Peptidase_C1, Papain family cysteine protease. 3.37817e-38	sp|P43297|RD21A_ARATH Cysteine proteinase RD21A OS=Arabidopsis thaliana GN=RD21A PE=1 SV=1 1.371e-80	tr|U6BYA3|U6BYA3_9ARAE Cysteine protease a OS=Symplocarpus renifolius GN=SrCPA PE=2 SV=1 7.6e-70	GO:0000932, P-body;GO:0004197, cysteine-type endopeptidase activity;GO:0005615, extracellular space;GO:0005764, lysosome;GO:0005773, vacuole;GO:0005794, Golgi apparatus;GO:0006508, proteolysis;GO:0008233, peptidase activity;GO:0008234, cysteine-type peptidase activity;GO:0009506, plasmodesma;GO:0009507, chloroplast;GO:0010494, cytoplasmic stress granule;GO:0048046, apoplast;GO:0050832, defense re…	-
TRINITY_DN69948_c3_g6	7.48199	1.31698	2.50619	4.5512e-05	0.00127539	up	-	-	-	-	-	-	-	-	-
TRINITY_DN69948_c3_g4	26.2201	1.22034	4.42532	1.08169e-19	5.99826e-17	up	-	-	-	-	-	-	-	-	-
TRINITY_DN69742_c2_g1	478.793	10.529	5.50697	5.67461e-50	4.19561e-46	up	cd06472, ACD_ScHsp26_like, Alpha crystallin domain (ACD) found in Saccharomyces cerevisiae (Sc) small heat shock protein (Hsp)26 and similar proteins. sHsps are molecular chaperones that suppress protein aggregation and protect against cell stress, and are generally active as large oligomers consisting of multiple subunits. ScHsp26 is temperature-regulated, it switches from an inactive to a chape…	KOG0710, KOG0710, KOG0710, Molecular chaperone (small heat-shock protein Hsp26/Hsp42) [Posttranslational modification, protein turnover, chaperones]. 2.38402e-30	gi|629086234|gb|KCW52591.1| hypothetical protein EUGRSUZ_J01959 [Eucalyptus grandis] 3.3e-58	gi|743810656|ref|XM_010930652.1| PREDICTED: Elaeis guineensis 18.1 kDa class I heat shock protein-like (LOC105050569), mRNA 9.67935e-93	pfam00011, HSP20, Hsp20/alpha crystallin family. Not only do small heat-shock-proteins occur in eukaryotes and prokaryotes but they have also now been shown to occur in cyanobacterial phages as well as their bacterial hosts. 2.74255e-17	sp|P27880|HSP12_MEDSA 18.2 kDa class I heat shock protein OS=Medicago sativa GN=HSP18.2 PE=2 SV=1 1.3817e-71	tr|A0A059AG01|A0A059AG01_EUCGR Uncharacterized protein OS=Eucalyptus grandis GN=EUGRSUZ_J01959 PE=3 SV=1 2.5e-58	GO:0005737, cytoplasm	K13993-ko04141 Protein processing in endoplasmic reticulum
TRINITY_DN56367_c1_g1	5.50898	0.244017	4.49673	0.00269613	0.0320116	up	cd01926, cyclophilin_ABH_like, cyclophilin_ABH_like: Cyclophilin A, B and H-like cyclophilin-type peptidylprolyl cis- trans isomerase (PPIase) domain. This family represents the archetypal cystolic cyclophilin similar to human cyclophilins A, B and H. PPIase is an enzyme which accelerates protein folding by catalyzing the cis-trans isomerization of the peptide bonds preceding proline residues. Th…	-	-	-	-	-	-	-	-
TRINITY_DN74751_c2_g3	9.04752	1.24622	2.85996	2.37958e-06	0.000106802	up	pfam00854, PTR2, POT family. The POT (proton-dependent oligopeptide transport) family all appear to be proton dependent transporters. 1.53774e-10	KOG1237, KOG1237, KOG1237, H+/oligopeptide symporter [Amino acid transport and metabolism]. 1.10854e-15	gi|695055211|ref|XP_009415773.1| PREDICTED: uncharacterized protein LOC103996574 [Musa acuminata subsp. malaccensis] 1.1e-34	-	pfam00854, PTR2, POT family. The POT (proton-dependent oligopeptide transport) family all appear to be proton dependent transporters. 3.67378e-11	sp|Q0WP01|PTR9_ARATH Protein NRT1/ PTR FAMILY 5.10 OS=Arabidopsis thaliana GN=NPF5.10 PE=2 SV=1 1.56988e-36	tr|M0TW98|M0TW98_MUSAM Uncharacterized protein OS=Musa acuminata subsp. malaccensis PE=4 SV=1 9.0e-34	GO:0005215, transporter activity;GO:0006857, oligopeptide transport;GO:0016021, integral component of membrane	-
TRINITY_DN53625_c3_g1	59.4165	4.76299	3.64092	8.22339e-18	3.48097e-15	up	cd01959, nsLTP2, nsLTP2: Non-specific lipid-transfer protein type 2 (nsLTP2) subfamily; Plant nsLTPs are small, soluble proteins that facilitate the transfer of fatty acids, phospholipids, glycolipids, and steroids between membranes. In addition to lipid transport and assembly, nsLTPs also play a key role in the defense of plants against pathogens. There are two closely-related types of nsLTPs, t…	-	gi|661894310|emb|CDP02751.1| unnamed protein product [Coffea canephora] 1.7e-21	-	-	sp|P82353|NLTP2_PRUAR Non-specific lipid-transfer protein 2 OS=Prunus armeniaca PE=1 SV=1 7.88432e-20	tr|A0A068U2N8|A0A068U2N8_COFCA Uncharacterized protein OS=Coffea canephora GN=GSCOC_T00040234001 PE=4 SV=1 1.3e-21	GO:0006810, transport;GO:0008289, lipid binding	-
TRINITY_DN62096_c1_g1	5.49196	1.32661	2.04957	0.00366782	0.0402832	up	-	-	-	-	-	-	-	-	-
TRINITY_DN72664_c1_g1	12.2256	3.97197	1.62198	0.0021949	0.0273727	up	PLN02757, PLN02757, sirohydrochlorine ferrochelatase. 4.04535e-15	-	gi|460373013|ref|XP_004232317.1| PREDICTED: uncharacterized protein LOC101257032 [Solanum lycopersicum] 6.5e-14	-	-	sp|Q84JH7|SIRB_ARATH Sirohydrochlorin ferrochelatase, chloroplastic OS=Arabidopsis thaliana GN=SIRB PE=1 SV=1 1.71412e-13	tr|K4BBG4|K4BBG4_SOLLC Uncharacterized protein OS=Solanum lycopersicum PE=4 SV=1 5.0e-14	GO:0006979, response to oxidative stress;GO:0009236, cobalamin biosynthetic process;GO:0009507, chloroplast;GO:0016852, sirohydrochlorin cobaltochelatase activity;GO:0019354, siroheme biosynthetic process;GO:0046872, metal ion binding;GO:0051266, sirohydrochlorin ferrochelatase activity;GO:0051539, 4 iron, 4 sulfur cluster binding	-
TRINITY_DN50067_c2_g2	19.5328	0.33601	5.86125	1.07728e-21	7.80888e-19	up	pfam00011, HSP20, Hsp20/alpha crystallin family. Not only do small heat-shock-proteins occur in eukaryotes and prokaryotes but they have also now been shown to occur in cyanobacterial phages as well as their bacterial hosts. 2.01809e-14	KOG0710, KOG0710, KOG0710, Molecular chaperone (small heat-shock protein Hsp26/Hsp42) [Posttranslational modification, protein turnover, chaperones]. 2.98536e-20	gi|388325514|gb|AFK28040.1| small heat shock protein [Pinellia ternata] 3.8e-33	gi|388325513|gb|JQ390411.1| Pinellia ternata small heat shock protein (sHSP) mRNA, complete cds 0.0	pfam00011, HSP20, Hsp20/alpha crystallin family. Not only do small heat-shock-proteins occur in eukaryotes and prokaryotes but they have also now been shown to occur in cyanobacterial phages as well as their bacterial hosts. 4.8214e-15	sp|P46516|HSP21_HELAN 17.9 kDa class II heat shock protein OS=Helianthus annuus GN=HSP17.9 PE=2 SV=1 1.7144e-35	tr|I3RQI8|I3RQI8_PINTE Small heat shock protein OS=Pinellia ternata GN=sHSP PE=2 SV=1 2.9e-33	GO:0005737, cytoplasm	-
TRINITY_DN54542_c3_g1	6.17804	1.58062	1.96666	4.50352e-07	2.52637e-05	up	-	-	-	-	-	-	-	-	-
TRINITY_DN70862_c1_g3	7.00622	2.9356	1.25498	0.000697135	0.0113867	up	COG0335, RplS, Ribosomal protein L19 [Translation, ribosomal structure and biogenesis]. 1.62971e-06	KOG1698, KOG1698, KOG1698, Mitochondrial/chloroplast ribosomal protein L19 [Translation, ribosomal structure and biogenesis]. 1.64682e-09	gi|743890725|ref|XP_010911152.1| PREDICTED: 50S ribosomal protein L19, chloroplastic-like, partial [Elaeis guineensis] 8.4e-12	-	pfam01245, Ribosomal_L19, Ribosomal protein L19. 1.56684e-06	sp|Q8RXX5|RK192_ARATH 50S ribosomal protein L19-2, chloroplastic OS=Arabidopsis thaliana GN=At5g47190 PE=2 SV=1 2.0196e-08	tr|M0UMZ6|M0UMZ6_HORVD Uncharacterized protein OS=Hordeum vulgare var. distichum PE=4 SV=1 4.9e-12	GO:0003735, structural constituent of ribosome;GO:0005840, ribosome;GO:0006412, translation;GO:0009507, chloroplast;GO:0009570, chloroplast stroma;GO:0009941, chloroplast envelope;GO:0016020, membrane;GO:0019843, rRNA binding	-
TRINITY_DN47650_c2_g1	10.4822	3.92462	1.41732	0.00352051	0.0390442	up	-	-	-	-	-	-	-	-	-
TRINITY_DN52203_c1_g1	11.6182	4.86127	1.25697	0.0014272	0.0198475	up	-	-	-	-	-	-	-	-	-
TRINITY_DN61838_c2_g1	34.1538	4.76257	2.84224	8.33197e-08	5.68651e-06	up	-	-	gi|720035115|ref|XP_010266934.1| PREDICTED: protein GDAP2 homolog [Nelumbo nucifera] 4.9e-26	-	-	-	tr|A0A078CFJ5|A0A078CFJ5_BRANA BnaA01g01800D protein OS=Brassica napus GN=BnaA01g01800D PE=4 SV=1 4.6e-24	-	-
TRINITY_DN60560_c0_g1	10.7172	3.2564	1.71858	0.00188597	0.0244064	up	-	KOG0409, KOG0409, KOG0409, Predicted dehydrogenase [General function prediction only]. 3.50347e-12	gi|720070800|ref|XP_010277859.1| PREDICTED: glyoxylate/succinic semialdehyde reductase 1 [Nelumbo nucifera] 1.3e-37	gi|297835691|ref|XM_002885682.1| Arabidopsis lyrata subsp. lyrata 6-phosphogluconate dehydrogenase NAD-binding domain-containing protein, mRNA 3.6382e-40	-	sp|Q9LSV0|GLYR1_ARATH Glyoxylate/succinic semialdehyde reductase 1 OS=Arabidopsis thaliana GN=GLYR1 PE=1 SV=1 4.30431e-42	tr|W5H1R3|W5H1R3_WHEAT Uncharacterized protein OS=Triticum aestivum PE=4 SV=1 7.6e-38	GO:0003858, 3-hydroxybutyrate dehydrogenase activity;GO:0004616, phosphogluconate dehydrogenase (decarboxylating) activity;GO:0005829, cytosol;GO:0006979, response to oxidative stress;GO:0016491, oxidoreductase activity;GO:0030267, glyoxylate reductase (NADP) activity;GO:0051287, NAD binding	K18121-ko01200 Carbon metabolism;ko00630 Glyoxylate and dicarboxylate metabolism;ko00650 Butanoate metabolism
TRINITY_DN75527_c6_g3	5.21921	1.5434	1.75772	0.00011881	0.00278812	up	PLN02982, PLN02982, galactinol-raffinose galactosyltransferase/ghydrolase, hydrolyzing O-glycosyl compounds. 1.72514e-113	-	gi|225437604|ref|XP_002271259.1| PREDICTED: stachyose synthase [Vitis vinifera] 6.4e-97	gi|702435169|ref|XM_010071524.1| PREDICTED: Eucalyptus grandis stachyose synthase-like (LOC104456671), mRNA 1.71268e-90	pfam05691, Raffinose_syn, Raffinose synthase or seed imbibition protein Sip1. This family consists of several raffinose synthase proteins, also known as seed imbibition (Sip1) proteins. Raffinose (O-alpha- D-galactopyranosyl- (1--;6)- O-alpha- D-glucopyranosyl-(1<--;2)- O-beta- D-fructofuranoside) is a widespread oligosaccharide in plant seeds and other tissues. Raffinose synthase (EC:2.4.1.82) i…	sp|Q93XK2|STSYN_PEA Stachyose synthase OS=Pisum sativum GN=STS1 PE=1 SV=1 3.05979e-97	tr|F6HZB1|F6HZB1_VITVI Putative uncharacterized protein OS=Vitis vinifera GN=VIT_07s0005g01680 PE=4 SV=1 4.9e-97	GO:0003824, catalytic activity;GO:0005737, cytoplasm;GO:0009312, oligosaccharide biosynthetic process;GO:0033532, stachyose biosynthetic process;GO:0047268, galactinol-raffinose galactosyltransferase activity	K06611-ko00052 Galactose metabolism
TRINITY_DN54342_c0_g2	72.9313	16.349	2.15734	6.56889e-10	7.41876e-08	up	-	-	gi|657980172|ref|XP_008382068.1| PREDICTED: uncharacterized protein At3g15000, mitochondrial isoform X4 [Malus domestica] 4.3e-14	-	-	sp|Q9LKA5|MORF8_ARATH Multiple organellar RNA editing factor 8, chloroplastic/mitochondrial OS=Arabidopsis thaliana GN=MORF8 PE=1 SV=1 1.50065e-06	tr|B9SE52|B9SE52_RICCO DAG protein, chloroplast, putative OS=Ricinus communis GN=RCOM_1520930 PE=4 SV=1 4.3e-14	GO:0005739, mitochondrion;GO:0009451, RNA modification;GO:0009507, chloroplast;GO:0016554, cytidine to uridine editing;GO:0050897, cobalt ion binding;GO:0080156, mitochondrial mRNA modification	-
TRINITY_DN54342_c0_g1	32.2911	7.88307	2.03431	7.65561e-06	0.000287034	up	-	-	-	-	-	-	-	-	-
TRINITY_DN45117_c0_g8	427.973	0.0124416	15.0701	2.10556e-21	1.45042e-18	up	pfam00863, Peptidase_C4, Peptidase family C4. This peptidase is present in the nuclear inclusion protein of potyviruses. 3.90688e-31	-	-	gi|58036736|emb|AJ628750.1| Soybean mosaic virus polyprotein gene, genomic RNA, isolate HZ1 0.0	pfam00863, Peptidase_C4, Peptidase family C4. This peptidase is present in the nuclear inclusion protein of potyviruses. 9.33385e-32	sp|P21231|POLG_SBMVN Genome polyprotein OS=Soybean mosaic virus (strain N) PE=1 SV=2 0.0	-	GO:0003723, RNA binding;GO:0003968, RNA-directed 5'-3' RNA polymerase activity;GO:0004197, cysteine-type endopeptidase activity;GO:0005198, structural molecule activity;GO:0005524, ATP binding;GO:0006351, transcription, DNA-templated;GO:0008026, ATP-dependent helicase activity;GO:0018144, RNA-protein covalent cross-linking;GO:0019029, helical viral capsid;GO:0039694, viral RNA genome replication	-
TRINITY_DN48802_c0_g1	14.8524	1.94015	2.93646	8.27204e-08	5.65256e-06	up	-	-	-	-	-	-	-	-	-
TRINITY_DN61440_c0_g1	314.738	110.794	1.50628	9.00205e-05	0.00224152	up	-	-	gi|1023983531|gb|KZV22307.1| high mobility group-like [Dorcoceras hygrometricum] 8.2e-11	-	-	sp|P93047|HMGB3_ARATH High mobility group B protein 3 OS=Arabidopsis thaliana GN=HMGB3 PE=1 SV=1 9.06515e-12	tr|I3SJI3|I3SJI3_LOTJA Uncharacterized protein OS=Lotus japonicus PE=2 SV=1 1.1e-10	GO:0000785, chromatin;GO:0003677, DNA binding;GO:0003682, chromatin binding;GO:0003700, DNA binding transcription factor activity;GO:0005634, nucleus;GO:0005829, cytosol;GO:0006333, chromatin assembly or disassembly;GO:0030527, structural constituent of chromatin	-
TRINITY_DN39390_c1_g1	8.78523	1.15979	2.92121	0.000667757	0.0110074	up	-	-	-	-	-	-	-	-	-
TRINITY_DN54907_c0_g4	12.3658	2.52657	2.29111	1.43981e-07	9.24089e-06	up	-	-	-	-	-	-	-	-	-
TRINITY_DN49692_c1_g1	8.46616	3.08012	1.45872	0.00252141	0.0304881	up	-	-	-	-	-	-	-	-	-
TRINITY_DN48013_c1_g1	13.044	4.96418	1.39376	7.36535e-05	0.00190041	up	-	KOG1088, KOG1088, KOG1088, Uncharacterized conserved protein [Function unknown]. 2.24522e-39	gi|729439742|ref|XP_010521186.1| PREDICTED: multifunctional methyltransferase subunit TRM112-like protein At1g22270 [Tarenaya hassleriana] 9.8e-44	gi|672143343|ref|XM_008797324.1| PREDICTED: Phoenix dactylifera TRM112-like protein At1g22270 (LOC103711248), mRNA 7.41047e-69	-	sp|Q9C9R3|T112B_ARATH Multifunctional methyltransferase subunit TRM112-like protein At1g78190 OS=Arabidopsis thaliana GN=At1g78190 PE=2 SV=1 6.24531e-49	tr|A0A067LB86|A0A067LB86_JATCU Uncharacterized protein OS=Jatropha curcas GN=JCGZ_15786 PE=4 SV=1 7.4e-44	GO:0018364, peptidyl-glutamine methylation;GO:0030488, tRNA methylation;GO:0070476, rRNA (guanine-N7)-methylation	-
TRINITY_DN52172_c0_g1	8.24469	2.77429	1.57134	0.00134816	0.0189984	up	-	-	-	-	-	-	-	-	-
TRINITY_DN70879_c0_g2	6.54049	0.782139	3.0639	0.00207387	0.026228	up	-	-	-	-	-	-	-	-	-
TRINITY_DN49931_c0_g1	6.36537	0.247737	4.68336	1.49839e-05	0.000507904	up	-	-	-	-	-	-	-	-	-
TRINITY_DN73656_c1_g1	6.37472	1.16123	2.45671	9.25505e-05	0.00229414	up	pfam14432, DYW_deaminase, DYW family of nucleic acid deaminases. A family of nucleic acid deaminases prototyped by the plant PPR DYW proteins that are implicated in chloroplast and mitochondrial RNA transcript maturation by numerous C to U editing events. The name derives from the DYW motif present at the C-terminus of the classical plant PPR DYW deaminases. Members of this family are present in …	-	gi|694995820|ref|XP_009390599.1| PREDICTED: pentatricopeptide repeat-containing protein At2g02980 [Musa acuminata subsp. malaccensis] 3.6e-68	-	pfam14432, DYW_deaminase, DYW family of nucleic acid deaminases. A family of nucleic acid deaminases prototyped by the plant PPR DYW proteins that are implicated in chloroplast and mitochondrial RNA transcript maturation by numerous C to U editing events. The name derives from the DYW motif present at the C-terminus of the classical plant PPR DYW deaminases. Members of this family are present in …	sp|Q8LK93|PP145_ARATH Pentatricopeptide repeat-containing protein At2g02980, chloroplastic OS=Arabidopsis thaliana GN=PCMP-H26 PE=2 SV=2 1.33778e-71	tr|M7YHA7|M7YHA7_TRIUA Uncharacterized protein OS=Triticum urartu GN=TRIUR3_15385 PE=4 SV=1 4.8e-65	GO:0006397, mRNA processing;GO:0008270, zinc ion binding;GO:0009507, chloroplast;GO:0031425, chloroplast RNA processing	-
TRINITY_DN59818_c1_g1	5.53263	0.85739	2.68994	2.78764e-06	0.000122295	up	PLN02466, PLN02466, aldehyde dehydrogenase family 2 member. 5.25512e-15	KOG2450, KOG2450, KOG2450, Aldehyde dehydrogenase [Energy production and conversion]. 6.5617e-06	gi|460385976|ref|XP_004238676.1| PREDICTED: aldehyde dehydrogenase family 2 member B7, mitochondrial [Solanum lycopersicum] 5.0e-13	-	-	sp|Q8S528|AL2B7_ARATH Aldehyde dehydrogenase family 2 member B7, mitochondrial OS=Arabidopsis thaliana GN=ALDH2B7 PE=2 SV=2 1.80232e-12	tr|A0A0D2NEG5|A0A0D2NEG5_GOSRA Uncharacterized protein OS=Gossypium raimondii GN=B456_001G261100 PE=3 SV=1 3.8e-13	GO:0004029, aldehyde dehydrogenase (NAD) activity;GO:0005759, mitochondrial matrix;GO:0016620, oxidoreductase activity, acting on the aldehyde or oxo group of donors, NAD or NADP as acceptor	-
TRINITY_DN59818_c1_g3	12.6132	3.03949	2.05303	6.38773e-10	7.25109e-08	up	PLN02466, PLN02466, aldehyde dehydrogenase family 2 member. 9.00542e-144	KOG2450, KOG2450, KOG2450, Aldehyde dehydrogenase [Energy production and conversion]. 9.43813e-99	gi|1009174365|ref|XP_015868310.1| PREDICTED: aldehyde dehydrogenase family 2 member B4, mitochondrial-like [Ziziphus jujuba] 5.2e-111	gi|731342798|ref|XM_010684275.1| PREDICTED: Beta vulgaris subsp. vulgaris aldehyde dehydrogenase family 2 member B7, mitochondrial-like (LOC104897406), mRNA 2.62969e-59	pfam00171, Aldedh, Aldehyde dehydrogenase family. This family of dehydrogenases act on aldehyde substrates. Members use NADP as a cofactor. The family includes the following members: The prototypical members are the aldehyde dehydrogenases EC:1.2.1.3. Succinate-semialdehyde dehydrogenase EC:1.2.1.16. Lactaldehyde dehydrogenase EC:1.2.1.22. Benzaldehyde dehydrogenase EC:1.2.1.28. Methylmalonate-se…	sp|Q8S528|AL2B7_ARATH Aldehyde dehydrogenase family 2 member B7, mitochondrial OS=Arabidopsis thaliana GN=ALDH2B7 PE=2 SV=2 1.21766e-134	tr|A0A068VGX3|A0A068VGX3_COFCA Uncharacterized protein OS=Coffea canephora GN=GSCOC_T00003255001 PE=3 SV=1 3.7e-109	GO:0004029, aldehyde dehydrogenase (NAD) activity;GO:0005759, mitochondrial matrix;GO:0016620, oxidoreductase activity, acting on the aldehyde or oxo group of donors, NAD or NADP as acceptor	-
TRINITY_DN63951_c0_g2	45.3621	21.7644	1.05952	0.00178669	0.0234417	up	PTZ00400, PTZ00400, DnaK-type molecular chaperone; Provisional. 6.41846e-173	KOG0102, KOG0102, KOG0102, Molecular chaperones mortalin/PBP74/GRP75, HSP70 superfamily [Posttranslational modification, protein turnover, chaperones]. 1.29209e-162	gi|720089207|ref|XP_010244687.1| PREDICTED: heat shock 70 kDa protein, mitochondrial-like [Nelumbo nucifera] 5.6e-185	gi|702468283|ref|XM_010031647.1| PREDICTED: Eucalyptus grandis heat shock 70 kDa protein, mitochondrial (LOC104419853), mRNA 0.0	pfam00012, HSP70, Hsp70 protein. Hsp70 chaperones help to fold many proteins. Hsp70 assisted folding involves repeated cycles of substrate binding and release. Hsp70 activity is ATP dependent. Hsp70 proteins are made up of two regions: the amino terminus is the ATPase domain and the carboxyl terminus is the substrate binding region. 1.32585e-155	sp|P37900|HSP7M_PEA Heat shock 70 kDa protein, mitochondrial OS=Pisum sativum GN=HSP1 PE=2 SV=1 0.0	tr|F6HW56|F6HW56_VITVI Putative uncharacterized protein OS=Vitis vinifera GN=VIT_03s0097g00530 PE=3 SV=1 4.4e-182	GO:0005524, ATP binding;GO:0005739, mitochondrion;GO:0006457, protein folding	-
TRINITY_DN70507_c0_g1	52.1823	21.9159	1.25158	1.76916e-05	0.000584477	up	pfam13639, zf-RING_2, Ring finger domain. 1.7739e-10	KOG4628, KOG4628, KOG4628, Predicted E3 ubiquitin ligase [Posttranslational modification, protein turnover, chaperones]. 1.44811e-07	gi|743807300|ref|XP_010928061.1| PREDICTED: probable E3 ubiquitin-protein ligase XERICO [Elaeis guineensis] 3.0e-38	-	pfam13639, zf-RING_2, Ring finger domain. 4.238e-11	sp|Q9SI09|XERIC_ARATH Probable E3 ubiquitin-protein ligase XERICO OS=Arabidopsis thaliana GN=XERICO PE=1 SV=1 2.97396e-29	tr|M0U453|M0U453_MUSAM Uncharacterized protein OS=Musa acuminata subsp. malaccensis PE=4 SV=1 2.3e-38	GO:0006970, response to osmotic stress;GO:0008270, zinc ion binding;GO:0009651, response to salt stress;GO:0009687, abscisic acid metabolic process;GO:0009688, abscisic acid biosynthetic process;GO:0009739, response to gibberellin;GO:0010200, response to chitin;GO:0016021, integral component of membrane;GO:0016567, protein ubiquitination;GO:0016874, ligase activity	-
TRINITY_DN63671_c1_g1	5.2007	1.56762	1.73013	0.000221517	0.00460926	up	PTZ00114, PTZ00114, Heat shock protein 60; Provisional. 2.87441e-62	KOG0356, KOG0356, KOG0356, Mitochondrial chaperonin, Cpn60/Hsp60p [Posttranslational modification, protein turnover, chaperones]. 3.05921e-65	gi|461736|sp|Q05046.1|CH62_CUCMA RecName: Full=Chaperonin CPN60-2, mitochondrial; AltName: Full=HSP60-2; Flags: Precursor 1.1e-79	gi|828304535|ref|XM_004496023.2| PREDICTED: Cicer arietinum chaperonin CPN60-2, mitochondrial-like (LOC101510250), mRNA 1.52048e-96	pfam00118, Cpn60_TCP1, TCP-1/cpn60 chaperonin family. This family includes members from the HSP60 chaperone family and the TCP-1 (T-complex protein) family. 4.28074e-14	sp|Q43298|CH62_MAIZE Chaperonin CPN60-2, mitochondrial OS=Zea mays GN=CPN60II PE=2 SV=1 5.25495e-97	tr|A0A0A0LIF5|A0A0A0LIF5_CUCSA Uncharacterized protein OS=Cucumis sativus GN=Csa_2G169720 PE=3 SV=1 2.4e-79	GO:0005524, ATP binding;GO:0005737, cytoplasm;GO:0005739, mitochondrion;GO:0042026, protein refolding	-
TRINITY_DN75001_c3_g1	8.31079	4.0966	1.02056	0.000500233	0.00878106	up	-	-	gi|672182808|ref|XP_008811660.1| PREDICTED: pentatricopeptide repeat-containing protein At5g67570, chloroplastic isoform X1 [Phoenix dactylifera] 6.6e-139	-	-	sp|Q9FJW6|PP451_ARATH Pentatricopeptide repeat-containing protein At5g67570, chloroplastic OS=Arabidopsis thaliana GN=DG1 PE=1 SV=2 3.63448e-141	tr|A0A0K9PPL5|A0A0K9PPL5_ZOSMR Pentatricopeptide repeat-containing protein OS=Zostera marina GN=ZOSMA_18G00030 PE=4 SV=1 3.7e-134	GO:0009507, chloroplast;GO:0042793, plastid transcription	-
TRINITY_DN59268_c1_g3	8.94114	0.0001	16.4482	0.0026414	0.0315436	up	-	-	-	-	-	-	-	-	-
TRINITY_DN51417_c0_g1	5.77848	2.82523	1.03232	0.00420692	0.0445284	up	COG5250, RPB4, RNA polymerase II, fourth largest subunit [Transcription]. 6.07294e-06	KOG2351, KOG2351, KOG2351, RNA polymerase II, fourth largest subunit [Transcription]. 1.33503e-16	gi|629088107|gb|KCW54360.1| hypothetical protein EUGRSUZ_I00318 [Eucalyptus grandis] 1.7e-29	-	-	sp|O48890|NRPB4_ARATH DNA-directed RNA polymerase II subunit 4 OS=Arabidopsis thaliana GN=NRPB4 PE=1 SV=1 3.87488e-35	tr|A0A059ALU0|A0A059ALU0_EUCGR Uncharacterized protein OS=Eucalyptus grandis GN=EUGRSUZ_I00318 PE=4 SV=1 1.3e-29	GO:0000166, nucleotide binding;GO:0000288, nuclear-transcribed mRNA catabolic process, deadenylation-dependent decay;GO:0000932, P-body;GO:0003899, DNA-directed 5'-3' RNA polymerase activity;GO:0005665, DNA-directed RNA polymerase II, core complex;GO:0006351, transcription, DNA-templated;GO:0006366, transcription by RNA polymerase II;GO:0006367, transcription initiation from RNA polymerase II pro…	-
TRINITY_DN46525_c4_g2	5.27447	1.12689	2.22667	0.00229286	0.0282922	up	pfam01740, STAS, STAS domain. The STAS (after Sulphate Transporter and AntiSigma factor antagonizt) domain is found in the C terminal region of Sulphate transporters and bacterial antisigma factor antagonizts. It has been suggested that this domain may have a general NTP binding function. 3.4974e-14	KOG0236, KOG0236, KOG0236, Sulfate/bicarbonate/oxalate exchanger SAT-1 and related transporters (SLC26 family) [Inorganic ion transport and metabolism]. 3.73764e-12	gi|672178509|ref|XP_008809388.1| PREDICTED: sulfate transporter 3.1-like [Phoenix dactylifera] 3.7e-37	gi|695001982|ref|XM_009420921.1| PREDICTED: Musa acuminata subsp. malaccensis sulfate transporter 3.1-like (LOC103999237), mRNA 3.99657e-33	pfam01740, STAS, STAS domain. The STAS (after Sulphate Transporter and AntiSigma factor antagonizt) domain is found in the C terminal region of Sulphate transporters and bacterial antisigma factor antagonizts. It has been suggested that this domain may have a general NTP binding function. 8.35559e-15	sp|O04289|SUT32_ARATH Sulfate transporter 3.2 OS=Arabidopsis thaliana GN=SULTR3;2 PE=2 SV=1 3.29328e-39	tr|B9H8C3|B9H8C3_POPTR Sulfate transporter 3.2 family protein OS=Populus trichocarpa GN=POPTR_0005s23530g PE=3 SV=1 1.8e-36	GO:0005887, integral component of plasma membrane;GO:0008271, secondary active sulfate transmembrane transporter activity;GO:0009507, chloroplast;GO:0015116, sulfate transmembrane transporter activity;GO:0015293, symporter activity	-
TRINITY_DN74603_c4_g2	21.2679	7.55923	1.49237	0.000856342	0.0133314	up	pfam06870, RNA_pol_I_A49, A49-like RNA polymerase I associated factor. Saccharomyces cerevisiae A49 is a specific subunit associated with RNA polymerase I (Pol I) in eukaryotes. Pol I maintains transcription activities in A49 deletion mutants. However, such mutants are deficient in transcription activity at low temperatures. Deletion analysis of the fusion yeast homolog indicate that only the C-t…	KOG4183, KOG4183, KOG4183, RNA polymerase I 49 kDa subunit [Transcription]. 2.76256e-08	gi|743840326|ref|XP_010937236.1| PREDICTED: DNA-directed RNA polymerase I subunit rpa49 [Elaeis guineensis] 1.6e-21	-	pfam06870, RNA_pol_I_A49, A49-like RNA polymerase I associated factor. Saccharomyces cerevisiae A49 is a specific subunit associated with RNA polymerase I (Pol I) in eukaryotes. Pol I maintains transcription activities in A49 deletion mutants. However, such mutants are deficient in transcription activity at low temperatures. Deletion analysis of the fusion yeast homolog indicate that only the C-t…	-	tr|A0A0K9RYY0|A0A0K9RYY0_SPIOL Uncharacterized protein OS=Spinacia oleracea GN=SOVF_013550 PE=4 SV=1 4.6e-21	GO:0003677, DNA binding;GO:0003899, DNA-directed 5'-3' RNA polymerase activity;GO:0005634, nucleus;GO:0006351, transcription, DNA-templated	K03005-ko00240 Pyrimidine metabolism;ko00230 Purine metabolism;ko03020 RNA polymerase
TRINITY_DN40364_c0_g1	12.0026	3.36087	1.83644	4.64004e-06	0.000188915	up	-	-	-	-	-	-	-	-	-
TRINITY_DN72454_c6_g6	5.01635	0.613785	3.03083	0.00165573	0.0221747	up	TIGR03181, PDH_E1_alph_x, pyruvate dehydrogenase E1 component, alpha subunit. Members of this protein family are the alpha subunit of the E1 component of pyruvate dehydrogenase (PDH). This model represents one branch of a larger family that E1-alpha proteins from 2-oxoisovalerate dehydrogenase, acetoin dehydrogenase, another PDH clade, etc. [Energy metabolism, Pyruvate dehydrogenase]. 5.34325e-25	KOG1182, KOG1182, KOG1182, Branched chain alpha-keto acid dehydrogenase complex, alpha subunit [Energy production and conversion]. 4.95653e-30	gi|992160325|gb|KXG23147.1| hypothetical protein SORBI_008G062200 [Sorghum bicolor] 1.3e-27	gi|520999024|gb|CP003969.1| Sorangium cellulosum So0157-2, complete genome 3.30609e-18	pfam00676, E1_dh, Dehydrogenase E1 component. This family uses thiamine pyrophosphate as a cofactor. This family includes pyruvate dehydrogenase, 2-oxoglutarate dehydrogenase and 2-oxoisovalerate dehydrogenase. 1.54965e-15	sp|Q84JL2|ODBA2_ARATH 2-oxoisovalerate dehydrogenase subunit alpha 2, mitochondrial OS=Arabidopsis thaliana GN=At5g09300 PE=1 SV=1 1.98858e-33	tr|A0A0A9GL48|A0A0A9GL48_ARUDO Pco079304 OS=Arundo donax PE=4 SV=1 4.4e-28	GO:0003863, 3-methyl-2-oxobutanoate dehydrogenase (2-methylpropanoyl-transferring) activity;GO:0005739, mitochondrion;GO:0005759, mitochondrial matrix;GO:0016624, oxidoreductase activity, acting on the aldehyde or oxo group of donors, disulfide as acceptor;GO:0046872, metal ion binding	-
TRINITY_DN56671_c0_g1	10.2076	3.15341	1.69467	1.65168e-06	7.76185e-05	up	pfam11523, DUF3223, Protein of unknown function (DUF3223). This family of proteins has no known function. 3.01024e-14	-	gi|672118257|ref|XP_008782334.1| PREDICTED: DNA-directed RNA polymerase V subunit 1-like [Phoenix dactylifera] 7.9e-43	-	pfam11523, DUF3223, Protein of unknown function (DUF3223). This family of proteins has no known function. 7.19171e-15	sp|Q42463|DCL_SOLLC Protein DCL, chloroplastic OS=Solanum lycopersicum GN=DCL PE=2 SV=1 3.11684e-07	tr|A0A067EKF0|A0A067EKF0_CITSI Uncharacterized protein OS=Citrus sinensis GN=CISIN_1g027552mg PE=4 SV=1 3.0e-42	GO:0009507, chloroplast	-
TRINITY_DN46680_c1_g1	244.954	79.3347	1.62649	1.71559e-05	0.000569153	up	-	-	-	gi|695050129|ref|XM_009414761.1| PREDICTED: Musa acuminata subsp. malaccensis thioredoxin-like protein CDSP32, chloroplastic (LOC103994433), mRNA 6.73944e-18	-	-	-	-	-
TRINITY_DN60020_c0_g1	17.3061	5.98224	1.53252	0.00429584	0.0451593	up	-	-	-	-	-	-	-	-	-
TRINITY_DN70787_c2_g1	8.62155	2.36727	1.86472	0.00010599	0.0025475	up	PLN03090, PLN03090, auxin-responsive family protein; Provisional. 5.98533e-06	-	gi|565475214|ref|XP_006295248.1| hypothetical protein CARUB_v10024336mg [Capsella rubella] 2.3e-13	-	pfam02519, Auxin_inducible, Auxin responsive protein. This family consists of the protein products of the ARG7 auxin responsive genes family none of which have any identified functional role. 5.956e-06	sp|Q9ZUZ3|SAU32_ARATH Auxin-responsive protein SAUR32 OS=Arabidopsis thaliana GN=SAUR32 PE=2 SV=1 1.31616e-18	tr|R0FZA8|R0FZA8_9BRAS Uncharacterized protein OS=Capsella rubella GN=CARUB_v10024336mg PE=4 SV=1 1.8e-13	GO:0005634, nucleus;GO:0005737, cytoplasm;GO:0007275, multicellular organism development;GO:0009733, response to auxin;GO:0009734, auxin-activated signaling pathway;GO:0040008, regulation of growth;GO:1900140, regulation of seedling development	K14488-ko04075 Plant hormone signal transduction
TRINITY_DN50096_c0_g3	5.49796	0.654934	3.06948	0.000587851	0.00998096	up	-	-	-	-	-	-	-	-	-
TRINITY_DN48364_c1_g2	26.0982	5.10135	2.355	1.45323e-06	6.95898e-05	up	-	-	gi|672179561|ref|XP_008809949.1| PREDICTED: uncharacterized protein LOC103721487 [Phoenix dactylifera] 4.9e-10	-	-	-	tr|M0S9X2|M0S9X2_MUSAM Uncharacterized protein OS=Musa acuminata subsp. malaccensis PE=4 SV=1 4.1e-09	-	-
TRINITY_DN73127_c2_g2	9.40341	2.23401	2.07355	1.21434e-07	7.93616e-06	up	PLN02466, PLN02466, aldehyde dehydrogenase family 2 member. 7.59702e-132	KOG2450, KOG2450, KOG2450, Aldehyde dehydrogenase [Energy production and conversion]. 3.28641e-70	gi|743767790|ref|XP_010914166.1| PREDICTED: aldehyde dehydrogenase family 2 member B7, mitochondrial-like [Elaeis guineensis] 7.3e-106	gi|672117608|ref|XM_008783774.1| PREDICTED: Phoenix dactylifera aldehyde dehydrogenase family 2 member B7, mitochondrial (LOC103701633), mRNA 5.89616e-106	pfam00171, Aldedh, Aldehyde dehydrogenase family. This family of dehydrogenases act on aldehyde substrates. Members use NADP as a cofactor. The family includes the following members: The prototypical members are the aldehyde dehydrogenases EC:1.2.1.3. Succinate-semialdehyde dehydrogenase EC:1.2.1.16. Lactaldehyde dehydrogenase EC:1.2.1.22. Benzaldehyde dehydrogenase EC:1.2.1.28. Methylmalonate-se…	sp|Q8S528|AL2B7_ARATH Aldehyde dehydrogenase family 2 member B7, mitochondrial OS=Arabidopsis thaliana GN=ALDH2B7 PE=2 SV=2 1.69172e-121	tr|Q8LST4|Q8LST4_SORBI Mitochondrial aldehyde dehydrogenase OS=Sorghum bicolor GN=ALDH2b PE=2 SV=1 1.2e-103	GO:0004029, aldehyde dehydrogenase (NAD) activity;GO:0005759, mitochondrial matrix;GO:0016620, oxidoreductase activity, acting on the aldehyde or oxo group of donors, NAD or NADP as acceptor	-
TRINITY_DN55433_c1_g1	15.3931	0.191348	6.32995	2.9003e-09	2.86683e-07	up	-	-	-	-	-	-	-	-	-
TRINITY_DN46057_c2_g2	31.9506	1.03369	4.94997	1.13096e-15	3.61467e-13	up	-	-	-	-	-	-	-	-	-
TRINITY_DN46057_c2_g1	447.47	177.929	1.33049	0.000308797	0.00604346	up	-	-	gi|595808803|ref|XP_007202814.1| hypothetical protein PRUPE_ppa014191mg [Prunus persica] 1.1e-07	-	-	-	tr|M5W422|M5W422_PRUPE Uncharacterized protein OS=Prunus persica GN=PRUPE_ppa014191mg PE=4 SV=1 8.1e-08	-	-
TRINITY_DN56940_c0_g1	142.404	30.1137	2.24149	1.4198e-05	0.000485398	up	PLN02609, PLN02609, catalase. 2.26592e-12	-	gi|573918278|ref|XP_006646781.1| PREDICTED: LOW QUALITY PROTEIN: catalase isozyme A-like [Oryza brachyantha] 2.4e-13	-	-	sp|Q0E4K1|CATA1_ORYSJ Catalase isozyme A OS=Oryza sativa subsp. japonica GN=CATA PE=2 SV=1 5.0703e-14	tr|E5LAH2|E5LAH2_9POAL Catalase OS=Aeluropus littoralis GN=CAT PE=2 SV=1 1.8e-13	GO:0004096, catalase activity;GO:0005737, cytoplasm;GO:0006979, response to oxidative stress;GO:0009514, glyoxysome;GO:0020037, heme binding;GO:0042542, response to hydrogen peroxide;GO:0042744, hydrogen peroxide catabolic process;GO:0046872, metal ion binding	-
TRINITY_DN67479_c2_g2	9.52206	0.447468	4.41142	0.000182622	0.00394655	up	-	-	-	-	-	-	-	-	-
TRINITY_DN60082_c2_g1	5.88378	1.08222	2.44275	0.00148515	0.0204432	up	PLN03134, PLN03134, glycine-rich RNA-binding protein 4; Provisional. 1.08548e-34	KOG0108, KOG0108, KOG0108, mRNA cleavage and polyadenylation factor I complex, subunit RNA15 [RNA processing and modification]. 4.45635e-17	gi|672125150|ref|XP_008785986.1| PREDICTED: glycine-rich RNA-binding protein 10-like [Phoenix dactylifera] 1.4e-43	gi|672125149|ref|XM_008787764.1| PREDICTED: Phoenix dactylifera glycine-rich RNA-binding protein 10-like (LOC103704472), mRNA 1.08276e-38	pfam00076, RRM_1, RNA recognition motif. (a.k.a. RRM, RBD, or RNP domain). The RRM motif is probably diagnostic of an RNA binding protein. RRMs are found in a variety of RNA binding proteins, including various hnRNP proteins, proteins implicated in regulation of alternative splicing, and protein components of snRNPs. The motif also appears in a few single stranded DNA binding proteins. The RRM st…	sp|Q9FNR1|RBG3_ARATH Glycine-rich RNA-binding protein 3, mitochondrial OS=Arabidopsis thaliana GN=RBG3 PE=2 SV=1 3.19618e-45	tr|M0TY68|M0TY68_MUSAM Uncharacterized protein OS=Musa acuminata subsp. malaccensis PE=4 SV=1 2.5e-42	GO:0000166, nucleotide binding;GO:0003676, nucleic acid binding;GO:0003697, single-stranded DNA binding;GO:0003723, RNA binding;GO:0005507, copper ion binding;GO:0005524, ATP binding;GO:0005739, mitochondrion;GO:0009409, response to cold;GO:0080156, mitochondrial mRNA modification	K12741-ko03040 Spliceosome
TRINITY_DN75519_c4_g4	67.9916	28.2764	1.26576	0.000387824	0.00719379	up	PLN03195, PLN03195, fatty acid omega-hydroxylase; Provisional. 1.23821e-18	-	gi|566198434|ref|XP_002318861.2| hypothetical protein POPTR_0012s14170g, partial [Populus trichocarpa] 5.5e-26	-	-	sp|Q50EK3|C04C1_PINTA Cytochrome P450 704C1 OS=Pinus taeda GN=CYP704C1 PE=2 SV=1 1.48615e-15	tr|B9I4I2|B9I4I2_POPTR Uncharacterized protein (Fragment) OS=Populus trichocarpa GN=POPTR_0012s14170g PE=3 SV=2 4.2e-26	GO:0004497, monooxygenase activity;GO:0005506, iron ion binding;GO:0016021, integral component of membrane;GO:0016705, oxidoreductase activity, acting on paired donors, with incorporation or reduction of molecular oxygen;GO:0020037, heme binding	-
TRINITY_DN73720_c5_g5	95.9581	23.0535	2.05742	6.07955e-06	0.000235917	up	-	-	gi|357140790|ref|XP_003571946.1| PREDICTED: uncharacterized protein LOC100828203 [Brachypodium distachyon] 1.3e-10	-	-	-	tr|I1I559|I1I559_BRADI Uncharacterized protein OS=Brachypodium distachyon GN=BRADI3G30140 PE=4 SV=1 1.0e-10	-	-
TRINITY_DN50923_c0_g1	219.118	98.366	1.15548	0.00114452	0.0167259	up	-	-	gi|976917198|gb|KVI02684.1| Calcium-binding EF-hand [Cynara cardunculus var. scolymus] 4.8e-10	-	-	sp|P10246|TNNC2_MELGA Troponin C, skeletal muscle OS=Meleagris gallopavo GN=TNNC2 PE=1 SV=2 3.98715e-06	tr|M0TH36|M0TH36_MUSAM Uncharacterized protein OS=Musa acuminata subsp. malaccensis PE=4 SV=1 2.0e-11	GO:0005509, calcium ion binding	-
TRINITY_DN66177_c3_g1	6.32448	1.81451	1.80137	0.00285409	0.0332947	up	-	-	-	-	-	-	-	-	-
TRINITY_DN71604_c2_g1	5.86654	2.04897	1.51761	0.00239932	0.0293187	up	-	-	-	-	-	-	-	-	-
TRINITY_DN73351_c2_g2	10.6603	4.77038	1.16008	0.000306022	0.00599742	up	-	-	-	-	-	-	-	-	-
TRINITY_DN59163_c0_g1	5.91351	2.49906	1.24263	0.00324857	0.0368161	up	cd07305, Porin3_Tom40, Translocase of outer mitochondrial membrane 40 (Tom40). Tom40 forms a channel in the mitochondrial outer membrane with a pore about 1.5 to 2.5 nanometers wide. It functions as a transport channel for unfolded protein chains and forms a complex with Tom5, Tom6, Tom7, and Tom22. The primary receptors Tom20 and Tom70 recruit the unfolded precursor protein from the mitochondria…	KOG3296, KOG3296, KOG3296, Translocase of outer mitochondrial membrane complex, subunit TOM40 [Intracellular trafficking, secretion, and vesicular transport]. 6.60251e-46	gi|672133664|ref|XP_008790463.1| PREDICTED: mitochondrial import receptor subunit TOM40-1-like [Phoenix dactylifera] 5.5e-139	gi|672137493|ref|XM_008794254.1| PREDICTED: Phoenix dactylifera mitochondrial import receptor subunit TOM40-1-like (LOC103709072), transcript variant X1, mRNA 0.0	pfam01459, Porin_3, Eukaryotic porin. 4.91033e-21	sp|Q9LHE5|TO401_ARATH Mitochondrial import receptor subunit TOM40-1 OS=Arabidopsis thaliana GN=TOM40-1 PE=1 SV=3 1.51349e-130	tr|M0TLR7|M0TLR7_MUSAM Uncharacterized protein OS=Musa acuminata subsp. malaccensis PE=4 SV=1 3.1e-134	GO:0005739, mitochondrion;GO:0005741, mitochondrial outer membrane;GO:0005743, mitochondrial inner membrane;GO:0005774, vacuolar membrane;GO:0006626, protein targeting to mitochondrion;GO:0006811, ion transport;GO:0015288, porin activity;GO:0015450, P-P-bond-hydrolysis-driven protein transmembrane transporter activity;GO:0030150, protein import into mitochondrial matrix;GO:0046930, pore complex;G…	-
TRINITY_DN60333_c2_g1	36.7114	4.34451	3.07896	1.28071e-08	1.07117e-06	up	-	KOG1595, KOG1595, KOG1595, CCCH-type Zn-finger protein [General function prediction only]. 7.07322e-16	gi|672157775|ref|XP_008798608.1| PREDICTED: zinc finger CCCH domain-containing protein 2-like [Phoenix dactylifera] 3.2e-29	gi|672157774|ref|XM_008800386.1| PREDICTED: Phoenix dactylifera zinc finger CCCH domain-containing protein 2-like (LOC103713451), mRNA 2.14014e-42	-	sp|Q9M0G2|C3H49_ARATH Zinc finger CCCH domain-containing protein 49 OS=Arabidopsis thaliana GN=At4g29190 PE=2 SV=1 6.28403e-28	tr|I1KJS9|I1KJS9_SOYBN Uncharacterized protein OS=Glycine max GN=GLYMA_07G126800 PE=4 SV=1 7.1e-29	GO:0003677, DNA binding;GO:0003700, DNA binding transcription factor activity;GO:0005886, plasma membrane;GO:0006355, regulation of transcription, DNA-templated;GO:0046872, metal ion binding	-
TRINITY_DN60798_c0_g1	19.8944	8.06033	1.30345	0.001567	0.0212898	up	PLN02342, PLN02342, ornithine carbamoyltransferase. 7.13273e-157	KOG1504, KOG1504, KOG1504, Ornithine carbamoyltransferase OTC/ARG3 [Amino acid transport and metabolism]. 1.22068e-98	gi|695032690|ref|XP_009403901.1| PREDICTED: ornithine carbamoyltransferase, chloroplastic [Musa acuminata subsp. malaccensis] 2.4e-126	gi|719996286|ref|XM_010256478.1| PREDICTED: Nelumbo nucifera ornithine carbamoyltransferase, chloroplastic-like (LOC104595651), mRNA 1.04707e-149	pfam02729, OTCace_N, Aspartate/ornithine carbamoyltransferase, carbamoyl-P binding domain. 2.4414e-34	sp|Q43814|OTC_PEA Ornithine carbamoyltransferase, chloroplastic OS=Pisum sativum GN=ARGF PE=2 SV=1 2.14728e-154	tr|M0T5E9|M0T5E9_MUSAM Uncharacterized protein OS=Musa acuminata subsp. malaccensis PE=3 SV=1 1.8e-126	GO:0004585, ornithine carbamoyltransferase activity;GO:0006526, arginine biosynthetic process;GO:0009507, chloroplast;GO:0009570, chloroplast stroma;GO:0016597, amino acid binding	K00611-ko01230 Biosynthesis of amino acids;ko00220 Arginine biosynthesis
TRINITY_DN75184_c3_g2	17.6149	5.75916	1.61286	0.000447284	0.00803727	up	PLN03077, PLN03077, Protein ECB2; Provisional. 7.70288e-19	-	gi|695029252|ref|XP_009402034.1| PREDICTED: uncharacterized protein LOC103985904 [Musa acuminata subsp. malaccensis] 2.2e-21	-	-	sp|O81767|PP348_ARATH Pentatricopeptide repeat-containing protein At4g33990 OS=Arabidopsis thaliana GN=EMB2758 PE=3 SV=2 2.63214e-20	tr|M0T0N0|M0T0N0_MUSAM Uncharacterized protein OS=Musa acuminata subsp. malaccensis PE=4 SV=1 1.7e-21	GO:0005634, nucleus;GO:0008270, zinc ion binding;GO:0009507, chloroplast	-
TRINITY_DN62666_c6_g2	5.16582	0.771266	2.7437	2.49426e-05	0.000773778	up	-	-	-	-	-	-	-	-	-
TRINITY_DN62666_c6_g1	11.6216	0.592575	4.29366	1.26231e-11	2.00282e-09	up	-	-	-	-	-	-	-	-	-
TRINITY_DN64386_c0_g1	32.2754	11.4704	1.49252	0.00232499	0.0285948	up	PLN02377, PLN02377, 3-ketoacyl-CoA synthase. 1.98411e-54	-	gi|527189478|gb|EPS61116.1| hypothetical protein M569_13682, partial [Genlisea aurea] 4.7e-56	gi|212275589|ref|NM_001137025.1| Zea mays uncharacterized LOC100191595 (LOC100191595), mRNA ;gi|194689305|gb|BT033732.1| Zea mays full-length cDNA clone ZM_BFc0117B17 mRNA, complete cds 6.50061e-87	pfam08392, FAE1_CUT1_RppA, FAE1/Type III polyketide synthase-like protein. The members of this family are described as 3-ketoacyl-CoA synthases, type III polyketide synthases, fatty acid elongases and fatty acid condensing enzymes, and are found in both prokaryotic and eukaryotic (mainly plant) species. The region featured in this family contains the active site residues, as well as motifs involv…	sp|Q9C6L5|KCS5_ARATH 3-ketoacyl-CoA synthase 5 OS=Arabidopsis thaliana GN=KCS5 PE=1 SV=1 7.45284e-70	tr|S8C9S3|S8C9S3_9LAMI Uncharacterized protein (Fragment) OS=Genlisea aurea GN=M569_13682 PE=4 SV=1 3.6e-56	GO:0005783, endoplasmic reticulum;GO:0006633, fatty acid biosynthetic process;GO:0009409, response to cold;GO:0009416, response to light stimulus;GO:0009922, fatty acid elongase activity;GO:0016020, membrane;GO:0016021, integral component of membrane;GO:0016747, transferase activity, transferring acyl groups other than amino-acyl groups;GO:0048868, pollen tube development	-
TRINITY_DN75078_c4_g1	5.35359	1.08852	2.29814	8.41018e-06	0.000310911	up	-	-	gi|719963426|ref|XP_010249688.1| PREDICTED: nibrin isoform X2 [Nelumbo nucifera] 1.7e-54	-	-	sp|Q7XD82|NBS1_ORYSJ Nijmegen breakage syndrome 1 protein OS=Oryza sativa subsp. japonica GN=NBS1 PE=1 SV=1 3.03986e-61	tr|M0SZW6|M0SZW6_MUSAM Uncharacterized protein OS=Musa acuminata subsp. malaccensis PE=4 SV=1 9.4e-53	GO:0000724, double-strand break repair via homologous recombination;GO:0000784, nuclear chromosome, telomeric region;GO:0003684, damaged DNA binding;GO:0006312, mitotic recombination;GO:0006974, cellular response to DNA damage stimulus;GO:0007095, mitotic G2 DNA damage checkpoint;GO:0007129, synapsis;GO:0007131, reciprocal meiotic recombination;GO:0016233, telomere capping;GO:0016605, PML body;GO…	K10867-ko03440 Homologous recombination
TRINITY_DN50227_c1_g3	11.6771	3.10394	1.91151	0.000302587	0.00594059	up	PLN02888, PLN02888, enoyl-CoA hydratase. 2.32955e-40	KOG1680, KOG1680, KOG1680, Enoyl-CoA hydratase [Lipid transport and metabolism]. 1.51832e-21	gi|659116964|ref|XP_008458352.1| PREDICTED: probable enoyl-CoA hydratase, mitochondrial [Cucumis melo] 2.5e-25	-	pfam00378, ECH_1, Enoyl-CoA hydratase/isomerase. This family contains a diverse set of enzymes including: enoyl-CoA hydratase, napthoate synthase, carnitate racemase, 3-hydroxybutyryl-CoA dehydratase and dodecanoyl-CoA delta-isomerase. 4.04321e-13	sp|Q6NL24|ECH1P_ARATH Probable enoyl-CoA hydratase 1, peroxisomal OS=Arabidopsis thaliana GN=ECHIA PE=1 SV=1 1.57839e-37	tr|A0A103XZN0|A0A103XZN0_CYNCS Crotonase superfamily OS=Cynara cardunculus var. scolymus GN=Ccrd_021992 PE=4 SV=1 3.5e-24	GO:0003824, catalytic activity;GO:0004300, enoyl-CoA hydratase activity;GO:0005777, peroxisome;GO:0006635, fatty acid beta-oxidation;GO:0008152, metabolic process	-
TRINITY_DN67116_c1_g1	6.95476	0.602096	3.52994	1.29563e-09	1.38298e-07	up	-	-	-	-	-	-	-	-	-
TRINITY_DN57389_c3_g1	180.691	37.8378	2.25563	0.000146247	0.00329933	up	-	-	-	-	-	-	-	-	-
TRINITY_DN75019_c4_g2	5.33004	2.1928	1.28137	0.00187273	0.0242747	up	-	-	-	-	-	-	-	-	-
TRINITY_DN66383_c1_g1	14.1291	4.37214	1.69226	0.000835119	0.0130873	up	PLN00417, PLN00417, oxidoreductase, 2OG-Fe(II) oxygenase family protein. 1.23653e-37	KOG0143, KOG0143, KOG0143, Iron/ascorbate family oxidoreductases [Secondary metabolites biosynthesis, transport and catabolism, General function prediction only]. 3.77627e-30	gi|743870272|ref|XP_010906001.1| PREDICTED: protein SRG1-like [Elaeis guineensis] 7.1e-39	-	pfam03171, 2OG-FeII_Oxy, 2OG-Fe(II) oxygenase superfamily. This family contains members of the 2-oxoglutarate (2OG) and Fe(II)-dependent oxygenase superfamily. This family includes the C-terminal of prolyl 4-hydroxylase alpha subunit. The holoenzyme has the activity EC:1.14.11.2 catalysing the reaction: Procollagen L-proline + 2-oxoglutarate + O2 <=; procollagen trans- 4-hydroxy-L-proline + succi…	sp|Q39224|SRG1_ARATH Protein SRG1 OS=Arabidopsis thaliana GN=SRG1 PE=2 SV=1 4.57306e-22	tr|Q8H619|Q8H619_ORYSJ Putative iron/ascorbate-dependent oxidoreductase OS=Oryza sativa subsp. japonica GN=OSJNBa0035I03.6 PE=3 SV=1 5.9e-38	GO:0010260, animal organ senescence;GO:0016682, oxidoreductase activity, acting on diphenols and related substances as donors, oxygen as acceptor;GO:0046872, metal ion binding;GO:0051213, dioxygenase activity	-
TRINITY_DN45576_c1_g3	226.461	0.00793453	14.8008	9.20401e-23	7.85208e-20	up	PRK11664, PRK11664, ATP-dependent RNA helicase HrpB; Provisional. 1.07417e-13	KOG0923, KOG0923, KOG0923, mRNA splicing factor ATP-dependent RNA helicase [RNA processing and modification]. 4.90612e-07	-	gi|41393049|emb|AJ507388.2| Soybean mosaic virus gene for polyprotein, genomic RNA, strain P 0.0	-	sp|P21231|POLG_SBMVN Genome polyprotein OS=Soybean mosaic virus (strain N) PE=1 SV=2 0.0	-	GO:0003723, RNA binding;GO:0003968, RNA-directed 5'-3' RNA polymerase activity;GO:0004197, cysteine-type endopeptidase activity;GO:0005198, structural molecule activity;GO:0005524, ATP binding;GO:0006351, transcription, DNA-templated;GO:0008026, ATP-dependent helicase activity;GO:0018144, RNA-protein covalent cross-linking;GO:0019029, helical viral capsid;GO:0039694, viral RNA genome replication	-
TRINITY_DN75767_c2_g1	10.0331	3.08993	1.69912	0.000173151	0.0037839	up	-	-	-	-	-	-	-	-	-
TRINITY_DN58867_c1_g2	8.03253	0.942503	3.09129	4.90776e-09	4.58161e-07	up	-	-	-	-	-	-	-	-	-
TRINITY_DN58365_c0_g2	10.2459	2.58241	1.98825	0.00368061	0.0403597	up	-	-	-	-	-	-	-	-	-
TRINITY_DN45398_c0_g1	23.6013	5.90036	1.99999	3.67198e-06	0.000154668	up	-	-	-	gi|672111584|ref|XM_008803180.1| PREDICTED: Phoenix dactylifera DAG protein, chloroplastic-like (LOC103715521), mRNA 8.73637e-31	-	-	-	-	-
TRINITY_DN50710_c0_g3	16.0891	1.6174	3.31433	1.63474e-06	7.69853e-05	up	-	-	-	-	-	-	-	-	-
TRINITY_DN46017_c1_g1	6.81996	0.653711	3.38304	8.74675e-09	7.62625e-07	up	-	-	-	-	-	-	-	-	-
TRINITY_DN62074_c1_g3	26.0879	10.8941	1.25984	0.00164818	0.0221038	up	-	KOG0294, KOG0294, KOG0294, WD40 repeat-containing protein [Function unknown]. 1.26187e-12	gi|695020687|ref|XP_009397403.1| PREDICTED: p21-activated protein kinase-interacting protein 1-like [Musa acuminata subsp. malaccensis] 7.9e-36	-	-	sp|Q5EA99|PK1IP_BOVIN p21-activated protein kinase-interacting protein 1 OS=Bos taurus GN=PAK1IP1 PE=2 SV=1 5.51345e-09	tr|M0STR5|M0STR5_MUSAM Uncharacterized protein OS=Musa acuminata subsp. malaccensis PE=4 SV=1 6.0e-36	GO:0005730, nucleolus;GO:0009968, negative regulation of signal transduction;GO:0080008, Cul4-RING E3 ubiquitin ligase complex	-
TRINITY_DN63302_c1_g2	5.75212	1.28186	2.16585	8.79847e-05	0.00220369	up	-	-	gi|1000969731|ref|XP_015573825.1| PREDICTED: probable disease resistance protein At1g12280 [Ricinus communis] 6.7e-07	-	-	-	tr|B9RUW1|B9RUW1_RICCO Disease resistance protein RPS5, putative OS=Ricinus communis GN=RCOM_0895260 PE=3 SV=1 5.1e-07	GO:0004721, phosphoprotein phosphatase activity;GO:0006952, defense response;GO:0016021, integral component of membrane;GO:0043531, ADP binding	-
TRINITY_DN63302_c1_g1	9.58658	2.5743	1.89684	8.32253e-06	0.000308081	up	-	-	-	-	-	-	-	-	-
TRINITY_DN73489_c0_g1	9.95696	4.2057	1.24336	0.000790478	0.0125509	up	pfam14299, PP2, Phloem protein 2. Phloem protein 2 (PP2) is one of the most abundant and enigmatic proteins in the phloem sap. PP2 is translocated in the assimilate stream where its lectin activity or RNA-binding properties can exert effects over long distances. 2.8782e-12	-	gi|672204784|ref|XP_008779007.1| PREDICTED: F-box protein PP2-A13-like [Phoenix dactylifera] 2.0e-60	gi|695024342|ref|XM_009401106.1| PREDICTED: Musa acuminata subsp. malaccensis F-box protein PP2-A13-like (LOC103983817), mRNA 4.94948e-23	pfam14299, PP2, Phloem protein 2. Phloem protein 2 (PP2) is one of the most abundant and enigmatic proteins in the phloem sap. PP2 is translocated in the assimilate stream where its lectin activity or RNA-binding properties can exert effects over long distances. 6.87625e-13	sp|Q9LEX0|P2A13_ARATH F-box protein PP2-A13 OS=Arabidopsis thaliana GN=PP2A13 PE=1 SV=1 3.8083e-59	tr|A0A061DVI9|A0A061DVI9_THECC Phloem protein 2-A13 OS=Theobroma cacao GN=TCM_005420 PE=4 SV=1 3.7e-59	GO:0005634, nucleus;GO:0016567, protein ubiquitination	-
TRINITY_DN62570_c0_g1	5.86641	0.796128	2.88141	0.00023432	0.00483484	up	-	-	-	-	-	-	-	-	-
TRINITY_DN62133_c0_g1	15.488	2.97328	2.38102	0.00255335	0.0307603	up	-	KOG2679, KOG2679, KOG2679, Purple (tartrate-resistant) acid phosphatase [Posttranslational modification, protein turnover, chaperones]. 1.12586e-06	gi|566157035|ref|XP_006386387.1| hypothetical protein POPTR_0002s09090g [Populus trichocarpa] 3.5e-43	-	-	sp|Q8VYU7|PPA4_ARATH Purple acid phosphatase 4 OS=Arabidopsis thaliana GN=PAP4 PE=2 SV=1 1.22772e-06	tr|U5GPU0|U5GPU0_POPTR Uncharacterized protein OS=Populus trichocarpa GN=POPTR_0002s09090g PE=4 SV=1 2.7e-43	GO:0003993, acid phosphatase activity;GO:0005576, extracellular region;GO:0046872, metal ion binding	-
TRINITY_DN62133_c0_g2	9.94527	1.35066	2.88035	1.93892e-06	8.96357e-05	up	-	-	-	-	-	-	-	-	-
TRINITY_DN54256_c4_g1	5.41005	0.469841	3.5254	6.30213e-07	3.37978e-05	up	-	-	-	-	-	-	-	-	-
TRINITY_DN74783_c2_g2	19.0426	5.72604	1.73362	9.2446e-08	6.24405e-06	up	PLN02640, PLN02640, glucose-6-phosphate 1-dehydrogenase. 1.34937e-179	KOG0563, KOG0563, KOG0563, Glucose-6-phosphate 1-dehydrogenase [Carbohydrate transport and metabolism]. 2.90254e-158	gi|743783271|ref|XP_010921365.1| PREDICTED: glucose-6-phosphate 1-dehydrogenase 4, chloroplastic [Elaeis guineensis] 7.0e-204	gi|672115826|ref|XM_008782841.1| PREDICTED: Phoenix dactylifera glucose-6-phosphate 1-dehydrogenase 4, chloroplastic (LOC103700942), mRNA 0.0	pfam02781, G6PD_C, Glucose-6-phosphate dehydrogenase, C-terminal domain. 3.87474e-77	sp|Q93ZW0|G6PD4_ARATH Glucose-6-phosphate 1-dehydrogenase 4, chloroplastic OS=Arabidopsis thaliana GN=At1g09420 PE=2 SV=1 0.0	tr|W1P5T7|W1P5T7_AMBTC Glucose-6-phosphate 1-dehydrogenase OS=Amborella trichopoda GN=AMTR_s00003p00202580 PE=3 SV=1 2.2e-197	GO:0004345, glucose-6-phosphate dehydrogenase activity;GO:0006006, glucose metabolic process;GO:0006098, pentose-phosphate shunt;GO:0009507, chloroplast;GO:0050661, NADP binding	K00036-ko01200 Carbon metabolism;ko00480 Glutathione metabolism;ko00030 Pentose phosphate pathway
TRINITY_DN53044_c1_g2	7.43135	2.37461	1.64593	0.00169683	0.0225752	up	-	-	gi|743889228|ref|XP_010910803.1| PREDICTED: EG45-like domain containing protein [Elaeis guineensis] 2.2e-10	-	-	-	tr|A0A022Q434|A0A022Q434_ERYGU Uncharacterized protein OS=Erythranthe guttata GN=MIMGU_mgv1a015893mg PE=4 SV=1 2.2e-10	-	-
TRINITY_DN73784_c0_g1	46.8844	0.0001	18.8387	1.03999e-07	6.93564e-06	up	pfam00863, Peptidase_C4, Peptidase family C4. This peptidase is present in the nuclear inclusion protein of potyviruses. 1.75635e-33	-	-	gi|41393049|emb|AJ507388.2| Soybean mosaic virus gene for polyprotein, genomic RNA, strain P 0.0	pfam00863, Peptidase_C4, Peptidase family C4. This peptidase is present in the nuclear inclusion protein of potyviruses. 4.19607e-34	sp|P21231|POLG_SBMVN Genome polyprotein OS=Soybean mosaic virus (strain N) PE=1 SV=2 0.0	-	GO:0003723, RNA binding;GO:0003968, RNA-directed 5'-3' RNA polymerase activity;GO:0004197, cysteine-type endopeptidase activity;GO:0005198, structural molecule activity;GO:0005524, ATP binding;GO:0006351, transcription, DNA-templated;GO:0008026, ATP-dependent helicase activity;GO:0018144, RNA-protein covalent cross-linking;GO:0019029, helical viral capsid;GO:0039694, viral RNA genome replication	-
TRINITY_DN73799_c3_g1	17.995	5.84097	1.62331	0.000207964	0.00438068	up	PLN03225, PLN03225, Serine/threonine-protein kinase SNT7; Provisional. 5.27733e-07	-	gi|672157466|ref|XP_008798442.1| PREDICTED: probable plastid-lipid-associated protein 14, chloroplastic [Phoenix dactylifera] 6.5e-85	gi|695012637|ref|XM_009394807.1| PREDICTED: Musa acuminata subsp. malaccensis probable plastid-lipid-associated protein 14, chloroplastic (LOC103978861), mRNA 5.95455e-52	-	sp|Q9LV04|PAP14_ARATH Probable plastid-lipid-associated protein 14, chloroplastic OS=Arabidopsis thaliana GN=PAP14 PE=1 SV=1 9.40234e-87	tr|U7DZ54|U7DZ54_POPTR Uncharacterized protein (Fragment) OS=Populus trichocarpa GN=POPTR_0492s002102g PE=4 SV=1 3.6e-83	GO:0004672, protein kinase activity;GO:0005524, ATP binding;GO:0009507, chloroplast	-
TRINITY_DN75013_c0_g1	168.733	56.3372	1.58258	0.000287979	0.00571409	up	-	-	-	-	-	-	-	-	-
TRINITY_DN45306_c0_g2	26.0379	8.23817	1.66022	4.6799e-06	0.000190328	up	PTZ00146, PTZ00146, fibrillarin; Provisional. 5.57028e-64	KOG1596, KOG1596, KOG1596, Fibrillarin and related nucleolar RNA-binding proteins [RNA processing and modification]. 1.44039e-70	gi|672140895|ref|XP_008794262.1| PREDICTED: mediator of RNA polymerase II transcription subunit 36a-like isoform X2 [Phoenix dactylifera] 1.5e-60	-	pfam01269, Fibrillarin, Fibrillarin. 4.33053e-53	sp|Q94AH9|MD36A_ARATH Mediator of RNA polymerase II transcription subunit 36a OS=Arabidopsis thaliana GN=MED36A PE=1 SV=2 7.16037e-74	tr|M0TEP0|M0TEP0_MUSAM Uncharacterized protein OS=Musa acuminata subsp. malaccensis PE=3 SV=1 1.7e-59	GO:0000494, box C/D snoRNA 3'-end processing;GO:0003723, RNA binding;GO:0005730, nucleolus;GO:0006351, transcription, DNA-templated;GO:0006355, regulation of transcription, DNA-templated;GO:0006364, rRNA processing;GO:0008033, tRNA processing;GO:0008168, methyltransferase activity;GO:0008649, rRNA methyltransferase activity;GO:0015030, Cajal body;GO:0016592, mediator complex;GO:0030515, snoRNA bi…	K14563-ko03008 Ribosome biogenesis in eukaryotes
TRINITY_DN71714_c3_g2	8.23644	3.39532	1.27847	5.3781e-05	0.00146586	up	-	-	gi|672162626|ref|XP_008801132.1| PREDICTED: zinc finger protein CONSTANS-LIKE 13-like [Phoenix dactylifera] 8.5e-111	gi|703112229|ref|XM_010101762.1| Morus notabilis Zinc finger protein CONSTANS-LIKE 14 partial mRNA 5.84141e-44	-	sp|O22800|COL14_ARATH Zinc finger protein CONSTANS-LIKE 14 OS=Arabidopsis thaliana GN=COL14 PE=2 SV=2 5.59328e-58	tr|M0RQH7|M0RQH7_MUSAM Uncharacterized protein OS=Musa acuminata subsp. malaccensis PE=4 SV=1 3.2e-102	GO:0003700, DNA binding transcription factor activity;GO:0005622, intracellular;GO:0005634, nucleus;GO:0006355, regulation of transcription, DNA-templated;GO:0008270, zinc ion binding	-
TRINITY_DN74071_c2_g3	8.75122	1.06806	3.0345	0.000548322	0.00944492	up	-	-	gi|769794923|ref|XP_011628575.1| PREDICTED: uncharacterized protein At3g15000, mitochondrial isoform X2 [Amborella trichopoda] 3.8e-25	gi|743764841|ref|XM_010914333.1| PREDICTED: Elaeis guineensis DAG protein, chloroplastic-like (LOC105038509), mRNA 1.50907e-45	-	sp|Q38732|DAG_ANTMA DAG protein, chloroplastic OS=Antirrhinum majus GN=DAG PE=2 SV=1 3.16912e-17	tr|U5DCJ7|U5DCJ7_AMBTC Uncharacterized protein OS=Amborella trichopoda GN=AMTR_s00071p00125410 PE=4 SV=1 2.9e-25	GO:0009507, chloroplast	-
TRINITY_DN74071_c2_g1	53.1212	13.2171	2.00688	2.09694e-07	1.28416e-05	up	-	-	gi|225448225|ref|XP_002269948.1| PREDICTED: DAG protein, chloroplastic [Vitis vinifera] 9.3e-09	-	-	-	tr|F6HK80|F6HK80_VITVI Putative uncharacterized protein OS=Vitis vinifera GN=VIT_12s0035g00240 PE=4 SV=1 7.1e-09	-	-
TRINITY_DN74071_c2_g4	14.268	1.801	2.98592	5.58539e-07	3.04997e-05	up	-	-	-	-	-	-	-	-	-
TRINITY_DN59043_c1_g1	7.19585	2.75151	1.38694	6.99668e-05	0.00182024	up	pfam04305, DUF455, Protein of unknown function (DUF455). 2.39779e-54	-	gi|922393626|ref|XP_013465220.1| DUF455 family protein [Medicago truncatula] 9.8e-122	-	pfam04305, DUF455, Protein of unknown function (DUF455). 5.72853e-55	sp|P43935|Y077_HAEIN Uncharacterized protein HI_0077 OS=Haemophilus influenzae (strain ATCC 51907 / DSM 11121 / KW20 / Rd) GN=HI_0077 PE=4 SV=1 3.09475e-29	tr|A0A072VM84|A0A072VM84_MEDTR DUF455 family protein OS=Medicago truncatula GN=MTR_2g091140 PE=4 SV=1 7.5e-122	-	-
TRINITY_DN71307_c2_g4	25.8586	10.0477	1.36378	0.00056675	0.00968348	up	pfam00153, Mito_carr, Mitochondrial carrier protein. 7.49438e-07	KOG0765, KOG0765, KOG0765, Predicted mitochondrial carrier protein [Energy production and conversion]. 4.16725e-59	gi|901802162|gb|KMZ61978.1| Mitochondrial carrier protein [Zostera marina] 2.2e-85	gi|1002255109|ref|XM_015776337.1| PREDICTED: Oryza sativa Japonica Group solute carrier family 25 member 44 (LOC4331797), mRNA 7.04677e-75	pfam00153, Mito_carr, Mitochondrial carrier protein. 1.79047e-07	sp|Q96H78|S2544_HUMAN Solute carrier family 25 member 44 OS=Homo sapiens GN=SLC25A44 PE=2 SV=1 1.57762e-25	tr|A0A0K9NZ25|A0A0K9NZ25_ZOSMR Mitochondrial carrier protein OS=Zostera marina GN=ZOSMA_49G00470 PE=3 SV=1 1.6e-85	GO:0003735, structural constituent of ribosome;GO:0005743, mitochondrial inner membrane;GO:0006412, translation;GO:0016021, integral component of membrane;GO:0055085, transmembrane transport	-
TRINITY_DN48991_c3_g1	8.14914	0.0001	16.3144	3.42012e-11	5.00406e-09	up	-	-	-	-	-	-	-	-	-
TRINITY_DN48369_c2_g2	8.93219	2.20111	2.02078	0.00395247	0.0425623	up	-	-	-	-	-	-	-	-	-
TRINITY_DN54897_c1_g1	6.06573	2.00947	1.59387	0.000344018	0.0065691	up	MTH00054, ND1, NADH dehydrogenase subunit 1; Provisional. 6.37698e-23	KOG4770, KOG4770, KOG4770, NADH dehydrogenase subunit 1 [Energy production and conversion]. 9.53065e-19	gi|57013929|ref|YP_173402.1| hypothetical protein NitaMp056 [Nicotiana tabacum] 4.4e-61	gi|385252620|gb|JQ804980.1| Spirodela polyrhiza strain 7498 mitochondrion, complete genome 0.0	pfam00146, NADHdh, NADH dehydrogenase. 4.95375e-17	sp|P08834|NU1M_CITLA NADH-ubiquinone oxidoreductase chain 1 OS=Citrullus lanatus GN=ND1 PE=2 SV=1 1.17377e-36	tr|Q5MA12|Q5MA12_TOBAC NADH-ubiquinone oxidoreductase chain 1 OS=Nicotiana tabacum GN=orf142 PE=3 SV=1 3.3e-61	GO:0005739, mitochondrion;GO:0005743, mitochondrial inner membrane;GO:0005886, plasma membrane;GO:0008137, NADH dehydrogenase (ubiquinone) activity;GO:0016021, integral component of membrane;GO:0070469, respiratory chain	-
TRINITY_DN57930_c0_g1	5.55708	0.565045	3.29789	3.94026e-07	2.24215e-05	up	-	-	-	-	-	-	-	-	-
TRINITY_DN64755_c0_g1	9.47929	1.83104	2.37212	3.1337e-11	4.6339e-09	up	-	-	-	-	-	-	-	-	-
TRINITY_DN39421_c0_g1	5.60462	1.55249	1.85203	0.000709369	0.0115373	up	-	-	-	-	-	-	-	-	-
TRINITY_DN70149_c2_g3	10.0493	2.51408	1.999	0.000201217	0.00427182	up	-	-	-	-	-	-	-	-	-
TRINITY_DN59666_c0_g1	17.0587	6.3651	1.42225	0.00290181	0.0337555	up	COG2303, BetA, Choline dehydrogenase and related flavoproteins [Amino acid transport and metabolism]. 5.29664e-08	-	gi|702328681|ref|XP_010054021.1| PREDICTED: long-chain-alcohol oxidase FAO4A [Eucalyptus grandis] 5.2e-87	gi|672171747|ref|XM_008807726.1| PREDICTED: Phoenix dactylifera long-chain-alcohol oxidase FAO4A-like (LOC103718770), mRNA 1.06473e-131	-	sp|O65709|FAO4A_ARATH Long-chain-alcohol oxidase FAO4A OS=Arabidopsis thaliana GN=FAO4A PE=3 SV=2 1.35032e-90	tr|A0A061G722|A0A061G722_THECC Long-chain fatty alcohol dehydrogenase family protein OS=Theobroma cacao GN=TCM_016707 PE=4 SV=1 4.3e-86	GO:0016021, integral component of membrane;GO:0016614, oxidoreductase activity, acting on CH-OH group of donors;GO:0046577, long-chain-alcohol oxidase activity;GO:0050660, flavin adenine dinucleotide binding	-
TRINITY_DN55643_c0_g1	123.887	35.2223	1.81446	2.99125e-09	2.94359e-07	up	-	KOG3398, KOG3398, KOG3398, Transcription factor MBF1 [Transcription]. 1.27872e-34	gi|731365470|ref|XP_010694544.1| PREDICTED: multiprotein-bridging factor 1b [Beta vulgaris subsp. vulgaris] 1.7e-38	gi|117654419|gb|EF051328.1| Gymnadenia conopsea multiprotein bridging factor 1-like mRNA, complete sequence 1.75383e-45	-	sp|Q9LXT3|MBF1B_ARATH Multiprotein-bridging factor 1b OS=Arabidopsis thaliana GN=MBF1B PE=2 SV=1 2.93383e-48	tr|A0A0J8BBL3|A0A0J8BBL3_BETVU Uncharacterized protein OS=Beta vulgaris subsp. vulgaris GN=BVRB_4g093940 PE=4 SV=1 1.3e-38	GO:0003713, transcription coactivator activity;GO:0005634, nucleus;GO:0005730, nucleolus;GO:0005737, cytoplasm;GO:0006351, transcription, DNA-templated;GO:0043565, sequence-specific DNA binding;GO:0045893, positive regulation of transcription, DNA-templated	-
TRINITY_DN55643_c0_g2	195.84	97.9185	1.00002	0.00423678	0.0447335	up	-	-	gi|720068051|ref|XP_010276985.1| PREDICTED: multiprotein-bridging factor 1b [Nelumbo nucifera] 1.2e-10	gi|645245534|ref|XM_008230704.1| PREDICTED: Prunus mume multiprotein-bridging factor 1a (LOC103328314), mRNA 1.65187e-16	-	sp|Q9LXT3|MBF1B_ARATH Multiprotein-bridging factor 1b OS=Arabidopsis thaliana GN=MBF1B PE=2 SV=1 8.51888e-15	tr|A0A0D3BX09|A0A0D3BX09_BRAOL Uncharacterized protein (Fragment) OS=Brassica oleracea var. oleracea PE=4 SV=1 6.8e-11	GO:0003713, transcription coactivator activity;GO:0005634, nucleus;GO:0005730, nucleolus;GO:0005737, cytoplasm;GO:0006351, transcription, DNA-templated;GO:0043565, sequence-specific DNA binding;GO:0045893, positive regulation of transcription, DNA-templated	-
TRINITY_DN66955_c0_g1	15.5902	4.24866	1.87556	4.38518e-06	0.000180059	up	-	-	-	-	-	-	-	-	-
TRINITY_DN72122_c2_g3	19.2473	6.75791	1.51001	0.000357168	0.00676776	up	-	-	gi|695065874|ref|XP_009379807.1| PREDICTED: heme-binding-like protein At3g10130, chloroplastic [Musa acuminata subsp. malaccensis] 7.1e-06	-	-	-	tr|F2CWA7|F2CWA7_HORVD Predicted protein OS=Hordeum vulgare var. distichum PE=2 SV=1 7.1e-06	-	-
TRINITY_DN72122_c2_g2	33.6478	9.86827	1.76964	0.000146932	0.00331076	up	-	-	-	-	-	-	-	-	-
TRINITY_DN40294_c0_g1	11.1959	1.4959	2.90388	6.04205e-05	0.00161119	up	PLN03139, PLN03139, formate dehydrogenase; Provisional. 5.39681e-06	-	-	-	-	-	-	-	-
TRINITY_DN56410_c0_g2	7.22177	1.49514	2.27208	7.13098e-05	0.00185127	up	-	-	-	-	-	-	-	-	-
TRINITY_DN57044_c0_g1	32.5048	5.83275	2.47841	8.06179e-11	1.10518e-08	up	PLN02169, PLN02169, fatty acid (omega-1)-hydroxylase/midchain alkane hydroxylase. 3.3291e-24	KOG0157, KOG0157, KOG0157, Cytochrome P450 CYP4/CYP19/CYP26 subfamilies [Secondary metabolites biosynthesis, transport and catabolism, Lipid transport and metabolism]. 2.84119e-08	gi|695005652|ref|XP_009389287.1| PREDICTED: cytochrome P450 86B1-like [Musa acuminata subsp. malaccensis] 3.7e-33	-	-	sp|Q9FVS9|C96AF_ARATH Alkane hydroxylase MAH1 OS=Arabidopsis thaliana GN=CYP96A15 PE=2 SV=1 6.11695e-23	tr|B9NGF5|B9NGF5_POPTR Cytochrome P450 family protein OS=Populus trichocarpa GN=POPTR_0015s14210g PE=3 SV=1 4.2e-29	GO:0004497, monooxygenase activity;GO:0005506, iron ion binding;GO:0005783, endoplasmic reticulum;GO:0005789, endoplasmic reticulum membrane;GO:0010025, wax biosynthetic process;GO:0016021, integral component of membrane;GO:0016705, oxidoreductase activity, acting on paired donors, with incorporation or reduction of molecular oxygen;GO:0020037, heme binding;GO:0080133, midchain alkane hydroxylase…	-
TRINITY_DN56028_c0_g1	10.5012	2.3936	2.1333	0.000102205	0.00247543	up	PLN02160, PLN02160, thiosulfate sulfurtransferase. 5.33479e-07	-	-	-	-	-	-	-	-
TRINITY_DN75431_c3_g1	8.61265	3.6015	1.25786	6.07038e-06	0.000235644	up	pfam04928, PAP_central, Poly(A) polymerase central domain. The central domain of Poly(A) polymerase shares structural similarity with the allosteric activity domain of ribonucleotide reductase R1, which comprises a four-helix bundle and a three-stranded mixed beta- sheet. Even though the two enzymes bind ATP, the ATP-recognition motifs are different. 4.50227e-91	KOG2245, KOG2245, KOG2245, Poly(A) polymerase and related nucleotidyltransferases [RNA processing and modification]. 9.7259e-106	gi|731402277|ref|XP_010654614.1| PREDICTED: nuclear poly(A) polymerase 4-like isoform X1 [Vitis vinifera] 1.8e-120	gi|659124916|ref|XM_008464191.1| PREDICTED: Cucumis melo poly(A) polymerase PAPalpha-like (LOC103500775), transcript variant X2, mRNA 9.95778e-122	pfam04928, PAP_central, Poly(A) polymerase central domain. The central domain of Poly(A) polymerase shares structural similarity with the allosteric activity domain of ribonucleotide reductase R1, which comprises a four-helix bundle and a three-stranded mixed beta- sheet. Even though the two enzymes bind ATP, the ATP-recognition motifs are different. 1.07563e-91	sp|Q8VYW1|PAPS4_ARATH Nuclear poly(A) polymerase 4 OS=Arabidopsis thaliana GN=PAPS4 PE=1 SV=1 3.91132e-173	tr|A5BBL7|A5BBL7_VITVI Putative uncharacterized protein OS=Vitis vinifera GN=VITISV_011285 PE=4 SV=1 1.3e-120	GO:0003723, RNA binding;GO:0004652, polynucleotide adenylyltransferase activity;GO:0005524, ATP binding;GO:0005634, nucleus;GO:0006397, mRNA processing;GO:0031123, RNA 3'-end processing;GO:0043631, RNA polyadenylation;GO:0046872, metal ion binding	K14376-ko03015 mRNA surveillance pathway
TRINITY_DN65886_c4_g2	5.85822	1.30363	2.16792	2.08172e-05	0.000669391	up	pfam03094, Mlo, Mlo family. A family of plant integral membrane proteins, first discovered in barley. Mutants lacking wild-type Mlo proteins show broad spectrum resistance to the powdery mildew fungus, and dysregulated cell death control, with spontaneous cell death in response to developmental or abiotic stimuli. Thus wild-type Mlo proteins are thought to be inhibitors of cell death whose defici…	-	gi|672126463|ref|XP_008786683.1| PREDICTED: MLO-like protein 10 [Phoenix dactylifera] 1.5e-59	gi|695016952|ref|XM_009397122.1| PREDICTED: Musa acuminata subsp. malaccensis MLO-like protein 9 (LOC103980666), mRNA 1.1644e-48	pfam03094, Mlo, Mlo family. A family of plant integral membrane proteins, first discovered in barley. Mutants lacking wild-type Mlo proteins show broad spectrum resistance to the powdery mildew fungus, and dysregulated cell death control, with spontaneous cell death in response to developmental or abiotic stimuli. Thus wild-type Mlo proteins are thought to be inhibitors of cell death whose defici…	sp|O22815|MLO5_ARATH MLO-like protein 5 OS=Arabidopsis thaliana GN=MLO5 PE=2 SV=1 3.62827e-68	tr|U5D6V1|U5D6V1_AMBTC MLO-like protein OS=Amborella trichopoda GN=MLO PE=3 SV=1 2.6e-56	GO:0005886, plasma membrane;GO:0006952, defense response;GO:0009607, response to biotic stimulus;GO:0016021, integral component of membrane	-
TRINITY_DN60744_c0_g3	7.34445	1.71582	2.09776	2.55957e-06	0.000113821	up	PLN00070, PLN00070, aconitate hydratase. 0.0	KOG0452, KOG0452, KOG0452, RNA-binding translational regulator IRP (aconitase superfamily) [RNA processing and modification, Translation, ribosomal structure and biogenesis]. 0.0	gi|743759013|ref|XP_010929878.1| PREDICTED: putative aconitate hydratase, cytoplasmic [Elaeis guineensis] 0.0e+00	gi|731409721|ref|XM_002279224.3| PREDICTED: Vitis vinifera aconitate hydratase, cytoplasmic (LOC100256776), mRNA 0.0	pfam00330, Aconitase, Aconitase family (aconitate hydratase). 1.56121e-102	sp|P49608|ACOC_CUCMA Aconitate hydratase, cytoplasmic OS=Cucurbita maxima PE=2 SV=1 0.0	tr|M0SUK0|M0SUK0_MUSAM Aconitate hydratase OS=Musa acuminata subsp. malaccensis PE=3 SV=1 0.0e+00	GO:0003994, aconitate hydratase activity;GO:0005737, cytoplasm;GO:0006097, glyoxylate cycle;GO:0008152, metabolic process;GO:0046872, metal ion binding;GO:0051539, 4 iron, 4 sulfur cluster binding	K01681-ko00630 Glyoxylate and dicarboxylate metabolism;ko01200 Carbon metabolism;ko00020 Citrate cycle (TCA cycle);ko01230 Biosynthesis of amino acids;ko01210 2-Oxocarboxylic acid metabolism;ko00720 Carbon fixation pathways in prokaryotes
TRINITY_DN60744_c0_g1	9.25412	0.998231	3.21265	3.23319e-06	0.000138554	up	-	-	-	-	-	-	-	-	-
TRINITY_DN55829_c0_g1	21.2413	5.88174	1.85256	5.00228e-05	0.00138004	up	cd03419, GRX_GRXh_1_2_like, Glutaredoxin (GRX) family, GRX human class 1 and 2 (h_1_2)-like subfamily; composed of proteins similar to human GRXs, approximately 10 kDa in size, and proteins containing a GRX or GRX-like domain. GRX is a glutathione (GSH) dependent reductase, catalyzing the disulfide reduction of target proteins such as ribonucleotide reductase. It contains a redox active CXXC moti…	KOG1752, KOG1752, KOG1752, Glutaredoxin and related proteins [Posttranslational modification, protein turnover, chaperones]. 7.80878e-24	gi|985465688|ref|XP_015389425.1| PREDICTED: glutaredoxin-like [Citrus sinensis] 1.0e-21	-	pfam00462, Glutaredoxin, Glutaredoxin. 5.35887e-07	sp|Q9FNE2|GRXC2_ARATH Glutaredoxin-C2 OS=Arabidopsis thaliana GN=GRXC2 PE=2 SV=1 1.03798e-27	tr|M5X4C3|M5X4C3_PRUPE Uncharacterized protein OS=Prunus persica GN=PRUPE_ppa013724mg PE=4 SV=1 2.9e-21	GO:0005737, cytoplasm;GO:0005773, vacuole;GO:0005794, Golgi apparatus;GO:0005829, cytosol;GO:0005886, plasma membrane;GO:0009055, electron transfer activity;GO:0015035, protein disulfide oxidoreductase activity;GO:0045454, cell redox homeostasis;GO:0048046, apoplast	-
TRINITY_DN59641_c1_g1	10.6904	3.59118	1.57379	4.05178e-05	0.00115965	up	cd03009, TryX_like_TryX_NRX, Tryparedoxin (TryX)-like family, TryX and nucleoredoxin (NRX) subfamily; TryX and NRX are thioredoxin (TRX)-like protein disulfide oxidoreductases that alter the redox state of target proteins via the reversible oxidation of an active center CXXC motif. TryX is involved in the regulation of oxidative stress in parasitic trypanosomatids by reducing TryX peroxidase, whi…	KOG2501, KOG2501, KOG2501, Thioredoxin, nucleoredoxin and related proteins [General function prediction only]. 5.84025e-21	gi|720034970|ref|XP_010266892.1| PREDICTED: probable nucleoredoxin 2 [Nelumbo nucifera] 7.3e-37	-	pfam13905, Thioredoxin_8, Thioredoxin-like. Thioredoxins are small enzymes that participate in redox reactions, via the reversible oxidation of an active centre disulfide bond. 2.57536e-08	sp|Q0JIL1|NRX2_ORYSJ Probable nucleoredoxin 2 OS=Oryza sativa subsp. japonica GN=Os01g0794400 PE=2 SV=1 1.79809e-31	tr|F6H0E3|F6H0E3_VITVI Putative uncharacterized protein OS=Vitis vinifera GN=VIT_18s0001g01030 PE=4 SV=1 6.1e-36	GO:0047134, protein-disulfide reductase activity	-
TRINITY_DN49330_c0_g1	35.6497	15.7559	1.178	0.00284956	0.0332551	up	-	-	-	-	-	-	-	-	-
TRINITY_DN62867_c0_g3	5.78051	2.12279	1.44523	0.00193945	0.0249096	up	-	-	gi|672117612|ref|XP_008781997.1| PREDICTED: RING-H2 finger protein ATL74-like [Phoenix dactylifera] 1.0e-07	-	-	-	tr|M0U1E2|M0U1E2_MUSAM Uncharacterized protein OS=Musa acuminata subsp. malaccensis PE=4 SV=1 1.7e-07	GO:0008270, zinc ion binding;GO:0016021, integral component of membrane	-
TRINITY_DN46379_c1_g5	5.7269	0.788161	2.86119	0.0034271	0.0382492	up	-	-	-	-	-	-	-	-	-
TRINITY_DN52632_c0_g1	12.5588	1.25723	3.32038	8.0116e-12	1.32814e-09	up	-	-	-	-	-	-	-	-	-
TRINITY_DN51018_c0_g1	21.1973	6.10303	1.79628	5.32584e-10	6.15273e-08	up	pfam06487, SAP18, Sin3 associated polypeptide p18 (SAP18). This family consists of several eukaryotic Sin3 associated polypeptide p18 (SAP18) sequences. SAP18 is known to be a component of the Sin3-containing complex which is responsible for the repression of transcription via the modification of histone polypeptides. SAP18 is also present in the ASAP complex which is thought to be involved in th…	KOG3391, KOG3391, KOG3391, Transcriptional co-repressor component [Transcription]. 2.62509e-36	gi|743830371|ref|XP_010934405.1| PREDICTED: histone deacetylase complex subunit SAP18 [Elaeis guineensis] 8.9e-54	gi|270149029|gb|BT115981.1| Picea glauca clone GQ03709_M23 mRNA sequence 8.75042e-45	pfam06487, SAP18, Sin3 associated polypeptide p18 (SAP18). This family consists of several eukaryotic Sin3 associated polypeptide p18 (SAP18) sequences. SAP18 is known to be a component of the Sin3-containing complex which is responsible for the repression of transcription via the modification of histone polypeptides. SAP18 is also present in the ASAP complex which is thought to be involved in th…	sp|O64644|SAP18_ARATH Histone deacetylase complex subunit SAP18 OS=Arabidopsis thaliana GN=At2g45640 PE=1 SV=1 1.85025e-57	tr|A0A061DVR5|A0A061DVR5_THECC SIN3 associated polypeptide P18 OS=Theobroma cacao GN=TCM_005460 PE=4 SV=1 2.0e-53	GO:0005730, nucleolus;GO:0006351, transcription, DNA-templated;GO:0006355, regulation of transcription, DNA-templated;GO:0009651, response to salt stress;GO:0009737, response to abscisic acid	K14324-ko03015 mRNA surveillance pathway;ko03013 RNA transport
TRINITY_DN70119_c0_g3	5.31676	1.33119	1.99783	0.000294572	0.00581205	up	-	-	-	-	-	-	-	-	-
TRINITY_DN53183_c0_g2	71.0991	34.7669	1.03212	0.00181914	0.0237747	up	PLN03134, PLN03134, glycine-rich RNA-binding protein 4; Provisional. 2.27824e-23	KOG4205, KOG4205, KOG4205, RNA-binding protein musashi/mRNA cleavage and polyadenylation factor I complex, subunit HRP1 [RNA processing and modification]. 8.07515e-16	gi|720090950|ref|XP_010245267.1| PREDICTED: glycine-rich RNA-binding protein [Nelumbo nucifera] 2.4e-41	-	pfam00076, RRM_1, RNA recognition motif. (a.k.a. RRM, RBD, or RNP domain). The RRM motif is probably diagnostic of an RNA binding protein. RRMs are found in a variety of RNA binding proteins, including various hnRNP proteins, proteins implicated in regulation of alternative splicing, and protein components of snRNPs. The motif also appears in a few single stranded DNA binding proteins. The RRM st…	sp|Q9LIN3|RZ1A_ARATH Glycine-rich RNA-binding protein RZ1A OS=Arabidopsis thaliana GN=RZ1A PE=1 SV=1 2.61905e-46	tr|B9SCP7|B9SCP7_RICCO Dc50, putative OS=Ricinus communis GN=RCOM_1375720 PE=4 SV=1 2.4e-41	GO:0000166, nucleotide binding;GO:0003676, nucleic acid binding;GO:0003677, DNA binding;GO:0003723, RNA binding;GO:0005634, nucleus;GO:0005737, cytoplasm;GO:0005829, cytosol;GO:0008270, zinc ion binding;GO:0009409, response to cold	K12885-ko03040 Spliceosome
TRINITY_DN67094_c0_g2	21.5591	7.74969	1.47609	0.00290546	0.0337803	up	PRK04024, PRK04024, cofactor-independent phosphoglycerate mutase; Provisional. 6.66409e-09	-	gi|672119646|ref|XP_008783066.1| PREDICTED: uncharacterized protein LOC103702410 isoform X1 [Phoenix dactylifera] 1.3e-56	gi|1026003859|ref|XM_016698284.1| PREDICTED: Capsicum annuum probable 2,3-bisphosphoglycerate-independent phosphoglycerate mutase (LOC107853287), transcript variant X2, mRNA 1.00143e-39	-	sp|P58813|APGM_METKA 2,3-bisphosphoglycerate-independent phosphoglycerate mutase OS=Methanopyrus kandleri (strain AV19 / DSM 6324 / JCM 9639 / NBRC 100938) GN=apgM PE=3 SV=1 3.33602e-10	tr|W5G2C7|W5G2C7_WHEAT Uncharacterized protein OS=Triticum aestivum PE=4 SV=1 3.7e-56	GO:0006096, glycolytic process;GO:0008152, metabolic process;GO:0046537, 2,3-bisphosphoglycerate-independent phosphoglycerate mutase activity;GO:0046872, metal ion binding	-
TRINITY_DN63670_c0_g1	5.25835	0.510586	3.36439	2.46483e-05	0.000767224	up	-	-	gi|672131647|ref|XP_008789386.1| PREDICTED: uncharacterized protein LOC103706896 [Phoenix dactylifera] 1.4e-34	gi|1002837009|ref|XM_006646278.2| PREDICTED: Oryza brachyantha uncharacterized LOC102718327 (LOC102718327), mRNA 3.30355e-44	-	-	tr|A0A0E0JNX7|A0A0E0JNX7_ORYPU Uncharacterized protein OS=Oryza punctata PE=4 SV=1 7.8e-33	GO:0009507, chloroplast	-
TRINITY_DN56718_c2_g2	5.92324	0.769084	2.94517	0.00239119	0.029259	up	-	-	-	gi|932282751|gb|CP012611.1| Oryza sativa Indica Group cultivar RP Bio-226 chromosome 3 sequence 1.37767e-16	-	-	-	-	-
TRINITY_DN68316_c1_g1	11.7846	5.67038	1.05538	0.000359765	0.00680815	up	cd00204, ANK, ankyrin repeats; ankyrin repeats mediate protein-protein interactions in very diverse families of proteins. The number of ANK repeats in a protein can range from 2 to over 20 (ankyrins, for example). ANK repeats may occur in combinations with other types of domains. The structural repeat unit contains two antiparallel helices and a beta-hairpin, repeats are stacked in a superhelical…	KOG4412, KOG4412, KOG4412, 26S proteasome regulatory complex, subunit PSMD10 [Posttranslational modification, protein turnover, chaperones]. 1.81357e-10	gi|743886072|ref|XP_010910061.1| PREDICTED: LOW QUALITY PROTEIN: ankyrin repeat-containing protein At2g01680-like [Elaeis guineensis] 1.0e-104	-	pfam13962, PGG, Domain of unknown function. The PGG domain is named for the highly conserved sequence motif found at the startt of the domain. The function is not known. 1.66846e-08	sp|Q9ZU96|Y2168_ARATH Ankyrin repeat-containing protein At2g01680 OS=Arabidopsis thaliana GN=At2g01680 PE=2 SV=1 8.89571e-113	tr|A9PDX2|A9PDX2_POPTR Putative uncharacterized protein OS=Populus trichocarpa PE=2 SV=1 1.0e-99	GO:0005886, plasma membrane;GO:0016021, integral component of membrane	-
TRINITY_DN69976_c1_g1	6.48976	1.54357	2.07189	0.000639633	0.0106626	up	-	-	-	-	-	-	-	-	-
TRINITY_DN75833_c3_g1	10.6527	3.80523	1.48517	0.000127555	0.00295643	up	-	-	-	-	-	-	-	-	-
TRINITY_DN59690_c0_g2	9.79593	2.78331	1.81538	0.0010667	0.0158369	up	-	-	-	-	-	-	-	-	-
TRINITY_DN60554_c0_g3	15.056	5.89487	1.35281	0.00213616	0.0268303	up	pfam01490, Aa_trans, Transmembrane amino acid transporter protein. This transmembrane region is found in many amino acid transporters including UNC-47 and MTR. UNC-47 encodes a vesicular amino butyric acid (GABA) transporter, (VGAT). UNC-47 is predicted to have 10 transmembrane domains. MTR is a N system amino acid transporter system protein involved in methyltryptophan resistance. Other members …	KOG1303, KOG1303, KOG1303, Amino acid transporters [Amino acid transport and metabolism]. 1.31906e-60	gi|743763309|ref|XP_010911832.1| PREDICTED: amino acid permease 6-like [Elaeis guineensis] 6.4e-142	gi|836009907|ref|XM_004977098.2| PREDICTED: Setaria italica amino acid permease 6-like (LOC101785192), mRNA 4.31875e-157	pfam01490, Aa_trans, Transmembrane amino acid transporter protein. This transmembrane region is found in many amino acid transporters including UNC-47 and MTR. UNC-47 encodes a vesicular amino butyric acid (GABA) transporter, (VGAT). UNC-47 is predicted to have 10 transmembrane domains. MTR is a N system amino acid transporter system protein involved in methyltryptophan resistance. Other members …	sp|Q38967|AAP2_ARATH Amino acid permease 2 OS=Arabidopsis thaliana GN=AAP2 PE=1 SV=1 6.99494e-139	tr|M0TB54|M0TB54_MUSAM Uncharacterized protein OS=Musa acuminata subsp. malaccensis PE=4 SV=1 4.7e-137	GO:0005887, integral component of plasma membrane;GO:0015293, symporter activity;GO:0015800, acidic amino acid transport;GO:0015804, neutral amino acid transport;GO:0016021, integral component of membrane	-
TRINITY_DN28418_c0_g1	12.0089	3.50099	1.77827	0.00334386	0.0376192	up	-	-	-	-	-	-	-	-	-
TRINITY_DN69875_c1_g1	97.9011	35.1707	1.47695	0.00153882	0.0209788	up	-	-	-	-	-	-	-	-	-
TRINITY_DN63130_c0_g1	5.00817	1.58598	1.65891	0.00286599	0.0333949	up	-	-	-	-	-	-	-	-	-
TRINITY_DN48481_c3_g1	6.22811	1.90969	1.70546	0.00230626	0.0284083	up	-	-	-	-	-	-	-	-	-
TRINITY_DN56148_c0_g1	8.89368	2.93183	1.60098	0.00159174	0.0215494	up	PLN03025, PLN03025, replication factor C subunit; Provisional. 3.24125e-56	KOG0991, KOG0991, KOG0991, Replication factor C, subunit RFC2 [Replication, recombination and repair]. 7.42475e-52	gi|590677881|ref|XP_007040142.1| Replication factor C / DNA polymerase III gamma-tau subunit isoform 2 [Theobroma cacao] 6.0e-43	gi|242074029|ref|XM_002446906.1| Sorghum bicolor hypothetical protein, mRNA 4.06373e-59	-	sp|Q9CAM7|RFC2_ARATH Replication factor C subunit 2 OS=Arabidopsis thaliana GN=RFC2 PE=1 SV=1 7.74243e-54	tr|A0A061G5H3|A0A061G5H3_THECC Replication factor C / DNA polymerase III gamma-tau subunit isoform 2 OS=Theobroma cacao GN=TCM_016193 PE=4 SV=1 4.6e-43	GO:0003677, DNA binding;GO:0005524, ATP binding;GO:0005634, nucleus;GO:0005663, DNA replication factor C complex;GO:0006260, DNA replication;GO:0006261, DNA-dependent DNA replication	K10755-ko03030 DNA replication;ko03430 Mismatch repair;ko03420 Nucleotide excision repair
TRINITY_DN75105_c7_g5	11.0861	2.4987	2.1495	4.92145e-05	0.00136165	up	-	-	gi|743805033|ref|XP_010927336.1| PREDICTED: LOW QUALITY PROTEIN: F-box/LRR-repeat protein 14 [Elaeis guineensis] 3.4e-35	-	-	sp|Q3EC97|FBL14_ARATH F-box/LRR-repeat protein 14 OS=Arabidopsis thaliana GN=FBL14 PE=2 SV=1 6.78698e-36	tr|F6HXR3|F6HXR3_VITVI Putative uncharacterized protein OS=Vitis vinifera GN=VIT_09s0002g08660 PE=4 SV=1 8.2e-34	-	-
TRINITY_DN61728_c0_g1	18.8052	5.68483	1.72594	0.000791196	0.0125605	up	PLN02681, PLN02681, proline dehydrogenase. 2.77533e-22	KOG0186, KOG0186, KOG0186, Proline oxidase [Amino acid transport and metabolism]. 3.63697e-13	gi|672190770|ref|XP_008775336.1| PREDICTED: proline dehydrogenase 1, mitochondrial-like [Phoenix dactylifera] 1.6e-18	-	-	sp|Q6NKX1|PROD2_ARATH Proline dehydrogenase 2, mitochondrial OS=Arabidopsis thaliana GN=POX2 PE=2 SV=1 2.10222e-19	tr|D7SMI9|D7SMI9_VITVI Putative uncharacterized protein OS=Vitis vinifera GN=VIT_14s0083g00520 PE=4 SV=1 4.0e-17	GO:0004657, proline dehydrogenase activity;GO:0005739, mitochondrion;GO:0006562, proline catabolic process;GO:0006970, response to osmotic stress;GO:0009414, response to water deprivation;GO:0010133, proline catabolic process to glutamate	K00318-ko00330 Arginine and proline metabolism
TRINITY_DN70741_c2_g1	13.5978	4.64725	1.54892	5.4049e-05	0.00147208	up	PLN00153, PLN00153, histone H2A; Provisional. 3.54485e-42	KOG1756, KOG1756, KOG1756, Histone 2A [Chromatin structure and dynamics]. 3.01647e-38	gi|743842008|ref|XP_010937685.1| PREDICTED: histone H2A-like [Elaeis guineensis] 4.0e-41	gi|835937137|ref|XM_012844146.1| PREDICTED: Setaria italica histone H2A-like (LOC105913908), mRNA 6.23383e-94	pfam16211, Histone_H2A_C, C-terminus of histone H2A. 6.40873e-07	sp|Q75L11|H2A6_ORYSJ Probable histone H2A.6 OS=Oryza sativa subsp. japonica GN=Os05g0113900 PE=2 SV=2 1.34216e-50	tr|A0A0B2RMS1|A0A0B2RMS1_GLYSO Histone H2A OS=Glycine soja GN=glysoja_005445 PE=3 SV=1 1.5e-40	GO:0000786, nucleosome;GO:0000790, nuclear chromatin;GO:0003677, DNA binding;GO:0005634, nucleus;GO:0006342, chromatin silencing	-
TRINITY_DN68200_c0_g3	11.1981	3.92713	1.5117	0.00106628	0.0158328	up	-	-	gi|901801070|gb|KMZ61104.1| hypothetical protein ZOSMA_54G00340 [Zostera marina] 2.6e-98	gi|695045704|ref|XM_009412377.1| PREDICTED: Musa acuminata subsp. malaccensis uncharacterized LOC103992598 (LOC103992598), mRNA 4.58372e-138	-	sp|F4JF21|PTA10_ARATH Protein PLASTID TRANSCRIPTIONALLY ACTIVE 10 OS=Arabidopsis thaliana GN=PTAC10 PE=1 SV=1 1.36135e-95	tr|A0A0K9NWH5|A0A0K9NWH5_ZOSMR Uncharacterized protein OS=Zostera marina GN=ZOSMA_54G00340 PE=4 SV=1 2.0e-98	GO:0003676, nucleic acid binding;GO:0009507, chloroplast	-
TRINITY_DN70806_c1_g1	70.8277	16.092	2.13797	3.50429e-06	0.000148564	up	smart00332, PP2Cc, Serine/threonine phosphatases, family 2C, catalytic domain. The protein architecture and deduced catalytic mechanism of PP2C phosphatases are similar to the PP1, PP2A, PP2B family of protein Ser/Thr phosphatases, with which PP2C shares no sequence similarity. 3.14933e-29	KOG0698, KOG0698, KOG0698, Serine/threonine protein phosphatase [Signal transduction mechanisms]. 9.94673e-27	gi|672166375|ref|XP_008803118.1| PREDICTED: probable protein phosphatase 2C 24 [Phoenix dactylifera] 1.1e-57	gi|702424250|ref|XM_010069137.1| PREDICTED: Eucalyptus grandis protein phosphatase 2C 37-like (LOC104454324), mRNA 1.99839e-51	pfam00481, PP2C, Protein phosphatase 2C. Protein phosphatase 2C is a Mn++ or Mg++ dependent protein serine/threonine phosphatase. 4.05518e-21	sp|Q9LNW3|P2C03_ARATH Protein phosphatase 2C 3 OS=Arabidopsis thaliana GN=AIP1 PE=1 SV=1 4.45226e-82	tr|B9HPC5|B9HPC5_POPTR Phosphatase 2C family protein OS=Populus trichocarpa GN=POPTR_0009s04210g PE=3 SV=1 9.4e-54	GO:0004722, protein serine/threonine phosphatase activity;GO:0005267, potassium channel activity;GO:0005886, plasma membrane;GO:0009788, negative regulation of abscisic acid-activated signaling pathway;GO:0009939, positive regulation of gibberellic acid mediated signaling pathway;GO:0010030, positive regulation of seed germination;GO:0046872, metal ion binding;GO:0048838, release of seed from dor…	K14497-ko04016 MAPK signaling pathway - plant;ko04075 Plant hormone signal transduction
TRINITY_DN70191_c1_g1	7.39112	1.18801	2.63725	0.00153125	0.0209116	up	pfam04759, DUF617, Protein of unknown function, DUF617. This family represents a conserved region in a number of uncharacterized plant proteins. 7.51009e-18	-	gi|747049602|ref|XP_011070851.1| PREDICTED: protein MIZU-KUSSEI 1-like [Sesamum indicum] 7.7e-14	gi|242388863|emb|FP095126.1| Phyllostachys edulis cDNA clone: bphylf025g12, full insert sequence 1.11873e-43	pfam04759, DUF617, Protein of unknown function, DUF617. This family represents a conserved region in a number of uncharacterized plant proteins. 1.79422e-18	sp|O22227|MIZ1_ARATH Protein MIZU-KUSSEI 1 OS=Arabidopsis thaliana GN=MIZ1 PE=1 SV=1 4.32613e-16	tr|A0A0E0A9Z2|A0A0E0A9Z2_9ORYZ Uncharacterized protein OS=Oryza glumipatula PE=4 SV=1 7.7e-14	GO:0005737, cytoplasm;GO:0005783, endoplasmic reticulum;GO:0005789, endoplasmic reticulum membrane;GO:0009658, chloroplast organization;GO:0010274, hydrotropism;GO:0016020, membrane;GO:0032541, cortical endoplasmic reticulum	-
TRINITY_DN39130_c1_g1	27.7921	1.39565	4.31566	1.50111e-23	1.32128e-20	up	-	-	gi|566158418|ref|XP_002301387.2| IQ domain-containing family protein [Populus trichocarpa] 1.0e-12	-	-	sp|O82345|BAG6_ARATH BAG family molecular chaperone regulator 6 OS=Arabidopsis thaliana GN=BAG6 PE=1 SV=1 5.30865e-12	tr|B9GQF3|B9GQF3_POPTR IQ domain-containing family protein OS=Populus trichocarpa GN=POPTR_0002s16790g PE=4 SV=2 7.8e-13	GO:0005516, calmodulin binding;GO:0006914, autophagy;GO:0009408, response to heat;GO:0009506, plasmodesma;GO:0009644, response to high light intensity;GO:0009817, defense response to fungus, incompatible interaction;GO:0010228, vegetative to reproductive phase transition of meristem;GO:0010508, positive regulation of autophagy;GO:0012502, induction of programmed cell death;GO:0042542, response to…	-
TRINITY_DN72330_c2_g2	6.53566	1.12849	2.53394	0.000303775	0.00595865	up	-	-	-	-	-	-	-	-	-
TRINITY_DN58871_c1_g1	6.13228	2.52701	1.27899	0.00309039	0.0354253	up	smart00584, TLDc, domain in TBC and LysM domain containing proteins. 2.67991e-06	KOG2372, KOG2372, KOG2372, Oxidation resistance protein [Replication, recombination and repair]. 6.2668e-09	gi|695038208|ref|XP_009406608.1| PREDICTED: oxidation resistance protein 1 [Musa acuminata subsp. malaccensis] 1.1e-59	-	-	sp|A8KBE0|OXR1_XENTR Oxidation resistance protein 1 OS=Xenopus tropicalis GN=oxr1 PE=2 SV=2 3.45213e-10	tr|M0TBH9|M0TBH9_MUSAM Uncharacterized protein OS=Musa acuminata subsp. malaccensis PE=4 SV=1 8.2e-60	GO:0005739, mitochondrion	-
TRINITY_DN58871_c1_g2	10.5725	3.46156	1.61083	4.09929e-06	0.000170274	up	-	-	gi|976924603|gb|KVI08551.1| TLDc [Cynara cardunculus var. scolymus] 6.2e-11	-	-	-	tr|A0A0D3GEC6|A0A0D3GEC6_9ORYZ Uncharacterized protein OS=Oryza barthii PE=4 SV=1 4.7e-11	-	-
TRINITY_DN44827_c1_g3	36.4205	11.8728	1.61709	0.00229459	0.0283072	up	-	-	-	-	-	-	-	-	-
TRINITY_DN65474_c2_g1	17.576	4.98476	1.81801	1.3903e-05	0.000476488	up	-	-	gi|567904796|ref|XP_006444886.1| hypothetical protein CICLE_v10023137mg [Citrus clementina] 1.5e-18	-	-	-	tr|V4U7J9|V4U7J9_9ROSI Uncharacterized protein OS=Citrus clementina GN=CICLE_v10023137mg PE=4 SV=1 1.1e-18	-	-
TRINITY_DN59679_c0_g1	8.9696	2.7925	1.68349	0.00273124	0.0322895	up	-	-	-	-	-	-	-	-	-
TRINITY_DN42931_c0_g1	5.87291	2.11437	1.47385	0.000311586	0.00608387	up	-	-	-	-	-	-	-	-	-
TRINITY_DN68912_c1_g3	1000.93	244.02	2.03626	1.64655e-07	1.04051e-05	up	cd00693, secretory_peroxidase, Horseradish peroxidase and related secretory plant peroxidases. Secretory peroxidases belong to class III of the plant heme-dependent peroxidase superfamily. All members of the superfamily share a heme prosthetic group and catalyze a multistep oxidative reaction involving hydrogen peroxide as the electron acceptor. Class III peroxidases are found in the extracellula…	-	gi|698486579|ref|XP_009790009.1| PREDICTED: peroxidase 21 [Nicotiana sylvestris] 2.6e-26	-	-	sp|Q42580|PER21_ARATH Peroxidase 21 OS=Arabidopsis thaliana GN=PER21 PE=1 SV=1 2.19603e-30	tr|M5W6W0|M5W6W0_PRUPE Peroxidase (Fragment) OS=Prunus persica GN=PRUPE_ppa022386mg PE=3 SV=1 1.7e-25	GO:0004601, peroxidase activity;GO:0005576, extracellular region;GO:0005829, cytosol;GO:0006979, response to oxidative stress;GO:0009505, plant-type cell wall;GO:0009664, plant-type cell wall organization;GO:0020037, heme binding;GO:0042744, hydrogen peroxide catabolic process;GO:0046872, metal ion binding;GO:0048511, rhythmic process;GO:0050832, defense response to fungus	-
TRINITY_DN68912_c1_g1	17.3308	4.32439	2.00277	1.79989e-05	0.000593038	up	cd00693, secretory_peroxidase, Horseradish peroxidase and related secretory plant peroxidases. Secretory peroxidases belong to class III of the plant heme-dependent peroxidase superfamily. All members of the superfamily share a heme prosthetic group and catalyze a multistep oxidative reaction involving hydrogen peroxide as the electron acceptor. Class III peroxidases are found in the extracellula…	-	gi|1009177830|ref|XP_015870190.1| PREDICTED: peroxidase 21-like [Ziziphus jujuba] 3.8e-19	-	-	sp|Q42580|PER21_ARATH Peroxidase 21 OS=Arabidopsis thaliana GN=PER21 PE=1 SV=1 2.11376e-23	tr|A0A0B2S4H1|A0A0B2S4H1_GLYSO Peroxidase OS=Glycine soja GN=glysoja_017391 PE=3 SV=1 2.9e-19	GO:0004601, peroxidase activity;GO:0005576, extracellular region;GO:0005829, cytosol;GO:0006979, response to oxidative stress;GO:0009505, plant-type cell wall;GO:0009664, plant-type cell wall organization;GO:0020037, heme binding;GO:0042744, hydrogen peroxide catabolic process;GO:0046872, metal ion binding;GO:0048511, rhythmic process;GO:0050832, defense response to fungus	-
TRINITY_DN68912_c1_g5	104.998	28.2399	1.89455	1.83882e-06	8.55786e-05	up	cd00693, secretory_peroxidase, Horseradish peroxidase and related secretory plant peroxidases. Secretory peroxidases belong to class III of the plant heme-dependent peroxidase superfamily. All members of the superfamily share a heme prosthetic group and catalyze a multistep oxidative reaction involving hydrogen peroxide as the electron acceptor. Class III peroxidases are found in the extracellula…	-	gi|720027961|ref|XP_010264743.1| PREDICTED: peroxidase 21-like [Nelumbo nucifera] 3.2e-19	gi|786329577|gb|KP852149.1| Beckmannia syzigachne peroxidase 21-like mRNA, complete sequence 5.224e-30	pfam00141, peroxidase, Peroxidase. 5.04174e-08	sp|Q42580|PER21_ARATH Peroxidase 21 OS=Arabidopsis thaliana GN=PER21 PE=1 SV=1 6.95327e-24	tr|E4MY75|E4MY75_EUTHA Peroxidase OS=Eutrema halophilum PE=2 SV=1 6.1e-18	GO:0004601, peroxidase activity;GO:0005576, extracellular region;GO:0005829, cytosol;GO:0006979, response to oxidative stress;GO:0009505, plant-type cell wall;GO:0009664, plant-type cell wall organization;GO:0020037, heme binding;GO:0042744, hydrogen peroxide catabolic process;GO:0046872, metal ion binding;GO:0048511, rhythmic process;GO:0050832, defense response to fungus	-
TRINITY_DN52549_c0_g1	26.4012	6.48679	2.02503	6.1868e-10	7.03741e-08	up	PLN03134, PLN03134, glycine-rich RNA-binding protein 4; Provisional. 1.39425e-33	KOG0148, KOG0148, KOG0148, Apoptosis-promoting RNA-binding protein TIA-1/TIAR (RRM superfamily) [RNA processing and modification, Translation, ribosomal structure and biogenesis]. 1.58779e-18	gi|728837412|gb|KHG16855.1| Glycine-rich RNA-binding 2, mitochondrial -like protein [Gossypium arboreum] 1.0e-30	-	pfam00076, RRM_1, RNA recognition motif. (a.k.a. RRM, RBD, or RNP domain). The RRM motif is probably diagnostic of an RNA binding protein. RRMs are found in a variety of RNA binding proteins, including various hnRNP proteins, proteins implicated in regulation of alternative splicing, and protein components of snRNPs. The motif also appears in a few single stranded DNA binding proteins. The RRM st…	sp|Q9SVM8|RBG2_ARATH Glycine-rich RNA-binding protein 2, mitochondrial OS=Arabidopsis thaliana GN=RBG2 PE=1 SV=1 3.48864e-32	tr|A0A0B0NVN5|A0A0B0NVN5_GOSAR Glycine-rich RNA-binding 2, mitochondrial-like protein OS=Gossypium arboreum GN=F383_21447 PE=4 SV=1 8.0e-31	GO:0000166, nucleotide binding;GO:0001072, transcription antitermination factor activity, RNA binding;GO:0003676, nucleic acid binding;GO:0003690, double-stranded DNA binding;GO:0003697, single-stranded DNA binding;GO:0003723, RNA binding;GO:0005507, copper ion binding;GO:0005524, ATP binding;GO:0005739, mitochondrion;GO:0006970, response to osmotic stress;GO:0009409, response to cold;GO:0009414,…	-
TRINITY_DN64541_c1_g3	7.86156	2.40066	1.71139	0.000130187	0.00300899	up	PLN02636, PLN02636, acyl-coenzyme A oxidase. 1.1556e-133	KOG0135, KOG0135, KOG0135, Pristanoyl-CoA/acyl-CoA oxidase [Lipid transport and metabolism, Secondary metabolites biosynthesis, transport and catabolism]. 5.74452e-54	gi|720042345|ref|XP_010269210.1| PREDICTED: acyl-coenzyme A oxidase 2, peroxisomal [Nelumbo nucifera] 2.0e-106	-	-	sp|O65201|ACOX2_ARATH Acyl-coenzyme A oxidase 2, peroxisomal OS=Arabidopsis thaliana GN=ACX2 PE=1 SV=2 4.89702e-134	tr|A0A067LQL0|A0A067LQL0_JATCU Acyl-coenzyme A oxidase OS=Jatropha curcas GN=JCGZ_24073 PE=3 SV=1 7.4e-106	GO:0000062, fatty-acyl-CoA binding;GO:0001676, long-chain fatty acid metabolic process;GO:0003995, acyl-CoA dehydrogenase activity;GO:0003997, acyl-CoA oxidase activity;GO:0005777, peroxisome;GO:0006635, fatty acid beta-oxidation;GO:0009055, electron transfer activity;GO:0033539, fatty acid beta-oxidation using acyl-CoA dehydrogenase;GO:0050660, flavin adenine dinucleotide binding;GO:0052890, oxi…	K00232-ko00071 Fatty acid degradation;ko01040 Biosynthesis of unsaturated fatty acids;ko04024 cAMP signaling pathway;ko01212 Fatty acid metabolism;ko04146 Peroxisome;ko00592 alpha-Linolenic acid metabolism
TRINITY_DN65863_c1_g7	5.66837	0.235918	4.58657	9.15081e-06	0.00033351	up	-	-	-	-	-	-	-	-	-
TRINITY_DN44553_c0_g1	9.80123	1.74869	2.48669	0.00147268	0.0203187	up	-	-	-	-	-	-	-	-	-
TRINITY_DN75105_c7_g3	5.53247	1.96801	1.49119	0.0010374	0.0154849	up	-	-	gi|1029063309|ref|XP_016691903.1| PREDICTED: F-box/LRR-repeat protein 14-like [Gossypium hirsutum] 2.6e-33	-	-	sp|Q3EC97|FBL14_ARATH F-box/LRR-repeat protein 14 OS=Arabidopsis thaliana GN=FBL14 PE=2 SV=1 4.87318e-35	tr|A0A0D2PIC1|A0A0D2PIC1_GOSRA Uncharacterized protein OS=Gossypium raimondii GN=B456_004G256300 PE=4 SV=1 9.9e-33	-	-
TRINITY_DN74788_c4_g3	23.808	10.1846	1.22506	0.000298927	0.0058821	up	TIGR00769, ADPATP_carrier_protein_1, ADP/ATP carrier protein family. These proteins are members of the ATP:ADP Antiporter (AAA) Family (TC 2.A.12), which consists of nucleotide transporters that have 12 GES predicted transmembrane regions. One protein from Rickettsia prowazekii functions to take up ATP from the eukaryotic cell cytoplasm into the bacterium in exchange for ADP. Five AAA family para…	-	gi|901818121|gb|KMZ71633.1| ADP,ATP carrier protein 1 [Zostera marina] 2.2e-84	gi|743798022|ref|XM_010926826.1| PREDICTED: Elaeis guineensis ADP,ATP carrier protein 1, chloroplastic (LOC105047760), mRNA 4.44441e-135	pfam03219, TLC, TLC ATP/ADP transporter. 1.07215e-50	sp|P92935|TLC2_ARATH ADP,ATP carrier protein 2, chloroplastic OS=Arabidopsis thaliana GN=AATP2 PE=1 SV=2 3.27796e-101	tr|A0A0K9PRG3|A0A0K9PRG3_ZOSMR ADP,ATP carrier protein 1 OS=Zostera marina GN=ZOSMA_178G00210 PE=4 SV=1 1.7e-84	GO:0005471, ATP:ADP antiporter activity;GO:0005524, ATP binding;GO:0005737, cytoplasm;GO:0009507, chloroplast;GO:0009536, plastid;GO:0009941, chloroplast envelope;GO:0016021, integral component of membrane;GO:0031969, chloroplast membrane	-
TRINITY_DN74788_c4_g1	17.4613	6.13217	1.5097	0.000218739	0.00456687	up	TIGR00769, ADPATP_carrier_protein_1, ADP/ATP carrier protein family. These proteins are members of the ATP:ADP Antiporter (AAA) Family (TC 2.A.12), which consists of nucleotide transporters that have 12 GES predicted transmembrane regions. One protein from Rickettsia prowazekii functions to take up ATP from the eukaryotic cell cytoplasm into the bacterium in exchange for ADP. Five AAA family para…	-	gi|695040164|ref|XP_009407647.1| PREDICTED: plastidic ATP/ADP-transporter-like [Musa acuminata subsp. malaccensis] 8.0e-87	gi|743798570|ref|XM_010926969.1| PREDICTED: Elaeis guineensis plastidic ATP/ADP-transporter-like (LOC105047861), mRNA 7.65709e-140	pfam03219, TLC, TLC ATP/ADP transporter. 8.72491e-57	sp|O24381|TLC1_SOLTU Plastidic ATP/ADP-transporter OS=Solanum tuberosum PE=2 SV=2 1.50818e-104	tr|M0TFT3|M0TFT3_MUSAM Uncharacterized protein OS=Musa acuminata subsp. malaccensis PE=4 SV=1 6.1e-87	GO:0005471, ATP:ADP antiporter activity;GO:0005524, ATP binding;GO:0016021, integral component of membrane;GO:0031969, chloroplast membrane	-
TRINITY_DN71325_c1_g2	33.5621	13.8302	1.27901	0.000110543	0.0026365	up	PLN02784, PLN02784, alpha-amylase. 4.68784e-175	-	gi|672112936|ref|XP_008808375.1| PREDICTED: alpha-amylase 3, chloroplastic isoform X1 [Phoenix dactylifera] 3.0e-182	gi|743797745|ref|XR_832497.1| PREDICTED: Elaeis guineensis alpha-amylase 3, chloroplastic (LOC105047709), transcript variant X2, misc_RNA 1.20122e-40	-	sp|Q94A41|AMY3_ARATH Alpha-amylase 3, chloroplastic OS=Arabidopsis thaliana GN=AMY3 PE=2 SV=1 6.50677e-158	tr|W1P9X6|W1P9X6_AMBTC Uncharacterized protein OS=Amborella trichopoda GN=AMTR_s00078p00105470 PE=4 SV=1 1.8e-155	GO:0004556, alpha-amylase activity;GO:0005509, calcium ion binding;GO:0005975, carbohydrate metabolic process;GO:0005983, starch catabolic process;GO:0009507, chloroplast;GO:0009570, chloroplast stroma	-
TRINITY_DN72758_c0_g1	5034.49	41.1651	6.93428	2.92755e-07	1.72427e-05	up	pfam03181, BURP, BURP domain. The BURP domain is found at the C-terminus of several different plant proteins. It was named after the proteins in which it was first identified: the BNM2 clone-derived protein from Brassica napus; USPs and USP-like proteins; RD22 from Arabidopsis thaliana; and PG1beta from Lycopersicon esculentum. This domain is around 230 amino acid residues long. It possesses the …	-	gi|719980270|ref|XP_010249743.1| PREDICTED: dehydration-responsive protein RD22 [Nelumbo nucifera] 3.3e-17	-	pfam03181, BURP, BURP domain. The BURP domain is found at the C-terminus of several different plant proteins. It was named after the proteins in which it was first identified: the BNM2 clone-derived protein from Brassica napus; USPs and USP-like proteins; RD22 from Arabidopsis thaliana; and PG1beta from Lycopersicon esculentum. This domain is around 230 amino acid residues long. It possesses the …	sp|B9G9L9|BURPH_ORYSJ BURP domain-containing protein 17 OS=Oryza sativa subsp. japonica GN=BURP17 PE=2 SV=1 2.3087e-16	tr|F6H2Z1|F6H2Z1_VITVI Putative uncharacterized protein OS=Vitis vinifera GN=VIT_04s0008g03930 PE=4 SV=1 4.3e-17	-	-
TRINITY_DN65087_c1_g1	29.3036	7.51839	1.96258	0.000168094	0.00369524	up	pfam06799, DUF1230, Protein of unknown function (DUF1230). This family consists of several hypothetical plant and photosynthetic bacterial proteins of around 160 residues in length. The function of this family is unknown although looking at the species distribution the protein may play a part in photosynthesis. 3.99867e-07	-	gi|672155609|ref|XP_008797758.1| PREDICTED: uncharacterized protein ycf36 isoform X2 [Phoenix dactylifera] 1.9e-28	-	pfam06799, DUF1230, Protein of unknown function (DUF1230). This family consists of several hypothetical plant and photosynthetic bacterial proteins of around 160 residues in length. The function of this family is unknown although looking at the species distribution the protein may play a part in photosynthesis. 9.55315e-08	-	tr|M0TK93|M0TK93_MUSAM Uncharacterized protein OS=Musa acuminata subsp. malaccensis PE=4 SV=1 1.4e-23	GO:0016021, integral component of membrane	-
TRINITY_DN73459_c1_g1	9.23462	1.50282	2.61938	3.43345e-08	2.60456e-06	up	pfam06984, MRP-L47, Mitochondrial 39-S ribosomal protein L47 (MRP-L47). This family represents the N-terminal region (approximately 8 residues) of the eukaryotic mitochondrial 39-S ribosomal protein L47 (MRP-L47). Mitochondrial ribosomal proteins (MRPs) are the counterparts of the cytoplasmic ribosomal proteins, in that they fulfil similar functions in protein biosynthesis. However, they are dist…	KOG3331, KOG3331, KOG3331, Mitochondrial/chloroplast ribosomal protein L4/L29 [Translation, ribosomal structure and biogenesis]. 6.83411e-28	gi|703156749|ref|XP_010111539.1| 39S ribosomal protein L47 [Morus notabilis] 2.2e-53	gi|672158753|ref|XM_008800899.1| PREDICTED: Phoenix dactylifera 39S ribosomal protein L47, mitochondrial-like (LOC103713854), transcript variant X3, mRNA 4.44416e-84	pfam06984, MRP-L47, Mitochondrial 39-S ribosomal protein L47 (MRP-L47). This family represents the N-terminal region (approximately 8 residues) of the eukaryotic mitochondrial 39-S ribosomal protein L47 (MRP-L47). Mitochondrial ribosomal proteins (MRPs) are the counterparts of the cytoplasmic ribosomal proteins, in that they fulfil similar functions in protein biosynthesis. However, they are dist…	sp|Q8K2Y7|RM47_MOUSE 39S ribosomal protein L47, mitochondrial OS=Mus musculus GN=Mrpl47 PE=1 SV=2 5.92599e-14	tr|W9S880|W9S880_9ROSA 39S ribosomal protein L47 OS=Morus notabilis GN=L484_004938 PE=4 SV=1 1.7e-53	GO:0003735, structural constituent of ribosome;GO:0005739, mitochondrion;GO:0005761, mitochondrial ribosome;GO:0005762, mitochondrial large ribosomal subunit;GO:0006412, translation;GO:0032543, mitochondrial translation	-
TRINITY_DN72963_c3_g1	18.0281	2.89183	2.64019	6.71765e-09	6.07684e-07	up	-	-	gi|672163164|ref|XP_008801417.1| PREDICTED: uncharacterized protein LOC103715535 isoform X1 [Phoenix dactylifera] 6.5e-37	-	-	-	tr|A5B1X8|A5B1X8_VITVI Putative uncharacterized protein OS=Vitis vinifera GN=VIT_11s0078g00260 PE=4 SV=1 5.8e-30	-	-
TRINITY_DN51364_c0_g1	163.229	33.9537	2.26525	4.93565e-11	6.99984e-09	up	PLN03161, PLN03161, Probable xyloglucan endotransglucosylase/hydrolase protein; Provisional. 4.9729e-19	-	gi|1009151203|ref|XP_015893429.1| PREDICTED: xyloglucan endotransglucosylase/hydrolase 2-like [Ziziphus jujuba] 2.0e-24	gi|157381037|gb|EF680731.1| Bambusa oldhamii xyloglucan endotransglucosylase hydrolase 1 mRNA, complete cds 3.06114e-35	pfam00722, Glyco_hydro_16, Glycosyl hydrolases family 16. 1.19373e-11	sp|Q38910|XTH23_ARATH Probable xyloglucan endotransglucosylase/hydrolase protein 23 OS=Arabidopsis thaliana GN=XTH23 PE=2 SV=1 9.40862e-27	tr|A0A0E0E5U0|A0A0E0E5U0_9ORYZ Xyloglucan endotransglucosylase/hydrolase OS=Oryza meridionalis PE=3 SV=1 4.5e-24	GO:0004553, hydrolase activity, hydrolyzing O-glycosyl compounds;GO:0005618, cell wall;GO:0005794, Golgi apparatus;GO:0010411, xyloglucan metabolic process;GO:0016762, xyloglucan:xyloglucosyl transferase activity;GO:0042546, cell wall biogenesis;GO:0048046, apoplast;GO:0071555, cell wall organization	-
TRINITY_DN71835_c0_g2	40.6777	17.3761	1.22713	2.91567e-05	0.00088254	up	COG5178, PRP8, U5 snRNP spliceosome subunit [RNA processing and modification]. 0.0	KOG1795, KOG1795, KOG1795, U5 snRNP spliceosome subunit [RNA processing and modification]. 0.0	gi|223543286|gb|EEF44818.1| Pre-mRNA-processing-splicing factor, putative [Ricinus communis] 0.0e+00	gi|719981590|ref|XM_010251869.1| PREDICTED: Nelumbo nucifera pre-mRNA-processing-splicing factor 8 (LOC104592483), mRNA 0.0	pfam12134, PRP8_domainIV, PRP8 domain IV core. This domain is found in eukaryotes, and is about 20 amino acids in length. It is found associated with pfam10597, pfam10596, pfam10598, pfam08083, pfam08082, pfam01398, pfam08084. There is a conserved LILR sequence motif. The domain is a selenomethionine domain in a subunit of the spliceosome. The function of PRP8 domain IV is believed to be interact…	sp|Q9SSD2|PRP8A_ARATH Pre-mRNA-processing-splicing factor 8A OS=Arabidopsis thaliana GN=PRP8A PE=1 SV=1 0.0	tr|B9RV85|B9RV85_RICCO Pre-mRNA-processing-splicing factor, putative OS=Ricinus communis GN=RCOM_0900710 PE=4 SV=1 0.0e+00	GO:0000244, spliceosomal tri-snRNP complex assembly;GO:0000386, second spliceosomal transesterification activity;GO:0000398, mRNA splicing, via spliceosome;GO:0005681, spliceosomal complex;GO:0005682, U5 snRNP;GO:0017070, U6 snRNA binding;GO:0030619, U1 snRNA binding;GO:0030620, U2 snRNA binding;GO:0030623, U5 snRNA binding;GO:0071013, catalytic step 2 spliceosome;GO:0097157, pre-mRNA intronic bi…	-
TRINITY_DN74092_c2_g4	9.9637	3.09193	1.68817	0.00489825	0.0498111	up	-	KOG2852, KOG2852, KOG2852, Possible oxidoreductase [General function prediction only]. 8.21317e-10	gi|672178878|ref|XP_008809587.1| PREDICTED: putative oxidoreductase TDA3 [Phoenix dactylifera] 2.7e-34	-	-	-	tr|F2DLX6|F2DLX6_HORVD Predicted protein OS=Hordeum vulgare var. distichum PE=2 SV=1 1.3e-33	GO:0016491, oxidoreductase activity	-
TRINITY_DN75564_c3_g1	8.32214	1.86392	2.15862	2.24631e-05	0.000710575	up	-	-	-	-	-	-	-	-	-
TRINITY_DN71991_c0_g1	6.37871	0.377561	4.07848	8.56605e-11	1.16567e-08	up	-	-	gi|950949070|ref|XP_014495090.1| PREDICTED: uncharacterized protein LOC106757019 [Vigna radiata var. radiata] 8.8e-11	-	-	-	-	-	-
TRINITY_DN67541_c6_g1	6.41588	2.09533	1.61447	0.000823986	0.0129466	up	-	-	-	-	-	-	-	-	-
TRINITY_DN70806_c1_g2	22.2573	8.25586	1.43079	0.000300938	0.00591136	up	-	-	-	-	-	-	-	-	-
TRINITY_DN75271_c3_g2	7.15626	1.00318	2.83462	3.07106e-08	2.35544e-06	up	COG5170, CDC55, Serine/threonine protein phosphatase 2A, regulatory subunit [Signal transduction mechanisms]. 3.94678e-15	KOG1354, KOG1354, KOG1354, Serine/threonine protein phosphatase 2A, regulatory subunit [Signal transduction mechanisms]. 2.61825e-20	gi|672143299|ref|XP_008795521.1| PREDICTED: serine/threonine protein phosphatase 2A 55 kDa regulatory subunit B beta isoform-like [Phoenix dactylifera] 4.7e-20	-	-	sp|Q0E2P1|2ABB_ORYSJ Serine/threonine protein phosphatase 2A 55 kDa regulatory subunit B beta isoform OS=Oryza sativa subsp. japonica GN=Os02g0224200 PE=2 SV=1 3.33713e-22	tr|A0A0D2TJJ0|A0A0D2TJJ0_GOSRA Serine/threonine-protein phosphatase 2A 55 kDa regulatory subunit B OS=Gossypium raimondii GN=B456_009G139900 PE=3 SV=1 1.8e-19	GO:0000159, protein phosphatase type 2A complex	-
TRINITY_DN62994_c0_g1	36.9349	13.585	1.44297	0.000729917	0.0117868	up	-	-	-	-	-	-	-	-	-
TRINITY_DN73916_c0_g1	12.9343	6.19381	1.0623	0.00199568	0.0254608	up	-	KOG1455, KOG1455, KOG1455, Lysophospholipase [Lipid transport and metabolism]. 7.56288e-08	gi|672146647|ref|XP_008797057.1| PREDICTED: uncharacterized protein LOC103712341 [Phoenix dactylifera] 2.1e-169	gi|1009141510|ref|XM_016032749.1| PREDICTED: Ziziphus jujuba uncharacterized LOC107423223 (LOC107423223), transcript variant X3, mRNA 9.22615e-164	-	sp|P54567|YQKD_BACSU Uncharacterized protein YqkD OS=Bacillus subtilis (strain 168) GN=yqkD PE=4 SV=1 5.61471e-12	tr|M0SFR6|M0SFR6_MUSAM Uncharacterized protein OS=Musa acuminata subsp. malaccensis PE=4 SV=1 1.9e-162	GO:0016021, integral component of membrane	-
TRINITY_DN67651_c1_g3	43.3745	16.8528	1.36386	0.00296082	0.0343014	up	-	-	-	-	-	-	-	-	-
TRINITY_DN67651_c1_g2	14.91	7.18715	1.05279	0.00369079	0.0404434	up	-	-	gi|672167664|ref|XP_008803803.1| PREDICTED: histone deacetylase HDT2-like isoform X2 [Phoenix dactylifera] 1.2e-39	-	-	sp|Q9M4U5|HDT2_MAIZE Histone deacetylase HDT2 OS=Zea mays GN=HDT2 PE=1 SV=1 2.90672e-38	tr|M0SH00|M0SH00_MUSAM Uncharacterized protein OS=Musa acuminata subsp. malaccensis PE=4 SV=1 9.3e-37	GO:0005730, nucleolus;GO:0006351, transcription, DNA-templated;GO:0006355, regulation of transcription, DNA-templated;GO:0016787, hydrolase activity;GO:0046872, metal ion binding	-
TRINITY_DN67651_c1_g1	28.0021	12.0222	1.21984	0.000603728	0.010188	up	-	-	gi|672205210|ref|XP_008779118.1| PREDICTED: histone deacetylase HDT2-like [Phoenix dactylifera] 1.5e-14	-	-	sp|Q9M4U5|HDT2_MAIZE Histone deacetylase HDT2 OS=Zea mays GN=HDT2 PE=1 SV=1 1.84659e-12	tr|M0RFF5|M0RFF5_MUSAM Uncharacterized protein OS=Musa acuminata subsp. malaccensis PE=4 SV=1 1.3e-13	GO:0005730, nucleolus;GO:0006351, transcription, DNA-templated;GO:0006355, regulation of transcription, DNA-templated;GO:0016787, hydrolase activity;GO:0046872, metal ion binding	-
TRINITY_DN55206_c0_g1	5.88002	0.922339	2.67245	9.5294e-06	0.000344915	up	cd03249, ABC_MTABC3_MDL1_MDL2, ATP-binding cassette domain of a mitochondrial protein MTABC3 and related proteins. MTABC3 (also known as ABCB6) is a mitochondrial ATP-binding cassette protein involved in iron homeostasis and one of four ABC transporters expressed in the mitochondrial inner membrane, the other three being MDL1(ABC7), MDL2, and ATM1. In fact, the yeast MDL1 (multidrug resistance-li…	KOG0055, KOG0055, KOG0055, Multidrug/pheromone exporter, ABC superfamily [Secondary metabolites biosynthesis, transport and catabolism]. 3.4638e-54	gi|449449176|ref|XP_004142341.1| PREDICTED: ABC transporter B family member 15-like [Cucumis sativus] 5.1e-57	gi|695000720|ref|XM_009414893.1| PREDICTED: Musa acuminata subsp. malaccensis putative multidrug resistance protein (LOC103994526), mRNA 7.59379e-107	pfam00005, ABC_tran, ABC transporter. ABC transporters for a large family of proteins responsible for translocation of a variety of compounds across biological membranes. ABC transporters are the largest family of proteins in many completely sequenced bacteria. ABC transporters are composed of two copies of this domain and two copies of a transmembrane domain pfam00664. These four domains may bel…	sp|Q6YUU5|MDR_ORYSJ Putative multidrug resistance protein OS=Oryza sativa subsp. japonica GN=Os02g0190300 PE=3 SV=1 7.07724e-68	tr|A0A0A0KU14|A0A0A0KU14_CUCSA Uncharacterized protein OS=Cucumis sativus GN=Csa_5G633170 PE=4 SV=1 3.9e-57	GO:0005524, ATP binding;GO:0016021, integral component of membrane;GO:0042626, ATPase activity, coupled to transmembrane movement of substances;GO:0055085, transmembrane transport	-
TRINITY_DN72627_c2_g2	8.27386	2.11444	1.96829	6.46362e-05	0.00170192	up	-	-	gi|947058271|gb|KRH07677.1| hypothetical protein GLYMA_16G103700 [Glycine max] 2.3e-12	-	-	-	tr|A0A0R0FNZ5|A0A0R0FNZ5_SOYBN Uncharacterized protein OS=Glycine max GN=GLYMA_16G103700 PE=4 SV=1 1.8e-12	-	-
TRINITY_DN56905_c0_g1	10.3577	2.59651	1.99606	0.000800547	0.0126745	up	-	-	-	-	-	-	-	-	-
TRINITY_DN73214_c2_g3	109.052	53.3824	1.03058	0.0022912	0.028278	up	smart00154, ZnF_AN1, AN1-like Zinc finger. Zinc finger at the C-terminus of An1, a ubiquitin-like protein in Xenopus laevis. 3.75274e-10	KOG3173, KOG3173, KOG3173, Predicted Zn-finger protein [General function prediction only]. 6.62515e-39	gi|719974272|ref|XP_010244455.1| PREDICTED: zinc finger A20 and AN1 domain-containing stress-associated protein 4-like [Nelumbo nucifera] 2.1e-44	gi|965668308|dbj|AP015037.1| Vigna angularis var. angularis DNA, chromosome 4, almost complete sequence, cultivar: Shumari 3.02267e-22	pfam01754, zf-A20, A20-like zinc finger. The A20 Zn-finger of bovine/human Rabex5/rabGEF1 is a Ubiquitin Binding Domain. The zinc finger mediates self-association in A20. These fingers also mediate IL-1-induced NF-kappa B activation. 5.28178e-07	sp|Q9SJM6|SAP4_ARATH Zinc finger A20 and AN1 domain-containing stress-associated protein 4 OS=Arabidopsis thaliana GN=SAP4 PE=1 SV=1 1.10191e-44	tr|F6HKJ8|F6HKJ8_VITVI Putative uncharacterized protein OS=Vitis vinifera GN=VIT_08s0007g03530 PE=4 SV=1 8.1e-44	GO:0003677, DNA binding;GO:0008270, zinc ion binding	-
TRINITY_DN64087_c0_g1	9.06804	3.4404	1.39822	0.00131571	0.0186235	up	smart00709, Zpr1, Duplicated domain in the epidermal growth factor- and elongation factor-1alpha-binding protein Zpr1. Also present in archaeal proteins. 1.4077e-49	KOG2703, KOG2703, KOG2703, C4-type Zn-finger protein [General function prediction only]. 9.28613e-98	gi|743882137|ref|XP_010909082.1| PREDICTED: zinc finger protein zpr1-like [Elaeis guineensis] 1.4e-132	-	pfam03367, zf-ZPR1, ZPR1 zinc-finger domain. The zinc-finger protein ZPR1 is ubiquitous among eukaryotes. It is indeed known to be an essential protein in yeast. In quiescent cells, ZPR1 is localized to the cytoplasm. But in proliferating cells treated with EGF or with other mitogens, ZPR1 accumulates in the nucleolus. ZPR1 interacts with the cytoplasmic domain of the inactive EGF receptor (EGFR)…	sp|O13724|ZPR1_SCHPO Zinc finger protein zpr1 OS=Schizosaccharomyces pombe (strain 972 / ATCC 24843) GN=zpr1 PE=3 SV=1 3.33687e-74	tr|J3MTR2|J3MTR2_ORYBR Uncharacterized protein OS=Oryza brachyantha GN=OB08G24930 PE=4 SV=1 8.9e-132	GO:0002181, cytoplasmic translation;GO:0005634, nucleus;GO:0005737, cytoplasm;GO:0005829, cytosol;GO:0008270, zinc ion binding	-
TRINITY_DN46592_c0_g1	38.9682	1.14172	5.09302	1.82233e-18	8.45629e-16	up	-	-	gi|685297808|ref|XP_009139688.1| PREDICTED: uncharacterized protein LOC103863688 [Brassica rapa] 9.0e-09	-	-	-	-	-	-
TRINITY_DN46592_c0_g2	5.96279	0.124872	5.57746	6.19184e-07	3.32707e-05	up	-	-	-	-	-	-	-	-	-
TRINITY_DN38850_c0_g1	10.858	2.90401	1.90264	0.00261894	0.0313663	up	-	-	gi|695051916|ref|XP_009414002.1| PREDICTED: RRP12-like protein [Musa acuminata subsp. malaccensis] 1.6e-08	-	-	-	tr|M0TT20|M0TT20_MUSAM Uncharacterized protein OS=Musa acuminata subsp. malaccensis PE=4 SV=1 1.2e-08	-	-
TRINITY_DN44994_c0_g2	9.07832	0.707317	3.682	9.27292e-11	1.25111e-08	up	PLN00197, PLN00197, beta-amylase; Provisional. 1.02766e-37	-	gi|743777091|ref|XP_010918964.1| PREDICTED: beta-amylase 1, chloroplastic [Elaeis guineensis] 2.9e-34	gi|530279214|gb|KF184703.1| Saccharum hybrid cultivar R570 clone BAC 185C01 complete sequence 7.03026e-54	pfam01373, Glyco_hydro_14, Glycosyl hydrolase family 14. This family are beta amylases. 2.63639e-09	sp|Q9LIR6|BAM1_ARATH Beta-amylase 1, chloroplastic OS=Arabidopsis thaliana GN=BAM1 PE=1 SV=1 8.89834e-34	tr|A0A076L2F8|A0A076L2F8_TOBAC Beta-amylase OS=Nicotiana tabacum PE=2 SV=1 1.9e-33	GO:0000272, polysaccharide catabolic process;GO:0005634, nucleus;GO:0005829, cytosol;GO:0005983, starch catabolic process;GO:0009414, response to water deprivation;GO:0009507, chloroplast;GO:0016161, beta-amylase activity	-
TRINITY_DN71245_c1_g4	103.42	48.5959	1.08961	0.00152223	0.0208244	up	-	-	gi|720081632|ref|XP_010242341.1| PREDICTED: homeobox-leucine zipper protein HAT5-like [Nelumbo nucifera] 3.1e-12	-	-	-	tr|A0A068V4R4|A0A068V4R4_COFCA Uncharacterized protein OS=Coffea canephora GN=GSCOC_T00042333001 PE=4 SV=1 9.9e-11	GO:0003700, DNA binding transcription factor activity;GO:0005634, nucleus;GO:0043565, sequence-specific DNA binding	-
TRINITY_DN49009_c0_g2	9.11046	4.21036	1.11358	0.00398883	0.0428581	up	-	-	-	-	-	-	-	-	-
TRINITY_DN50507_c2_g1	124.53	46.7879	1.41229	0.000211584	0.00444341	up	cd10233, HSPA1-2_6-8-like_NBD, Nucleotide-binding domain of HSPA1-A, -B, -L, HSPA-2, -6, -7, -8, and similar proteins. This subfamily includes human HSPA1A (70-kDa heat shock protein 1A, also known as HSP72; HSPA1; HSP70I; HSPA1B; HSP70-1; HSP70-1A), HSPA1B (70-kDa heat shock protein 1B, also known as HSPA1A; HSP70-2; HSP70-1B), and HSPA1L (70-kDa heat shock protein 1-like, also known as HSP70T; …	KOG0101, KOG0101, KOG0101, Molecular chaperones HSP70/HSC70, HSP70 superfamily [Posttranslational modification, protein turnover, chaperones]. 1.22743e-68	gi|920683122|gb|KOM29894.1| hypothetical protein LR48_Vigan831s001200 [Vigna angularis] 1.1e-66	gi|672165705|ref|XM_008804544.1| PREDICTED: Phoenix dactylifera probable mediator of RNA polymerase II transcription subunit 37c (LOC103716519), mRNA 1.90621e-132	pfam00012, HSP70, Hsp70 protein. Hsp70 chaperones help to fold many proteins. Hsp70 assisted folding involves repeated cycles of substrate binding and release. Hsp70 activity is ATP dependent. Hsp70 proteins are made up of two regions: the amino terminus is the ATPase domain and the carboxyl terminus is the substrate binding region. 4.17239e-38	sp|P09189|HSP7C_PETHY Heat shock cognate 70 kDa protein OS=Petunia hybrida GN=HSP70 PE=2 SV=1 1.69671e-87	tr|A0A0S3RYE8|A0A0S3RYE8_PHAAN Uncharacterized protein OS=Vigna angularis var. angularis GN=Vigan.04G318600 PE=3 SV=1 8.7e-67	GO:0005524, ATP binding	-
TRINITY_DN50507_c2_g4	223.493	79.8189	1.48543	8.16518e-08	5.59678e-06	up	PTZ00009, PTZ00009, heat shock 70 kDa protein; Provisional. 7.84031e-59	KOG0101, KOG0101, KOG0101, Molecular chaperones HSP70/HSC70, HSP70 superfamily [Posttranslational modification, protein turnover, chaperones]. 2.74741e-60	gi|312282377|dbj|BAJ34054.1| unnamed protein product [Eutrema halophilum] 1.3e-56	gi|1002871689|ref|XM_006663065.2| PREDICTED: Oryza brachyantha heat shock cognate 70 kDa protein 2 (LOC102702507), mRNA 6.69203e-106	pfam00012, HSP70, Hsp70 protein. Hsp70 chaperones help to fold many proteins. Hsp70 assisted folding involves repeated cycles of substrate binding and release. Hsp70 activity is ATP dependent. Hsp70 proteins are made up of two regions: the amino terminus is the ATPase domain and the carboxyl terminus is the substrate binding region. 3.39462e-41	sp|P22953|MD37E_ARATH Probable mediator of RNA polymerase II transcription subunit 37e OS=Arabidopsis thaliana GN=MED37E PE=1 SV=3 1.86096e-72	tr|V4LZ52|V4LZ52_EUTSA Uncharacterized protein OS=Eutrema salsugineum GN=EUTSA_v10020258mg PE=3 SV=1 1.0e-56	GO:0002020, protease binding;GO:0005524, ATP binding;GO:0005618, cell wall;GO:0005634, nucleus;GO:0005730, nucleolus;GO:0005737, cytoplasm;GO:0005774, vacuolar membrane;GO:0005794, Golgi apparatus;GO:0005829, cytosol;GO:0005886, plasma membrane;GO:0006351, transcription, DNA-templated;GO:0006355, regulation of transcription, DNA-templated;GO:0009408, response to heat;GO:0009409, response to cold;…	-
TRINITY_DN51329_c0_g7	7.77291	1.06595	2.86631	9.52767e-06	0.000344915	up	-	-	-	-	-	-	-	-	-
TRINITY_DN51329_c0_g6	7.87649	1.30558	2.59286	1.33923e-09	1.42404e-07	up	-	-	gi|694188379|gb|AIS71930.1| 23 kDa jasmonate-induced protein [Citrullus lanatus] 1.2e-26	-	-	-	tr|A0A097BU21|A0A097BU21_CITLA 23 kDa jasmonate-induced protein OS=Citrullus lanatus PE=2 SV=1 9.5e-27	-	-
TRINITY_DN66698_c1_g2	15.7039	2.52001	2.63963	3.32029e-13	7.02743e-11	up	-	-	gi|148537182|dbj|BAF63482.1| hypothetical protein [Potamogeton distinctus] 6.2e-06	-	-	-	tr|A5LGJ8|A5LGJ8_POTDI Putative uncharacterized protein OS=Potamogeton distinctus PE=2 SV=1 4.7e-06	-	-
TRINITY_DN52136_c1_g1	7.17482	2.25514	1.66973	0.000689167	0.0112837	up	-	-	gi|567893972|ref|XP_006439474.1| hypothetical protein CICLE_v10022806mg [Citrus clementina] 2.7e-08	-	-	-	tr|I3SEG6|I3SEG6_LOTJA Uncharacterized protein OS=Lotus japonicus PE=2 SV=1 2.1e-08	GO:0030001, metal ion transport;GO:0046872, metal ion binding	-
TRINITY_DN50799_c0_g1	8.22802	3.68041	1.16068	0.00333997	0.0375869	up	-	-	-	-	-	-	-	-	-
TRINITY_DN66248_c1_g2	12.8591	4.78062	1.42752	0.00156683	0.0212898	up	-	-	-	gi|694997556|ref|XM_009401720.1| PREDICTED: Musa acuminata subsp. malaccensis homeobox-leucine zipper protein HOX6-like (LOC103984255), mRNA 1.39169e-21	-	-	-	-	-
TRINITY_DN67956_c0_g1	42.8642	1.03016	5.37883	3.16731e-11	4.67116e-09	up	cd01837, SGNH_plant_lipase_like, SGNH_plant_lipase_like, a plant specific subfamily of the SGNH-family of hydrolases, a diverse family of lipases and esterases. The tertiary fold of the enzyme is substantially different from that of the alpha/beta hydrolase family and unique among all known hydrolases; its active site closely resembles the Ser-His-Asp(Glu) triad found in other serine hydrolases. …	-	gi|672107093|ref|XP_008793652.1| PREDICTED: LOW QUALITY PROTEIN: GDSL esterase/lipase At4g01130 [Phoenix dactylifera] 6.1e-25	-	-	sp|Q9M153|GDL61_ARATH GDSL esterase/lipase At4g01130 OS=Arabidopsis thaliana GN=At4g01130 PE=2 SV=1 2.34843e-23	tr|A0A068UJW2|A0A068UJW2_COFCA Uncharacterized protein OS=Coffea canephora GN=GSCOC_T00027797001 PE=4 SV=1 4.3e-23	GO:0005576, extracellular region;GO:0016042, lipid catabolic process;GO:0016788, hydrolase activity, acting on ester bonds	-
TRINITY_DN44091_c0_g1	6.83775	0.987247	2.79204	1.15686e-05	0.000407048	up	-	-	-	-	-	-	-	-	-
TRINITY_DN59707_c3_g2	5.88091	0.587313	3.32384	0.00112959	0.0165711	up	-	-	-	-	-	-	-	-	-
TRINITY_DN59707_c3_g3	7.25314	1.39506	2.37827	2.84017e-06	0.00012409	up	-	-	-	-	-	-	-	-	-
TRINITY_DN55316_c3_g1	7.40003	1.62785	2.18456	0.000807264	0.0127499	up	-	-	-	-	-	-	-	-	-
TRINITY_DN63248_c0_g1	7.785	2.84732	1.45109	0.00378535	0.0411745	up	PLN02333, PLN02333, glucose-6-phosphate 1-dehydrogenase. 2.62997e-10	-	gi|672205861|ref|XP_008779275.1| PREDICTED: glucose-6-phosphate 1-dehydrogenase 2, chloroplastic-like, partial [Phoenix dactylifera] 5.3e-08	-	-	sp|Q9FY99|G6PD2_ARATH Glucose-6-phosphate 1-dehydrogenase 2, chloroplastic OS=Arabidopsis thaliana GN=At5g13110 PE=1 SV=2 4.10454e-09	tr|A0A0C9RLX4|A0A0C9RLX4_9SPER Glucose-6-phosphate 1-dehydrogenase OS=Wollemia nobilis PE=3 SV=1 6.8e-08	GO:0004345, glucose-6-phosphate dehydrogenase activity;GO:0006006, glucose metabolic process;GO:0006098, pentose-phosphate shunt;GO:0009051, pentose-phosphate shunt, oxidative branch;GO:0009507, chloroplast;GO:0009570, chloroplast stroma;GO:0050661, NADP binding	-
TRINITY_DN62957_c2_g2	37.7977	14.8013	1.35257	0.00139468	0.0195127	up	-	-	gi|22001329|gb|AAM88397.1|AF525880_1 cysteine proteinase inhibitor [Colocasia esculenta] 3.5e-09	gi|22001328|gb|AF525880.1| Colocasia esculenta cysteine proteinase inhibitor (CPI) mRNA, complete cds 7.19992e-47	-	sp|Q0JNR2|CYT12_ORYSJ Cysteine proteinase inhibitor 12 OS=Oryza sativa subsp. japonica GN=Os01g0270100 PE=2 SV=1 5.13693e-07	tr|Q8L5J8|Q8L5J8_COLES Cysteine proteinase inhibitor OS=Colocasia esculenta GN=CPI PE=1 SV=1 2.6e-09	GO:0004869, cysteine-type endopeptidase inhibitor activity;GO:0005576, extracellular region;GO:0006952, defense response	-
TRINITY_DN58892_c0_g2	52.5235	8.10314	2.69641	2.00096e-15	6.13029e-13	up	-	-	gi|743776830|ref|XP_010918827.1| PREDICTED: rubisco accumulation factor 1, chloroplastic-like [Elaeis guineensis] 4.5e-21	-	-	sp|B4FR29|RAF1_MAIZE Rubisco accumulation factor 1, chloroplastic OS=Zea mays GN=RAF1 PE=1 SV=1 1.35656e-20	tr|M0RSY6|M0RSY6_MUSAM Uncharacterized protein OS=Musa acuminata subsp. malaccensis PE=4 SV=1 2.7e-18	GO:0009507, chloroplast	-
TRINITY_DN58892_c0_g1	65.8126	13.0788	2.33113	1.85315e-09	1.89773e-07	up	-	-	gi|672193131|ref|XP_008775953.1| PREDICTED: LOW QUALITY PROTEIN: rubisco accumulation factor 1, chloroplastic-like [Phoenix dactylifera] 2.3e-25	gi|743776829|ref|XM_010920525.1| PREDICTED: Elaeis guineensis rubisco accumulation factor 1, chloroplastic-like (LOC105043104), mRNA 2.90616e-56	-	sp|Q9LKR8|RAF1_ARATH Rubisco accumulation factor 1, chloroplastic OS=Arabidopsis thaliana GN=RAF1 PE=2 SV=1 1.74789e-25	tr|B9I5M2|B9I5M2_POPTR Uncharacterized protein OS=Populus trichocarpa GN=POPTR_0013s04210g PE=4 SV=1 3.6e-23	GO:0009507, chloroplast;GO:0009570, chloroplast stroma	-
TRINITY_DN51992_c0_g1	15.5256	7.64834	1.02143	0.00279409	0.0327879	up	COG1358, RPL8A, Ribosomal protein HS6-type (S12/L30/L7a) [Translation, ribosomal structure and biogenesis]. 2.73683e-17	KOG3167, KOG3167, KOG3167, Box H/ACA snoRNP component, involved in ribosomal RNA pseudouridinylation [RNA processing and modification]. 3.98779e-48	gi|719967416|ref|XP_010261797.1| PREDICTED: H/ACA ribonucleoprotein complex subunit 2-like protein [Nelumbo nucifera] 2.6e-68	-	pfam01248, Ribosomal_L7Ae, Ribosomal protein L7Ae/L30e/S12e/Gadd45 family. This family includes: Ribosomal L7A from metazoa, Ribosomal L8-A and L8-B from fungi, 30S ribosomal protein HS6 from archaebacteria, 40S ribosomal protein S12 from eukaryotes, Ribosomal protein L30 from eukaryotes and archaebacteria. Gadd45 and MyD118. 1.87024e-12	sp|Q9LEY9|NHP2_ARATH H/ACA ribonucleoprotein complex subunit 2-like protein OS=Arabidopsis thaliana GN=At5g08180 PE=1 SV=1 2.19395e-76	tr|A0A068TQA5|A0A068TQA5_COFCA Uncharacterized protein OS=Coffea canephora GN=GSCOC_T00022630001 PE=4 SV=1 4.9e-67	GO:0000469, cleavage involved in rRNA processing;GO:0000470, maturation of LSU-rRNA;GO:0003723, RNA binding;GO:0005730, nucleolus;GO:0005732, small nucleolar ribonucleoprotein complex;GO:0006412, translation;GO:0030515, snoRNA binding;GO:0031118, rRNA pseudouridine synthesis;GO:0031120, snRNA pseudouridine synthesis;GO:0031429, box H/ACA snoRNP complex;GO:0034513, box H/ACA snoRNA binding	K11129-ko03008 Ribosome biogenesis in eukaryotes
TRINITY_DN57483_c0_g1	18.0354	0.0764503	7.88209	5.72894e-09	5.25531e-07	up	-	-	-	-	-	-	-	-	-
TRINITY_DN69494_c1_g3	10.3944	2.43698	2.09264	1.86361e-07	1.16115e-05	up	-	-	gi|672139843|ref|XP_008793719.1| PREDICTED: uncharacterized protein LOC103709945 [Phoenix dactylifera] 1.3e-84	gi|1002851327|ref|XM_015836016.1| PREDICTED: Oryza brachyantha uncharacterized LOC102709173 (LOC102709173), partial mRNA 8.4882e-68	-	-	tr|A0A067K4F9|A0A067K4F9_JATCU Uncharacterized protein OS=Jatropha curcas GN=JCGZ_17827 PE=3 SV=1 5.7e-80	GO:0004553, hydrolase activity, hydrolyzing O-glycosyl compounds;GO:0005975, carbohydrate metabolic process	-
TRINITY_DN75885_c4_g2	27.4606	10.6101	1.37193	3.65607e-05	0.00106536	up	PLN02219, PLN02219, probable galactinol--sucrose galactosyltransferase 2. 6.89575e-101	-	gi|720004060|ref|XP_010257201.1| PREDICTED: probable galactinol--sucrose galactosyltransferase 2 [Nelumbo nucifera] 5.9e-84	gi|326531213|dbj|AK373761.1| Hordeum vulgare subsp. vulgare mRNA for predicted protein, partial cds, clone: NIASHv3043B01 6.77736e-127	pfam05691, Raffinose_syn, Raffinose synthase or seed imbibition protein Sip1. This family consists of several raffinose synthase proteins, also known as seed imbibition (Sip1) proteins. Raffinose (O-alpha- D-galactopyranosyl- (1--;6)- O-alpha- D-glucopyranosyl-(1<--;2)- O-beta- D-fructofuranoside) is a widespread oligosaccharide in plant seeds and other tissues. Raffinose synthase (EC:2.4.1.82) i…	sp|Q94A08|RFS2_ARATH Probable galactinol--sucrose galactosyltransferase 2 OS=Arabidopsis thaliana GN=RFS2 PE=2 SV=2 1.93691e-92	tr|M0TDX6|M0TDX6_MUSAM Uncharacterized protein OS=Musa acuminata subsp. malaccensis PE=4 SV=1 4.5e-84	GO:0003824, catalytic activity;GO:0006979, response to oxidative stress;GO:0009506, plasmodesma;GO:0016757, transferase activity, transferring glycosyl groups;GO:0034484, raffinose catabolic process;GO:0052692, raffinose alpha-galactosidase activity;GO:0080167, response to karrikin	-
TRINITY_DN75885_c4_g1	8.20372	1.88042	2.12523	0.00250875	0.0303701	up	PLN02219, PLN02219, probable galactinol--sucrose galactosyltransferase 2. 5.15677e-40	-	gi|566174562|ref|XP_006381014.1| hypothetical protein POPTR_0006s05130g [Populus trichocarpa] 4.0e-32	-	pfam05691, Raffinose_syn, Raffinose synthase or seed imbibition protein Sip1. This family consists of several raffinose synthase proteins, also known as seed imbibition (Sip1) proteins. Raffinose (O-alpha- D-galactopyranosyl- (1--;6)- O-alpha- D-glucopyranosyl-(1<--;2)- O-beta- D-fructofuranoside) is a widespread oligosaccharide in plant seeds and other tissues. Raffinose synthase (EC:2.4.1.82) i…	sp|Q94A08|RFS2_ARATH Probable galactinol--sucrose galactosyltransferase 2 OS=Arabidopsis thaliana GN=RFS2 PE=2 SV=2 4.8888e-35	tr|U5G931|U5G931_POPTR Uncharacterized protein OS=Populus trichocarpa GN=POPTR_0006s05130g PE=4 SV=1 3.0e-32	GO:0003824, catalytic activity;GO:0006979, response to oxidative stress;GO:0009506, plasmodesma;GO:0016757, transferase activity, transferring glycosyl groups;GO:0034484, raffinose catabolic process;GO:0052692, raffinose alpha-galactosidase activity;GO:0080167, response to karrikin	-
TRINITY_DN67575_c1_g1	9.26967	2.88845	1.68222	0.00285707	0.033324	up	pfam00083, Sugar_tr, Sugar (and other) transporter. 3.06483e-51	KOG0254, KOG0254, KOG0254, Predicted transporter (major facilitator superfamily) [General function prediction only]. 1.3122e-46	gi|743771133|ref|XP_010915854.1| PREDICTED: probable plastidic glucose transporter 2 [Elaeis guineensis] 4.0e-183	gi|764508094|ref|XM_004287344.2| PREDICTED: Fragaria vesca subsp. vesca probable plastidic glucose transporter 2 (LOC101293125), transcript variant X2, mRNA 7.08732e-133	pfam00083, Sugar_tr, Sugar (and other) transporter. 7.32213e-52	sp|Q9FYG3|PLST2_ARATH Probable plastidic glucose transporter 2 OS=Arabidopsis thaliana GN=At1g67300 PE=2 SV=1 0.0	tr|M0RIB9|M0RIB9_MUSAM Uncharacterized protein OS=Musa acuminata subsp. malaccensis PE=3 SV=1 3.5e-179	GO:0008643, carbohydrate transport;GO:0016021, integral component of membrane;GO:0031969, chloroplast membrane	-
TRINITY_DN67613_c2_g3	16.6187	4.3945	1.91904	7.17563e-05	0.00186155	up	-	-	-	-	-	-	-	-	-
TRINITY_DN34609_c0_g1	10.3127	3.21314	1.68236	0.00487751	0.0496548	up	PLN03140, PLN03140, ABC transporter G family member; Provisional. 5.45455e-08	KOG0065, KOG0065, KOG0065, Pleiotropic drug resistance proteins (PDR1-15), ABC superfamily [Secondary metabolites biosynthesis, transport and catabolism]. 1.64506e-08	gi|218201551|gb|EEC83978.1| hypothetical protein OsI_30122 [Oryza sativa Indica Group] 5.6e-14	-	-	sp|Q8GU82|AB45G_ORYSJ ABC transporter G family member 45 OS=Oryza sativa subsp. japonica GN=ABCG45 PE=2 SV=2 2.33985e-19	tr|A0A0D9XAF4|A0A0D9XAF4_9ORYZ Uncharacterized protein OS=Leersia perrieri PE=4 SV=1 1.9e-14	GO:0005524, ATP binding;GO:0006810, transport;GO:0016021, integral component of membrane;GO:0016887, ATPase activity	-
TRINITY_DN70995_c1_g1	21.1889	1.33947	3.98357	3.32436e-08	2.5322e-06	up	smart00417, H4, Histone H4. 5.287e-12	KOG3467, KOG3467, KOG3467, Histone H4 [Chromatin structure and dynamics]. 2.64114e-12	gi|108705888|gb|ABF93683.1| Histone H4, putative, expressed [Oryza sativa Japonica Group] 3.3e-06	gi|702498996|ref|XM_010039546.1| PREDICTED: Eucalyptus grandis histone H4 (LOC104426480), mRNA 1.32384e-51	-	sp|P83865|H4_LITVA Histone H4 OS=Litopenaeus vannamei PE=1 SV=2 1.87735e-10	tr|U5D084|U5D084_AMBTC Histone H4 OS=Amborella trichopoda GN=AMTR_s00001p00271490 PE=3 SV=1 2.5e-06	GO:0000786, nucleosome;GO:0003677, DNA binding;GO:0005634, nucleus;GO:0005730, nucleolus;GO:0005774, vacuolar membrane;GO:0005829, cytosol;GO:0005886, plasma membrane;GO:0006334, nucleosome assembly;GO:0006352, DNA-templated transcription, initiation;GO:0009506, plasmodesma;GO:0009507, chloroplast;GO:0009579, thylakoid;GO:0042742, defense response to bacterium	-
TRINITY_DN48251_c1_g3	5.29285	0.0203285	8.0244	3.48101e-08	2.63344e-06	up	-	-	-	-	-	-	-	-	-
TRINITY_DN60796_c0_g1	6.92477	1.61584	2.09948	0.00069208	0.011319	up	-	-	-	-	-	-	-	-	-
TRINITY_DN72459_c1_g6	8.07892	2.20604	1.8727	0.000210652	0.00442599	up	pfam03469, XH, XH domain. The XH (rice gene X Homology) domain is found in a family of plant proteins including gene X. The molecular function of these proteins is unknown. However these proteins usually contain an XS domain that is also found in the PTGS protein SGS3. This domain contains a conserved glutamate residue that may be functionally important. 6.58771e-27	-	gi|743892030|ref|XP_010911457.1| PREDICTED: factor of DNA methylation 5-like [Elaeis guineensis] 1.2e-16	gi|923818712|ref|XM_013837950.1| PREDICTED: Brassica napus factor of DNA methylation 4-like (LOC106397360), mRNA 1.42484e-13	pfam03469, XH, XH domain. The XH (rice gene X Homology) domain is found in a family of plant proteins including gene X. The molecular function of these proteins is unknown. However these proteins usually contain an XS domain that is also found in the PTGS protein SGS3. This domain contains a conserved glutamate residue that may be functionally important. 1.57386e-27	sp|F4JH53|FDM2_ARATH Factor of DNA methylation 2 OS=Arabidopsis thaliana GN=FDM2 PE=1 SV=1 1.64625e-16	tr|A5BSI8|A5BSI8_VITVI Putative uncharacterized protein OS=Vitis vinifera GN=VITISV_021077 PE=4 SV=1 8.9e-17	GO:0004526, ribonuclease P activity;GO:0005655, nucleolar ribonuclease P complex;GO:0031047, gene silencing by RNA;GO:0080188, RNA-directed DNA methylation;GO:0090502, RNA phosphodiester bond hydrolysis, endonucleolytic	-
TRINITY_DN51156_c0_g1	6.25425	1.37929	2.18091	0.000182821	0.00395008	up	-	-	-	-	-	-	-	-	-
TRINITY_DN43744_c0_g1	10.1709	3.51026	1.5348	0.00154004	0.0209903	up	-	-	-	-	-	-	-	-	-
TRINITY_DN64093_c0_g1	10.9133	3.27583	1.73616	0.000140853	0.00319846	up	-	-	-	gi|720015968|ref|XR_735592.1| PREDICTED: Nelumbo nucifera uncharacterized LOC104599947 (LOC104599947), ncRNA 8.19308e-41	-	-	-	-	-
TRINITY_DN53522_c4_g2	6.37983	1.64115	1.95881	0.00169512	0.0225671	up	-	-	-	-	-	-	-	-	-
TRINITY_DN58190_c1_g2	5.79788	1.2122	2.2579	3.10034e-07	1.81161e-05	up	-	-	gi|731344879|ref|XP_010683641.1| PREDICTED: uncharacterized protein LOC104898285 [Beta vulgaris subsp. vulgaris] 2.2e-19	-	-	-	tr|A0A0J8EU32|A0A0J8EU32_BETVU Uncharacterized protein OS=Beta vulgaris subsp. vulgaris GN=BVRB_7g158680 PE=4 SV=1 1.7e-19	-	-
TRINITY_DN74187_c5_g1	7.37254	0.934421	2.98002	1.67005e-11	2.59407e-09	up	-	-	-	-	-	-	-	-	-
TRINITY_DN74187_c5_g2	6.22447	0.58796	3.40416	1.14286e-16	4.19699e-14	up	cd00200, WD40, WD40 domain, found in a number of eukaryotic proteins that cover a wide variety of functions including adaptor/regulatory modules in signal transduction, pre-mRNA processing and cytoskeleton assembly; typically contains a GH dipeptide 11-24 residues from its N-terminus and the WD dipeptide at its C-terminus and is 40 residues long, hence the name WD40; between GH and WD lies a cons…	KOG0306, KOG0306, KOG0306, WD40-repeat-containing subunit of the 18S rRNA processing complex [RNA processing and modification]. 1.97807e-173	gi|595816000|ref|XP_007203994.1| hypothetical protein PRUPE_ppa000936mg [Prunus persica] 7.4e-259	gi|595815999|ref|XM_007203932.1| Prunus persica hypothetical protein (PRUPE_ppa000936mg) mRNA, complete cds 4.14006e-135	pfam00400, WD40, WD domain, G-beta repeat. 7.76216e-06	sp|Q8BHB4|WDR3_MOUSE WD repeat-containing protein 3 OS=Mus musculus GN=Wdr3 PE=1 SV=1 2.05566e-166	tr|M5W7F6|M5W7F6_PRUPE Uncharacterized protein OS=Prunus persica GN=PRUPE_ppa000936mg PE=4 SV=1 5.6e-259	GO:0000462, maturation of SSU-rRNA from tricistronic rRNA transcript (SSU-rRNA, 5.8S rRNA, LSU-rRNA);GO:0005634, nucleus;GO:0005730, nucleolus;GO:0030515, snoRNA binding;GO:0031965, nuclear membrane;GO:0032040, small-subunit processome;GO:0034388, Pwp2p-containing subcomplex of 90S preribosome	K14556-ko03008 Ribosome biogenesis in eukaryotes
TRINITY_DN70576_c2_g2	7.34133	2.97626	1.30254	0.00051026	0.00892594	up	-	-	-	-	-	-	-	-	-
TRINITY_DN57093_c0_g1	12.3807	3.53852	1.80688	0.000431877	0.00781486	up	PLN02687, PLN02687, flavonoid 3'-monooxygenase. 6.33113e-46	KOG0156, KOG0156, KOG0156, Cytochrome P450 CYP2 subfamily [Secondary metabolites biosynthesis, transport and catabolism]. 5.77255e-30	gi|326487732|dbj|BAK05538.1| predicted protein [Hordeum vulgare subsp. vulgare] 7.8e-60	gi|242084989|ref|XM_002442875.1| Sorghum bicolor hypothetical protein, mRNA 2.9149e-22	pfam00067, p450, Cytochrome P450. Cytochrome P450s are haem-thiolate proteins involved in the oxidative degradation of various compounds. They are particularly well known for their role in the degradation of environmental toxins and mutagens. They can be divided into 4 classes, according to the method by which electrons from NAD(P)H are delivered to the catalytic site. Sequence conservation is re…	sp|Q42799|C93A2_SOYBN Cytochrome P450 93A2 OS=Glycine max GN=CYP93A2 PE=2 SV=1 4.95274e-63	tr|M0XZD3|M0XZD3_HORVD Uncharacterized protein OS=Hordeum vulgare var. distichum PE=3 SV=1 5.9e-60	GO:0004497, monooxygenase activity;GO:0005506, iron ion binding;GO:0016020, membrane;GO:0016021, integral component of membrane;GO:0016705, oxidoreductase activity, acting on paired donors, with incorporation or reduction of molecular oxygen;GO:0016709, oxidoreductase activity, acting on paired donors, with incorporation or reduction of molecular oxygen, NAD(P)H as one donor, and incorporation of…	-
TRINITY_DN74178_c5_g3	6.10608	1.6961	1.84802	0.00212968	0.0267639	up	-	-	-	-	-	-	-	-	-
TRINITY_DN67220_c0_g4	21.444	10.2843	1.06012	0.0023539	0.0289007	up	cd09617, Peptidase_C12_UCH37_BAP1, Cysteine peptidase C12 containing ubiquitin carboxyl-terminal hydrolase (UCH) families UCH37 (UCH-L5) and BAP1. This ubiquitin C-terminal hydrolase (UCH) family includes UCH37 (also known as UCH-L5) and BRCA1-associated protein-1 (BAP1). They contain a UCH catalytic domain as well as an additional C-terminal extension which plays a role in protein-protein intera…	KOG2778, KOG2778, KOG2778, Ubiquitin C-terminal hydrolase [Posttranslational modification, protein turnover, chaperones]. 1.37556e-83	gi|672140863|ref|XP_008794248.1| PREDICTED: ubiquitin carboxyl-terminal hydrolase isozyme L5-like [Phoenix dactylifera] 1.6e-112	gi|694320786|ref|XM_009353294.1| PREDICTED: Pyrus x bretschneideri ubiquitin carboxyl-terminal hydrolase isozyme L5 (LOC103943096), mRNA 3.27164e-82	pfam01088, Peptidase_C12, Ubiquitin carboxyl-terminal hydrolase, family 1. 1.24887e-26	sp|O04482|UCH2_ARATH Ubiquitin carboxyl-terminal hydrolase 2 OS=Arabidopsis thaliana GN=UCH2 PE=1 SV=1 5.28235e-120	tr|A5AU65|A5AU65_VITVI Ubiquitin carboxyl-terminal hydrolase OS=Vitis vinifera GN=VIT_04s0044g02040 PE=3 SV=1 3.1e-111	GO:0004843, thiol-dependent ubiquitin-specific protease activity;GO:0005634, nucleus;GO:0005737, cytoplasm;GO:0006511, ubiquitin-dependent protein catabolic process;GO:0010016, shoot system morphogenesis;GO:0016579, protein deubiquitination;GO:0048366, leaf development	-
TRINITY_DN61354_c0_g1	15.1818	4.41626	1.78145	5.85599e-05	0.0015695	up	-	-	-	-	-	-	-	-	-
TRINITY_DN61300_c1_g1	5.30566	0.776787	2.77194	1.48818e-05	0.000505287	up	-	-	gi|672177830|ref|XP_008809023.1| PREDICTED: F-box/kelch-repeat protein At1g80440-like [Phoenix dactylifera] 7.4e-36	-	-	sp|Q9LMR5|FK126_ARATH F-box/kelch-repeat protein At1g15670 OS=Arabidopsis thaliana GN=At1g15670 PE=2 SV=1 1.61295e-17	tr|F6HX30|F6HX30_VITVI Putative uncharacterized protein OS=Vitis vinifera GN=VIT_09s0002g04930 PE=4 SV=1 1.1e-28	GO:0005829, cytosol;GO:0080037, negative regulation of cytokinin-activated signaling pathway;GO:2000762, regulation of phenylpropanoid metabolic process	-
TRINITY_DN69452_c0_g1	41.2039	6.45081	2.67523	8.84354e-07	4.53861e-05	up	cd01958, HPS_like, HPS_like: Hydrophobic Protein from Soybean (HPS)-like subfamily; composed of proteins with similarity to HPS, a small hydrophobic protein with unknown function related to cereal-type alpha-amylase inhibitors and lipid transfer proteins. In addition to HPS, members of this subfamily include a hybrid proline-rich protein (HyPRP) from maize, a dark-inducible protein (LeDI-2) from …	-	gi|226495413|ref|NP_001151721.1| uncharacterized protein LOC100285357 precursor [Zea mays] 2.6e-23	gi|960476536|ref|XM_003572734.3| PREDICTED: Brachypodium distachyon 14 kDa proline-rich protein DC2.15-like (LOC100838009), mRNA 3.61531e-20	pfam14547, Hydrophob_seed, Hydrophobic seed protein. This domain has a four-helix bundle structure. It contains four disulfide bonds, of which three function to keep the C- and N-terminal parts of the molecule in place. 4.5781e-22	sp|P14009|14KD_DAUCA 14 kDa proline-rich protein DC2.15 OS=Daucus carota PE=2 SV=1 2.60682e-25	tr|B6U436|B6U436_MAIZE Cortical cell-delineating protein OS=Zea mays PE=2 SV=1 2.0e-23	GO:0016021, integral component of membrane	-
TRINITY_DN61918_c2_g2	5.51263	0.789285	2.80412	9.13685e-07	4.66324e-05	up	-	-	-	-	-	-	-	-	-
TRINITY_DN49685_c1_g1	12.8461	0.534083	4.58813	2.19555e-11	3.34475e-09	up	-	-	-	-	-	-	-	-	-
TRINITY_DN69627_c0_g1	26.2881	12.6921	1.05048	0.00336738	0.037796	up	-	-	gi|672208098|ref|XP_008780049.1| PREDICTED: probable metal-nicotianamine transporter YSL6, partial [Phoenix dactylifera] 6.1e-45	gi|565465578|ref|XM_006290622.1| Capsella rubella hypothetical protein (CARUB_v10016778mg) mRNA, complete cds 5.12115e-49	-	sp|Q6R3K6|YSL6_ARATH Probable metal-nicotianamine transporter YSL6 OS=Arabidopsis thaliana GN=YSL6 PE=2 SV=2 2.5101e-50	tr|A0A061EDY5|A0A061EDY5_THECC YELLOW STRIPE like 6 OS=Theobroma cacao GN=TCM_017257 PE=4 SV=1 6.7e-44	GO:0005774, vacuolar membrane;GO:0016021, integral component of membrane;GO:0055085, transmembrane transport	-
TRINITY_DN73741_c2_g1	1243.98	356.048	1.80482	3.17192e-06	0.000136086	up	-	-	-	gi|960487146|ref|XM_003576217.3| PREDICTED: Brachypodium distachyon glycine-rich RNA-binding protein 1-like (LOC100825748), mRNA 4.57013e-16	-	-	-	-	-
TRINITY_DN62186_c1_g1	13.2229	3.7469	1.81927	0.00205339	0.0260234	up	-	-	-	-	-	-	-	-	-
TRINITY_DN64521_c0_g1	5.26821	1.10783	2.24958	1.93846e-05	0.000631381	up	-	-	-	-	-	-	-	-	-
TRINITY_DN75165_c2_g2	5.00466	0.994603	2.33108	5.73728e-07	3.1145e-05	up	-	KOG2076, KOG2076, KOG2076, RNA polymerase III transcription factor TFIIIC [Transcription]. 1.71589e-39	gi|695065128|ref|XP_009421146.1| PREDICTED: general transcription factor 3C polypeptide 3 isoform X1 [Musa acuminata subsp. malaccensis] 2.9e-73	-	-	sp|Q9Y5Q9|TF3C3_HUMAN General transcription factor 3C polypeptide 3 OS=Homo sapiens GN=GTF3C3 PE=1 SV=1 4.91995e-20	tr|M0RH76|M0RH76_MUSAM Uncharacterized protein OS=Musa acuminata subsp. malaccensis PE=4 SV=1 2.2e-73	GO:0000127, transcription factor TFIIIC complex;GO:0003677, DNA binding;GO:0005634, nucleus;GO:0005654, nucleoplasm;GO:0005730, nucleolus;GO:0006351, transcription, DNA-templated;GO:0006383, transcription by RNA polymerase III;GO:0031965, nuclear membrane;GO:0042791, 5S class rRNA transcription by RNA polymerase III;GO:0042797, tRNA transcription by RNA polymerase III	-
TRINITY_DN55332_c4_g3	43.4722	9.11157	2.25432	0.00013298	0.00305662	up	cd06410, PB1_UP2, Uncharacterized protein 2. The PB1 domain is a modular domain mediating specific protein-protein interaction which play a role in many critical cell processes such as osteoclastogenesis, angiogenesis, early cardiovascular development, and cell polarity. A canonical PB1-PB1 interaction, which involves heterodimerization of two PB1 domains, is required for the formation of macromo…	-	gi|695072821|ref|XP_009383548.1| PREDICTED: uncharacterized protein LOC103971280 [Musa acuminata subsp. malaccensis] 1.1e-18	-	-	-	tr|M0RRR4|M0RRR4_MUSAM Uncharacterized protein OS=Musa acuminata subsp. malaccensis PE=4 SV=1 8.6e-19	-	-
TRINITY_DN47420_c2_g1	7.4355	0.166497	5.48087	1.1395e-11	1.82361e-09	up	PLN03077, PLN03077, Protein ECB2; Provisional. 7.41858e-82	-	gi|720030639|ref|XP_010265577.1| PREDICTED: pentatricopeptide repeat-containing protein At1g31430-like [Nelumbo nucifera] 9.9e-140	-	-	sp|Q9SZT8|PP354_ARATH Pentatricopeptide repeat-containing protein ELI1, chloroplastic OS=Arabidopsis thaliana GN=ELI1 PE=3 SV=1 5.83399e-99	tr|F6HP73|F6HP73_VITVI Putative uncharacterized protein OS=Vitis vinifera GN=VIT_16s0100g00280 PE=4 SV=1 4.0e-133	GO:0003723, RNA binding;GO:0006397, mRNA processing;GO:0008270, zinc ion binding;GO:0009507, chloroplast;GO:1900865, chloroplast RNA modification	-
TRINITY_DN53200_c0_g3	65.7092	0.326416	7.65324	3.22446e-12	5.70348e-10	up	-	-	-	gi|37779708|gb|AY191305.1| Pinellia ternata lectin mRNA, complete cds 1.0495e-133	-	-	-	-	-
TRINITY_DN53200_c0_g2	44.6789	0.408971	6.77145	0.000623436	0.0104429	up	-	-	-	gi|38893006|gb|AY451854.1| Pinellia ternata mannose-binding lectin PTA gene, complete cds 2.03195e-126	-	-	-	-	-
TRINITY_DN51066_c1_g1	15.303	2.83971	2.43	0.0037515	0.0408985	up	-	-	-	gi|937928473|dbj|AP014964.1| Oryza sativa Japonica Group DNA, chromosome 8, cultivar: Nipponbare, complete sequence 1.29765e-17	-	-	-	-	-
TRINITY_DN65555_c0_g3	7.14068	0.994211	2.84444	0.00445905	0.0464392	up	-	-	gi|743783925|ref|XP_010921524.1| PREDICTED: BRCT domain-containing protein At4g02110 [Elaeis guineensis] 5.3e-21	-	-	-	tr|A0A0A9EWM8|A0A0A9EWM8_ARUDO Uncharacterized protein OS=Arundo donax PE=4 SV=1 5.9e-20	GO:0008270, zinc ion binding	-
TRINITY_DN73293_c2_g3	8.90342	1.28737	2.78993	3.798e-09	3.65323e-07	up	-	-	-	-	-	-	-	-	-
TRINITY_DN56315_c1_g2	25.8521	6.18104	2.06436	7.34128e-07	3.86602e-05	up	-	-	-	-	-	-	-	-	-
TRINITY_DN54703_c0_g7	23.9524	8.4182	1.50859	2.25117e-05	0.000711706	up	-	-	-	-	-	-	-	-	-
TRINITY_DN34434_c0_g1	7.14032	1.13465	2.65374	0.00158868	0.0215236	up	-	-	-	-	-	-	-	-	-
TRINITY_DN74602_c4_g1	7.43075	2.62164	1.50304	0.00100169	0.0151002	up	-	KOG2339, KOG2339, KOG2339, Uncharacterized conserved protein [Function unknown]. 9.63136e-08	gi|720010048|ref|XP_010259121.1| PREDICTED: multisubstrate pseudouridine synthase 7-like isoform X2 [Nelumbo nucifera] 9.0e-12	gi|720010047|ref|XM_010260819.1| PREDICTED: Nelumbo nucifera multisubstrate pseudouridine synthase 7-like (LOC104598649), transcript variant X2, mRNA 5.31849e-18	-	-	tr|F6HTS9|F6HTS9_VITVI Putative uncharacterized protein OS=Vitis vinifera GN=VIT_14s0030g01850 PE=4 SV=1 3.4e-11	GO:0001522, pseudouridine synthesis;GO:0003723, RNA binding;GO:0005634, nucleus;GO:0009982, pseudouridine synthase activity	-
TRINITY_DN64480_c0_g1	11.8479	5.15063	1.20181	0.000637582	0.0106396	up	pfam08536, Whirly, Whirly transcription factor. This family contains the plant whirly transcription factors. 2.8986e-60	-	gi|743769713|ref|XP_010915147.1| PREDICTED: single-stranded DNA-binding protein WHY1, chloroplastic-like isoform X4 [Elaeis guineensis] 1.9e-94	gi|1029021954|ref|XM_016819286.1| PREDICTED: Gossypium hirsutum single-stranded DNA-binding protein WHY1, chloroplastic-like (LOC107894079), transcript variant X2, mRNA 1.55568e-57	pfam08536, Whirly, Whirly transcription factor. This family contains the plant whirly transcription factors. 6.92499e-61	sp|Q9LL85|WHY1_SOLTU Single-stranded DNA-binding protein WHY1, chloroplastic OS=Solanum tuberosum GN=WHY1 PE=1 SV=1 8.37205e-104	tr|M0RK35|M0RK35_MUSAM Uncharacterized protein OS=Musa acuminata subsp. malaccensis PE=4 SV=1 3.4e-91	GO:0003677, DNA binding;GO:0003700, DNA binding transcription factor activity;GO:0005634, nucleus;GO:0006351, transcription, DNA-templated;GO:0006355, regulation of transcription, DNA-templated;GO:0009507, chloroplast;GO:0043565, sequence-specific DNA binding;GO:0045893, positive regulation of transcription, DNA-templated;GO:0050832, defense response to fungus	-
TRINITY_DN66954_c1_g5	21.3749	7.9891	1.41981	0.00346455	0.0385934	up	-	-	-	-	-	-	-	-	-
TRINITY_DN67855_c0_g2	9.02877	3.59083	1.33021	9.02226e-06	0.000329474	up	COG1224, TIP49, DNA helicase TIP49, TBP-interacting protein [Transcription]. 2.6577e-97	KOG2680, KOG2680, KOG2680, DNA helicase TIP49, TBP-interacting protein [Transcription]. 1.92777e-162	gi|743860936|ref|XP_010943144.1| PREDICTED: ruvB-like 2 [Elaeis guineensis] 3.8e-146	gi|1002862378|ref|XM_006657821.2| PREDICTED: Oryza brachyantha ruvB-like 2 (LOC102716145), mRNA 0.0	pfam06068, TIP49, TIP49 C-terminus. This family consists of the C-terminal region of several eukaryotic and archaeal RuvB-like 1 (Pontin or TIP49a) and RuvB-like 2 (Reptin or TIP49b) proteins. The N-terminal domain contains the pfam00004 domain. In zebrafish, the liebeskummer (lik) mutation, causes development of hyperplastic embryonic hearts. lik encodes Reptin, a component of a DNA-stimulated A…	sp|Q9DE27|RUVB2_XENLA RuvB-like 2 OS=Xenopus laevis GN=ruvbl2 PE=2 SV=1 1.96698e-155	tr|C5XCF8|C5XCF8_SORBI RuvB-like helicase OS=Sorghum bicolor GN=Sb02g037530 PE=3 SV=1 9.4e-145	GO:0000812, Swr1 complex;GO:0005524, ATP binding;GO:0005634, nucleus;GO:0006281, DNA repair;GO:0006310, DNA recombination;GO:0006351, transcription, DNA-templated;GO:0006355, regulation of transcription, DNA-templated;GO:0043141, ATP-dependent 5'-3' DNA helicase activity;GO:0071339, MLL1 complex	-
TRINITY_DN59512_c0_g1	5.30063	1.35094	1.9722	0.000145946	0.00329388	up	-	-	-	-	-	-	tr|M0SEU1|M0SEU1_MUSAM Uncharacterized protein OS=Musa acuminata subsp. malaccensis PE=4 SV=1 3.9e-09	-	-
TRINITY_DN54309_c0_g1	5.83814	0.926203	2.65611	1.86075e-05	0.000609829	up	-	-	-	-	-	-	-	-	-
TRINITY_DN72675_c1_g3	6.92271	1.68851	2.03559	0.00456426	0.0472686	up	COG0313, COG0313, Predicted methyltransferases [General function prediction only]. 1.6663e-31	-	gi|901801127|gb|KMZ61161.1| Ribosomal RNA small subunit methyltransferase I [Zostera marina] 2.1e-33	-	-	sp|P74038|RSMI_SYNY3 Ribosomal RNA small subunit methyltransferase I OS=Synechocystis sp. (strain PCC 6803 / Kazusa) GN=rsmI PE=3 SV=1 5.23522e-31	tr|A0A0K9NWM5|A0A0K9NWM5_ZOSMR Ribosomal RNA small subunit methyltransferase I OS=Zostera marina GN=ZOSMA_54G00930 PE=3 SV=1 1.6e-33	GO:0000453, enzyme-directed rRNA 2'-O-methylation;GO:0005737, cytoplasm;GO:0008168, methyltransferase activity;GO:0070677, rRNA (cytosine-2'-O-)-methyltransferase activity	-
TRINITY_DN72675_c1_g2	16.1283	4.82299	1.74159	0.000980894	0.0148534	up	-	-	-	-	-	-	-	-	-
TRINITY_DN65606_c0_g1	12.1274	0.293657	5.368	1.25902e-05	0.000437414	up	-	-	-	-	-	-	-	-	-
TRINITY_DN65014_c1_g1	102.496	42.1127	1.28323	0.000188898	0.00406238	up	-	-	gi|672166826|ref|XP_008803348.1| PREDICTED: LOW QUALITY PROTEIN: non-specific phospholipase C2-like [Phoenix dactylifera] 6.2e-38	gi|514787329|ref|XM_004971248.1| PREDICTED: Setaria italica non-specific phospholipase C2 (LOC101755304), mRNA 4.42177e-28	-	sp|O81020|NPC2_ARATH Non-specific phospholipase C2 OS=Arabidopsis thaliana GN=NPC2 PE=2 SV=1 6.76168e-33	tr|A0A067L463|A0A067L463_JATCU Uncharacterized protein OS=Jatropha curcas GN=JCGZ_22783 PE=4 SV=1 9.0e-37	GO:0003993, acid phosphatase activity;GO:0005576, extracellular region;GO:0008152, metabolic process;GO:0009395, phospholipid catabolic process;GO:0016788, hydrolase activity, acting on ester bonds	-
TRINITY_DN70248_c0_g1	212.257	88.6488	1.25964	4.15089e-08	3.08963e-06	up	-	-	gi|743837346|ref|XP_010936368.1| PREDICTED: uncharacterized protein LOC105056005 [Elaeis guineensis] 3.3e-15	gi|702276179|ref|XM_010046142.1| PREDICTED: Eucalyptus grandis protein doublesex (LOC104433408), mRNA 1.68637e-19	-	-	tr|F6HF70|F6HF70_VITVI Putative uncharacterized protein OS=Vitis vinifera GN=VIT_01s0011g00830 PE=4 SV=1 1.9e-15	-	-
TRINITY_DN64278_c0_g3	19.9085	5.15923	1.94815	2.85385e-07	1.68804e-05	up	-	-	gi|695047897|ref|XP_009411841.1| PREDICTED: uncharacterized protein LOC103993479 [Musa acuminata subsp. malaccensis] 6.3e-06	-	-	-	tr|M0TLK5|M0TLK5_MUSAM Uncharacterized protein OS=Musa acuminata subsp. malaccensis PE=4 SV=1 4.8e-06	-	-
TRINITY_DN64278_c0_g1	9.09094	4.05237	1.16566	1.00032e-05	0.000358913	up	-	-	-	-	-	-	-	-	-
TRINITY_DN72101_c4_g4	9.48172	1.73626	2.44917	5.5451e-10	6.38608e-08	up	-	-	gi|641860909|gb|KDO79597.1| hypothetical protein CISIN_1g002471mg [Citrus sinensis] 6.2e-47	gi|695040150|ref|XM_009409365.1| PREDICTED: Musa acuminata subsp. malaccensis transcriptional corepressor LEUNIG-like (LOC103990285), transcript variant X3, mRNA 6.34463e-85	-	sp|Q9FUY2|LEUNG_ARATH Transcriptional corepressor LEUNIG OS=Arabidopsis thaliana GN=LUG PE=1 SV=2 5.02803e-29	tr|A0A067GVY4|A0A067GVY4_CITSI Uncharacterized protein OS=Citrus sinensis GN=CISIN_1g002471mg PE=4 SV=1 4.7e-47	GO:0001666, response to hypoxia;GO:0005634, nucleus;GO:0006351, transcription, DNA-templated;GO:0006974, cellular response to DNA damage stimulus;GO:0006979, response to oxidative stress;GO:0009414, response to water deprivation;GO:0009611, response to wounding;GO:0009617, response to bacterium;GO:0009620, response to fungus;GO:0009624, response to nematode;GO:0009733, response to auxin;GO:000990…	-
TRINITY_DN70399_c1_g1	13.7729	6.17716	1.15681	0.00469301	0.048255	up	PLN02845, PLN02845, Branched-chain-amino-acid aminotransferase-like protein. 2.16633e-114	KOG0975, KOG0975, KOG0975, Branched chain aminotransferase BCAT1, pyridoxal phosphate enzymes type IV superfamily [Amino acid transport and metabolism]. 4.54034e-17	gi|225430001|ref|XP_002284106.1| PREDICTED: D-amino-acid transaminase, chloroplastic [Vitis vinifera] 2.9e-111	-	pfam01063, Aminotran_4, Amino-transferase class IV. The D-amino acid transferases (D-AAT) are required by bacteria to catalyze the synthesis of D-glutamic acid and D-alanine, which are essential constituents of bacterial cell wall and are the building block for other D-amino acids. Despite the difference in the structure of the substrates, D-AATs and L-ATTs have strong similarity. 2.08842e-14	sp|Q8L493|DAAA_ARATH D-amino-acid transaminase, chloroplastic OS=Arabidopsis thaliana GN=DAAT PE=1 SV=1 1.28695e-115	tr|D7SUD3|D7SUD3_VITVI Putative uncharacterized protein OS=Vitis vinifera GN=VIT_04s0008g03730 PE=3 SV=1 2.2e-111	GO:0004084, branched-chain-amino-acid transaminase activity;GO:0006532, aspartate biosynthetic process;GO:0008153, para-aminobenzoic acid biosynthetic process;GO:0008696, 4-amino-4-deoxychorismate lyase activity;GO:0009098, leucine biosynthetic process;GO:0009099, valine biosynthetic process;GO:0009507, chloroplast;GO:0009570, chloroplast stroma;GO:0030170, pyridoxal phosphate binding;GO:0046654,…	K18482-ko00790 Folate biosynthesis
TRINITY_DN72752_c2_g1	7.68765	2.64537	1.53907	0.00159394	0.0215712	up	-	-	-	-	-	-	-	-	-
TRINITY_DN67839_c1_g2	28.9574	1.52959	4.24272	2.24002e-06	0.000101317	up	-	-	-	-	-	-	-	-	-
TRINITY_DN58706_c0_g3	5.7149	0.901406	2.66448	0.00422351	0.0446204	up	-	-	gi|565466600|ref|XP_006291180.1| hypothetical protein CARUB_v10017314mg [Capsella rubella] 1.2e-12	-	-	-	tr|R0HJP3|R0HJP3_9BRAS Uncharacterized protein OS=Capsella rubella GN=CARUB_v10017314mg PE=4 SV=1 9.3e-13	-	-
TRINITY_DN65051_c0_g1	14.7194	6.43866	1.19289	0.00336843	0.037796	up	-	-	gi|743777355|ref|XP_010919107.1| PREDICTED: probable RNA-binding protein 18 isoform X2 [Elaeis guineensis] 4.8e-14	-	-	-	tr|B7EHG0|B7EHG0_ORYSJ cDNA clone:J023042J16, full insert sequence OS=Oryza sativa subsp. japonica PE=2 SV=1 5.8e-12	GO:0000166, nucleotide binding	-
TRINITY_DN54373_c1_g2	18.5085	0.11502	7.33016	1.6111e-39	5.76383e-36	up	pfam00112, Peptidase_C1, Papain family cysteine protease. 1.93914e-85	KOG1543, KOG1543, KOG1543, Cysteine proteinase Cathepsin L [Posttranslational modification, protein turnover, chaperones]. 7.00994e-77	gi|719977048|ref|XP_010248729.1| PREDICTED: vignain-like [Nelumbo nucifera] 7.7e-154	gi|2224811|emb|Z97023.1| Hordeum vulgare mRNA encoding cysteine endopeptidase EP-A 1.65328e-167	pfam00112, Peptidase_C1, Papain family cysteine protease. 4.63276e-86	sp|P12412|CYSEP_VIGMU Vignain OS=Vigna mungo PE=1 SV=1 0.0	tr|F6GTP9|F6GTP9_VITVI Putative uncharacterized protein OS=Vitis vinifera GN=VIT_17s0000g09770 PE=3 SV=1 3.9e-150	GO:0004197, cysteine-type endopeptidase activity;GO:0005615, extracellular space;GO:0005764, lysosome;GO:0005773, vacuole;GO:0005788, endoplasmic reticulum lumen;GO:0008234, cysteine-type peptidase activity;GO:0033095, aleurone grain;GO:0051603, proteolysis involved in cellular protein catabolic process	-
TRINITY_DN54560_c2_g1	6.42284	1.20302	2.41655	0.0002254	0.00467952	up	-	-	gi|568878188|ref|XP_006492086.1| PREDICTED: probable disease resistance protein At5g63020 [Citrus sinensis] 2.2e-10	-	-	-	tr|V4RZP3|V4RZP3_9ROSI Uncharacterized protein (Fragment) OS=Citrus clementina GN=CICLE_v10027428mg PE=4 SV=1 1.2e-08	GO:0043531, ADP binding	-
TRINITY_DN46597_c2_g2	11.3637	0.967453	3.5541	2.3883e-16	8.35565e-14	up	PLN02793, PLN02793, Probable polygalacturonase. 1.73129e-83	-	gi|743760545|ref|XP_010937534.1| PREDICTED: polygalacturonase-like [Elaeis guineensis] 2.2e-84	-	pfam00295, Glyco_hydro_28, Glycosyl hydrolases family 28. Glycosyl hydrolase family 28 includes polygalacturonase EC:3.2.1.15 as well as rhamnogalacturonase A(RGase A), EC:3.2.1.-. These enzymes is important in cell wall metabolizm. 4.79092e-22	sp|P35336|PGLR_ACTDE Polygalacturonase OS=Actinidia deliciosa PE=2 SV=1 8.79074e-94	tr|A0A0K9NZL4|A0A0K9NZL4_ZOSMR Polygalacturonase, family GH28 OS=Zostera marina GN=ZOSMA_52G00610 PE=3 SV=1 3.0e-81	GO:0004650, polygalacturonase activity;GO:0005576, extracellular region;GO:0005618, cell wall;GO:0005975, carbohydrate metabolic process;GO:0009835, fruit ripening;GO:0071555, cell wall organization	-
TRINITY_DN73428_c2_g3	12.2169	5.73083	1.09206	0.00479357	0.0490163	up	-	KOG2292, KOG2292, KOG2292, Oligosaccharyltransferase, STT3 subunit [Posttranslational modification, protein turnover, chaperones]. 9.62036e-99	gi|731351865|ref|XP_010687248.1| PREDICTED: dolichyl-diphosphooligosaccharide--protein glycosyltransferase subunit STT3B [Beta vulgaris subsp. vulgaris] 3.4e-108	gi|743852271|ref|XM_010942045.1| PREDICTED: Elaeis guineensis dolichyl-diphosphooligosaccharide--protein glycosyltransferase subunit STT3B (LOC105058956), transcript variant X2, mRNA 3.05495e-161	-	sp|Q7XQ88|STT3B_ORYSJ Dolichyl-diphosphooligosaccharide--protein glycosyltransferase subunit STT3B OS=Oryza sativa subsp. japonica GN=STT3B PE=2 SV=2 1.1908e-129	tr|A0A0J8BQG5|A0A0J8BQG5_BETVU Uncharacterized protein OS=Beta vulgaris subsp. vulgaris GN=BVRB_8g188740 PE=4 SV=1 2.6e-108	GO:0004576, oligosaccharyl transferase activity;GO:0004579, dolichyl-diphosphooligosaccharide-protein glycotransferase activity;GO:0006486, protein glycosylation;GO:0008250, oligosaccharyltransferase complex;GO:0016021, integral component of membrane;GO:0018279, protein N-linked glycosylation via asparagine;GO:0043687, post-translational protein modification	K07151-ko00510 N-Glycan biosynthesis;ko04141 Protein processing in endoplasmic reticulum;ko00513 Various types of N-glycan biosynthesis
TRINITY_DN74444_c6_g4	11.5081	2.98628	1.94623	0.000822649	0.0129366	up	-	-	gi|672178819|ref|XP_008809557.1| PREDICTED: uncharacterized protein LOC103721219 [Phoenix dactylifera] 1.8e-08	-	-	-	-	-	-
TRINITY_DN55055_c1_g1	6.76828	0.0001	16.0465	1.106e-05	0.000391264	up	-	-	-	-	-	-	-	-	-
TRINITY_DN68672_c0_g3	9.37937	3.01195	1.63879	0.000425589	0.00772124	up	COG0277, GlcD, FAD/FMN-containing dehydrogenases [Energy production and conversion]. 6.59265e-09	KOG1262, KOG1262, KOG1262, FAD-binding protein DIMINUTO [General function prediction only]. 1.24545e-161	gi|672204948|ref|XP_008779051.1| PREDICTED: delta(24)-sterol reductase-like [Phoenix dactylifera] 8.5e-299	gi|743852169|ref|XM_010942023.1| PREDICTED: Elaeis guineensis delta(24)-sterol reductase-like (LOC105058937), transcript variant X2, mRNA 0.0	pfam01565, FAD_binding_4, FAD binding domain. This family consists of various enzymes that use FAD as a co-factor, most of the enzymes are similar to oxygen oxidoreductase. One of the enzymes Vanillyl-alcohol oxidase (VAO) has a solved structure, the alignment includes the FAD binding site, called the PP-loop, between residues 99-110. The FAD molecule is covalently bound in the known structure, h…	sp|P93472|DIM_PEA Delta(24)-sterol reductase OS=Pisum sativum GN=DIM PE=1 SV=1 0.0	tr|B3VSK9|B3VSK9_ELAGV Putative cell elongation protein DIMINUTO OS=Elaeis guineensis var. tenera PE=2 SV=1 5.5e-290	GO:0016021, integral component of membrane;GO:0016614, oxidoreductase activity, acting on CH-OH group of donors;GO:0050614, delta24-sterol reductase activity;GO:0050660, flavin adenine dinucleotide binding	K09828-ko00100 Steroid biosynthesis
TRINITY_DN54010_c0_g1	6.59244	0.715412	3.20397	0.0044527	0.0463882	up	-	-	-	-	-	-	-	-	-
TRINITY_DN54010_c0_g2	10.3914	1.41898	2.87247	1.67064e-05	0.000556402	up	-	-	-	-	-	-	-	-	-
TRINITY_DN48627_c1_g1	79.2886	20.4125	1.95766	0.00317226	0.0360949	up	-	-	gi|413951911|gb|AFW84560.1| hypothetical protein ZEAMMB73_284819 [Zea mays] 1.3e-07	gi|747074131|ref|XR_848182.1| PREDICTED: Sesamum indicum uncharacterized LOC105166407 (LOC105166407), transcript variant X2, misc_RNA 2.30781e-26	-	-	tr|K7W389|K7W389_MAIZE Uncharacterized protein OS=Zea mays GN=ZEAMMB73_284819 PE=4 SV=1 9.7e-08	-	-
TRINITY_DN73988_c4_g3	15.8346	3.96061	1.99929	0.000447272	0.00803727	up	-	-	-	-	-	-	-	-	-
TRINITY_DN62604_c0_g3	8.3374	3.3685	1.30749	0.0010726	0.0158946	up	cd10429, GAAP_like, Golgi antiapoptotic protein. GAAP (or transmembrane BAX inhibitor motif containing 4) is a regulator of apoptosis that is related to the BAX inhibitor (BI)-1 like family of small transmembrane proteins, which have been shown to have an antiapoptotic effect either by stimulating the antiapoptotic function of Bcl-2, a well-characterized oncogene, or by inhibiting the proapoptoti…	KOG2322, KOG2322, KOG2322, N-methyl-D-aspartate receptor glutamate-binding subunit [Signal transduction mechanisms]. 5.33387e-11	gi|573926075|ref|XP_006650573.1| PREDICTED: BI1-like protein [Oryza brachyantha] 1.4e-37	gi|747066448|ref|XM_011081604.1| PREDICTED: Sesamum indicum BI1-like protein (LOC105163305), mRNA 1.6781e-28	pfam01027, Bax1-I, Inhibitor of apoptosis-promoting Bax1. Programmed cell-death involves a set of Bcl-2 family proteins, some of which inhibit apoptosis (Bcl-2 and Bcl-XL) and some of which promote it (Bax and Bak). Human Bax inhibitor, BI-1, is an evolutionarily conserved integral membrane protein containing multiple membrane-spanning segments predominantly localized to intracellular membranes. …	sp|Q94A20|BI1L_ARATH BI1-like protein OS=Arabidopsis thaliana GN=At4g15470 PE=2 SV=1 4.57382e-36	tr|J3LSR7|J3LSR7_ORYBR Uncharacterized protein OS=Oryza brachyantha GN=OB03G40930 PE=3 SV=1 1.1e-37	GO:0016021, integral component of membrane	-
TRINITY_DN60062_c0_g1	37.7259	9.60113	1.97428	2.08843e-06	9.53941e-05	up	cd06472, ACD_ScHsp26_like, Alpha crystallin domain (ACD) found in Saccharomyces cerevisiae (Sc) small heat shock protein (Hsp)26 and similar proteins. sHsps are molecular chaperones that suppress protein aggregation and protect against cell stress, and are generally active as large oligomers consisting of multiple subunits. ScHsp26 is temperature-regulated, it switches from an inactive to a chape…	KOG0710, KOG0710, KOG0710, Molecular chaperone (small heat-shock protein Hsp26/Hsp42) [Posttranslational modification, protein turnover, chaperones]. 1.83605e-08	gi|548831335|gb|ERM94143.1| hypothetical protein AMTR_s00010p00157060 [Amborella trichopoda] 1.6e-17	-	-	sp|Q652V8|HSP16_ORYSJ 16.0 kDa heat shock protein, peroxisomal OS=Oryza sativa subsp. japonica GN=HSP16.0 PE=2 SV=1 4.21144e-22	tr|W1NFA8|W1NFA8_AMBTC Uncharacterized protein OS=Amborella trichopoda GN=AMTR_s00010p00157060 PE=3 SV=1 1.3e-17	GO:0005777, peroxisome;GO:0005782, peroxisomal matrix;GO:0006457, protein folding;GO:0009408, response to heat	K13993-ko04141 Protein processing in endoplasmic reticulum
TRINITY_DN41983_c0_g1	19.5882	1.81021	3.43575	3.10068e-14	7.74508e-12	up	PLN02518, PLN02518, pheophorbide a oxygenase. 7.47606e-41	-	gi|590587796|ref|XP_007016058.1| Pheophorbide a oxygenase family protein with Rieske [2Fe-2S] domain [Theobroma cacao] 7.9e-36	gi|595841422|ref|XM_007208144.1| Prunus persica hypothetical protein (PRUPE_ppa019738mg) mRNA, partial cds 4.8684e-30	-	sp|Q9FYC2|PAO_ARATH Pheophorbide a oxygenase, chloroplastic OS=Arabidopsis thaliana GN=PAO PE=1 SV=1 7.80192e-34	tr|A0A061GX05|A0A061GX05_THECC Pheophorbide a oxygenase family protein with Rieske [2Fe-2S] domain OS=Theobroma cacao GN=TCM_041583 PE=4 SV=1 6.0e-36	GO:0008219, cell death;GO:0009507, chloroplast;GO:0009534, chloroplast thylakoid;GO:0009535, chloroplast thylakoid membrane;GO:0009706, chloroplast inner membrane;GO:0009816, defense response to bacterium, incompatible interaction;GO:0009908, flower development;GO:0009941, chloroplast envelope;GO:0010154, fruit development;GO:0010277, chlorophyllide a oxygenase [overall] activity;GO:0015996, chlo…	-
TRINITY_DN61770_c0_g1	17.026	5.31989	1.67827	0.00342541	0.038238	up	-	-	-	-	-	sp|Q9C7Y2|MORF5_ARATH Multiple organellar RNA editing factor 5, mitochondrial OS=Arabidopsis thaliana GN=MORF5 PE=2 SV=1 1.01585e-06	-	GO:0005739, mitochondrion;GO:0080156, mitochondrial mRNA modification	-
TRINITY_DN54580_c0_g1	6.8442	2.51125	1.44648	0.0020165	0.0256791	up	PLN02512, PLN02512, acetylglutamate kinase. 1.32054e-15	-	gi|573920042|ref|XP_006647628.1| PREDICTED: acetylglutamate kinase-like [Oryza brachyantha] 7.3e-14	gi|955323296|ref|XM_003526397.3| PREDICTED: Glycine max acetylglutamate kinase, chloroplastic-like (LOC100814183), mRNA 1.91839e-28	-	sp|Q9SCL7|NAGK_ARATH Acetylglutamate kinase, chloroplastic OS=Arabidopsis thaliana GN=NAGK PE=1 SV=1 1.25825e-14	tr|A0A0D9VJ36|A0A0D9VJ36_9ORYZ Uncharacterized protein OS=Leersia perrieri PE=3 SV=1 8.6e-15	GO:0003991, acetylglutamate kinase activity;GO:0004042, acetyl-CoA:L-glutamate N-acetyltransferase activity;GO:0005524, ATP binding;GO:0005737, cytoplasm;GO:0006526, arginine biosynthetic process;GO:0006561, proline biosynthetic process;GO:0009507, chloroplast;GO:0009534, chloroplast thylakoid;GO:0009570, chloroplast stroma;GO:0034618, arginine binding;GO:0042450, arginine biosynthetic process vi…	K00930-ko01230 Biosynthesis of amino acids;ko00220 Arginine biosynthesis;ko01210 2-Oxocarboxylic acid metabolism
TRINITY_DN60971_c0_g3	117.387	38.9185	1.59275	2.2558e-05	0.000712763	up	PLN03167, PLN03167, Chaperonin-60 beta subunit; Provisional. 8.58209e-51	KOG0356, KOG0356, KOG0356, Mitochondrial chaperonin, Cpn60/Hsp60p [Posttranslational modification, protein turnover, chaperones]. 1.6792e-27	gi|695012056|ref|XP_009392770.1| PREDICTED: ruBisCO large subunit-binding protein subunit beta, chloroplastic-like [Musa acuminata subsp. malaccensis] 8.2e-40	gi|1026016798|ref|XM_016723717.1| PREDICTED: Capsicum annuum ruBisCO large subunit-binding protein subunit beta, chloroplastic (LOC107876891), transcript variant X2, mRNA 6.78492e-78	-	sp|Q43831|RUBB_SECCE RuBisCO large subunit-binding protein subunit beta, chloroplastic (Fragment) OS=Secale cereale GN=CPN60 PE=2 SV=1 2.81808e-49	tr|A0A0D6R256|A0A0D6R256_ARACU Uncharacterized protein OS=Araucaria cunninghamii PE=3 SV=1 6.2e-40	GO:0005524, ATP binding;GO:0005737, cytoplasm;GO:0009507, chloroplast;GO:0042026, protein refolding	-
TRINITY_DN41938_c0_g1	22.8961	4.42935	2.36993	4.06926e-05	0.00116345	up	-	-	gi|743769549|ref|XP_010915066.1| PREDICTED: protein GIGANTEA-like [Elaeis guineensis] 2.2e-73	gi|769814840|ref|XM_011624235.1| PREDICTED: Amborella trichopoda protein GIGANTEA (LOC18432036), transcript variant X2, mRNA 1.68178e-73	-	sp|Q9AWL7|GIGAN_ORYSJ Protein GIGANTEA OS=Oryza sativa subsp. japonica GN=GI PE=2 SV=2 3.65233e-84	tr|M0RLV7|M0RLV7_MUSAM Uncharacterized protein OS=Musa acuminata subsp. malaccensis PE=4 SV=1 4.2e-72	GO:0005634, nucleus;GO:0009908, flower development;GO:0030154, cell differentiation;GO:0048511, rhythmic process;GO:2000028, regulation of photoperiodism, flowering	-
TRINITY_DN70394_c0_g1	9.06932	2.9428	1.6238	0.00287153	0.0334524	up	-	-	gi|672108942|ref|XP_008787717.1| PREDICTED: uncharacterized protein LOC103705685 [Phoenix dactylifera] 5.1e-14	-	-	-	tr|M0TWS9|M0TWS9_MUSAM Uncharacterized protein OS=Musa acuminata subsp. malaccensis PE=4 SV=1 5.3e-11	-	-
TRINITY_DN66294_c2_g1	35.3603	7.01303	2.33402	0.000374048	0.00700586	up	-	-	gi|475576263|gb|EMT17496.1| Chitobiosyldiphosphodolichol beta-mannosyltransferase [Aegilops tauschii] 4.5e-12	gi|731430257|ref|XM_010666647.1| PREDICTED: Vitis vinifera pentatricopeptide repeat-containing protein At1g19720 (LOC100255764), mRNA 6.82919e-45	-	-	tr|R7W7C9|R7W7C9_AEGTA Chitobiosyldiphosphodolichol beta-mannosyltransferase OS=Aegilops tauschii GN=F775_00435 PE=4 SV=1 3.4e-12	GO:0016021, integral component of membrane;GO:0016757, transferase activity, transferring glycosyl groups	-
TRINITY_DN65181_c0_g1	20.9438	2.40273	3.12378	2.29331e-08	1.80767e-06	up	-	-	-	-	-	-	-	-	-
TRINITY_DN65181_c0_g4	36.6817	3.21271	3.5132	1.64576e-15	5.12705e-13	up	-	-	-	-	-	-	-	-	-
TRINITY_DN72890_c2_g1	10.9323	0.0799547	7.0952	8.64539e-06	0.000317815	up	-	-	-	-	-	-	-	-	-
TRINITY_DN53336_c1_g1	31.5983	14.9742	1.07737	0.00205037	0.0259977	up	-	-	-	-	-	-	-	-	-
TRINITY_DN62016_c1_g1	24.4914	7.79253	1.65212	5.58293e-07	3.04997e-05	up	pfam03080, DUF239, Domain of unknown function (DUF239). This is a family of plant and bacterial proteins, a small number of which are putative carboxy-terminal peptidases. 1.20632e-25	-	gi|1021048448|gb|KZN06228.1| hypothetical protein DCAR_007065 [Daucus carota subsp. sativus] 4.5e-24	-	pfam03080, DUF239, Domain of unknown function (DUF239). This is a family of plant and bacterial proteins, a small number of which are putative carboxy-terminal peptidases. 2.88199e-26	-	tr|K3ZIL8|K3ZIL8_SETIT Uncharacterized protein OS=Setaria italica GN=Si026420m.g PE=4 SV=1 1.3e-23	-	-
TRINITY_DN72190_c1_g1	114.061	37.2918	1.61288	0.000287291	0.00570391	up	pfam03181, BURP, BURP domain. The BURP domain is found at the C-terminus of several different plant proteins. It was named after the proteins in which it was first identified: the BNM2 clone-derived protein from Brassica napus; USPs and USP-like proteins; RD22 from Arabidopsis thaliana; and PG1beta from Lycopersicon esculentum. This domain is around 230 amino acid residues long. It possesses the …	-	gi|470109881|ref|XP_004291216.1| PREDICTED: dehydration-responsive protein RD22 [Fragaria vesca subsp. vesca] 5.5e-49	-	pfam03181, BURP, BURP domain. The BURP domain is found at the C-terminus of several different plant proteins. It was named after the proteins in which it was first identified: the BNM2 clone-derived protein from Brassica napus; USPs and USP-like proteins; RD22 from Arabidopsis thaliana; and PG1beta from Lycopersicon esculentum. This domain is around 230 amino acid residues long. It possesses the …	sp|Q0JEP3|BURP5_ORYSJ BURP domain-containing protein 5 OS=Oryza sativa subsp. japonica GN=BURP5 PE=2 SV=2 5.70286e-53	tr|F6H2Z1|F6H2Z1_VITVI Putative uncharacterized protein OS=Vitis vinifera GN=VIT_04s0008g03930 PE=4 SV=1 7.1e-49	-	-
TRINITY_DN72518_c4_g2	7.255	3.14152	1.20751	0.000861035	0.0133969	up	pfam11955, PORR, Plant organelle RNA recognition domain. This family, which was previously known as DUF860, has been shown to be a component of group II intron ribonucleoprotein particles in maize chloroplasts. The domain is required for the splicing of the introns with which it associates, and promotes splicing in the context of a heterodimer with the RNase III-domain protein RNC1. All of the me…	-	gi|672158883|ref|XP_008799187.1| PREDICTED: LOW QUALITY PROTEIN: protein ROOT PRIMORDIUM DEFECTIVE 1 [Phoenix dactylifera] 2.0e-78	gi|960483382|ref|XM_003579093.3| PREDICTED: Brachypodium distachyon protein ROOT PRIMORDIUM DEFECTIVE 1 (LOC100842188), mRNA 5.84146e-52	pfam11955, PORR, Plant organelle RNA recognition domain. This family, which was previously known as DUF860, has been shown to be a component of group II intron ribonucleoprotein particles in maize chloroplasts. The domain is required for the splicing of the introns with which it associates, and promotes splicing in the context of a heterodimer with the RNase III-domain protein RNC1. All of the me…	sp|Q689D6|RPD1_ARATH Protein ROOT PRIMORDIUM DEFECTIVE 1 OS=Arabidopsis thaliana GN=RPD1 PE=1 SV=1 1.2584e-08	tr|M0TWN2|M0TWN2_MUSAM Uncharacterized protein OS=Musa acuminata subsp. malaccensis PE=4 SV=1 1.5e-73	GO:0008285, negative regulation of cell proliferation;GO:0010102, lateral root morphogenesis	-
TRINITY_DN39887_c0_g1	8.79976	0.828475	3.40893	5.00003e-06	0.000201281	up	-	-	-	-	-	sp|Q9FFQ1|RH31_ARATH DEAD-box ATP-dependent RNA helicase 31 OS=Arabidopsis thaliana GN=RH31 PE=2 SV=2 1.11425e-13	-	GO:0003723, RNA binding;GO:0004004, ATP-dependent RNA helicase activity;GO:0005524, ATP binding;GO:0010501, RNA secondary structure unwinding	-
TRINITY_DN65710_c0_g4	18.6181	5.26872	1.82118	0.00293587	0.0340803	up	-	-	-	-	-	-	-	-	-
TRINITY_DN65710_c0_g2	37.797	13.5857	1.47618	4.031e-06	0.000167752	up	PTZ00008, PTZ00008, (NAP-S) nucleosome assembly protein-S; Provisional. 1.72306e-13	KOG1508, KOG1508, KOG1508, DNA replication factor/protein phosphatase inhibitor SET/SPR-2 [Replication, recombination and repair]. 3.21682e-26	gi|695066544|ref|XP_009380168.1| PREDICTED: NAP1-related protein 2-like isoform X2 [Musa acuminata subsp. malaccensis] 6.7e-59	gi|672115379|ref|XM_008782417.1| PREDICTED: Phoenix dactylifera NAP1-related protein 2-like (LOC103700476), mRNA 7.89077e-53	pfam00956, NAP, Nucleosome assembly protein (NAP). NAP proteins are involved in moving histones into the nucleus, nucleosome assembly and chromatin fluidity. They affect the transcription of many genes. 5.38013e-13	sp|Q69JW2|NRP2_ORYSJ NAP1-related protein 2 OS=Oryza sativa subsp. japonica GN=Os02g0576700 PE=2 SV=1 1.07622e-65	tr|M0T5W8|M0T5W8_MUSAM Uncharacterized protein OS=Musa acuminata subsp. malaccensis PE=3 SV=1 2.5e-58	GO:0005634, nucleus;GO:0005737, cytoplasm;GO:0006334, nucleosome assembly	-
TRINITY_DN49216_c0_g1	5.89059	1.57402	1.90396	6.50587e-08	4.58991e-06	up	-	-	-	-	-	-	-	-	-
TRINITY_DN55774_c0_g3	74.4325	0.0676554	10.1035	4.30728e-12	7.47572e-10	up	-	-	-	-	-	-	-	-	-
TRINITY_DN74949_c7_g1	142.506	50.9114	1.48496	4.0698e-06	0.000169176	up	pfam04146, YTH, YT521-B-like domain. A protein of the YTH family has been shown to selectively remove transcripts of meiosis-specific genes expressed in mitotic cells. It has been speculated that in higher eukaryotic YTH-family members may be involved in similar mechanisms to suppress gene regulation during gametogenesis or general silencing. The rat protein YT521-B is a tyrosine-phosphorylated n…	KOG1901, KOG1901, KOG1901, Uncharacterized high-glucose-regulated protein [General function prediction only]. 7.41421e-96	gi|672185485|ref|XP_008812836.1| PREDICTED: YTH domain-containing family protein 2-like [Phoenix dactylifera] 2.6e-238	gi|672185484|ref|XM_008814614.1| PREDICTED: Phoenix dactylifera YTH domain-containing family protein 2-like (LOC103723642), mRNA 0.0	pfam04146, YTH, YT521-B-like domain. A protein of the YTH family has been shown to selectively remove transcripts of meiosis-specific genes expressed in mitotic cells. It has been speculated that in higher eukaryotic YTH-family members may be involved in similar mechanisms to suppress gene regulation during gametogenesis or general silencing. The rat protein YT521-B is a tyrosine-phosphorylated n…	sp|Q91YT7|YTHD2_MOUSE YTH domain-containing family protein 2 OS=Mus musculus GN=Ythdf2 PE=1 SV=1 1.69392e-55	tr|F6GUP1|F6GUP1_VITVI Putative uncharacterized protein OS=Vitis vinifera GN=VIT_06s0004g00200 PE=4 SV=1 1.5e-198	GO:0000932, P-body;GO:0003723, RNA binding;GO:0005634, nucleus;GO:0005737, cytoplasm;GO:0005829, cytosol;GO:0043488, regulation of mRNA stability;GO:1903679, positive regulation of cap-independent translational initiation;GO:1990247, N6-methyladenosine-containing RNA binding	-
TRINITY_DN60807_c0_g5	12.7225	3.0831	2.04493	0.000128059	0.00296686	up	-	-	gi|125549574|gb|EAY95396.1| hypothetical protein OsI_17234 [Oryza sativa Indica Group] 7.0e-12	-	-	-	tr|A2XX36|A2XX36_ORYSI Putative uncharacterized protein OS=Oryza sativa subsp. indica GN=OsI_17234 PE=4 SV=1 5.3e-12	-	-
TRINITY_DN56899_c7_g4	10.026	3.77278	1.41005	0.00283679	0.0331697	up	cd12382, RRM_RBMX_like, RNA recognition motif in heterogeneous nuclear ribonucleoprotein G (hnRNP G), Y chromosome RNA recognition motif 1 (hRBMY), testis-specific heterogeneous nuclear ribonucleoprotein G-T (hnRNP G-T) and similar proteins. This subfamily corresponds to the RRM domain of hnRNP G, also termed glycoprotein p43 or RBMX, an RNA-binding motif protein located on the X chromosome. It i…	KOG4661, KOG4661, KOG4661, Hsp27-ERE-TATA-binding protein/Scaffold attachment factor (SAF-B) [Transcription]. 7.07022e-21	gi|672114990|ref|XP_008779363.1| PREDICTED: serine/arginine-rich splicing factor SR45a-like [Phoenix dactylifera] 3.8e-41	-	pfam00076, RRM_1, RNA recognition motif. (a.k.a. RRM, RBD, or RNP domain). The RRM motif is probably diagnostic of an RNA binding protein. RRMs are found in a variety of RNA binding proteins, including various hnRNP proteins, proteins implicated in regulation of alternative splicing, and protein components of snRNPs. The motif also appears in a few single stranded DNA binding proteins. The RRM st…	sp|Q84TH4|SR45A_ARATH Serine/arginine-rich splicing factor SR45a OS=Arabidopsis thaliana GN=SR45A PE=1 SV=1 1.47417e-31	tr|M5WAM3|M5WAM3_PRUPE Uncharacterized protein OS=Prunus persica GN=PRUPE_ppa011480mg PE=4 SV=1 1.2e-39	GO:0000166, nucleotide binding;GO:0003676, nucleic acid binding;GO:0005681, spliceosomal complex;GO:0006397, mRNA processing;GO:0008380, RNA splicing;GO:0009644, response to high light intensity;GO:0016607, nuclear speck;GO:0043484, regulation of RNA splicing	K12897-ko03040 Spliceosome
TRINITY_DN73416_c1_g3	5.67165	1.69309	1.74411	0.00284924	0.0332551	up	pfam14432, DYW_deaminase, DYW family of nucleic acid deaminases. A family of nucleic acid deaminases prototyped by the plant PPR DYW proteins that are implicated in chloroplast and mitochondrial RNA transcript maturation by numerous C to U editing events. The name derives from the DYW motif present at the C-terminus of the classical plant PPR DYW deaminases. Members of this family are present in …	-	gi|1002278983|ref|XP_015643807.1| PREDICTED: pentatricopeptide repeat-containing protein At4g21065 [Oryza sativa Japonica Group] 1.6e-44	-	pfam14432, DYW_deaminase, DYW family of nucleic acid deaminases. A family of nucleic acid deaminases prototyped by the plant PPR DYW proteins that are implicated in chloroplast and mitochondrial RNA transcript maturation by numerous C to U editing events. The name derives from the DYW motif present at the C-terminus of the classical plant PPR DYW deaminases. Members of this family are present in …	sp|Q9FND7|PP410_ARATH Putative pentatricopeptide repeat-containing protein At5g40405 OS=Arabidopsis thaliana GN=PCMP-H14 PE=3 SV=1 8.8734e-42	tr|A0A0P0X0Q1|A0A0P0X0Q1_ORYSJ Os06g0705350 protein OS=Oryza sativa subsp. japonica GN=Os06g0705350 PE=4 SV=1 1.2e-44	GO:0008270, zinc ion binding	-
TRINITY_DN55910_c1_g2	5.39302	0.605226	3.15555	3.4155e-05	0.00100476	up	-	-	-	-	-	-	-	-	-
TRINITY_DN58962_c0_g2	14.7843	1.85267	2.99639	3.22583e-09	3.15207e-07	up	-	-	-	-	-	-	-	-	-
TRINITY_DN71794_c2_g1	5.27748	0.336969	3.96916	0.000630595	0.0105468	up	-	-	-	-	-	-	tr|F8U880|F8U880_AMOKO Putative GDP-D-mannose pyrophosphorylase OS=Amorphophallus konjac PE=2 SV=1 7.7e-06	-	-
TRINITY_DN75041_c3_g2	118.569	0.00664953	14.1221	1.08078e-25	1.15254e-22	up	pfam00851, Peptidase_C6, Helper component proteinase. This protein is found in genome polyproteins of potyviruses. 5.83353e-49	-	-	gi|41393049|emb|AJ507388.2| Soybean mosaic virus gene for polyprotein, genomic RNA, strain P 0.0	pfam00851, Peptidase_C6, Helper component proteinase. This protein is found in genome polyproteins of potyviruses. 1.39368e-49	sp|P21231|POLG_SBMVN Genome polyprotein OS=Soybean mosaic virus (strain N) PE=1 SV=2 0.0	-	GO:0003723, RNA binding;GO:0003968, RNA-directed 5'-3' RNA polymerase activity;GO:0004197, cysteine-type endopeptidase activity;GO:0005198, structural molecule activity;GO:0005524, ATP binding;GO:0006351, transcription, DNA-templated;GO:0008026, ATP-dependent helicase activity;GO:0018144, RNA-protein covalent cross-linking;GO:0019029, helical viral capsid;GO:0039694, viral RNA genome replication	-
TRINITY_DN56738_c2_g1	13.882	0.0232161	9.22387	4.95452e-15	1.40532e-12	up	-	-	-	-	-	-	-	-	-
TRINITY_DN72721_c2_g1	5.59158	1.66428	1.74836	1.48924e-06	7.10078e-05	up	pfam10236, DAP3, Mitochondrial ribosomal death-associated protein 3. This is a family of conserved proteins which were originally described as death-associated-protein-3 (DAP-3). The proteins carry a P-loop DNA-binding motif, and induce apoptosis. DAP3 has been shown to be a pro-apoptotic factor in the mitochondrial matrix and to be crucial for mitochondrial biogenesis and so has also been design…	KOG3928, KOG3928, KOG3928, Mitochondrial ribosome small subunit component, mediator of apoptosis DAP3 [Translation, ribosomal structure and biogenesis]. 1.33424e-42	gi|720063617|ref|XP_010275697.1| PREDICTED: 28S ribosomal protein S29, mitochondrial isoform X1 [Nelumbo nucifera] 3.1e-154	gi|721619544|ref|XM_003557367.2| PREDICTED: Brachypodium distachyon uncharacterized LOC100839328 (LOC100839328), mRNA 2.66109e-104	pfam10236, DAP3, Mitochondrial ribosomal death-associated protein 3. This is a family of conserved proteins which were originally described as death-associated-protein-3 (DAP-3). The proteins carry a P-loop DNA-binding motif, and induce apoptosis. DAP3 has been shown to be a pro-apoptotic factor in the mitochondrial matrix and to be crucial for mitochondrial biogenesis and so has also been design…	sp|P82922|RT29_BOVIN 28S ribosomal protein S29, mitochondrial OS=Bos taurus GN=DAP3 PE=1 SV=3 3.57324e-15	tr|A0A059DBG4|A0A059DBG4_EUCGR Uncharacterized protein OS=Eucalyptus grandis GN=EUGRSUZ_B04012 PE=4 SV=1 7.4e-148	GO:0003735, structural constituent of ribosome;GO:0005654, nucleoplasm;GO:0005739, mitochondrion;GO:0005743, mitochondrial inner membrane;GO:0005763, mitochondrial small ribosomal subunit;GO:0006915, apoptotic process;GO:0032543, mitochondrial translation;GO:0070124, mitochondrial translational initiation;GO:0070125, mitochondrial translational elongation	-
TRINITY_DN72721_c2_g2	9.0796	1.84163	2.30165	0.000553032	0.00950031	up	-	-	-	-	-	-	-	-	-
TRINITY_DN73075_c3_g1	7.29621	1.37287	2.40995	4.59105e-08	3.38319e-06	up	PLN00070, PLN00070, aconitate hydratase. 2.95612e-31	KOG0452, KOG0452, KOG0452, RNA-binding translational regulator IRP (aconitase superfamily) [RNA processing and modification, Translation, ribosomal structure and biogenesis]. 1.11679e-20	gi|695062239|ref|XP_009419582.1| PREDICTED: putative aconitate hydratase, cytoplasmic [Musa acuminata subsp. malaccensis] 8.4e-29	-	-	sp|Q6YZX6|ACOC_ORYSJ Putative aconitate hydratase, cytoplasmic OS=Oryza sativa subsp. japonica GN=Os08g0191100 PE=3 SV=1 1.42153e-29	tr|M0U4T5|M0U4T5_MUSAM Uncharacterized protein OS=Musa acuminata subsp. malaccensis PE=4 SV=1 6.4e-29	GO:0003994, aconitate hydratase activity;GO:0005737, cytoplasm;GO:0006097, glyoxylate cycle;GO:0008152, metabolic process;GO:0046872, metal ion binding;GO:0051539, 4 iron, 4 sulfur cluster binding	-
TRINITY_DN53395_c0_g1	23.7768	8.79904	1.43413	0.00192364	0.0247669	up	PLN00156, PLN00156, histone H2AX; Provisional. 1.37183e-08	KOG1756, KOG1756, KOG1756, Histone 2A [Chromatin structure and dynamics]. 4.75968e-06	gi|238006260|gb|ACR34165.1| unknown [Zea mays] 1.6e-09	gi|937928473|dbj|AP014964.1| Oryza sativa Japonica Group DNA, chromosome 8, cultivar: Nipponbare, complete sequence 4.55562e-51	-	sp|Q9LD28|H2A6_ARATH Histone H2A.6 OS=Arabidopsis thaliana GN=RAT5 PE=1 SV=1 3.43259e-11	tr|C4IZ15|C4IZ15_MAIZE Uncharacterized protein OS=Zea mays PE=2 SV=1 1.2e-09	GO:0000786, nucleosome;GO:0000790, nuclear chromatin;GO:0003677, DNA binding;GO:0005730, nucleolus;GO:0006342, chromatin silencing;GO:0009294, DNA mediated transformation;GO:0009611, response to wounding;GO:0009617, response to bacterium	-
TRINITY_DN68955_c0_g2	26.628	0.904242	4.88009	0.000206825	0.00436166	up	-	-	-	-	-	-	-	-	-
TRINITY_DN68955_c0_g5	13.554	0.565467	4.58313	0.00045199	0.00810214	up	-	-	gi|672166486|ref|XP_008803173.1| PREDICTED: zinc finger protein CONSTANS-LIKE 10 isoform X2 [Phoenix dactylifera] 2.6e-107	gi|970068983|ref|XM_015206134.1| PREDICTED: Solanum pennellii zinc finger protein CONSTANS-LIKE 9-like (LOC107007493), transcript variant X2, mRNA 1.25148e-28	-	sp|Q9SSE5|COL9_ARATH Zinc finger protein CONSTANS-LIKE 9 OS=Arabidopsis thaliana GN=COL9 PE=2 SV=1 5.1312e-76	tr|M0TZU4|M0TZU4_MUSAM Uncharacterized protein OS=Musa acuminata subsp. malaccensis PE=4 SV=1 4.5e-96	GO:0003700, DNA binding transcription factor activity;GO:0005622, intracellular;GO:0005634, nucleus;GO:0006355, regulation of transcription, DNA-templated;GO:0007623, circadian rhythm;GO:0008270, zinc ion binding;GO:0048579, negative regulation of long-day photoperiodism, flowering	-
TRINITY_DN56206_c2_g1	6.35398	1.61453	1.97655	0.00251745	0.0304501	up	-	-	gi|242117496|dbj|BAH79979.1| putative unclassified retrotransposon protein [Oryza sativa Indica Group] 1.1e-31	-	-	sp|P0C2F6|RNHX1_ARATH Putative ribonuclease H protein At1g65750 OS=Arabidopsis thaliana GN=At1g65750 PE=3 SV=1 4.20374e-12	tr|C5NNP0|C5NNP0_ORYSI Putative unclassified retrotransposon protein OS=Oryza sativa subsp. indica GN=K0159D02-14 PE=4 SV=1 8.2e-32	GO:0003676, nucleic acid binding;GO:0004523, RNA-DNA hybrid ribonuclease activity;GO:0046872, metal ion binding	-
TRINITY_DN73767_c2_g1	10.6572	3.92996	1.43924	0.000939539	0.0143862	up	-	-	gi|672108250|ref|XP_008784179.1| PREDICTED: uncharacterized protein LOC103703183 [Phoenix dactylifera] 2.3e-06	-	-	-	-	-	-
TRINITY_DN67526_c1_g1	9.10415	4.21292	1.1117	0.00280085	0.0328429	up	cd07417, MPP_PP5_C, PP5, C-terminal metallophosphatase domain. Serine/threonine protein phosphatase-5 (PP5) is a member of the PPP gene family of protein phosphatases that is highly conserved among eukaryotes and widely expressed in mammalian tissues. PP5 has a C-terminal phosphatase domain and an extended N-terminal TPR (tetratricopeptide repeat) domain containing three TPR motifs. The PPP (phos…	KOG0376, KOG0376, KOG0376, Serine-threonine phosphatase 2A, catalytic subunit [General function prediction only]. 0.0	gi|695031940|ref|XP_009403500.1| PREDICTED: serine/threonine-protein phosphatase 5 [Musa acuminata subsp. malaccensis] 5.7e-249	gi|731408702|ref|XM_010658652.1| PREDICTED: Vitis vinifera serine/threonine-protein phosphatase 5 (LOC100259074), transcript variant X3, mRNA 0.0	pfam08321, PPP5, PPP5 TPR repeat region. This region is specific to the PPP5 subfamily of serine/threonine phosphatases and contains TPR repeats. 4.39577e-27	sp|Q84K11|PPP5_SOLLC Serine/threonine-protein phosphatase 5 OS=Solanum lycopersicum GN=PP5 PE=1 SV=1 0.0	tr|A0A059DHI1|A0A059DHI1_EUCGR Uncharacterized protein OS=Eucalyptus grandis GN=EUGRSUZ_A01959 PE=4 SV=1 3.1e-247	GO:0004721, phosphoprotein phosphatase activity;GO:0005634, nucleus;GO:0005737, cytoplasm;GO:0005789, endoplasmic reticulum membrane;GO:0016021, integral component of membrane;GO:0016607, nuclear speck;GO:0031965, nuclear membrane;GO:0046872, metal ion binding	K04460-ko04010 MAPK signaling pathway
TRINITY_DN72154_c1_g2	14.9033	4.6563	1.67837	0.00311833	0.0356277	up	-	-	gi|573918302|ref|XP_006646793.1| PREDICTED: syntaxin-52-like isoform X2 [Oryza brachyantha] 2.5e-10	-	-	sp|Q9SA23|SYP51_ARATH Syntaxin-51 OS=Arabidopsis thaliana GN=SYP51 PE=1 SV=1 4.34939e-11	tr|J3L911|J3L911_ORYBR Uncharacterized protein OS=Oryza brachyantha GN=OB02G11280 PE=4 SV=1 1.9e-10	GO:0000149, SNARE binding;GO:0005484, SNAP receptor activity;GO:0005773, vacuole;GO:0005794, Golgi apparatus;GO:0006886, intracellular protein transport;GO:0006906, vesicle fusion;GO:0010008, endosome membrane;GO:0016021, integral component of membrane;GO:0016192, vesicle-mediated transport;GO:0031201, SNARE complex;GO:0031902, late endosome membrane;GO:0048278, vesicle docking	-
TRINITY_DN75041_c3_g3	187.944	0.0001	20.8419	9.50778e-14	2.20598e-11	up	-	-	-	gi|593000243|gb|KF982784.1| Soybean mosaic virus isolate NN, complete genome 0.0	-	sp|P0CK07|MVP_SBMVG P3N-PIPO polyprotein OS=Soybean mosaic virus (strain G2) PE=3 SV=2 2.45262e-84	-	GO:0004197, cysteine-type endopeptidase activity;GO:0044219, host cell plasmodesma;GO:0046740, transport of virus in host, cell to cell	-
TRINITY_DN72070_c1_g5	42.5949	18.2127	1.22574	0.00322353	0.0365771	up	-	-	gi|672202871|ref|XP_008778495.1| PREDICTED: uncharacterized protein LOC103698281 [Phoenix dactylifera] 4.6e-23	-	-	-	tr|K7V1N5|K7V1N5_MAIZE Uncharacterized protein (Fragment) OS=Zea mays GN=Zm.30957 PE=4 SV=1 5.6e-21	-	-
TRINITY_DN65087_c1_g2	31.904	9.09604	1.81043	1.06559e-05	0.000379387	up	pfam06799, DUF1230, Protein of unknown function (DUF1230). This family consists of several hypothetical plant and photosynthetic bacterial proteins of around 160 residues in length. The function of this family is unknown although looking at the species distribution the protein may play a part in photosynthesis. 7.10384e-25	-	gi|672155559|ref|XP_008797757.1| PREDICTED: uncharacterized protein ycf36 isoform X1 [Phoenix dactylifera] 8.3e-50	gi|720019655|ref|XM_010263853.1| PREDICTED: Nelumbo nucifera uncharacterized LOC104600739 (LOC104600739), mRNA 8.79182e-42	pfam06799, DUF1230, Protein of unknown function (DUF1230). This family consists of several hypothetical plant and photosynthetic bacterial proteins of around 160 residues in length. The function of this family is unknown although looking at the species distribution the protein may play a part in photosynthesis. 1.69717e-25	sp|Q1XDL3|YCF36_PYRYE Uncharacterized protein ycf36 OS=Pyropia yezoensis GN=ycf36 PE=3 SV=1 1.13025e-22	tr|M0TK93|M0TK93_MUSAM Uncharacterized protein OS=Musa acuminata subsp. malaccensis PE=4 SV=1 2.4e-49	GO:0009507, chloroplast;GO:0016021, integral component of membrane	-
TRINITY_DN61575_c0_g1	8.97296	3.33754	1.4268	0.00061611	0.0103545	up	-	-	-	-	-	-	-	-	-
TRINITY_DN64877_c0_g2	6.03929	0.502498	3.58719	0.00126035	0.0180081	up	-	-	-	-	-	-	-	-	-
TRINITY_DN60907_c1_g1	30.9449	0.843397	5.19734	0.00033543	0.00643948	up	smart00380, AP2, DNA-binding domain in plant proteins such as APETALA2 and EREBPs. 3.08252e-11	-	gi|695052168|ref|XP_009414134.1| PREDICTED: ethylene-responsive transcription factor ERF071-like [Musa acuminata subsp. malaccensis] 1.1e-15	gi|695024945|ref|XM_009401429.1| PREDICTED: Musa acuminata subsp. malaccensis ethylene-responsive transcription factor ERF109-like (LOC103984030), mRNA 4.37814e-19	-	sp|Q6K7E6|ERF1_ORYSJ Ethylene-responsive transcription factor 1 OS=Oryza sativa subsp. japonica GN=EREBP1 PE=1 SV=1 6.31684e-14	tr|M0TSQ3|M0TSQ3_MUSAM Uncharacterized protein OS=Musa acuminata subsp. malaccensis PE=4 SV=1 8.3e-16	GO:0003677, DNA binding;GO:0003700, DNA binding transcription factor activity;GO:0005634, nucleus;GO:0006351, transcription, DNA-templated;GO:0006952, defense response	-
TRINITY_DN54031_c1_g3	7.10911	2.90287	1.29219	0.00028476	0.00566644	up	PLN03077, PLN03077, Protein ECB2; Provisional. 4.10397e-80	-	gi|720023604|ref|XP_010263384.1| PREDICTED: putative pentatricopeptide repeat-containing protein At5g37570 [Nelumbo nucifera] 9.8e-188	-	-	sp|Q9LS72|PP261_ARATH Pentatricopeptide repeat-containing protein At3g29230 OS=Arabidopsis thaliana GN=PCMP-E27 PE=2 SV=1 1.16176e-125	tr|M5WRM2|M5WRM2_PRUPE Uncharacterized protein OS=Prunus persica GN=PRUPE_ppa021168mg PE=4 SV=1 9.5e-167	-	-
TRINITY_DN59149_c1_g1	366.015	113.232	1.69262	4.51078e-06	0.000184397	up	-	-	-	-	-	-	-	-	-
TRINITY_DN72449_c2_g1	13.6854	1.46158	3.22704	1.17233e-06	5.75374e-05	up	PLN02518, PLN02518, pheophorbide a oxygenase. 2.69821e-22	-	gi|1029133956|ref|XP_016745156.1| PREDICTED: pheophorbide a oxygenase, chloroplastic-like [Gossypium hirsutum] 5.7e-20	-	-	sp|Q9FYC2|PAO_ARATH Pheophorbide a oxygenase, chloroplastic OS=Arabidopsis thaliana GN=PAO PE=1 SV=1 7.87418e-18	tr|A0A0D2PQ77|A0A0D2PQ77_GOSRA Uncharacterized protein OS=Gossypium raimondii GN=B456_001G117200 PE=4 SV=1 4.4e-20	GO:0008219, cell death;GO:0009507, chloroplast;GO:0009534, chloroplast thylakoid;GO:0009535, chloroplast thylakoid membrane;GO:0009706, chloroplast inner membrane;GO:0009816, defense response to bacterium, incompatible interaction;GO:0009908, flower development;GO:0009941, chloroplast envelope;GO:0010154, fruit development;GO:0010277, chlorophyllide a oxygenase [overall] activity;GO:0015996, chlo…	-
TRINITY_DN72449_c2_g3	34.9122	6.37525	2.45318	1.37854e-10	1.79621e-08	up	PLN02518, PLN02518, pheophorbide a oxygenase. 1.15177e-89	-	gi|743776613|ref|XP_010918717.1| PREDICTED: pheophorbide a oxygenase, chloroplastic [Elaeis guineensis] 1.3e-77	gi|595841422|ref|XM_007208144.1| Prunus persica hypothetical protein (PRUPE_ppa019738mg) mRNA, partial cds 1.89525e-79	pfam08417, PaO, Pheophorbide a oxygenase. This domain is found in bacterial and plant proteins to the C-terminus of a Rieske 2Fe-2S domain (pfam00355). One of the proteins the domain is found in is Pheophorbide a oxygenase (PaO) which seems to be a key regulator of chlorophyll catabolism. Arabidopsis PaO (AtPaO) is a Rieske-type 2Fe-2S enzyme that is identical to Arabidopsis accelerated cell deat…	sp|Q9FYC2|PAO_ARATH Pheophorbide a oxygenase, chloroplastic OS=Arabidopsis thaliana GN=PAO PE=1 SV=1 1.22091e-85	tr|M0SRX6|M0SRX6_MUSAM Cyclin-dependent kinases regulatory subunit OS=Musa acuminata subsp. malaccensis PE=3 SV=1 1.8e-76	GO:0007049, cell cycle;GO:0008219, cell death;GO:0009507, chloroplast;GO:0009534, chloroplast thylakoid;GO:0009535, chloroplast thylakoid membrane;GO:0009706, chloroplast inner membrane;GO:0009816, defense response to bacterium, incompatible interaction;GO:0009908, flower development;GO:0009941, chloroplast envelope;GO:0010154, fruit development;GO:0010277, chlorophyllide a oxygenase [overall] ac…	K13071-ko00860 Porphyrin and chlorophyll metabolism
TRINITY_DN72449_c2_g2	25.4964	6.81022	1.90452	1.1793e-08	9.94663e-07	up	PLN02518, PLN02518, pheophorbide a oxygenase. 1.19326e-77	-	gi|721625812|ref|XP_003562089.2| PREDICTED: pheophorbide a oxygenase, chloroplastic [Brachypodium distachyon] 1.0e-64	-	pfam00355, Rieske, Rieske [2Fe-2S] domain. The rieske domain has a [2Fe-2S] centre. Two conserved cysteines coordinate one Fe ion, while the other Fe ion is coordinated by two conserved histidines. In hyperthermophilic archaea there is a SKTPCX(2-3)C motif at the C-terminus. The cysteines in this motif form a disulphide bridge, which stabilizes the protein. 8.51133e-14	sp|Q9FYC2|PAO_ARATH Pheophorbide a oxygenase, chloroplastic OS=Arabidopsis thaliana GN=PAO PE=1 SV=1 8.7678e-68	tr|A0A0Q3LK48|A0A0Q3LK48_BRADI Uncharacterized protein OS=Brachypodium distachyon GN=BRADI_1g75270 PE=4 SV=1 7.7e-65	GO:0008219, cell death;GO:0009507, chloroplast;GO:0009534, chloroplast thylakoid;GO:0009535, chloroplast thylakoid membrane;GO:0009706, chloroplast inner membrane;GO:0009816, defense response to bacterium, incompatible interaction;GO:0009908, flower development;GO:0009941, chloroplast envelope;GO:0010154, fruit development;GO:0010277, chlorophyllide a oxygenase [overall] activity;GO:0015996, chlo…	K13071-ko00860 Porphyrin and chlorophyll metabolism
TRINITY_DN64853_c0_g1	197.003	73.5784	1.42086	5.93531e-08	4.24408e-06	up	PLN03167, PLN03167, Chaperonin-60 beta subunit; Provisional. 6.77023e-117	KOG0356, KOG0356, KOG0356, Mitochondrial chaperonin, Cpn60/Hsp60p [Posttranslational modification, protein turnover, chaperones]. 1.62488e-51	gi|743859387|ref|XP_010942728.1| PREDICTED: ruBisCO large subunit-binding protein subunit beta, chloroplastic-like [Elaeis guineensis] 2.4e-91	gi|1012211927|ref|XM_016077900.1| PREDICTED: Arachis duranensis ruBisCO large subunit-binding protein subunit beta, chloroplastic-like (LOC107459681), mRNA 5.86506e-130	pfam00118, Cpn60_TCP1, TCP-1/cpn60 chaperonin family. This family includes members from the HSP60 chaperone family and the TCP-1 (T-complex protein) family. 2.76504e-06	sp|Q9LJE4|CPNB2_ARATH Chaperonin 60 subunit beta 2, chloroplastic OS=Arabidopsis thaliana GN=CPN60B2 PE=1 SV=1 1.23191e-110	tr|W1NYM6|W1NYM6_AMBTC Uncharacterized protein OS=Amborella trichopoda GN=AMTR_s00106p00119930 PE=3 SV=1 1.7e-89	GO:0005524, ATP binding;GO:0005634, nucleus;GO:0005730, nucleolus;GO:0005737, cytoplasm;GO:0005739, mitochondrion;GO:0009507, chloroplast;GO:0009570, chloroplast stroma;GO:0009941, chloroplast envelope;GO:0022626, cytosolic ribosome;GO:0042026, protein refolding	-
TRINITY_DN41839_c0_g1	15.5994	3.68655	2.08115	0.00089638	0.01384	up	-	-	-	-	-	-	-	-	-
TRINITY_DN51508_c0_g1	19.7207	1.70688	3.53028	1.5649e-16	5.65327e-14	up	TIGR03346, chaperone_ClpB, ATP-dependent chaperone ClpB. Members of this protein family are the bacterial ATP-dependent chaperone ClpB. This protein belongs to the AAA family, ATPases associated with various cellular activities (pfam00004). This molecular chaperone does not act as a protease, but rather serves to disaggregate misfolded and aggregated proteins. [Protein fate, Protein folding and s…	KOG1051, KOG1051, KOG1051, Chaperone HSP104 and related ATP-dependent Clp proteases [Posttranslational modification, protein turnover, chaperones]. 6.29879e-67	gi|694998102|ref|XP_009402827.1| PREDICTED: chaperone protein ClpB1 [Musa acuminata subsp. malaccensis] 6.8e-123	gi|672180914|ref|XM_008812441.1| PREDICTED: Phoenix dactylifera chaperone protein ClpB1 (LOC103722025), mRNA 0.0	-	sp|Q6F2Y7|CLPB1_ORYSJ Chaperone protein ClpB1 OS=Oryza sativa subsp. japonica GN=CLPB1 PE=2 SV=1 2.92434e-144	tr|W1P4G4|W1P4G4_AMBTC Uncharacterized protein OS=Amborella trichopoda GN=AMTR_s00086p00119290 PE=3 SV=1 4.9e-121	GO:0005524, ATP binding;GO:0005634, nucleus;GO:0005829, cytosol;GO:0019538, protein metabolic process;GO:0034605, cellular response to heat	-
TRINITY_DN71751_c2_g1	28.3023	10.7985	1.39008	0.000313776	0.00612126	up	-	-	gi|719999919|ref|XP_010255868.1| PREDICTED: protein PALE CRESS, chloroplastic [Nelumbo nucifera] 7.3e-33	-	-	sp|Q39089|PAC_ARATH Protein PALE CRESS, chloroplastic OS=Arabidopsis thaliana GN=PAC PE=2 SV=1 2.1565e-31	tr|W1PW71|W1PW71_AMBTC Uncharacterized protein OS=Amborella trichopoda GN=AMTR_s00025p00104510 PE=4 SV=1 9.5e-33	GO:0006351, transcription, DNA-templated;GO:0006355, regulation of transcription, DNA-templated;GO:0009501, amyloplast;GO:0009507, chloroplast;GO:0009509, chromoplast;GO:0009513, etioplast;GO:0009537, proplastid;GO:0009658, chloroplast organization;GO:0009965, leaf morphogenesis;GO:0010239, chloroplast mRNA processing;GO:0071482, cellular response to light stimulus	-
TRINITY_DN67576_c2_g1	46.0871	18.3031	1.33227	0.000253271	0.00514922	up	pfam04755, PAP_fibrillin, PAP_fibrillin. This family identifies a conserved region found in a number of plastid lipid-associated proteins (PAPs), and in a number of putative fibrillin proteins. 2.0049e-09	-	gi|695031220|ref|XP_009403116.1| PREDICTED: LOW QUALITY PROTEIN: probable plastid-lipid-associated protein 3, chloroplastic [Musa acuminata subsp. malaccensis] 1.5e-20	-	pfam04755, PAP_fibrillin, PAP_fibrillin. This family identifies a conserved region found in a number of plastid lipid-associated proteins (PAPs), and in a number of putative fibrillin proteins. 4.78989e-10	sp|O82291|PAP3_ARATH Probable plastid-lipid-associated protein 3, chloroplastic OS=Arabidopsis thaliana GN=PAP3 PE=2 SV=1 6.85507e-19	tr|M0T355|M0T355_MUSAM Uncharacterized protein OS=Musa acuminata subsp. malaccensis PE=4 SV=1 1.2e-20	GO:0009507, chloroplast;GO:0009534, chloroplast thylakoid;GO:0009535, chloroplast thylakoid membrane;GO:0009536, plastid;GO:0009579, thylakoid;GO:0010287, plastoglobule	-
TRINITY_DN69059_c2_g3	6.37954	2.91783	1.12855	0.00291495	0.0338693	up	PLN02529, PLN02529, lysine-specific histone demethylase 1. 2.6115e-10	-	gi|672173067|ref|XP_008806651.1| PREDICTED: transcription initiation factor TFIID subunit 7 [Phoenix dactylifera] 3.3e-24	-	-	sp|Q9LID0|LDL2_ARATH Lysine-specific histone demethylase 1 homolog 2 OS=Arabidopsis thaliana GN=LDL2 PE=2 SV=1 4.10145e-09	tr|A0A0E0LCR9|A0A0E0LCR9_ORYPU Uncharacterized protein OS=Oryza punctata PE=4 SV=1 1.2e-18	GO:0003677, DNA binding;GO:0006351, transcription, DNA-templated;GO:0006355, regulation of transcription, DNA-templated;GO:0016491, oxidoreductase activity;GO:0051568, histone H3-K4 methylation	-
TRINITY_DN42773_c0_g1	5.28446	1.29074	2.03356	0.00358733	0.0395952	up	-	-	-	-	-	-	-	-	-
TRINITY_DN44454_c4_g1	34.8255	9.43077	1.8847	1.38901e-07	8.93549e-06	up	-	-	gi|743802682|ref|XP_010926682.1| PREDICTED: 70 kDa peptidyl-prolyl isomerase-like [Elaeis guineensis] 1.1e-09	-	-	-	tr|W1NY70|W1NY70_AMBTC Uncharacterized protein OS=Amborella trichopoda GN=AMTR_s00087p00078190 PE=4 SV=1 6.9e-07	GO:0006457, protein folding	-
TRINITY_DN60425_c0_g3	8.08201	1.68975	2.2579	8.27199e-05	0.00209358	up	-	-	gi|672111362|ref|XP_008800336.1| PREDICTED: uncharacterized protein LOC103714734 [Phoenix dactylifera] 1.2e-40	-	-	-	tr|M0RZN9|M0RZN9_MUSAM Uncharacterized protein OS=Musa acuminata subsp. malaccensis PE=4 SV=1 1.7e-36	GO:0016021, integral component of membrane	-
TRINITY_DN69166_c1_g1	8.13706	3.24188	1.32768	0.0032579	0.0368992	up	PLN02848, PLN02848, adenylosuccinate lyase. 0.0	KOG1317, KOG1317, KOG1317, Fumarase [Energy production and conversion]. 3.82687e-07	gi|743783434|ref|XP_010921408.1| PREDICTED: adenylosuccinate lyase-like isoform X1 [Elaeis guineensis] 9.9e-168	gi|731412749|ref|XM_010660175.1| PREDICTED: Vitis vinifera adenylosuccinate lyase (LOC100249654), transcript variant X2, mRNA 4.09669e-109	pfam08328, ASL_C, Adenylosuccinate lyase C-terminal. This domain is found at the C-terminus of adenylosuccinate lyase(ASL; PurB in E. coli). It has been identified in bacteria, eukaryotes and archaea and is found together with the lyase domain pfam00206. ASL catalyzes the cleavage of succinylaminoimidazole carboxamide ribotide to aminoimidazole carboxamide ribotide and fumarate and the cleavage o…	sp|P44797|PUR8_HAEIN Adenylosuccinate lyase OS=Haemophilus influenzae (strain ATCC 51907 / DSM 11121 / KW20 / Rd) GN=purB PE=3 SV=1 2.56032e-164	tr|A0A0K9PYR8|A0A0K9PYR8_ZOSMR Adenylosuccinate lyase OS=Zostera marina GN=ZOSMA_133G00430 PE=3 SV=1 1.0e-164	GO:0004018, N6-(1,2-dicarboxyethyl)AMP AMP-lyase (fumarate-forming) activity;GO:0006163, purine nucleotide metabolic process;GO:0006189, 'de novo' IMP biosynthetic process;GO:0044208, 'de novo' AMP biosynthetic process;GO:0051262, protein tetramerization;GO:0070626, (S)-2-(5-amino-1-(5-phospho-D-ribosyl)imidazole-4-carboxamido)succinate AMP-lyase (fumarate-forming) activity	K01756-ko00250 Alanine, aspartate and glutamate metabolism;ko00230 Purine metabolism
TRINITY_DN51057_c0_g3	16.0936	3.83211	2.07027	2.01846e-08	1.61397e-06	up	-	-	-	-	-	-	-	-	-
TRINITY_DN75369_c3_g1	61.3878	17.1527	1.83951	2.19634e-09	2.21643e-07	up	pfam05648, PEX11, Peroxisomal biogenesis factor 11 (PEX11). This family consists of several peroxisomal biogenesis factor 11 (PEX11) proteins from several eukaryotic species. The PEX11 peroxisomal membrane proteins promote peroxisome division in multiple eukaryotes. 3.18159e-14	KOG4186, KOG4186, KOG4186, Peroxisomal biogenesis protein (peroxin) [Intracellular trafficking, secretion, and vesicular transport]. 1.95604e-26	gi|743828527|ref|XP_010933889.1| PREDICTED: peroxisomal membrane protein 11-5-like [Elaeis guineensis] 1.3e-100	gi|720072928|ref|XM_010280239.1| PREDICTED: Nelumbo nucifera peroxisomal membrane protein 11C (LOC104612700), transcript variant X2, mRNA 2.30781e-89	pfam05648, PEX11, Peroxisomal biogenesis factor 11 (PEX11). This family consists of several peroxisomal biogenesis factor 11 (PEX11) proteins from several eukaryotic species. The PEX11 peroxisomal membrane proteins promote peroxisome division in multiple eukaryotes. 7.6011e-15	sp|Q10SM7|PX111_ORYSJ Peroxisomal membrane protein 11-1 OS=Oryza sativa subsp. japonica GN=PEX11-1 PE=2 SV=1 4.04507e-127	tr|A0A067H1W9|A0A067H1W9_CITSI Uncharacterized protein OS=Citrus sinensis GN=CISIN_1g024612mg PE=4 SV=1 1.4e-99	GO:0005778, peroxisomal membrane;GO:0005779, integral component of peroxisomal membrane;GO:0016559, peroxisome fission;GO:0044375, regulation of peroxisome size	-
TRINITY_DN71017_c1_g2	6.57408	1.50432	2.12768	8.21683e-08	5.62523e-06	up	-	KOG1135, KOG1135, KOG1135, mRNA cleavage and polyadenylation factor II complex, subunit CFT2 (CPSF subunit) [RNA processing and modification]. 5.77371e-36	gi|672128046|ref|XP_008787501.1| PREDICTED: cleavage and polyadenylation specificity factor subunit 2 [Phoenix dactylifera] 1.6e-94	gi|743831790|ref|XM_010936496.1| PREDICTED: Elaeis guineensis cleavage and polyadenylation specificity factor subunit 2 (LOC105054868), mRNA 4.2262e-117	-	sp|Q9LKF9|CPSF2_ARATH Cleavage and polyadenylation specificity factor subunit 2 OS=Arabidopsis thaliana GN=CPSF100 PE=1 SV=2 3.62455e-99	tr|M0S036|M0S036_MUSAM Uncharacterized protein OS=Musa acuminata subsp. malaccensis PE=4 SV=1 5.2e-90	GO:0003723, RNA binding;GO:0005634, nucleus;GO:0005737, cytoplasm;GO:0005847, mRNA cleavage and polyadenylation specificity factor complex;GO:0006378, mRNA polyadenylation;GO:0006379, mRNA cleavage;GO:0009506, plasmodesma;GO:0035194, posttranscriptional gene silencing by RNA	K14402-ko03015 mRNA surveillance pathway
TRINITY_DN75165_c1_g1	14.5305	3.09751	2.2299	0.000640302	0.0106706	up	-	-	-	-	-	-	-	-	-
TRINITY_DN63488_c0_g2	5.17227	1.6501	1.64824	0.0047996	0.0490553	up	cd01837, SGNH_plant_lipase_like, SGNH_plant_lipase_like, a plant specific subfamily of the SGNH-family of hydrolases, a diverse family of lipases and esterases. The tertiary fold of the enzyme is substantially different from that of the alpha/beta hydrolase family and unique among all known hydrolases; its active site closely resembles the Ser-His-Asp(Glu) triad found in other serine hydrolases. …	-	gi|743813996|ref|XP_010929893.1| PREDICTED: alpha-L-fucosidase 3 [Elaeis guineensis] 7.3e-69	-	-	sp|Q9FXE5|FUCO3_ARATH Alpha-L-fucosidase 3 OS=Arabidopsis thaliana GN=FXG1 PE=2 SV=1 2.91028e-69	tr|M0TAV4|M0TAV4_MUSAM Uncharacterized protein OS=Musa acuminata subsp. malaccensis PE=4 SV=1 6.0e-63	GO:0004560, alpha-L-fucosidase activity;GO:0008152, metabolic process;GO:0009505, plant-type cell wall;GO:0016788, hydrolase activity, acting on ester bonds;GO:0048046, apoplast	K01206-ko00511 Other glycan degradation
TRINITY_DN47472_c0_g1	28.0855	8.87378	1.6622	0.000436507	0.00787808	up	-	-	-	-	-	-	-	-	-
TRINITY_DN75330_c5_g1	6.61797	1.35704	2.28593	8.02441e-07	4.17816e-05	up	PLN03081, PLN03081, pentatricopeptide (PPR) repeat-containing protein; Provisional. 3.95663e-42	-	gi|720014231|ref|XP_010260430.1| PREDICTED: putative pentatricopeptide repeat-containing protein At1g77010, mitochondrial [Nelumbo nucifera] 1.6e-126	-	-	sp|O49287|PP127_ARATH Putative pentatricopeptide repeat-containing protein At1g77010, mitochondrial OS=Arabidopsis thaliana GN=PCMP-E5 PE=3 SV=1 1.16705e-128	tr|A0A0J8BXK6|A0A0J8BXK6_BETVU Uncharacterized protein OS=Beta vulgaris subsp. vulgaris GN=BVRB_7g169150 PE=4 SV=1 5.5e-116	GO:0005739, mitochondrion	-
TRINITY_DN53514_c0_g1	9.32158	4.04067	1.20598	0.00412402	0.0438778	up	-	-	-	-	-	-	-	-	-
TRINITY_DN46498_c0_g2	27.4702	0.0001	18.0675	4.91991e-08	3.59212e-06	up	-	-	-	-	-	-	-	-	-
TRINITY_DN43249_c0_g1	33.3641	14.0197	1.25084	2.30475e-08	1.8154e-06	up	-	-	-	-	-	-	-	-	-
TRINITY_DN72246_c2_g3	7.51264	0.988568	2.92591	0.000683563	0.0112212	up	-	-	gi|743785337|ref|XP_010921878.1| PREDICTED: pentatricopeptide repeat-containing protein At1g07740, mitochondrial [Elaeis guineensis] 8.5e-06	-	-	-	-	-	-
TRINITY_DN42466_c0_g1	11.0827	4.19447	1.40175	0.00269646	0.0320116	up	-	-	-	-	-	-	-	-	-
TRINITY_DN29026_c0_g1	19.8173	2.51437	2.9785	4.17614e-06	0.000172819	up	PLN03077, PLN03077, Protein ECB2; Provisional. 1.59479e-17	-	gi|470118817|ref|XP_004295518.1| PREDICTED: pentatricopeptide repeat-containing protein At3g57430, chloroplastic [Fragaria vesca subsp. vesca] 4.7e-25	-	-	sp|Q7Y211|PP285_ARATH Pentatricopeptide repeat-containing protein At3g57430, chloroplastic OS=Arabidopsis thaliana GN=PCMP-H81 PE=2 SV=2 2.02863e-26	tr|M5XU79|M5XU79_PRUPE Uncharacterized protein OS=Prunus persica GN=PRUPE_ppa014757mg PE=4 SV=1 3.4e-23	GO:0006397, mRNA processing;GO:0008270, zinc ion binding;GO:0009507, chloroplast;GO:0031425, chloroplast RNA processing	-
TRINITY_DN64877_c0_g3	7.36146	0.0869897	6.403	1.1391e-08	9.65101e-07	up	-	-	-	-	-	-	-	-	-
TRINITY_DN61770_c1_g1	46.225	11.9552	1.95104	3.89515e-11	5.63958e-09	up	-	-	gi|567854355|ref|XP_006420297.1| hypothetical protein CICLE_v100058271mg, partial [Citrus clementina] 1.4e-26	gi|695021422|ref|XM_009399523.1| PREDICTED: Musa acuminata subsp. malaccensis uncharacterized protein At3g15000, mitochondrial-like (LOC103982560), mRNA 2.01048e-33	-	sp|O22793|MORF2_ARATH Multiple organellar RNA editing factor 2, chloroplastic OS=Arabidopsis thaliana GN=MORF2 PE=1 SV=1 2.52851e-29	tr|V4S005|V4S005_9ROSI Uncharacterized protein (Fragment) OS=Citrus clementina GN=CICLE_v100058271mg PE=4 SV=1 1.0e-26	GO:0002103, endonucleolytic cleavage of tetracistronic rRNA transcript (SSU-rRNA, LSU-rRNA, 4.5S-rRNA, 5S-rRNA);GO:0009507, chloroplast;GO:0009657, plastid organization	-
TRINITY_DN67524_c0_g2	48.5608	13.7481	1.82056	2.79434e-05	0.000852092	up	-	-	-	-	-	-	-	-	-
TRINITY_DN67524_c0_g1	9.3711	1.41724	2.72513	1.40056e-10	1.81672e-08	up	pfam14111, DUF4283, Domain of unknown function (DUF4283). This domain family is found in plants, and is approximately 100 amino acids in length. Considering the very diverse range of other domains it is associated with it is possible that this domain is a binding/guiding region. There are two highly conserved tryptophan residues. 7.83114e-08	-	gi|661882014|emb|CDP14239.1| unnamed protein product [Coffea canephora] 1.3e-32	-	pfam14111, DUF4283, Domain of unknown function (DUF4283). This domain family is found in plants, and is approximately 100 amino acids in length. Considering the very diverse range of other domains it is associated with it is possible that this domain is a binding/guiding region. There are two highly conserved tryptophan residues. 1.87093e-08	-	tr|A0A068V181|A0A068V181_COFCA Uncharacterized protein OS=Coffea canephora GN=GSCOC_T00040523001 PE=4 SV=1 9.7e-33	-	-
TRINITY_DN60680_c0_g2	13.0978	2.42083	2.43576	3.27486e-05	0.000970341	up	-	-	-	-	-	-	-	-	-
TRINITY_DN60039_c0_g9	7.20886	0.891974	3.0147	7.08412e-08	4.95375e-06	up	-	-	-	-	-	-	-	-	-
TRINITY_DN60039_c0_g2	11.5927	2.27837	2.34715	6.90246e-13	1.38681e-10	up	-	-	-	-	-	-	-	-	-
TRINITY_DN55230_c0_g1	6.21064	1.212	2.35735	0.000766047	0.0122383	up	-	-	-	-	-	-	-	-	-
TRINITY_DN71847_c1_g1	8.31585	4.13836	1.00681	0.00270948	0.0321247	up	-	-	gi|823154962|ref|XP_012477366.1| PREDICTED: ubiquitin carboxyl-terminal hydrolase 23-like [Gossypium raimondii] 3.0e-10	-	-	-	tr|A0A0D2R601|A0A0D2R601_GOSRA Uncharacterized protein OS=Gossypium raimondii GN=B456_004G291700 PE=4 SV=1 2.3e-10	-	-
TRINITY_DN73074_c4_g1	45.7729	16.1009	1.50735	0.000197535	0.00421138	up	-	-	gi|743815426|ref|XP_010930338.1| PREDICTED: LOW QUALITY PROTEIN: F-box/kelch-repeat protein SKIP20-like [Elaeis guineensis] 2.6e-25	-	-	sp|Q9M1Y1|SKI20_ARATH F-box/kelch-repeat protein SKIP20 OS=Arabidopsis thaliana GN=SKIP20 PE=1 SV=1 8.47549e-19	tr|B9HG98|B9HG98_POPTR Uncharacterized protein OS=Populus trichocarpa GN=POPTR_0007s00230g PE=4 SV=2 9.6e-20	GO:0005634, nucleus;GO:0005829, cytosol;GO:0016567, protein ubiquitination;GO:0080037, negative regulation of cytokinin-activated signaling pathway;GO:2000762, regulation of phenylpropanoid metabolic process	-
TRINITY_DN73074_c4_g5	141.572	55.2881	1.3565	0.00241886	0.0295087	up	sd00038, Kelch, Kelch repeat. Kelch repeats are 44 to 56 amino acids in length and form a four-stranded beta-sheet corresponding to a single blade of five to seven bladed beta propellers. The Kelch superfamily is a large evolutionary conserved protein family whose members are present throughout the cell and extracellularly, and have diverse activities. Kelch repeats are often in combination with …	KOG4441, KOG4441, KOG4441, Proteins containing BTB/POZ and Kelch domains, involved in regulatory/signal transduction processes [Signal transduction mechanisms, General function prediction only]. 8.16031e-13	gi|720070807|ref|XP_010277860.1| PREDICTED: F-box/kelch-repeat protein At2g44130-like [Nelumbo nucifera] 2.3e-34	-	pfam13964, Kelch_6, Kelch motif. 2.2822e-06	sp|O80582|FBK46_ARATH F-box/kelch-repeat protein At2g44130 OS=Arabidopsis thaliana GN=At2g44130 PE=2 SV=2 1.40779e-30	tr|B9STA7|B9STA7_RICCO Putative uncharacterized protein OS=Ricinus communis GN=RCOM_0365370 PE=4 SV=1 5.5e-33	GO:0005829, cytosol;GO:2000762, regulation of phenylpropanoid metabolic process	-
TRINITY_DN53444_c1_g1	12.4453	4.46327	1.47943	0.00176251	0.0232455	up	-	-	gi|743760486|ref|XP_010937096.1| PREDICTED: remorin-like [Elaeis guineensis] 1.8e-21	-	-	-	tr|A0A068VG41|A0A068VG41_COFCA Uncharacterized protein OS=Coffea canephora GN=GSCOC_T00004146001 PE=4 SV=1 2.3e-21	-	-
TRINITY_DN73557_c1_g5	8.44165	2.00395	2.07468	0.00045559	0.00815482	up	pfam01453, B_lectin, D-mannose binding lectin. These proteins include mannose-specific lectins from plants as well as bacteriocins from bacteria. 3.57631e-13	-	gi|731431973|ref|XP_010644121.1| PREDICTED: epidermis-specific secreted glycoprotein EP1-like [Vitis vinifera] 1.4e-31	gi|672183607|ref|XM_008813865.1| PREDICTED: Phoenix dactylifera epidermis-specific secreted glycoprotein EP1 (LOC103723065), mRNA 1.18978e-35	pfam01453, B_lectin, D-mannose binding lectin. These proteins include mannose-specific lectins from plants as well as bacteriocins from bacteria. 8.54411e-14	sp|Q39688|EP1G_DAUCA Epidermis-specific secreted glycoprotein EP1 OS=Daucus carota GN=EP1 PE=1 SV=1 1.35818e-30	tr|F6H2N5|F6H2N5_VITVI Putative uncharacterized protein OS=Vitis vinifera GN=VIT_19s0014g01370 PE=4 SV=1 1.1e-31	GO:0005576, extracellular region;GO:0006833, water transport;GO:0030246, carbohydrate binding	-
TRINITY_DN61674_c0_g1	6.39316	1.92627	1.73072	0.000142797	0.00323335	up	-	-	gi|721644535|ref|XP_010232325.1| PREDICTED: protein NUCLEAR FUSION DEFECTIVE 6, chloroplastic/mitochondrial isoform X2 [Brachypodium distachyon] 1.4e-11	-	-	-	tr|I1HRN6|I1HRN6_BRADI Uncharacterized protein OS=Brachypodium distachyon GN=BRADI2G50130 PE=4 SV=1 1.1e-11	GO:0000741, karyogamy	-
TRINITY_DN42464_c0_g1	21.9093	5.70749	1.94061	4.00226e-08	2.98702e-06	up	-	-	-	-	-	-	-	-	-
TRINITY_DN72823_c2_g5	13.7805	1.28007	3.42834	1.01471e-05	0.000363372	up	PLN02626, PLN02626, malate synthase. 2.90311e-33	KOG1261, KOG1261, KOG1261, Malate synthase [Energy production and conversion]. 2.45271e-25	gi|14388731|gb|AAK61852.1| malate synthase [Plectocomia elongata] 4.2e-31	gi|326522665|dbj|AK357164.1| Hordeum vulgare subsp. vulgare mRNA for predicted protein, complete cds, clone: NIASHv1047G12 3.05848e-48	pfam01274, Malate_synthase, Malate synthase. 5.5382e-22	sp|Q9LZC3|MASY_ARATH Malate synthase OS=Arabidopsis thaliana GN=MLS PE=1 SV=1 2.67053e-37	tr|Q94G76|Q94G76_9LILI Malate synthase (Fragment) OS=Plectocomia elongata PE=3 SV=1 3.2e-31	GO:0004474, malate synthase activity;GO:0005737, cytoplasm;GO:0006097, glyoxylate cycle;GO:0006099, tricarboxylic acid cycle;GO:0009514, glyoxysome	-
TRINITY_DN71352_c3_g1	167.175	4.19956	5.31498	3.63823e-41	1.44106e-37	up	-	-	gi|672113501|ref|XP_008811242.1| PREDICTED: uncharacterized protein LOC103722452 [Phoenix dactylifera] 2.8e-09	-	-	-	tr|M0U6K0|M0U6K0_MUSAM Uncharacterized protein OS=Musa acuminata subsp. malaccensis PE=4 SV=1 8.2e-09	GO:0009507, chloroplast	-
TRINITY_DN71352_c3_g2	41.243	0.875416	5.55804	3.75504e-09	3.61818e-07	up	PRK14283, PRK14283, chaperone protein DnaJ; Provisional. 2.37835e-08	KOG0716, KOG0716, KOG0716, Molecular chaperone (DnaJ superfamily) [Posttranslational modification, protein turnover, chaperones]. 7.01173e-10	gi|802562826|ref|XP_012066575.1| PREDICTED: uncharacterized protein LOC105629574 [Jatropha curcas] 1.6e-49	gi|1002263285|ref|XM_015780507.1| PREDICTED: Oryza sativa Japonica Group uncharacterized LOC4337388 (LOC4337388), mRNA 2.16985e-49	pfam00226, DnaJ, DnaJ domain. DnaJ domains (J-domains) are associated with hsp70 heat-shock system and it is thought that this domain mediates the interaction. DnaJ-domain is therefore part of a chaperone (protein folding) system. The T-antigens, although not in Prosite are confirmed as DnaJ containing domains from literature. 1.56943e-07	sp|Q8G6C6|DNAJ_BIFLO Chaperone protein DnaJ OS=Bifidobacterium longum (strain NCC 2705) GN=dnaJ PE=3 SV=1 2.82688e-08	tr|A0A067LDM4|A0A067LDM4_JATCU Uncharacterized protein OS=Jatropha curcas GN=JCGZ_24369 PE=4 SV=1 1.2e-49	GO:0005524, ATP binding;GO:0005737, cytoplasm;GO:0006260, DNA replication;GO:0006457, protein folding;GO:0008270, zinc ion binding;GO:0009408, response to heat;GO:0016021, integral component of membrane	-
TRINITY_DN71352_c3_g3	42.4632	0.60062	6.14362	5.33696e-34	1.13826e-30	up	-	-	gi|743852264|ref|XP_010940344.1| PREDICTED: uncharacterized protein LOC105058955 [Elaeis guineensis] 6.2e-37	gi|937912581|dbj|AP014960.1| Oryza sativa Japonica Group DNA, chromosome 4, cultivar: Nipponbare, complete sequence 2.32181e-61	-	-	tr|V4VEG5|V4VEG5_9ROSI Uncharacterized protein OS=Citrus clementina GN=CICLE_v10031498mg PE=4 SV=1 3.0e-36	GO:0016021, integral component of membrane	-
TRINITY_DN66322_c0_g1	7.5052	1.89801	1.9834	1.16058e-05	0.00040784	up	-	-	gi|743762302|ref|XP_010907416.1| PREDICTED: uncharacterized protein LOC105034087 [Elaeis guineensis] 2.6e-13	-	-	-	tr|M0TNR2|M0TNR2_MUSAM Uncharacterized protein OS=Musa acuminata subsp. malaccensis PE=4 SV=1 1.8e-09	-	-
TRINITY_DN61444_c0_g1	62.3519	21.6478	1.52621	6.17641e-07	3.32038e-05	up	-	-	gi|672140582|ref|XP_008794101.1| PREDICTED: poly(A) polymerase beta-like isoform X1 [Phoenix dactylifera] 4.8e-31	-	-	sp|O82312|PAPS2_ARATH Nuclear poly(A) polymerase 2 OS=Arabidopsis thaliana GN=PAPS2 PE=1 SV=2 1.42192e-22	tr|M0RI27|M0RI27_MUSAM Uncharacterized protein OS=Musa acuminata subsp. malaccensis PE=4 SV=1 5.5e-27	GO:0003723, RNA binding;GO:0004652, polynucleotide adenylyltransferase activity;GO:0005524, ATP binding;GO:0005634, nucleus;GO:0005737, cytoplasm;GO:0006378, mRNA polyadenylation;GO:0031123, RNA 3'-end processing;GO:0043631, RNA polyadenylation;GO:0046872, metal ion binding	-
TRINITY_DN47382_c1_g2	506.173	0.0001	22.2712	1.12253e-23	1.00399e-20	up	pfam00680, RdRP_1, RNA dependent RNA polymerase. 7.47441e-25	-	-	gi|41393049|emb|AJ507388.2| Soybean mosaic virus gene for polyprotein, genomic RNA, strain P 0.0	pfam00680, RdRP_1, RNA dependent RNA polymerase. 1.7857e-25	sp|P21231|POLG_SBMVN Genome polyprotein OS=Soybean mosaic virus (strain N) PE=1 SV=2 0.0	-	GO:0003723, RNA binding;GO:0003968, RNA-directed 5'-3' RNA polymerase activity;GO:0004197, cysteine-type endopeptidase activity;GO:0005198, structural molecule activity;GO:0005524, ATP binding;GO:0006351, transcription, DNA-templated;GO:0008026, ATP-dependent helicase activity;GO:0018144, RNA-protein covalent cross-linking;GO:0019029, helical viral capsid;GO:0039694, viral RNA genome replication	-
TRINITY_DN47382_c1_g3	507.485	0.0001	22.2749	6.20606e-15	1.74691e-12	up	pfam00680, RdRP_1, RNA dependent RNA polymerase. 3.3156e-10	-	-	gi|58036736|emb|AJ628750.1| Soybean mosaic virus polyprotein gene, genomic RNA, isolate HZ1 1.87344e-121	pfam00680, RdRP_1, RNA dependent RNA polymerase. 7.92125e-11	sp|Q90069|POLG_SBMVG Genome polyprotein OS=Soybean mosaic virus (strain G2) PE=3 SV=1 1.19601e-75	-	GO:0003723, RNA binding;GO:0003968, RNA-directed 5'-3' RNA polymerase activity;GO:0004197, cysteine-type endopeptidase activity;GO:0004386, helicase activity;GO:0005198, structural molecule activity;GO:0005524, ATP binding;GO:0006351, transcription, DNA-templated;GO:0018144, RNA-protein covalent cross-linking;GO:0019029, helical viral capsid;GO:0039694, viral RNA genome replication	-
TRINITY_DN56885_c1_g4	5.33461	1.87455	1.50884	0.000740189	0.0119161	up	-	-	gi|474174604|gb|EMS57717.1| Hydroxyacylglutathione hydrolase 3, mitochondrial [Triticum urartu] 9.4e-27	gi|743795148|ref|XM_010926079.1| PREDICTED: Elaeis guineensis 60S ribosomal protein L18a-like protein (LOC105047245), mRNA 8.60964e-33	-	sp|Q8L9S1|R18AL_ARATH 60S ribosomal protein L18a-like protein OS=Arabidopsis thaliana GN=At1g29970 PE=2 SV=2 2.50375e-20	tr|A0A0A9J683|A0A0A9J683_ARUDO Uncharacterized protein OS=Arundo donax PE=4 SV=1 5.5e-27	GO:0005840, ribosome;GO:0016021, integral component of membrane	-
TRINITY_DN59569_c3_g2	13.8552	0.2175	5.99327	4.45777e-08	3.29593e-06	up	-	-	-	-	-	-	-	-	-
TRINITY_DN59569_c3_g1	16.8086	0.872962	4.26713	8.72324e-24	7.99546e-21	up	-	-	-	-	-	-	-	-	-
TRINITY_DN49221_c2_g1	5.56525	0.492143	3.4993	2.07391e-07	1.27307e-05	up	-	-	-	-	-	-	-	-	-
TRINITY_DN71893_c2_g2	7.41605	2.41588	1.6181	0.000404285	0.00743077	up	-	-	-	-	-	-	-	-	-
TRINITY_DN53970_c3_g2	111.937	13.3076	3.07236	3.95447e-28	5.62269e-25	up	pfam08523, MBF1, Multiprotein bridging factor 1. This domain is found in the multiprotein bridging factor 1 (MBF1) which forms a heterodimer with MBF2. It has been shown to make direct contact with the TATA-box binding protein (TBP) and interacts with Ftz-F1, stabilizing the Ftz-F1-DNA complex. It is also found in the endothelial differentiation-related factor (EDF-1). Human EDF-1 is involved in …	KOG3398, KOG3398, KOG3398, Transcription factor MBF1 [Transcription]. 3.56085e-37	gi|703070655|ref|XP_010088839.1| Multiprotein-bridging factor 1c [Morus notabilis] 7.9e-44	gi|241985898|dbj|AK333159.1| Triticum aestivum cDNA, clone: WT005_M16, cultivar: Chinese Spring 1.26568e-75	pfam08523, MBF1, Multiprotein bridging factor 1. This domain is found in the multiprotein bridging factor 1 (MBF1) which forms a heterodimer with MBF2. It has been shown to make direct contact with the TATA-box binding protein (TBP) and interacts with Ftz-F1, stabilizing the Ftz-F1-DNA complex. It is also found in the endothelial differentiation-related factor (EDF-1). Human EDF-1 is involved in …	sp|Q9LV58|MBF1C_ARATH Multiprotein-bridging factor 1c OS=Arabidopsis thaliana GN=MBF1C PE=1 SV=1 1.84338e-58	tr|W9QGJ2|W9QGJ2_9ROSA Multiprotein-bridging factor 1c OS=Morus notabilis GN=L484_020823 PE=4 SV=1 6.0e-44	GO:0003700, DNA binding transcription factor activity;GO:0003713, transcription coactivator activity;GO:0005730, nucleolus;GO:0005737, cytoplasm;GO:0006351, transcription, DNA-templated;GO:0009408, response to heat;GO:0009414, response to water deprivation;GO:0009737, response to abscisic acid;GO:0009873, ethylene-activated signaling pathway;GO:0043565, sequence-specific DNA binding;GO:0045893, p…	-
TRINITY_DN53970_c3_g1	46.9592	7.09286	2.72697	8.80929e-09	7.66871e-07	up	-	-	-	-	-	-	-	-	-
TRINITY_DN53901_c0_g1	6.26684	2.70264	1.21337	0.00038811	0.00719668	up	pfam07847, DUF1637, Protein of unknown function (DUF1637). This family contains many eukaryotic hypothetical proteins. The region featured in this family is approximately 120 residues long. According to InterPro annotation, some members of this family may belong to the cupin superfamily. 6.6246e-51	KOG4281, KOG4281, KOG4281, Uncharacterized conserved protein [Function unknown]. 1.71204e-81	gi|672138526|ref|XP_008793022.1| PREDICTED: 2-aminoethanethiol dioxygenase-like isoform X3 [Phoenix dactylifera] 3.3e-104	gi|297827966|ref|XM_002881820.1| Arabidopsis lyrata subsp. lyrata hypothetical protein, mRNA 1.21528e-34	pfam07847, DUF1637, Protein of unknown function (DUF1637). This family contains many eukaryotic hypothetical proteins. The region featured in this family is approximately 120 residues long. According to InterPro annotation, some members of this family may belong to the cupin superfamily. 1.58267e-51	sp|Q9LXT4|PCO5_ARATH Plant cysteine oxidase 5 OS=Arabidopsis thaliana GN=PCO5 PE=1 SV=1 5.7332e-99	tr|M0TU34|M0TU34_MUSAM Uncharacterized protein OS=Musa acuminata subsp. malaccensis PE=4 SV=1 1.4e-99	GO:0005634, nucleus;GO:0005737, cytoplasm;GO:0009061, anaerobic respiration;GO:0016702, oxidoreductase activity, acting on single donors with incorporation of molecular oxygen, incorporation of two atoms of oxygen;GO:0017172, cysteine dioxygenase activity;GO:0018171, peptidyl-cysteine oxidation;GO:0046872, metal ion binding;GO:0070483, detection of hypoxia	K10712-ko00430 Taurine and hypotaurine metabolism
TRINITY_DN75628_c2_g5	20.7053	6.22187	1.73458	8.5216e-05	0.00214337	up	-	-	-	-	-	-	-	-	-
TRINITY_DN57211_c2_g3	7.50681	3.33552	1.17029	0.00442369	0.0461663	up	pfam14144, DOG1, Seed dormancy control. This family of plant proteins appears to be a highly specific controller seed dormancy. 2.14374e-33	-	gi|743864885|ref|XP_010904691.1| PREDICTED: transcription factor HBP-1b(c38)-like isoform X2 [Elaeis guineensis] 3.3e-43	-	pfam14144, DOG1, Seed dormancy control. This family of plant proteins appears to be a highly specific controller seed dormancy. 5.12159e-34	sp|P23923|HBP1B_WHEAT Transcription factor HBP-1b(c38) OS=Triticum aestivum PE=2 SV=1 1.86522e-50	tr|M0RE61|M0RE61_MUSAM Uncharacterized protein OS=Musa acuminata subsp. malaccensis PE=4 SV=1 5.6e-43	GO:0003700, DNA binding transcription factor activity;GO:0005634, nucleus;GO:0006351, transcription, DNA-templated;GO:0043565, sequence-specific DNA binding	K14431-ko04075 Plant hormone signal transduction
TRINITY_DN63363_c1_g1	60.8916	22.3288	1.44734	8.39247e-05	0.00211779	up	-	-	-	-	-	-	-	-	-
TRINITY_DN59145_c0_g1	180.836	63.5527	1.50866	0.000515615	0.00899549	up	pfam04146, YTH, YT521-B-like domain. A protein of the YTH family has been shown to selectively remove transcripts of meiosis-specific genes expressed in mitotic cells. It has been speculated that in higher eukaryotic YTH-family members may be involved in similar mechanisms to suppress gene regulation during gametogenesis or general silencing. The rat protein YT521-B is a tyrosine-phosphorylated n…	KOG1901, KOG1901, KOG1901, Uncharacterized high-glucose-regulated protein [General function prediction only]. 5.68828e-30	gi|743887118|ref|XP_010910310.1| PREDICTED: YTH domain-containing family protein 2-like [Elaeis guineensis] 3.9e-27	gi|670373571|ref|XM_008669902.1| PREDICTED: Zea mays LOC100285206 (IDP1944), transcript variant X1, mRNA 7.20805e-40	pfam04146, YTH, YT521-B-like domain. A protein of the YTH family has been shown to selectively remove transcripts of meiosis-specific genes expressed in mitotic cells. It has been speculated that in higher eukaryotic YTH-family members may be involved in similar mechanisms to suppress gene regulation during gametogenesis or general silencing. The rat protein YT521-B is a tyrosine-phosphorylated n…	sp|P59326|YTHD1_MOUSE YTH domain-containing family protein 1 OS=Mus musculus GN=Ythdf1 PE=1 SV=1 1.28342e-19	tr|M0TL58|M0TL58_MUSAM Uncharacterized protein OS=Musa acuminata subsp. malaccensis PE=4 SV=1 8.7e-27	GO:0003723, RNA binding;GO:0005737, cytoplasm;GO:0043022, ribosome binding;GO:0045948, positive regulation of translational initiation;GO:1990247, N6-methyladenosine-containing RNA binding	-
TRINITY_DN76029_c8_g1	19.8381	7.67963	1.36917	1.05921e-05	0.000377576	up	-	-	gi|695040015|ref|XP_009407565.1| PREDICTED: uncharacterized protein LOC103990214 [Musa acuminata subsp. malaccensis] 2.4e-27	-	-	-	tr|M0TCF0|M0TCF0_MUSAM Uncharacterized protein OS=Musa acuminata subsp. malaccensis PE=4 SV=1 1.8e-27	-	-
TRINITY_DN56759_c0_g3	21.4904	6.8418	1.65124	2.17537e-05	0.000691884	up	-	KOG0627, KOG0627, KOG0627, Heat shock transcription factor [Transcription]. 4.89981e-11	gi|595793695|ref|XP_007200596.1| hypothetical protein PRUPE_ppa010224mg [Prunus persica] 7.2e-40	-	-	sp|Q6VBB2|HFA2B_ORYSJ Heat stress transcription factor A-2b OS=Oryza sativa subsp. japonica GN=HSFA2B PE=2 SV=1 1.71806e-47	tr|M5W4S9|M5W4S9_PRUPE Uncharacterized protein OS=Prunus persica GN=PRUPE_ppa010224mg PE=3 SV=1 5.5e-40	GO:0003700, DNA binding transcription factor activity;GO:0005634, nucleus;GO:0005737, cytoplasm;GO:0006351, transcription, DNA-templated;GO:0043565, sequence-specific DNA binding	-
TRINITY_DN51381_c0_g1	27.8522	5.27699	2.40001	1.49268e-07	9.54706e-06	up	-	-	-	-	-	-	-	-	-
TRINITY_DN43024_c0_g3	17.127	0.445348	5.2652	1.36572e-14	3.58922e-12	up	-	-	-	-	-	-	-	-	-
TRINITY_DN67196_c0_g1	11.6478	0.181075	6.00732	7.55765e-10	8.41548e-08	up	-	-	-	-	-	-	-	-	-
TRINITY_DN65863_c0_g3	5.76266	0.18943	4.92699	2.19413e-06	9.94847e-05	up	-	-	-	-	-	-	-	-	-
TRINITY_DN61838_c3_g1	6.71745	1.1401	2.55875	5.9352e-05	0.00158689	up	-	-	gi|1032291450|gb|OAP05777.1| hypothetical protein AXX17_AT3G15370 [Arabidopsis thaliana] 2.6e-17	-	-	-	tr|K3XFH9|K3XFH9_SETIT Uncharacterized protein OS=Setaria italica GN=Si000648m.g PE=4 SV=1 2.3e-13	GO:0008270, zinc ion binding	-
TRINITY_DN56947_c0_g2	6.65102	0.576045	3.52932	5.09013e-20	2.9099e-17	up	-	-	-	-	-	-	-	-	-
TRINITY_DN62503_c1_g1	10.1508	2.07087	2.29328	2.9124e-05	0.000882047	up	pfam03469, XH, XH domain. The XH (rice gene X Homology) domain is found in a family of plant proteins including gene X. The molecular function of these proteins is unknown. However these proteins usually contain an XS domain that is also found in the PTGS protein SGS3. This domain contains a conserved glutamate residue that may be functionally important. 7.29557e-06	-	gi|657944607|ref|XP_008375509.1| PREDICTED: putative leucine-rich repeat-containing protein DDB_G0290503 [Malus domestica] 1.1e-19	-	pfam03469, XH, XH domain. The XH (rice gene X Homology) domain is found in a family of plant proteins including gene X. The molecular function of these proteins is unknown. However these proteins usually contain an XS domain that is also found in the PTGS protein SGS3. This domain contains a conserved glutamate residue that may be functionally important. 1.74297e-06	sp|Q9S9P3|FDM1_ARATH Factor of DNA methylation 1 OS=Arabidopsis thaliana GN=FDM1 PE=1 SV=1 8.37483e-16	tr|A0A022RFW0|A0A022RFW0_ERYGU Uncharacterized protein OS=Erythranthe guttata GN=MIMGU_mgv1a002821mg PE=4 SV=1 1.2e-18	GO:0003677, DNA binding;GO:0003723, RNA binding;GO:0003725, double-stranded RNA binding;GO:0004526, ribonuclease P activity;GO:0005655, nucleolar ribonuclease P complex;GO:0009506, plasmodesma;GO:0031047, gene silencing by RNA;GO:0043621, protein self-association;GO:0080188, RNA-directed DNA methylation;GO:0090502, RNA phosphodiester bond hydrolysis, endonucleolytic	-
TRINITY_DN60923_c1_g1	5.4666	1.25118	2.12735	2.13176e-05	0.000681335	up	-	-	-	-	-	-	-	-	-
TRINITY_DN48914_c0_g1	28.0836	11.9133	1.23716	0.00153713	0.0209661	up	-	-	gi|672200658|ref|XP_008777934.1| PREDICTED: uncharacterized protein LOC103697786 isoform X2 [Phoenix dactylifera] 2.2e-18	-	-	-	tr|F6HJ29|F6HJ29_VITVI Putative uncharacterized protein OS=Vitis vinifera GN=VIT_02s0087g00610 PE=4 SV=1 7.1e-17	GO:0009941, chloroplast envelope;GO:0016021, integral component of membrane	-
TRINITY_DN75744_c3_g1	20.1891	8.53591	1.24196	0.00301041	0.0347346	up	PLN03140, PLN03140, ABC transporter G family member; Provisional. 0.0	KOG0065, KOG0065, KOG0065, Pleiotropic drug resistance proteins (PDR1-15), ABC superfamily [Secondary metabolites biosynthesis, transport and catabolism]. 0.0	gi|672126000|ref|XP_008786438.1| PREDICTED: ABC transporter G family member 39-like [Phoenix dactylifera] 3.9e-266	gi|743831078|ref|XM_010936280.1| PREDICTED: Elaeis guineensis ABC transporter G family member 39-like (LOC105054712), mRNA 0.0	pfam08370, PDR_assoc, Plant PDR ABC transporter associated. This domain is found on the C-terminus of ABC-2 type transporter domains (pfam01061). It seems to be associated with the plant pleiotropic drug resistance (PDR) protein family of ABC transporters. Like in yeast, plant PDR ABC transporters may also play a role in the transport of antifungal agents [pfam06422]. The PDR family is characteri…	sp|Q8GU82|AB45G_ORYSJ ABC transporter G family member 45 OS=Oryza sativa subsp. japonica GN=ABCG45 PE=2 SV=2 0.0	tr|W5HJ12|W5HJ12_WHEAT Uncharacterized protein OS=Triticum aestivum PE=3 SV=1 2.5e-257	GO:0005524, ATP binding;GO:0006810, transport;GO:0016021, integral component of membrane;GO:0016887, ATPase activity	-
TRINITY_DN40497_c0_g1	6.11921	0.135491	5.49708	1.15115e-12	2.21645e-10	up	-	-	-	-	-	-	-	-	-
TRINITY_DN75071_c3_g1	5.37865	0.0267278	7.65276	2.41983e-07	1.46318e-05	up	-	-	-	-	-	-	-	-	-
TRINITY_DN58933_c0_g1	10.9439	1.96312	2.47891	8.37711e-07	4.33332e-05	up	-	-	-	-	-	-	-	-	-
TRINITY_DN52445_c2_g2	15.2521	7.23503	1.07593	0.00435289	0.0455647	up	-	-	-	-	-	-	-	-	-
TRINITY_DN67366_c0_g1	7.35449	0.739793	3.31343	2.21099e-11	3.36365e-09	up	-	-	gi|743872918|ref|XP_010906682.1| PREDICTED: histone-lysine N-methyltransferase ATXR2 isoform X2 [Elaeis guineensis] 1.1e-107	gi|985436103|ref|XM_015527534.1| PREDICTED: Citrus sinensis histone-lysine N-methyltransferase ATXR2 (LOC102618964), transcript variant X3, mRNA 5.02436e-97	-	sp|Q5PP37|ATXR2_ARATH Histone-lysine N-methyltransferase ATXR2 OS=Arabidopsis thaliana GN=ATXR2 PE=2 SV=1 7.04191e-120	tr|V4U4B4|V4U4B4_9ROSI Uncharacterized protein OS=Citrus clementina GN=CICLE_v10015025mg PE=4 SV=1 2.3e-105	GO:0005634, nucleus;GO:0018024, histone-lysine N-methyltransferase activity;GO:0046872, metal ion binding	-
TRINITY_DN54754_c6_g1	8.24165	3.44645	1.25782	0.000384423	0.00715156	up	-	-	gi|743804716|ref|XP_011017427.1| PREDICTED: uncharacterized protein LOC105120761 isoform X1 [Populus euphratica] 4.7e-58	-	-	-	tr|B9RD46|B9RD46_RICCO Putative uncharacterized protein OS=Ricinus communis GN=RCOM_1609390 PE=4 SV=1 3.0e-57	-	-
TRINITY_DN70625_c2_g2	390.286	72.9462	2.41963	3.15721e-09	3.09594e-07	up	-	-	-	-	-	-	-	-	-
TRINITY_DN68716_c3_g2	10.8819	2.10215	2.37199	0.000366621	0.0069009	up	-	-	-	-	-	-	-	-	-
TRINITY_DN68716_c3_g1	12.6985	3.99709	1.66763	9.86455e-05	0.00240816	up	-	-	-	-	-	-	-	-	-
TRINITY_DN71536_c4_g1	27.6422	10.9903	1.33064	0.00113101	0.0165876	up	pfam05742, TANGO2, Transport and Golgi organization 2. In eukaryotes this family is predicted to play a role in protein secretion and Golgi organization. In plants this family includes Solanum habrochaites Cwp, which is involved in water permeability in the cuticles of fruit. Tango2 has been found to be expressed during early embryogenesis in mice. This protein contains a conserved NRDE motif. Th…	KOG2342, KOG2342, KOG2342, Uncharacterized conserved protein [Function unknown]. 5.30708e-34	gi|743833563|ref|XP_010935295.1| PREDICTED: transport and Golgi organization 2 homolog [Elaeis guineensis] 7.0e-86	-	pfam05742, TANGO2, Transport and Golgi organization 2. In eukaryotes this family is predicted to play a role in protein secretion and Golgi organization. In plants this family includes Solanum habrochaites Cwp, which is involved in water permeability in the cuticles of fruit. Tango2 has been found to be expressed during early embryogenesis in mice. This protein contains a conserved NRDE motif. Th…	sp|P54797|TNG2_MOUSE Transport and Golgi organization 2 homolog OS=Mus musculus GN=Tango2 PE=1 SV=1 2.49889e-27	tr|M0UBB0|M0UBB0_MUSAM Uncharacterized protein OS=Musa acuminata subsp. malaccensis PE=4 SV=1 2.1e-82	GO:0005739, mitochondrion	-
TRINITY_DN73181_c3_g5	8.28755	2.93615	1.49702	0.00459679	0.0475123	up	PLN03077, PLN03077, Protein ECB2; Provisional. 3.73962e-32	-	gi|720084877|ref|XP_010243351.1| PREDICTED: pentatricopeptide repeat-containing protein At5g48910 [Nelumbo nucifera] 3.8e-47	-	pfam14432, DYW_deaminase, DYW family of nucleic acid deaminases. A family of nucleic acid deaminases prototyped by the plant PPR DYW proteins that are implicated in chloroplast and mitochondrial RNA transcript maturation by numerous C to U editing events. The name derives from the DYW motif present at the C-terminus of the classical plant PPR DYW deaminases. Members of this family are present in …	sp|Q9FI80|PP425_ARATH Pentatricopeptide repeat-containing protein At5g48910 OS=Arabidopsis thaliana GN=PCMP-H38 PE=2 SV=1 7.74952e-51	tr|V7D1E4|V7D1E4_PHAVU Uncharacterized protein OS=Phaseolus vulgaris GN=PHAVU_001G227500g PE=4 SV=1 5.0e-47	GO:0008270, zinc ion binding;GO:0009451, RNA modification;GO:0009507, chloroplast	-
TRINITY_DN66292_c0_g1	23.6624	7.30309	1.69602	7.90372e-06	0.000294742	up	-	-	gi|672175899|ref|XP_008808018.1| PREDICTED: uncharacterized protein LOC103720194 [Phoenix dactylifera] 5.9e-147	gi|743774548|ref|XM_010919329.1| PREDICTED: Elaeis guineensis uncharacterized LOC105042207 (LOC105042207), mRNA 1.46071e-137	-	-	tr|M0TTZ3|M0TTZ3_MUSAM Uncharacterized protein OS=Musa acuminata subsp. malaccensis PE=4 SV=1 3.7e-141	-	-
TRINITY_DN66292_c0_g2	49.7438	13.4872	1.88292	1.98804e-06	9.14136e-05	up	-	-	-	-	-	-	-	-	-
TRINITY_DN53285_c0_g6	9.82235	2.62851	1.90182	0.000374092	0.00700586	up	-	-	-	-	-	-	-	-	-
TRINITY_DN75772_c8_g1	143.607	62.1279	1.20882	0.000807942	0.0127588	up	TIGR01160, Eukaryotic_translation_initiation_factor_1, translation initiation factor SUI1, eukaryotic. Alternate name: MOF2. A similar protein family (see TIGRFAMs model TIGR01158) is found in prokaryotes. The human proteins complements a yeast SUI1 mutatation. [Protein synthesis, Translation factors]. 7.68192e-41	KOG1770, KOG1770, KOG1770, Translation initiation factor 1 (eIF-1/SUI1) [Translation, ribosomal structure and biogenesis]. 5.61297e-37	gi|965602738|dbj|BAT89915.1| hypothetical protein VIGAN_06104400 [Vigna angularis var. angularis] 4.8e-47	gi|658013091|ref|XM_008343620.1| PREDICTED: Malus x domestica protein translation factor SUI1 homolog (LOC103404683), mRNA 1.07872e-82	pfam01253, SUI1, Translation initiation factor SUI1. 1.79672e-07	sp|P56330|SUI1_MAIZE Protein translation factor SUI1 homolog OS=Zea mays GN=TIF PE=3 SV=1 2.59274e-57	tr|A0A0S3SAU0|A0A0S3SAU0_PHAAN Uncharacterized protein OS=Vigna angularis var. angularis GN=Vigan.06G104400 PE=4 SV=1 3.7e-47	GO:0003743, translation initiation factor activity;GO:0006417, regulation of translation;GO:0016021, integral component of membrane	K03113-ko03013 RNA transport
TRINITY_DN57681_c4_g1	9.85687	2.0977	2.23232	8.05448e-05	0.0020474	up	-	-	gi|695062705|ref|XP_009419832.1| PREDICTED: chaperone protein dnaJ 72 [Musa acuminata subsp. malaccensis] 2.1e-09	-	-	sp|Q0WTI8|DNJ72_ARATH Chaperone protein dnaJ 72 OS=Arabidopsis thaliana GN=ATJ72 PE=2 SV=1 2.56982e-07	tr|M0REI4|M0REI4_MUSAM Uncharacterized protein OS=Musa acuminata subsp. malaccensis PE=4 SV=1 3.1e-08	GO:0016021, integral component of membrane	-
TRINITY_DN60100_c0_g2	5.83184	2.09643	1.47602	0.000278255	0.00555834	up	cd14066, STKc_IRAK, Catalytic domain of the Serine/Threonine kinases, Interleukin-1 Receptor Associated Kinases and related STKs. STKs catalyze the transfer of the gamma-phosphoryl group from ATP to serine/threonine residues on protein substrates. IRAKs are involved in Toll-like receptor (TLR) and interleukin-1 (IL-1) signalling pathways, and are thus critical in regulating innate immune response…	KOG1187, KOG1187, KOG1187, Serine/threonine protein kinase [Signal transduction mechanisms]. 1.06361e-107	gi|823211530|ref|XP_012438581.1| PREDICTED: protein kinase 2B, chloroplastic-like [Gossypium raimondii] 2.2e-165	gi|242039752|ref|XM_002467226.1| Sorghum bicolor hypothetical protein, mRNA 7.22368e-107	pfam07714, Pkinase_Tyr, Protein tyrosine kinase. 2.20355e-26	sp|O49840|APK2B_ARATH Protein kinase 2B, chloroplastic OS=Arabidopsis thaliana GN=APK2B PE=2 SV=1 0.0	tr|A0A0D2RHE7|A0A0D2RHE7_GOSRA Uncharacterized protein OS=Gossypium raimondii GN=B456_008G182000 PE=3 SV=1 1.7e-165	GO:0004674, protein serine/threonine kinase activity;GO:0005524, ATP binding;GO:0005634, nucleus;GO:0005737, cytoplasm;GO:0005886, plasma membrane;GO:0009536, plastid	-
TRINITY_DN71272_c0_g2	41.6205	9.39639	2.14712	3.06731e-08	2.35419e-06	up	-	-	gi|743769549|ref|XP_010915066.1| PREDICTED: protein GIGANTEA-like [Elaeis guineensis] 0.0e+00	gi|590601210|ref|XM_007019542.1| Theobroma cacao Gigantea protein isoform 4 (TCM_035715) mRNA, complete cds 0.0	-	sp|Q9AWL7|GIGAN_ORYSJ Protein GIGANTEA OS=Oryza sativa subsp. japonica GN=GI PE=2 SV=2 0.0	tr|M0RLV7|M0RLV7_MUSAM Uncharacterized protein OS=Musa acuminata subsp. malaccensis PE=4 SV=1 0.0e+00	GO:0005634, nucleus;GO:0009908, flower development;GO:0030154, cell differentiation;GO:0048511, rhythmic process;GO:2000028, regulation of photoperiodism, flowering	-
[truncated: 4,243 more rows]
