# Supplementary material for: Integrated analysis of transcriptome and miRNAome reveals the heat stress response of Pinellia ternata seedlings
Source: BMC Genomics. 2024 Apr 23;25:398. doi: 10.1186/s12864-024-10318-x (PMC11040748; doi:10.1186/s12864-024-10318-x)
Supplement: Supplementary file 4 — Supplementary Material 4 [file 12864_2024_10318_MOESM4_ESM.xlsx]

## Sheet: DEGs GO  enrichment
Table S4. Functional classification of the differentially expressed genes based on GO and KEGG categorization.
GO.ID	Term	Ontology	Significant	Annotated	Pvalue	Qvalue
GO:0005576	extracellular region	cellular component	370/2439	3125/39854	1e-30	4.9e-28
GO:0005618	cell wall	cellular component	216/2439	1523/39854	1e-30	4.9e-28
GO:0030312	external encapsulating structure	cellular component	216/2439	1528/39854	1e-30	4.9e-28
GO:0009507	chloroplast	cellular component	555/2439	5757/39854	5.9e-30	2.0874e-27
GO:0009536	plastid	cellular component	562/2439	5856/39854	7.1e-30	2.0874e-27
GO:0019029	helical viral capsid	cellular component	33/2439	47/39854	1.1e-29	2.52e-27
GO:0048046	apoplast	cellular component	136/2439	763/39854	1.2e-29	2.52e-27
GO:0039694	viral RNA genome replication	biological process	34/2214	48/37303	1e-30	9.972e-27
GO:0009266	response to temperature stimulus	biological process	154/2214	952/37303	3.8e-30	9.972e-27
GO:0018143	nucleic acid-protein covalent cross-linking	biological process	33/2214	47/37303	4e-30	9.972e-27
GO:0018144	RNA-protein covalent cross-linking	biological process	33/2214	47/37303	4e-30	9.972e-27
GO:0004197	cysteine-type endopeptidase activity	molecular function	52/2375	152/44186	4.9e-28	1.57545e-24
GO:0003968	RNA-directed 5'-3' RNA polymerase activity	molecular function	39/2375	82/44186	9e-28	1.57545e-24
GO:0044434	chloroplast part	cellular component	336/2439	3090/39854	5e-26	9.1875e-24
GO:0044435	plastid part	cellular component	338/2439	3121/39854	7e-26	1.14333e-23
GO:0019028	viral capsid	cellular component	41/2439	91/39854	8.4e-26	1.2348e-23
GO:0044423	virion part	cellular component	41/2439	92/39854	1.4e-25	1.87091e-23
GO:0019012	virion	cellular component	41/2439	114/39854	2.7e-21	3.3075e-19
GO:0009532	plastid stroma	cellular component	188/2439	1510/39854	8.7e-21	9.83769e-19
GO:0009570	chloroplast stroma	cellular component	184/2439	1481/39854	2.9e-20	3.045e-18
GO:0015979	photosynthesis	biological process	103/2214	625/37303	4.1e-21	7.69269e-18
GO:0019079	viral genome replication	biological process	34/2214	80/37303	4.7e-21	7.69269e-18
GO:0009765	photosynthesis, light harvesting	biological process	43/2214	131/37303	5.4e-21	7.69269e-18
GO:0009522	photosystem I	cellular component	38/2439	109/39854	2.7e-19	2.646e-17
GO:0046906	tetrapyrrole binding	molecular function	140/2375	1130/44186	3.1e-20	3.6177e-17
GO:0016798	hydrolase activity, acting on glycosyl bonds	molecular function	139/2375	1137/44186	1.4e-19	1.22535e-16
GO:0009628	response to abiotic stimulus	biological process	326/2214	3354/37303	1.1e-19	1.37115e-16
GO:0009521	photosystem	cellular component	52/2439	208/39854	1.5e-18	1.37813e-16
GO:0071555	cell wall organization	biological process	156/2214	1229/37303	1.9e-19	2.1052e-16
GO:0004553	hydrolase activity, hydrolyzing O-glycosyl compounds	molecular function	129/2375	1039/44186	8.2e-19	5.74164e-16
GO:0045229	external encapsulating structure organization	biological process	161/2214	1309/37303	1e-18	9.972e-16
GO:0009534	chloroplast thylakoid	cellular component	141/2439	1080/39854	1.4e-17	1.14333e-15
GO:0031976	plastid thylakoid	cellular component	141/2439	1080/39854	1.4e-17	1.14333e-15
GO:0008234	cysteine-type peptidase activity	molecular function	63/2375	335/44186	3.1e-18	1.60046e-15
GO:0016747	transferase activity, transferring acyl groups other than amino-acyl groups	molecular function	117/2375	913/44186	3.2e-18	1.60046e-15
GO:0009408	response to heat	biological process	74/2214	408/37303	7e-18	6.34582e-15
GO:0016168	chlorophyll binding	molecular function	33/2375	103/44186	2.4e-17	1.0503e-14
GO:0009579	thylakoid	cellular component	150/2439	1216/39854	2e-16	1.54737e-14
GO:0016491	oxidoreductase activity	molecular function	365/2375	4441/44186	5.2e-17	2.0228e-14
GO:0009409	response to cold	biological process	90/2214	573/37303	3e-17	2.493e-14
GO:0048037	cofactor binding	molecular function	269/2375	3017/44186	9.2e-17	3.22092e-14
GO:0009941	chloroplast envelope	cellular component	169/2439	1449/39854	4.6e-16	3.381e-14
GO:0009526	plastid envelope	cellular component	171/2439	1486/39854	1.1e-15	7.7e-14
GO:0071554	cell wall organization or biogenesis	biological process	173/2214	1521/37303	1.1e-16	8.43785e-14
GO:0005975	carbohydrate metabolic process	biological process	285/2214	2964/37303	1.3e-16	9.25971e-14
GO:0016746	transferase activity, transferring acyl groups	molecular function	121/2375	1019/44186	3e-16	9.54818e-14
GO:0009523	photosystem II	cellular component	41/2439	158/39854	1.5e-15	1.00227e-13
GO:0009416	response to light stimulus	biological process	151/2214	1284/37303	6.5e-16	4.3212e-13
GO:0005976	polysaccharide metabolic process	biological process	133/2214	1087/37303	1.8e-15	1.12185e-12
GO:0009535	chloroplast thylakoid membrane	cellular component	114/2439	878/39854	2.8e-14	1.715e-12
GO:0055035	plastid thylakoid membrane	cellular component	114/2439	878/39854	2.8e-14	1.715e-12
GO:0009768	photosynthesis, light harvesting in photosystem I	biological process	25/2214	62/37303	3.3e-15	1.93574e-12
GO:0010143	cutin biosynthetic process	biological process	26/2214	68/37303	4.3e-15	2.3822e-12
GO:0008710	8-amino-7-oxononanoate synthase activity	molecular function	19/2375	38/44186	9.3e-15	2.71327e-12
GO:0034357	photosynthetic membrane	cellular component	117/2439	919/39854	5e-14	2.94e-12
GO:0019684	photosynthesis, light reaction	biological process	57/2214	301/37303	6.1e-15	3.20154e-12
GO:0044436	thylakoid part	cellular component	124/2439	1000/39854	5.9e-14	3.33577e-12
GO:0042651	thylakoid membrane	cellular component	116/2439	915/39854	8.6e-14	4.68222e-12
GO:0031409	pigment binding	molecular function	23/2375	61/44186	2.9e-14	7.80992e-12
GO:0006633	fatty acid biosynthetic process	biological process	90/2214	634/37303	1.6e-14	7.9776e-12
GO:0009314	response to radiation	biological process	153/2214	1361/37303	1.9e-14	9.02229e-12
GO:0009505	plant-type cell wall	cellular component	76/2439	500/39854	2.5e-13	1.3125e-11
GO:0006631	fatty acid metabolic process	biological process	112/2214	906/37303	1.6e-13	7.25236e-11
GO:0032787	monocarboxylic acid metabolic process	biological process	187/2214	1830/37303	1.9e-13	8.23774e-11
GO:0006629	lipid metabolic process	biological process	244/2214	2584/37303	2e-13	8.31e-11
GO:0009644	response to high light intensity	biological process	33/2214	126/37303	2.8e-13	1.11686e-10
GO:0000272	polysaccharide catabolic process	biological process	71/2214	467/37303	3.4e-13	1.30403e-10
GO:0072330	monocarboxylic acid biosynthetic process	biological process	130/2214	1143/37303	8.3e-13	3.06547e-10
GO:0046658	anchored component of plasma membrane	cellular component	47/2439	259/39854	2e-11	1.01379e-09
GO:0044281	small molecule metabolic process	biological process	417/2214	5143/37303	5.8e-12	2.06563e-09
GO:0043436	oxoacid metabolic process	biological process	304/2214	3511/37303	6.7e-12	2.30388e-09
GO:0010287	plastoglobule	cellular component	34/2439	155/39854	6.1e-11	2.989e-09
GO:0006082	organic acid metabolic process	biological process	304/2214	3525/37303	1.1e-11	3.6564e-09
GO:0031225	anchored component of membrane	cellular component	55/2439	346/39854	8.6e-11	4.07806e-09
GO:0016661	oxidoreductase activity, acting on other nitrogenous compounds as donors	molecular function	16/2375	37/44186	2e-11	5.00143e-09
GO:0006779	porphyrin-containing compound biosynthetic process	biological process	36/2214	172/37303	3e-11	9.65032e-09
GO:0018298	protein-chromophore linkage	biological process	36/2214	173/37303	3.5e-11	1.09069e-08
GO:0016705	oxidoreductase activity, acting on paired donors, with incorporation or reduction of molecular oxyge...	molecular function	99/2375	926/44186	7.2e-11	1.68048e-08
GO:0020037	heme binding	molecular function	106/2375	1021/44186	8.6e-11	1.88179e-08
GO:0015995	chlorophyll biosynthetic process	biological process	31/2214	137/37303	8.6e-11	2.59876e-08
GO:0033014	tetrapyrrole biosynthetic process	biological process	36/2214	181/37303	1.4e-10	4.10612e-08
GO:0034062	5'-3' RNA polymerase activity	molecular function	45/2375	293/44186	2.4e-10	4.668e-08
GO:0097747	RNA polymerase activity	molecular function	45/2375	293/44186	2.4e-10	4.668e-08
GO:0042128	nitrate assimilation	biological process	30/2214	133/37303	1.9e-10	5.263e-08
GO:0006073	cellular glucan metabolic process	biological process	73/2214	556/37303	1.9e-10	5.263e-08
GO:0004497	monooxygenase activity	molecular function	84/2375	761/44186	4.3e-10	7.92332e-08
GO:0009102	biotin biosynthetic process	biological process	20/2214	63/37303	3.1e-10	8.35492e-08
GO:0042126	nitrate metabolic process	biological process	30/2214	136/37303	3.3e-10	8.43785e-08
GO:0044042	glucan metabolic process	biological process	73/2214	563/37303	3.3e-10	8.43785e-08
GO:0006457	protein folding	biological process	76/2214	598/37303	3.7e-10	9.2241e-08
GO:0006768	biotin metabolic process	biological process	20/2214	64/37303	4.2e-10	1.02152e-07
GO:0048511	rhythmic process	biological process	49/2214	314/37303	6.1e-10	1.44831e-07
GO:0009620	response to fungus	biological process	70/2214	539/37303	7.1e-10	1.64654e-07
GO:0031226	intrinsic component of plasma membrane	cellular component	105/2439	950/39854	3.7e-09	1.69969e-07
GO:0016664	oxidoreductase activity, acting on other nitrogenous compounds as donors, iron-sulfur protein as acc...	molecular function	7/2375	7/44186	1.3e-09	2.16729e-07
GO:0048307	ferredoxin-nitrite reductase activity	molecular function	7/2375	7/44186	1.3e-09	2.16729e-07
GO:0016620	oxidoreductase activity, acting on the aldehyde or oxo group of donors, NAD or NADP as acceptor	molecular function	32/2375	178/44186	1.8e-09	2.86445e-07
GO:0009110	vitamin biosynthetic process	biological process	48/2214	311/37303	1.3e-09	2.94627e-07
GO:0010166	wax metabolic process	biological process	21/2214	77/37303	2.5e-09	5.54e-07
GO:0044272	sulfur compound biosynthetic process	biological process	56/2214	403/37303	3.1e-09	6.72026e-07
GO:0006950	response to stress	biological process	524/2214	7035/37303	3.8e-09	8.06247e-07
GO:0070008	serine-type exopeptidase activity	molecular function	29/2375	157/44186	5.3e-09	8.06752e-07
GO:0008610	lipid biosynthetic process	biological process	148/2214	1536/37303	4e-09	8.31e-07
GO:0044283	small molecule biosynthetic process	biological process	206/2214	2328/37303	4.5e-09	9.15796e-07
GO:0044156	host cell junction	cellular component	8/2439	11/39854	2.7e-08	1.16735e-06
GO:0044219	host cell plasmodesma	cellular component	8/2439	11/39854	2.7e-08	1.16735e-06
GO:0006778	porphyrin-containing compound metabolic process	biological process	41/2214	255/37303	6.1e-09	1.21658e-06
GO:0009703	nitrate reductase (NADH) activity	molecular function	8/2375	11/44186	9.8e-09	1.42957e-06
GO:0016762	xyloglucan:xyloglucosyl transferase activity	molecular function	19/2375	75/44186	1.1e-08	1.54044e-06
GO:0071941	nitrogen cycle metabolic process	biological process	31/2214	164/37303	9e-09	1.71217e-06
GO:2001057	reactive nitrogen species metabolic process	biological process	31/2214	164/37303	9e-09	1.71217e-06
GO:0015994	chlorophyll metabolic process	biological process	36/2214	210/37303	9.1e-09	1.71217e-06
GO:0042737	drug catabolic process	biological process	74/2214	620/37303	9.7e-09	1.79127e-06
GO:0006766	vitamin metabolic process	biological process	48/2214	332/37303	1.1e-08	1.9944e-06
GO:0010025	wax biosynthetic process	biological process	20/2214	76/37303	1.2e-08	2.09937e-06
GO:0033013	tetrapyrrole metabolic process	biological process	41/2214	261/37303	1.2e-08	2.09937e-06
GO:0090447	glycerol-3-phosphate 2-O-acyltransferase activity	molecular function	14/2375	42/44186	2.1e-08	2.82773e-06
GO:0019752	carboxylic acid metabolic process	biological process	275/2214	3357/37303	1.8e-08	3.09476e-06
GO:0016053	organic acid biosynthetic process	biological process	168/2214	1846/37303	2e-08	3.324e-06
GO:0046394	carboxylic acid biosynthetic process	biological process	168/2214	1846/37303	2e-08	3.324e-06
GO:0015925	galactosidase activity	molecular function	19/2375	79/44186	2.8e-08	3.63067e-06
GO:0044255	cellular lipid metabolic process	biological process	179/2214	2007/37303	2.9e-08	4.74079e-06
GO:0044262	cellular carbohydrate metabolic process	biological process	107/2214	1048/37303	3.4e-08	5.46852e-06
GO:0044264	cellular polysaccharide metabolic process	biological process	77/2214	676/37303	3.7e-08	5.85657e-06
GO:0004565	beta-galactosidase activity	molecular function	16/2375	59/44186	5.6e-08	6.8853e-06
GO:0008026	ATP-dependent helicase activity	molecular function	45/2375	349/44186	5.9e-08	6.8853e-06
GO:0070035	purine NTP-dependent helicase activity	molecular function	45/2375	349/44186	5.9e-08	6.8853e-06
GO:0003871	5-methyltetrahydropteroyltriglutamate-homocysteine S-methyltransferase activity	molecular function	10/2375	22/44186	7e-08	7.63855e-06
GO:0042085	5-methyltetrahydropteroyltri-L-glutamate-dependent methyltransferase activity	molecular function	10/2375	22/44186	7e-08	7.63855e-06
GO:0008810	cellulase activity	molecular function	16/2375	60/44186	7.2e-08	7.63855e-06
GO:0042364	water-soluble vitamin biosynthetic process	biological process	35/2214	214/37303	5e-08	7.79062e-06
GO:0009642	response to light intensity	biological process	34/2214	207/37303	6.9e-08	1.05857e-05
GO:0016903	oxidoreductase activity, acting on the aldehyde or oxo group of donors	molecular function	37/2375	265/44186	1.1e-07	1.13268e-05
GO:0050832	defense response to fungus	biological process	53/2214	408/37303	7.9e-08	1.19362e-05
GO:0016837	carbon-oxygen lyase activity, acting on polysaccharides	molecular function	13/2375	41/44186	1.3e-07	1.23008e-05
GO:0030570	pectate lyase activity	molecular function	13/2375	41/44186	1.3e-07	1.23008e-05
GO:0098809	nitrite reductase activity	molecular function	7/2375	10/44186	1.3e-07	1.23008e-05
GO:0050464	nitrate reductase (NADPH) activity	molecular function	8/2375	14/44186	1.5e-07	1.38197e-05
GO:0016405	CoA-ligase activity	molecular function	21/2375	105/44186	1.6e-07	1.43631e-05
GO:0046527	glucosyltransferase activity	molecular function	59/2375	537/44186	1.9e-07	1.66298e-05
GO:0008940	nitrate reductase activity	molecular function	9/2375	19/44186	2.1e-07	1.7505e-05
GO:0050203	oxalate-CoA ligase activity	molecular function	9/2375	19/44186	2.1e-07	1.7505e-05
GO:0008236	serine-type peptidase activity	molecular function	70/2375	684/44186	2.3e-07	1.83007e-05
GO:0017171	serine hydrolase activity	molecular function	70/2375	684/44186	2.3e-07	1.83007e-05
GO:0004185	serine-type carboxypeptidase activity	molecular function	24/2375	136/44186	2.6e-07	2.0228e-05
GO:0046857	oxidoreductase activity, acting on other nitrogenous compounds as donors, with NAD or NADP as accept...	molecular function	9/2375	20/44186	3.6e-07	2.73991e-05
GO:0016052	carbohydrate catabolic process	biological process	84/2214	790/37303	1.9e-07	2.82788e-05
GO:0033609	oxalate metabolic process	biological process	13/2214	39/37303	2.1e-07	3.07959e-05
GO:0071944	cell periphery	cellular component	579/2439	7923/39854	7.7e-07	3.234e-05
GO:0009922	fatty acid elongase activity	molecular function	13/2375	45/44186	4.4e-07	3.27753e-05
GO:0030243	cellulose metabolic process	biological process	34/2214	218/37303	2.5e-07	3.61304e-05
GO:0006767	water-soluble vitamin metabolic process	biological process	35/2214	230/37303	3e-07	4.27371e-05
GO:0043546	molybdopterin cofactor binding	molecular function	8/2375	16/44186	6e-07	4.37625e-05
GO:0042973	glucan endo-1,3-beta-D-glucosidase activity	molecular function	20/2375	104/44186	6.2e-07	4.42984e-05
GO:0016878	acid-thiol ligase activity	molecular function	21/2375	114/44186	6.9e-07	4.83138e-05
GO:0017144	drug metabolic process	biological process	182/2214	2127/37303	3.7e-07	5.19668e-05
GO:0030245	cellulose catabolic process	biological process	16/2214	62/37303	4.5e-07	6.2325e-05
GO:0030246	carbohydrate binding	molecular function	99/2375	1119/44186	9.4e-07	6.45282e-05
GO:0033611	oxalate catabolic process	biological process	9/2214	19/37303	4.8e-07	6.55693e-05
GO:0004312	fatty acid synthase activity	molecular function	18/2375	89/44186	1e-06	6.73269e-05
GO:1901568	fatty acid derivative metabolic process	biological process	24/2214	129/37303	5.6e-07	7.54638e-05
GO:0010030	positive regulation of seed germination	biological process	12/2214	36/37303	6.1e-07	8.11056e-05
GO:0005507	copper ion binding	molecular function	40/2375	328/44186	1.3e-06	8.58736e-05
GO:0046740	transport of virus in host, cell to cell	biological process	8/2214	15/37303	6.7e-07	8.67694e-05
GO:1902586	multi-organism intercellular transport	biological process	8/2214	15/37303	6.7e-07	8.67694e-05
GO:0015977	carbon fixation	biological process	21/2214	104/37303	6.9e-07	8.82138e-05
GO:0012502	induction of programmed cell death	biological process	5/2214	5/37303	7.3e-07	9.21463e-05
GO:0050896	response to stimulus	biological process	788/2214	11549/37303	8.7e-07	0.000107107
GO:0010035	response to inorganic substance	biological process	134/2214	1484/37303	8.7e-07	0.000107107
GO:1901570	fatty acid derivative biosynthetic process	biological process	20/2214	97/37303	8.9e-07	0.000108233
GO:0031957	very long-chain fatty acid-CoA ligase activity	molecular function	6/2375	9/44186	1.7e-06	0.000110217
GO:0006790	sulfur compound metabolic process	biological process	85/2214	837/37303	1.1e-06	0.000130586
GO:0034605	cellular response to heat	biological process	19/2214	90/37303	1.1e-06	0.000130586
GO:0006022	aminoglycan metabolic process	biological process	24/2214	135/37303	1.3e-06	0.000152513
GO:0003824	catalytic activity	molecular function	1613/2375	28077/44186	2.5e-06	0.000159136
GO:0051275	beta-glucan catabolic process	biological process	16/2214	67/37303	1.4e-06	0.000162335
GO:0002154	thyroid hormone mediated signaling pathway	biological process	7/2214	12/37303	1.6e-06	0.000179272
GO:0002155	regulation of thyroid hormone mediated signaling pathway	biological process	7/2214	12/37303	1.6e-06	0.000179272
GO:0097009	energy homeostasis	biological process	7/2214	12/37303	1.6e-06	0.000179272
GO:0051188	cofactor biosynthetic process	biological process	89/2214	898/37303	1.7e-06	0.00018836
GO:0046148	pigment biosynthetic process	biological process	46/2214	369/37303	1.8e-06	0.000197248
GO:0004180	carboxypeptidase activity	molecular function	24/2375	156/44186	3.3e-06	0.000202689
GO:0004568	chitinase activity	molecular function	14/2375	61/44186	3.3e-06	0.000202689
GO:0015168	glycerol transmembrane transporter activity	molecular function	15/2375	70/44186	3.8e-06	0.000229376
GO:0016717	oxidoreductase activity, acting on paired donors, with oxidation of a pair of donors resulting in th...	molecular function	14/2375	63/44186	5e-06	0.000296695
GO:0031969	chloroplast membrane	cellular component	76/2439	740/39854	7.8e-06	0.0003185
GO:0080133	midchain alkane hydroxylase activity	molecular function	7/2375	15/44186	5.6e-06	0.00032676
GO:0042170	plastid membrane	cellular component	77/2439	754/39854	8.3e-06	0.000328816
GO:0044459	plasma membrane part	cellular component	114/2439	1235/39854	8.5e-06	0.000328816
GO:0080040	positive regulation of cellular response to phosphate starvation	biological process	6/2214	9/37303	3.1e-06	0.000336013
GO:0002254	kinin cascade	biological process	7/2214	13/37303	3.2e-06	0.000339472
GO:0002353	plasma kallikrein-kinin cascade	biological process	7/2214	13/37303	3.2e-06	0.000339472
GO:0080167	response to karrikin	biological process	30/2214	202/37303	3.4e-06	0.000356893
GO:0008172	S-methyltransferase activity	molecular function	10/2375	34/44186	7.9e-06	0.000453408
GO:0048529	magnesium-protoporphyrin IX monomethyl ester (oxidative) cyclase activity	molecular function	5/2375	7/44186	8.6e-06	0.000485623
GO:0080019	fatty-acyl-CoA reductase (alcohol-forming) activity	molecular function	6/2375	11/44186	8.8e-06	0.000489029
GO:0009251	glucan catabolic process	biological process	23/2214	136/37303	5.2e-06	0.00054015
GO:0006030	chitin metabolic process	biological process	15/2214	66/37303	5.7e-06	0.000585984
GO:0015166	polyol transmembrane transporter activity	molecular function	15/2375	76/44186	1.1e-05	0.000601734
GO:0044247	cellular polysaccharide catabolic process	biological process	23/2214	138/37303	6.7e-06	0.000681759
GO:0032106	positive regulation of response to extracellular stimulus	biological process	6/2214	10/37303	7.4e-06	0.000737928
GO:0032109	positive regulation of response to nutrient levels	biological process	6/2214	10/37303	7.4e-06	0.000737928
GO:0045490	pectin catabolic process	biological process	28/2214	189/37303	7.5e-06	0.000740495
GO:1901618	organic hydroxy compound transmembrane transporter activity	molecular function	18/2375	107/44186	1.6e-05	0.000848727
GO:0016709	oxidoreductase activity, acting on paired donors, with incorporation or reduction of molecular oxyge...	molecular function	38/2375	338/44186	1.6e-05	0.000848727
GO:0005506	iron ion binding	molecular function	84/2375	976/44186	1.7e-05	0.000888313
GO:0051186	cofactor metabolic process	biological process	145/2214	1709/37303	9.2e-06	0.000899435
GO:0098542	defense response to other organism	biological process	110/2214	1222/37303	9.5e-06	0.000919748
GO:0010277	chlorophyllide a oxygenase [overall] activity	molecular function	9/2375	30/44186	1.9e-05	0.000978221
GO:0005537	mannose binding	molecular function	11/2375	45/44186	2e-05	0.00101478
GO:0001871	pattern binding	molecular function	27/2375	208/44186	2.1e-05	0.00103551
GO:0030247	polysaccharide binding	molecular function	27/2375	208/44186	2.1e-05	0.00103551
GO:0042440	pigment metabolic process	biological process	51/2214	455/37303	1.1e-05	0.00105473
GO:0004329	formate-tetrahydrofolate ligase activity	molecular function	5/2375	8/44186	2.2e-05	0.00106975
GO:0006636	unsaturated fatty acid biosynthetic process	biological process	16/2214	79/37303	1.4e-05	0.00131706
GO:0010411	xyloglucan metabolic process	biological process	23/2214	144/37303	1.4e-05	0.00131706
GO:0051273	beta-glucan metabolic process	biological process	34/2214	261/37303	1.5e-05	0.00135982
GO:0046686	response to cadmium ion	biological process	56/2214	522/37303	1.5e-05	0.00135982
GO:0006032	chitin catabolic process	biological process	14/2214	63/37303	1.5e-05	0.00135982
GO:1901072	glucosamine-containing compound catabolic process	biological process	14/2214	63/37303	1.5e-05	0.00135982
GO:0008238	exopeptidase activity	molecular function	34/2375	297/44186	3e-05	0.00143877
GO:0004805	trehalose-phosphatase activity	molecular function	7/2375	19/44186	3.6e-05	0.00170319
GO:0046348	amino sugar catabolic process	biological process	14/2214	64/37303	1.9e-05	0.00170692
GO:0009607	response to biotic stimulus	biological process	150/2214	1807/37303	2e-05	0.00178071
GO:1901071	glucosamine-containing compound metabolic process	biological process	15/2214	73/37303	2.1e-05	0.0018532
GO:0032441	pheophorbide a oxygenase activity	molecular function	4/2375	5/44186	4e-05	0.0018672
GO:0004366	glycerol-3-phosphate O-acyltransferase activity	molecular function	8/2375	26/44186	4.5e-05	0.00207296
GO:0009228	thiamine biosynthetic process	biological process	10/2214	35/37303	2.5e-05	0.00216783
GO:0042724	thiamine-containing compound biosynthetic process	biological process	10/2214	35/37303	2.5e-05	0.00216783
GO:0016758	transferase activity, transferring hexosyl groups	molecular function	88/2375	1066/44186	4.9e-05	0.00222791
GO:0016042	lipid catabolic process	biological process	55/2214	523/37303	3.1e-05	0.00266493
GO:0044000	movement in host	biological process	8/2214	23/37303	3.3e-05	0.00276534
GO:0046739	transport of virus in multicellular host	biological process	8/2214	23/37303	3.3e-05	0.00276534
GO:0051814	movement in other organism involved in symbiotic interaction	biological process	8/2214	23/37303	3.3e-05	0.00276534
GO:0015144	carbohydrate transmembrane transporter activity	molecular function	27/2375	221/44186	6.3e-05	0.00282773
GO:0020002	host cell plasma membrane	cellular component	8/2439	25/39854	8.2e-05	0.0030135
GO:0033644	host cell membrane	cellular component	8/2439	25/39854	8.2e-05	0.0030135
GO:0008146	sulfotransferase activity	molecular function	9/2375	35/44186	7.3e-05	0.0032351
GO:0008705	methionine synthase activity	molecular function	6/2375	15/44186	7.9e-05	0.00337291
GO:0016767	geranylgeranyl-diphosphate geranylgeranyltransferase activity	molecular function	6/2375	15/44186	7.9e-05	0.00337291
GO:0042084	5-methyltetrahydrofolate-dependent methyltransferase activity	molecular function	6/2375	15/44186	7.9e-05	0.00337291
GO:0044419	interspecies interaction between organisms	biological process	65/2214	658/37303	4.4e-05	0.0036564
GO:0006026	aminoglycan catabolic process	biological process	14/2214	69/37303	4.5e-05	0.0037086
GO:0003085	negative regulation of systemic arterial blood pressure	biological process	7/2214	18/37303	4.6e-05	0.00372937
GO:0060055	angiogenesis involved in wound healing	biological process	7/2214	18/37303	4.6e-05	0.00372937
GO:0016703	oxidoreductase activity, acting on single donors with incorporation of molecular oxygen, incorporati...	molecular function	9/2375	36/44186	9.2e-05	0.00387611
GO:0008422	beta-glucosidase activity	molecular function	24/2375	190/44186	9.3e-05	0.00387611
GO:0006979	response to oxidative stress	biological process	75/2214	792/37303	4.9e-05	0.00394055
GO:0032104	regulation of response to extracellular stimulus	biological process	6/2214	13/37303	5.2e-05	0.00411543
GO:0032107	regulation of response to nutrient levels	biological process	6/2214	13/37303	5.2e-05	0.00411543
GO:0010410	hemicellulose metabolic process	biological process	30/2214	232/37303	5.3e-05	0.00416154
GO:0043207	response to external biotic stimulus	biological process	143/2214	1743/37303	5.4e-05	0.00417433
GO:0051707	response to other organism	biological process	143/2214	1743/37303	5.4e-05	0.00417433
GO:0006952	defense response	biological process	234/2214	3087/37303	5.5e-05	0.00418672
GO:0043649	dicarboxylic acid catabolic process	biological process	9/2214	31/37303	5.5e-05	0.00418672
GO:0004467	long-chain fatty acid-CoA ligase activity	molecular function	8/2375	29/44186	0.00011	0.004279
GO:0019203	carbohydrate phosphatase activity	molecular function	13/2375	72/44186	0.00011	0.004279
GO:0008734	L-aspartate oxidase activity	molecular function	4/2375	6/44186	0.00011	0.004279
GO:0008863	formate dehydrogenase (NAD+) activity	molecular function	4/2375	6/44186	0.00011	0.004279
GO:0015922	aspartate oxidase activity	molecular function	4/2375	6/44186	0.00011	0.004279
GO:0044318	L-aspartate:fumarate oxidoreductase activity	molecular function	4/2375	6/44186	0.00011	0.004279
GO:0030151	molybdenum ion binding	molecular function	9/2375	37/44186	0.00012	0.00451742
GO:0004013	adenosylhomocysteinase activity	molecular function	6/2375	16/44186	0.00012	0.00451742
GO:0016802	trialkylsulfonium hydrolase activity	molecular function	6/2375	16/44186	0.00012	0.00451742
GO:0015706	nitrate transport	biological process	11/2214	46/37303	6.1e-05	0.00460827
GO:0045776	negative regulation of blood pressure	biological process	7/2214	19/37303	6.9e-05	0.00517344
GO:0009056	catabolic process	biological process	278/2214	3770/37303	7.3e-05	0.00535262
GO:0019253	reductive pentose-phosphate cycle	biological process	16/2214	90/37303	7.3e-05	0.00535262
GO:0019685	photosynthesis, dark reaction	biological process	16/2214	90/37303	7.3e-05	0.00535262
GO:0008239	dipeptidyl-peptidase activity	molecular function	7/2375	23/44186	0.00015	0.0055867
GO:0098807	chloroplast thylakoid membrane protein complex	cellular component	6/2439	15/39854	0.00016	0.00573659
GO:0000064	L-ornithine transmembrane transporter activity	molecular function	3/2375	3/44186	0.00016	0.00589642
GO:0016877	ligase activity, forming carbon-sulfur bonds	molecular function	21/2375	162/44186	0.00017	0.00619969
GO:0005354	galactose transmembrane transporter activity	molecular function	6/2375	17/44186	0.00018	0.00643041
GO:0015645	fatty acid ligase activity	molecular function	8/2375	31/44186	0.00018	0.00643041
GO:0009783	photosystem II antenna complex	cellular component	4/2439	6/39854	0.00019	0.00665
GO:0009735	response to cytokinin	biological process	35/2214	297/37303	9.2e-05	0.00669653
GO:0043535	regulation of blood vessel endothelial cell migration	biological process	7/2214	20/37303	0.0001	0.00712286
GO:0006730	one-carbon metabolic process	biological process	21/2214	142/37303	0.0001	0.00712286
GO:0019748	secondary metabolic process	biological process	65/2214	677/37303	0.0001	0.00712286
GO:2000028	regulation of photoperiodism, flowering	biological process	16/2214	93/37303	0.00011	0.00777957
GO:0031428	box C/D snoRNP complex	cellular component	6/2439	16/39854	0.00025	0.00816667
GO:0005777	peroxisome	cellular component	60/2439	613/39854	0.00025	0.00816667
GO:0042579	microbody	cellular component	60/2439	613/39854	0.00025	0.00816667
GO:0006809	nitric oxide biosynthetic process	biological process	9/2214	34/37303	0.00012	0.00836811
GO:0009704	de-etiolation	biological process	9/2214	34/37303	0.00012	0.00836811
GO:0001716	L-amino-acid oxidase activity	molecular function	4/2375	7/44186	0.00026	0.00866914
GO:0015146	pentose transmembrane transporter activity	molecular function	5/2375	12/44186	0.00026	0.00866914
GO:0015148	D-xylose transmembrane transporter activity	molecular function	5/2375	12/44186	0.00026	0.00866914
GO:0015575	mannitol transmembrane transporter activity	molecular function	5/2375	12/44186	0.00026	0.00866914
GO:0015576	sorbitol transmembrane transporter activity	molecular function	5/2375	12/44186	0.00026	0.00866914
GO:0015591	D-ribose transmembrane transporter activity	molecular function	5/2375	12/44186	0.00026	0.00866914
GO:1990135	flavonoid sulfotransferase activity	molecular function	5/2375	12/44186	0.00026	0.00866914
GO:0010393	galacturonan metabolic process	biological process	38/2214	339/37303	0.00014	0.00962814
GO:0006783	heme biosynthetic process	biological process	13/2214	67/37303	0.00014	0.00962814
GO:0033559	unsaturated fatty acid metabolic process	biological process	17/2214	105/37303	0.00015	0.0102452
GO:0044218	other organism cell membrane	cellular component	8/2439	30/39854	0.00034	0.010634
GO:0044279	other organism membrane	cellular component	8/2439	30/39854	0.00034	0.010634
GO:0006772	thiamine metabolic process	biological process	10/2214	43/37303	0.00017	0.0111529
GO:0042723	thiamine-containing compound metabolic process	biological process	10/2214	43/37303	0.00017	0.0111529
GO:0018131	oxazole or thiazole biosynthetic process	biological process	4/2214	6/37303	0.00017	0.0111529
GO:0046484	oxazole or thiazole metabolic process	biological process	4/2214	6/37303	0.00017	0.0111529
GO:0052837	thiazole biosynthetic process	biological process	4/2214	6/37303	0.00017	0.0111529
GO:0052838	thiazole metabolic process	biological process	4/2214	6/37303	0.00017	0.0111529
GO:0000224	peptide-N4-(N-acetyl-beta-glucosaminyl)asparagine amidase activity	molecular function	7/2375	26/44186	0.00034	0.0112296
GO:0004478	methionine adenosyltransferase activity	molecular function	6/2375	19/44186	0.00035	0.0113458
GO:0008878	glucose-1-phosphate adenylyltransferase activity	molecular function	6/2375	19/44186	0.00035	0.0113458
GO:0031967	organelle envelope	cellular component	205/2439	2663/39854	0.00038	0.0116375
GO:0045488	pectin metabolic process	biological process	36/2214	319/37303	0.00018	0.0117318
GO:0044275	cellular carbohydrate catabolic process	biological process	24/2214	181/37303	0.00019	0.0123031
GO:0006782	protoporphyrinogen IX biosynthetic process	biological process	9/2214	36/37303	0.0002	0.0127032
GO:0046501	protoporphyrinogen IX metabolic process	biological process	9/2214	36/37303	0.0002	0.0127032
GO:0016032	viral process	biological process	49/2214	484/37303	0.0002	0.0127032
GO:0016759	cellulose synthase activity	molecular function	16/2375	114/44186	0.0004	0.0127309
GO:0016760	cellulose synthase (UDP-forming) activity	molecular function	16/2375	114/44186	0.0004	0.0127309
GO:0045178	basal part of cell	cellular component	7/2439	24/39854	0.00044	0.0132
GO:0031984	organelle subcompartment	cellular component	272/2439	3667/39854	0.00045	0.01323
GO:0031975	envelope	cellular component	205/2439	2673/39854	0.00046	0.0132588
GO:0008169	C-methyltransferase activity	molecular function	6/2375	20/44186	0.00048	0.0151395
GO:0004067	asparaginase activity	molecular function	4/2375	8/44186	0.00049	0.0153169
GO:0046209	nitric oxide metabolic process	biological process	9/2214	37/37303	0.00025	0.0157785
GO:0042542	response to hydrogen peroxide	biological process	20/2214	141/37303	0.00026	0.0163064
GO:0043534	blood vessel endothelial cell migration	biological process	7/2214	23/37303	0.00027	0.0167232
GO:0010594	regulation of endothelial cell migration	biological process	8/2214	30/37303	0.00027	0.0167232
GO:0051704	multi-organism process	biological process	241/2214	3279/37303	0.00028	0.0172356
GO:0008964	phosphoenolpyruvate carboxylase activity	molecular function	5/2375	14/44186	0.00059	0.0181192
GO:0015098	molybdate ion transmembrane transporter activity	molecular function	5/2375	14/44186	0.00059	0.0181192
GO:0016024	CDP-diacylglycerol biosynthetic process	biological process	10/2214	46/37303	0.0003	0.0182415
GO:0046341	CDP-diacylglycerol metabolic process	biological process	10/2214	46/37303	0.0003	0.0182415
GO:0004030	aldehyde dehydrogenase [NAD(P)+] activity	molecular function	8/2375	37/44186	0.00065	0.0197883
GO:0009664	plant-type cell wall organization	biological process	28/2214	234/37303	0.00034	0.0205484
GO:1901575	organic substance catabolic process	biological process	243/2214	3323/37303	0.00035	0.0208994
GO:0010383	cell wall polysaccharide metabolic process	biological process	32/2214	282/37303	0.00035	0.0208994
GO:0009627	systemic acquired resistance	biological process	16/2214	103/37303	0.00037	0.0219621
GO:0042168	heme metabolic process	biological process	13/2214	74/37303	0.00038	0.0224222
GO:0072593	reactive oxygen species metabolic process	biological process	42/2214	409/37303	0.00042	0.0246367
GO:0006949	syncytium formation	biological process	6/2214	18/37303	0.00043	0.0250758
GO:0003979	UDP-glucose 6-dehydrogenase activity	molecular function	4/2375	9/44186	0.00084	0.0253521
GO:0004028	3-chloroallyl aldehyde dehydrogenase activity	molecular function	6/2375	22/44186	0.00085	0.0254346
GO:0008217	regulation of blood pressure	biological process	8/2214	32/37303	0.00044	0.0255098
GO:0050662	coenzyme binding	molecular function	105/2375	1433/44186	0.00087	0.0258125
GO:0016757	transferase activity, transferring glycosyl groups	molecular function	112/2375	1547/44186	0.0009	0.0264782
GO:0015254	glycerol channel activity	molecular function	10/2375	58/44186	0.00097	0.0282997
GO:0006091	generation of precursor metabolites and energy	biological process	86/2214	1009/37303	0.00051	0.0293972
GO:0070417	cellular response to cold	biological process	12/2214	67/37303	0.00053	0.0303745
GO:0005372	water transmembrane transporter activity	molecular function	10/2375	59/44186	0.00111	0.0318534
GO:0015250	water channel activity	molecular function	10/2375	59/44186	0.00111	0.0318534
GO:0003755	peptidyl-prolyl cis-trans isomerase activity	molecular function	18/2375	149/44186	0.00112	0.031879
GO:0016209	antioxidant activity	molecular function	36/2375	389/44186	0.00117	0.0327871
GO:0005365	myo-inositol transmembrane transporter activity	molecular function	5/2375	16/44186	0.00118	0.0327871
GO:0009927	histidine phosphotransfer kinase activity	molecular function	5/2375	16/44186	0.00118	0.0327871
GO:0006556	S-adenosylmethionine biosynthetic process	biological process	6/2214	19/37303	0.0006	0.0339955
GO:0050667	homocysteine metabolic process	biological process	6/2214	19/37303	0.0006	0.0339955
GO:0048580	regulation of post-embryonic development	biological process	53/2214	561/37303	0.00062	0.0347339
GO:0003073	regulation of systemic arterial blood pressure	biological process	7/2214	26/37303	0.00062	0.0347339
GO:0004029	aldehyde dehydrogenase (NAD) activity	molecular function	12/2375	81/44186	0.00127	0.03501
GO:0042623	ATPase activity, coupled	molecular function	97/2375	1323/44186	0.00131	0.0358305
GO:0009503	thylakoid light-harvesting complex	cellular component	4/2439	9/39854	0.00137	0.0372944
GO:0009517	PSII associated light-harvesting complex II	cellular component	4/2439	9/39854	0.00137	0.0372944
GO:0030076	light-harvesting complex	cellular component	4/2439	9/39854	0.00137	0.0372944
GO:0046500	S-adenosylmethionine metabolic process	biological process	9/2214	42/37303	0.00067	0.0373254
GO:0010283	pinoresinol reductase activity	molecular function	3/2375	5/44186	0.00143	0.038511
GO:0010284	lariciresinol reductase activity	molecular function	3/2375	5/44186	0.00143	0.038511
GO:0035251	UDP-glucosyltransferase activity	molecular function	40/2375	451/44186	0.00145	0.0387515
GO:0004386	helicase activity	molecular function	49/2375	584/44186	0.00151	0.0400493
GO:0042537	benzene-containing compound metabolic process	biological process	15/2214	99/37303	0.00073	0.040442
GO:0006555	methionine metabolic process	biological process	16/2214	110/37303	0.00078	0.0429733
GO:0016713	oxidoreductase activity, acting on paired donors, with incorporation or reduction of molecular oxyge...	molecular function	9/2375	52/44186	0.00166	0.0436967
GO:0005773	vacuole	cellular component	158/2439	2052/39854	0.0017	0.0454364
GO:0010632	regulation of epithelial cell migration	biological process	8/2214	35/37303	0.00084	0.0455243
GO:0031640	killing of cells of other organism	biological process	8/2214	35/37303	0.00084	0.0455243
GO:0044364	disruption of cells of other organism	biological process	8/2214	35/37303	0.00084	0.0455243
GO:0016859	cis-trans isomerase activity	molecular function	18/2375	155/44186	0.00175	0.045722
GO:0006040	amino sugar metabolic process	biological process	16/2214	111/37303	0.00086	0.0463563
GO:0044403	symbiont process	biological process	56/2214	611/37303	0.0009	0.0477383
GO:0010189	vitamin E biosynthetic process	biological process	12/2214	71/37303	0.0009	0.0477383
GO:0042362	fat-soluble vitamin biosynthetic process	biological process	12/2214	71/37303	0.0009	0.0477383
GO:0048497	maintenance of floral organ identity	biological process	5/2214	14/37303	0.00093	0.0488103
GO:0090700	maintenance of plant organ identity	biological process	5/2214	14/37303	0.00093	0.0488103
GO:0044036	cell wall macromolecule metabolic process	biological process	37/2214	362/37303	0.00096	0.050121
GO:0022838	substrate-specific channel activity	molecular function	30/2375	316/44186	0.00195	0.05057
GO:0008883	glutamyl-tRNA reductase activity	molecular function	4/2375	11/44186	0.00202	0.0516206
GO:0016630	protochlorophyllide reductase activity	molecular function	4/2375	11/44186	0.00202	0.0516206
GO:0009506	plasmodesma	cellular component	137/2439	1754/39854	0.00201	0.0518368
GO:0055044	symplast	cellular component	137/2439	1754/39854	0.00201	0.0518368
GO:0008374	O-acyltransferase activity	molecular function	26/2375	262/44186	0.00205	0.0520076
GO:0018904	ether metabolic process	biological process	12/2214	72/37303	0.00103	0.0529441
GO:0042360	vitamin E metabolic process	biological process	12/2214	72/37303	0.00103	0.0529441
GO:0043542	endothelial cell migration	biological process	8/2214	36/37303	0.00103	0.0529441
GO:0047259	glucomannan 4-beta-mannosyltransferase activity	molecular function	5/2375	18/44186	0.00212	0.0533965
GO:0004337	geranyltranstransferase activity	molecular function	6/2375	26/44186	0.00217	0.0542655
GO:0016684	oxidoreductase activity, acting on peroxide as acceptor	molecular function	30/2375	320/44186	0.00235	0.05835
GO:0009696	salicylic acid metabolic process	biological process	10/2214	54/37303	0.00115	0.0588092
GO:0018958	phenol-containing compound metabolic process	biological process	13/2214	83/37303	0.00117	0.0595267
GO:0019058	viral life cycle	biological process	34/2214	328/37303	0.00119	0.060237
GO:0006065	UDP-glucuronate biosynthetic process	biological process	4/2214	9/37303	0.00122	0.0608292
GO:0035336	long-chain fatty-acyl-CoA metabolic process	biological process	4/2214	9/37303	0.00122	0.0608292
GO:0046398	UDP-glucuronate metabolic process	biological process	4/2214	9/37303	0.00122	0.0608292
GO:0005261	cation channel activity	molecular function	18/2375	160/44186	0.00249	0.0613908
GO:0005732	small nucleolar ribonucleoprotein complex	cellular component	10/2439	58/39854	0.00254	0.0643759
GO:0004650	polygalacturonase activity	molecular function	11/2375	77/44186	0.00267	0.0653683
GO:0050505	hydroquinone glucosyltransferase activity	molecular function	3/2375	6/44186	0.00274	0.0661568
GO:0051266	sirohydrochlorin ferrochelatase activity	molecular function	3/2375	6/44186	0.00274	0.0661568
GO:0008171	O-methyltransferase activity	molecular function	14/2375	112/44186	0.00276	0.0661833
GO:0004851	uroporphyrin-III C-methyltransferase activity	molecular function	2/2375	2/44186	0.00289	0.0670257
GO:0034513	box H/ACA snoRNA binding	molecular function	2/2375	2/44186	0.00289	0.0670257
GO:0043115	precorrin-2 dehydrogenase activity	molecular function	2/2375	2/44186	0.00289	0.0670257
GO:0008798	beta-aspartyl-peptidase activity	molecular function	4/2375	12/44186	0.00291	0.0670257
GO:0010295	(+)-abscisic acid 8'-hydroxylase activity	molecular function	4/2375	12/44186	0.00291	0.0670257
GO:0048531	beta-1,3-galactosyltransferase activity	molecular function	4/2375	12/44186	0.00291	0.0670257
GO:0016999	antibiotic metabolic process	biological process	49/2214	528/37303	0.0014	0.0694567
GO:0060416	response to growth hormone	biological process	6/2214	22/37303	0.00142	0.0701002
GO:0004601	peroxidase activity	molecular function	29/2375	312/44186	0.00311	0.0711641
GO:0009636	response to toxic substance	biological process	42/2214	436/37303	0.00148	0.071993
GO:0006775	fat-soluble vitamin metabolic process	biological process	12/2214	75/37303	0.00148	0.071993
GO:0017001	antibiotic catabolic process	biological process	28/2214	257/37303	0.00148	0.071993
GO:0010427	abscisic acid binding	molecular function	6/2375	28/44186	0.00325	0.0738847
GO:0016831	carboxy-lyase activity	molecular function	24/2375	245/44186	0.0035	0.0787725
GO:0047134	protein-disulfide reductase activity	molecular function	5/2375	20/44186	0.00351	0.0787725
GO:0016801	hydrolase activity, acting on ether bonds	molecular function	7/2375	38/44186	0.00373	0.0831766
GO:0006560	proline metabolic process	biological process	8/2214	39/37303	0.00179	0.0865751
GO:0007623	circadian rhythm	biological process	27/2214	248/37303	0.0018	0.0865751
GO:0009806	lignan metabolic process	biological process	3/2214	5/37303	0.00191	0.0865751
GO:0009807	lignan biosynthetic process	biological process	3/2214	5/37303	0.00191	0.0865751
GO:0034309	primary alcohol biosynthetic process	biological process	3/2214	5/37303	0.00191	0.0865751
GO:0046273	lignan catabolic process	biological process	3/2214	5/37303	0.00191	0.0865751
GO:1901502	ether catabolic process	biological process	3/2214	5/37303	0.00191	0.0865751
GO:1901503	ether biosynthetic process	biological process	3/2214	5/37303	0.00191	0.0865751
GO:1902124	(+)-pinoresinol metabolic process	biological process	3/2214	5/37303	0.00191	0.0865751
GO:1902125	(+)-pinoresinol catabolic process	biological process	3/2214	5/37303	0.00191	0.0865751
GO:1902130	(+)-lariciresinol metabolic process	biological process	3/2214	5/37303	0.00191	0.0865751
GO:1902131	(+)-lariciresinol catabolic process	biological process	3/2214	5/37303	0.00191	0.0865751
GO:1902132	(+)-lariciresinol biosynthetic process	biological process	3/2214	5/37303	0.00191	0.0865751
GO:1902136	(-)-secoisolariciresinol metabolic process	biological process	3/2214	5/37303	0.00191	0.0865751
GO:1902138	(-)-secoisolariciresinol biosynthetic process	biological process	3/2214	5/37303	0.00191	0.0865751
GO:0050342	tocopherol O-methyltransferase activity	molecular function	6/2375	29/44186	0.00391	0.0866387
GO:0047760	butyrate-CoA ligase activity	molecular function	4/2375	13/44186	0.00402	0.0885158
GO:0030244	cellulose biosynthetic process	biological process	19/2214	154/37303	0.00201	0.0906956
GO:0016628	oxidoreductase activity, acting on the CH-CH group of donors, NAD or NADP as acceptor	molecular function	17/2375	155/44186	0.0042	0.0916625
GO:0004970	ionotropic glutamate receptor activity	molecular function	8/2375	49/44186	0.00432	0.0916625
GO:0005230	extracellular ligand-gated ion channel activity	molecular function	8/2375	49/44186	0.00432	0.0916625
GO:0008066	glutamate receptor activity	molecular function	8/2375	49/44186	0.00432	0.0916625
GO:0022824	transmitter-gated ion channel activity	molecular function	8/2375	49/44186	0.00432	0.0916625
GO:0022835	transmitter-gated channel activity	molecular function	8/2375	49/44186	0.00432	0.0916625
GO:0009814	defense response, incompatible interaction	biological process	30/2214	288/37303	0.00207	0.0929822
GO:0009992	cellular water homeostasis	biological process	11/2214	68/37303	0.0021	0.0939067
GO:0005355	glucose transmembrane transporter activity	molecular function	12/2375	94/44186	0.00452	0.0947576
GO:0015149	hexose transmembrane transporter activity	molecular function	12/2375	94/44186	0.00452	0.0947576
GO:0045735	nutrient reservoir activity	molecular function	9/2375	60/44186	0.00455	0.0948187
GO:0003991	acetylglutamate kinase activity	molecular function	3/2375	7/44186	0.00461	0.0949389
GO:0047082	3,9-dihydroxypterocarpan 6a-monooxygenase activity	molecular function	3/2375	7/44186	0.00461	0.0949389
GO:0004252	serine-type endopeptidase activity	molecular function	42/2375	513/44186	0.0048	0.0977023
GO:0051119	sugar transmembrane transporter activity	molecular function	14/2375	119/44186	0.0048	0.0977023
GO:0005911	cell-cell junction	cellular component	137/2439	1788/39854	0.00396	0.0986644
GO:0030594	neurotransmitter receptor activity	molecular function	8/2375	50/44186	0.00491	0.0993636
GO:0015267	channel activity	molecular function	32/2375	367/44186	0.00521	0.10423
GO:0022803	passive transmembrane transporter activity	molecular function	32/2375	367/44186	0.00521	0.10423
GO:0015145	monosaccharide transmembrane transporter activity	molecular function	12/2375	96/44186	0.00536	0.106621
GO:0047216	inositol 3-alpha-galactosyltransferase activity	molecular function	4/2375	14/44186	0.0054	0.10681
GO:0051741	2-methyl-6-phytyl-1,4-benzoquinone methyltransferase activity	molecular function	6/2375	31/44186	0.00553	0.108337
GO:0030515	snoRNA binding	molecular function	8/2375	51/44186	0.00555	0.108337
GO:0016887	ATPase activity	molecular function	117/2375	1721/44186	0.00557	0.108337
GO:0010319	stromule	cellular component	11/2439	73/39854	0.00469	0.114905
GO:0005887	integral component of plasma membrane	cellular component	60/2439	695/39854	0.00483	0.116395
GO:0042136	neurotransmitter biosynthetic process	biological process	10/2214	60/37303	0.00263	0.117082
GO:0006097	glyoxylate cycle	biological process	11/2214	70/37303	0.00266	0.11737
GO:0006884	cell volume homeostasis	biological process	11/2214	70/37303	0.00266	0.11737
GO:1900140	regulation of seedling development	biological process	20/2214	170/37303	0.00274	0.120367
GO:0051536	iron-sulfur cluster binding	molecular function	36/2375	431/44186	0.00629	0.120996
GO:0051540	metal cluster binding	molecular function	36/2375	431/44186	0.00629	0.120996
GO:0000302	response to reactive oxygen species	biological process	29/2214	281/37303	0.00279	0.122026
GO:0010196	nonphotochemical quenching	biological process	4/2214	11/37303	0.00291	0.124543
GO:0016107	sesquiterpenoid catabolic process	biological process	4/2214	11/37303	0.00291	0.124543
GO:0043290	apocarotenoid catabolic process	biological process	4/2214	11/37303	0.00291	0.124543
GO:0046345	abscisic acid catabolic process	biological process	4/2214	11/37303	0.00291	0.124543
GO:1990066	energy quenching	biological process	4/2214	11/37303	0.00291	0.124543
GO:0010029	regulation of seed germination	biological process	17/2214	136/37303	0.00293	0.124863
GO:0042546	cell wall biogenesis	biological process	37/2214	386/37303	0.00295	0.12518
GO:0046487	glyoxylate metabolic process	biological process	11/2214	71/37303	0.00298	0.125918
GO:0044550	secondary metabolite biosynthetic process	biological process	45/2214	495/37303	0.00316	0.13282
GO:0009414	response to water deprivation	biological process	48/2214	536/37303	0.00317	0.13282
GO:0005290	L-histidine transmembrane transporter activity	molecular function	3/2375	8/44186	0.00708	0.133984
GO:0015334	high-affinity oligopeptide transmembrane transporter activity	molecular function	3/2375	8/44186	0.00708	0.133984
GO:1901474	azole transmembrane transporter activity	molecular function	3/2375	8/44186	0.00708	0.133984
GO:0006023	aminoglycan biosynthetic process	biological process	9/2214	52/37303	0.00325	0.134601
GO:1903409	reactive oxygen species biosynthetic process	biological process	9/2214	52/37303	0.00325	0.134601
GO:0010038	response to metal ion	biological process	64/2214	760/37303	0.00326	0.134601
GO:0071491	cellular response to red light	biological process	5/2214	18/37303	0.00327	0.134601
GO:0046677	response to antibiotic	biological process	45/2214	496/37303	0.00328	0.134601
GO:0002103	endonucleolytic cleavage of tetracistronic rRNA transcript (SSU-rRNA, LSU-rRNA, 4.5S-rRNA, 5S-rRNA)	biological process	2/2214	2/37303	0.00352	0.143094
GO:0009769	photosynthesis, light harvesting in photosystem II	biological process	2/2214	2/37303	0.00352	0.143094
GO:0009605	response to external stimulus	biological process	185/2214	2571/37303	0.00353	0.143094
GO:0015036	disulfide oxidoreductase activity	molecular function	18/2375	178/44186	0.00763	0.143616
GO:0010157	response to chlorate	biological process	3/2214	6/37303	0.00365	0.146176
GO:0019354	siroheme biosynthetic process	biological process	3/2214	6/37303	0.00365	0.146176
GO:0046156	siroheme metabolic process	biological process	3/2214	6/37303	0.00365	0.146176
GO:0016668	oxidoreductase activity, acting on a sulfur group of donors, NAD(P) as acceptor	molecular function	8/2375	54/44186	0.00787	0.147342
GO:0016765	transferase activity, transferring alkyl or aryl (other than methyl) groups	molecular function	29/2375	334/44186	0.00796	0.148234
GO:0004853	uroporphyrinogen decarboxylase activity	molecular function	2/2375	3/44186	0.00835	0.150687
GO:0008887	glycerate kinase activity	molecular function	2/2375	3/44186	0.00835	0.150687
GO:0016869	intramolecular transferase activity, transferring amino groups	molecular function	2/2375	3/44186	0.00835	0.150687
GO:0042286	glutamate-1-semialdehyde 2,1-aminomutase activity	molecular function	2/2375	3/44186	0.00835	0.150687
GO:0046029	mannitol dehydrogenase activity	molecular function	2/2375	3/44186	0.00835	0.150687
GO:0047405	pyrimidine-5'-nucleotide nucleosidase activity	molecular function	2/2375	3/44186	0.00835	0.150687
GO:0009706	chloroplast inner membrane	cellular component	25/2439	239/39854	0.00643	0.152453
GO:0004364	glutathione transferase activity	molecular function	12/2375	102/44186	0.00865	0.155301
GO:0046794	transport of virus	biological process	8/2214	44/37303	0.00396	0.157956
GO:0009528	plastid inner membrane	cellular component	25/2439	240/39854	0.00678	0.1582
GO:0000154	rRNA modification	biological process	11/2214	74/37303	0.00414	0.164361
GO:0035337	fatty-acyl-CoA metabolic process	biological process	4/2214	12/37303	0.00417	0.164361
GO:0042549	photosystem II stabilization	biological process	4/2214	12/37303	0.00417	0.164361
GO:0005351	carbohydrate:proton symporter activity	molecular function	12/2375	103/44186	0.00932	0.165631
GO:0005402	carbohydrate:cation symporter activity	molecular function	12/2375	103/44186	0.00932	0.165631
GO:0044452	nucleolar part	cellular component	18/2439	156/39854	0.00724	0.166294
GO:0009086	methionine biosynthetic process	biological process	12/2214	85/37303	0.00433	0.169836
GO:0006561	proline biosynthetic process	biological process	6/2214	27/37303	0.00436	0.169836
GO:0019336	phenol-containing compound catabolic process	biological process	6/2214	27/37303	0.00436	0.169836
GO:0019187	beta-1,4-mannosyltransferase activity	molecular function	5/2375	25/44186	0.00963	0.170276
GO:0009407	toxin catabolic process	biological process	8/2214	45/37303	0.00457	0.177323
GO:0016051	carbohydrate biosynthetic process	biological process	68/2214	830/37303	0.00471	0.182047
GO:0015926	glucosidase activity	molecular function	26/2375	297/44186	0.01042	0.183319
GO:0046395	carboxylic acid catabolic process	biological process	38/2214	411/37303	0.00478	0.184039
GO:0034219	carbohydrate transmembrane transport	biological process	16/2214	131/37303	0.00482	0.184866
GO:0033643	host cell part	cellular component	8/2439	48/39854	0.00818	0.184994
GO:1904680	peptide transmembrane transporter activity	molecular function	8/2375	57/44186	0.01085	0.188569
GO:0030599	pectinesterase activity	molecular function	15/2375	144/44186	0.01088	0.188569
GO:0045330	aspartyl esterase activity	molecular function	15/2375	144/44186	0.01088	0.188569
GO:0016054	organic acid catabolic process	biological process	38/2214	412/37303	0.00497	0.189888
GO:0005982	starch metabolic process	biological process	15/2214	120/37303	0.00501	0.190686
GO:0004473	malate dehydrogenase (decarboxylating) (NADP+) activity	molecular function	4/2375	17/44186	0.01128	0.194538
GO:0009415	response to water	biological process	48/2214	550/37303	0.00515	0.195269
GO:0030104	water homeostasis	biological process	12/2214	87/37303	0.00524	0.197929
GO:0042938	dipeptide transport	biological process	5/2214	20/37303	0.00537	0.202074
GO:0006081	cellular aldehyde metabolic process	biological process	30/2214	308/37303	0.00552	0.206938
GO:0010286	heat acclimation	biological process	11/2214	77/37303	0.00563	0.210271
GO:0009404	toxin metabolic process	biological process	13/2214	99/37303	0.00572	0.212835
GO:0015179	L-amino acid transmembrane transporter activity	molecular function	9/2375	70/44186	0.01244	0.213492
GO:1901700	response to oxygen-containing compound	biological process	192/2214	2712/37303	0.00583	0.216122
GO:0009235	cobalamin metabolic process	biological process	3/2214	7/37303	0.0061	0.222818
GO:0009236	cobalamin biosynthetic process	biological process	3/2214	7/37303	0.0061	0.222818
GO:0033979	box H/ACA snoRNA metabolic process	biological process	3/2214	7/37303	0.0061	0.222818
GO:0071423	malate transmembrane transport	biological process	3/2214	7/37303	0.0061	0.222818
GO:0016160	amylase activity	molecular function	6/2375	37/44186	0.01328	0.226796
GO:0015276	ligand-gated ion channel activity	molecular function	9/2375	71/44186	0.01358	0.228213
GO:0022834	ligand-gated channel activity	molecular function	9/2375	71/44186	0.01358	0.228213
GO:0003987	acetate-CoA ligase activity	molecular function	4/2375	18/44186	0.01389	0.228213
GO:0035673	oligopeptide transmembrane transporter activity	molecular function	4/2375	18/44186	0.01389	0.228213
GO:0042937	tripeptide transmembrane transporter activity	molecular function	4/2375	18/44186	0.01389	0.228213
GO:0004740	pyruvate dehydrogenase (acetyl-transferring) kinase activity	molecular function	3/2375	10/44186	0.01399	0.228213
GO:0042972	licheninase activity	molecular function	3/2375	10/44186	0.01399	0.228213
GO:0046507	UDPsulfoquinovose synthase activity	molecular function	3/2375	10/44186	0.01399	0.228213
GO:0046508	hydrolase activity, acting on carbon-sulfur bonds	molecular function	3/2375	10/44186	0.01399	0.228213
GO:0070566	adenylyltransferase activity	molecular function	11/2375	96/44186	0.01402	0.228213
GO:0052689	carboxylic ester hydrolase activity	molecular function	35/2375	440/44186	0.01408	0.228213
GO:0016799	hydrolase activity, hydrolyzing N-glycosyl compounds	molecular function	10/2375	84/44186	0.01456	0.234906
GO:0009575	chromoplast stroma	cellular component	2/2439	3/39854	0.01077	0.239524
GO:0031429	box H/ACA snoRNP complex	cellular component	4/2439	15/39854	0.01108	0.239524
GO:0072588	box H/ACA RNP complex	cellular component	4/2439	15/39854	0.01108	0.239524
GO:0009250	glucan biosynthetic process	biological process	29/2214	299/37303	0.00666	0.242385
GO:0000703	oxidized pyrimidine nucleobase lesion DNA N-glycosylase activity	molecular function	2/2375	4/44186	0.01611	0.245222
GO:0003838	sterol 24-C-methyltransferase activity	molecular function	2/2375	4/44186	0.01611	0.245222
GO:0008506	sucrose:proton symporter activity	molecular function	2/2375	4/44186	0.01611	0.245222
GO:0009669	sucrose:cation symporter activity	molecular function	2/2375	4/44186	0.01611	0.245222
GO:0015139	alpha-ketoglutarate transmembrane transporter activity	molecular function	2/2375	4/44186	0.01611	0.245222
GO:0016018	cyclosporin A binding	molecular function	2/2375	4/44186	0.01611	0.245222
GO:0042284	sphingolipid delta-4 desaturase activity	molecular function	2/2375	4/44186	0.01611	0.245222
GO:0051750	delta3,5-delta2,4-dienoyl-CoA isomerase activity	molecular function	2/2375	4/44186	0.01611	0.245222
GO:0052893	N1-acetylspermine:oxygen oxidoreductase (propane-1,3-diamine-forming) activity	molecular function	2/2375	4/44186	0.01611	0.245222
GO:0052896	spermidine oxidase (propane-1,3-diamine-forming) activity	molecular function	2/2375	4/44186	0.01611	0.245222
GO:0052897	N8-acetylspermidine:oxygen oxidoreductase (propane-1,3-diamine-forming) activity	molecular function	2/2375	4/44186	0.01611	0.245222
GO:0052898	N1-acetylspermidine:oxygen oxidoreductase (propane-1,3-diamine-forming) activity	molecular function	2/2375	4/44186	0.01611	0.245222
GO:0052900	spermine oxidase (propane-1,3-diamine-forming) activity	molecular function	2/2375	4/44186	0.01611	0.245222
GO:0005764	lysosome	cellular component	22/2439	213/39854	0.01161	0.247343
GO:0042026	protein refolding	biological process	8/2214	48/37303	0.00684	0.248031
GO:0008553	proton-exporting ATPase activity, phosphorylative mechanism	molecular function	6/2375	39/44186	0.01702	0.25674
GO:0019840	isoprenoid binding	molecular function	6/2375	39/44186	0.01702	0.25674
GO:0030170	pyridoxal phosphate binding	molecular function	30/2375	370/44186	0.01716	0.25674
GO:0070279	vitamin B6 binding	molecular function	30/2375	370/44186	0.01716	0.25674
GO:0048573	photoperiodism, flowering	biological process	19/2214	173/37303	0.00724	0.261584
GO:0022857	transmembrane transporter activity	molecular function	166/2375	2634/44186	0.01817	0.270694
GO:0070370	cellular heat acclimation	biological process	6/2214	30/37303	0.00752	0.27072
GO:0018995	host	cellular component	8/2439	52/39854	0.01315	0.272261
GO:0043657	host cell	cellular component	8/2439	52/39854	0.01315	0.272261
GO:0008469	histone-arginine N-methyltransferase activity	molecular function	3/2375	11/44186	0.01848	0.272578
GO:0016426	tRNA (adenine) methyltransferase activity	molecular function	3/2375	11/44186	0.01848	0.272578
GO:0015295	solute:proton symporter activity	molecular function	12/2375	113/44186	0.01853	0.272578
GO:0019722	calcium-mediated signaling	biological process	9/2214	59/37303	0.00767	0.273874
GO:0048871	multicellular organismal homeostasis	biological process	9/2214	59/37303	0.00767	0.273874
GO:0072329	monocarboxylic acid catabolic process	biological process	19/2214	174/37303	0.00769	0.273874
GO:0006024	glycosaminoglycan biosynthetic process	biological process	8/2214	49/37303	0.00776	0.275383
GO:0048582	positive regulation of post-embryonic development	biological process	15/2214	126/37303	0.00784	0.277236
GO:0016853	isomerase activity	molecular function	51/2375	703/44186	0.01931	0.282863
GO:0046564	oxalate decarboxylase activity	molecular function	4/2375	20/44186	0.0202	0.294668
GO:0010228	vegetative to reproductive phase transition of meristem	biological process	27/2214	278/37303	0.00845	0.297751
GO:0003993	acid phosphatase activity	molecular function	13/2375	128/44186	0.02051	0.297948
GO:0015112	nitrate transmembrane transporter activity	molecular function	7/2375	52/44186	0.02065	0.298742
GO:0008509	anion transmembrane transporter activity	molecular function	45/2375	611/44186	0.02121	0.305581
GO:0010206	photosystem II repair	biological process	8/2214	50/37303	0.00877	0.305785
GO:0044766	multi-organism transport	biological process	8/2214	50/37303	0.00877	0.305785
GO:1902579	multi-organism localization	biological process	8/2214	50/37303	0.00877	0.305785
GO:0042447	hormone catabolic process	biological process	6/2214	31/37303	0.00886	0.307846
GO:0001101	response to acid chemical	biological process	138/2214	1906/37303	0.00895	0.309894
GO:0030054	cell junction	cellular component	138/2439	1881/39854	0.01539	0.314213
GO:0042887	amide transmembrane transporter activity	molecular function	9/2375	77/44186	0.02215	0.317816
GO:0018364	peptidyl-glutamine methylation	biological process	3/2214	8/37303	0.00933	0.320823
GO:0018874	benzoate metabolic process	biological process	3/2214	8/37303	0.00933	0.320823
GO:0016273	arginine N-methyltransferase activity	molecular function	3/2375	12/44186	0.02367	0.333641
GO:0016274	protein-arginine N-methyltransferase activity	molecular function	3/2375	12/44186	0.02367	0.333641
GO:0045300	acyl-[acyl-carrier-protein] desaturase activity	molecular function	3/2375	12/44186	0.02367	0.333641
GO:0016830	carbon-carbon lyase activity	molecular function	30/2375	380/44186	0.02371	0.333641
GO:0008519	ammonium transmembrane transporter activity	molecular function	6/2375	42/44186	0.02389	0.333641
GO:0008889	glycerophosphodiester phosphodiesterase activity	molecular function	4/2375	21/44186	0.02392	0.333641
GO:0050378	UDP-glucuronate 4-epimerase activity	molecular function	4/2375	21/44186	0.02392	0.333641
GO:0016791	phosphatase activity	molecular function	56/2375	794/44186	0.02421	0.336346
GO:0033500	carbohydrate homeostasis	biological process	10/2214	72/37303	0.00985	0.33754
GO:0010337	regulation of salicylic acid metabolic process	biological process	5/2214	23/37303	0.01005	0.343214
GO:0042183	formate catabolic process	biological process	2/2214	3/37303	0.01015	0.345446
GO:0015085	calcium ion transmembrane transporter activity	molecular function	16/2375	174/44186	0.02579	0.347417
GO:0004047	aminomethyltransferase activity	molecular function	2/2375	5/44186	0.0259	0.347417
GO:0004638	phosphoribosylaminoimidazole carboxylase activity	molecular function	2/2375	5/44186	0.0259	0.347417
GO:0009976	tocopherol cyclase activity	molecular function	2/2375	5/44186	0.0259	0.347417
GO:0015131	oxaloacetate transmembrane transporter activity	molecular function	2/2375	5/44186	0.0259	0.347417
GO:0031320	hexitol dehydrogenase activity	molecular function	2/2375	5/44186	0.0259	0.347417
GO:0047183	anthocyanin 5-aromatic acyltransferase activity	molecular function	2/2375	5/44186	0.0259	0.347417
GO:0052631	sphingolipid delta-8 desaturase activity	molecular function	2/2375	5/44186	0.0259	0.347417
GO:1990259	histone-glutamine methyltransferase activity	molecular function	2/2375	5/44186	0.0259	0.347417
GO:0012511	monolayer-surrounded lipid storage body	cellular component	4/2439	17/39854	0.01752	0.3528
GO:0051087	chaperone binding	molecular function	6/2375	43/44186	0.02654	0.354643
GO:0005262	calcium channel activity	molecular function	8/2375	67/44186	0.02683	0.355802
GO:0033293	monocarboxylic acid binding	molecular function	8/2375	67/44186	0.02683	0.355802
GO:0048029	monosaccharide binding	molecular function	13/2375	133/44186	0.02712	0.357602
GO:0004857	enzyme inhibitor activity	molecular function	29/2375	369/44186	0.02717	0.357602
GO:0008645	hexose transmembrane transport	biological process	13/2214	107/37303	0.01085	0.366201
GO:0015749	monosaccharide transmembrane transport	biological process	13/2214	107/37303	0.01085	0.366201
GO:0009640	photomorphogenesis	biological process	19/2214	180/37303	0.01087	0.366201
GO:0001906	cell killing	biological process	8/2214	52/37303	0.01107	0.371684
GO:0015318	inorganic molecular entity transmembrane transporter activity	molecular function	104/2375	1605/44186	0.02848	0.37344
GO:0046323	glucose import	biological process	12/2214	96/37303	0.01134	0.379471
GO:0004045	aminoacyl-tRNA hydrolase activity	molecular function	3/2375	13/44186	0.02957	0.383424
GO:0043879	glycolate transmembrane transporter activity	molecular function	3/2375	13/44186	0.02957	0.383424
GO:1901974	glycerate transmembrane transporter activity	molecular function	3/2375	13/44186	0.02957	0.383424
GO:0009975	cyclase activity	molecular function	5/2375	33/44186	0.03023	0.390536
GO:0008061	chitin binding	molecular function	8/2375	69/44186	0.03135	0.403516
GO:0016701	oxidoreductase activity, acting on single donors with incorporation of molecular oxygen	molecular function	17/2375	193/44186	0.03171	0.40632
GO:0005249	voltage-gated potassium channel activity	molecular function	9/2375	82/44186	0.0318	0.40632
GO:0019605	butyrate metabolic process	biological process	4/2214	16/37303	0.01267	0.419752
GO:0071486	cellular response to high light intensity	biological process	4/2214	16/37303	0.01267	0.419752
GO:0016036	cellular response to phosphate starvation	biological process	14/2214	121/37303	0.01267	0.419752
GO:0016860	intramolecular oxidoreductase activity	molecular function	16/2375	180/44186	0.03384	0.430814
GO:0031120	snRNA pseudouridine synthesis	biological process	3/2214	9/37303	0.01338	0.43461
GO:0033530	raffinose metabolic process	biological process	3/2214	9/37303	0.01338	0.43461
GO:0034484	raffinose catabolic process	biological process	3/2214	9/37303	0.01338	0.43461
GO:0040031	snRNA modification	biological process	3/2214	9/37303	0.01338	0.43461
GO:0070141	response to UV-A	biological process	3/2214	9/37303	0.01338	0.43461
GO:0071492	cellular response to UV-A	biological process	3/2214	9/37303	0.01338	0.43461
GO:0010218	response to far red light	biological process	11/2214	87/37303	0.01381	0.447121
GO:0000323	lytic vacuole	cellular component	23/2439	240/39854	0.02259	0.448747
GO:0016774	phosphotransferase activity, carboxyl group as acceptor	molecular function	6/2375	46/44186	0.03564	0.452086
GO:0047100	glyceraldehyde-3-phosphate dehydrogenase (NADP+) (phosphorylating) activity	molecular function	3/2375	14/44186	0.03616	0.452474
GO:0016627	oxidoreductase activity, acting on the CH-CH group of donors	molecular function	23/2375	286/44186	0.03621	0.452474
GO:0008168	methyltransferase activity	molecular function	57/2375	832/44186	0.03734	0.452474
GO:0004018	N6-(1,2-dicarboxyethyl)AMP AMP-lyase (fumarate-forming) activity	molecular function	2/2375	6/44186	0.03748	0.452474
GO:0004451	isocitrate lyase activity	molecular function	2/2375	6/44186	0.03748	0.452474
GO:0008936	nicotinamidase activity	molecular function	2/2375	6/44186	0.03748	0.452474
GO:0009045	xylose isomerase activity	molecular function	2/2375	6/44186	0.03748	0.452474
GO:0010297	heteropolysaccharide binding	molecular function	2/2375	6/44186	0.03748	0.452474
GO:0030604	1-deoxy-D-xylulose-5-phosphate reductoisomerase activity	molecular function	2/2375	6/44186	0.03748	0.452474
GO:0034618	arginine binding	molecular function	2/2375	6/44186	0.03748	0.452474
GO:0047668	amygdalin beta-glucosidase activity	molecular function	2/2375	6/44186	0.03748	0.452474
GO:0070626	(S)-2-(5-amino-1-(5-phospho-D-ribosyl)imidazole-4-carboxamido)succinate AMP-lyase (fumarate-forming)...	molecular function	2/2375	6/44186	0.03748	0.452474
GO:0080081	4-methylumbelliferyl-beta-D-glucopyranoside beta-glucosidase activity	molecular function	2/2375	6/44186	0.03748	0.452474
GO:0080082	esculin beta-glucosidase activity	molecular function	2/2375	6/44186	0.03748	0.452474
GO:0051920	peroxiredoxin activity	molecular function	5/2375	35/44186	0.03788	0.455732
GO:0080148	negative regulation of response to water deprivation	biological process	5/2214	25/37303	0.01438	0.462572
GO:0009639	response to red or far red light	biological process	33/2214	372/37303	0.01438	0.462572
GO:0015075	ion transmembrane transporter activity	molecular function	105/2375	1645/44186	0.03913	0.469158
GO:0010114	response to red light	biological process	11/2214	88/37303	0.01496	0.479682
GO:0016671	oxidoreductase activity, acting on a sulfur group of donors, disulfide as acceptor	molecular function	9/2375	86/44186	0.04137	0.492641
GO:0019205	nucleobase-containing compound kinase activity	molecular function	9/2375	86/44186	0.04137	0.492641
GO:0010214	seed coat development	biological process	13/2214	112/37303	0.01553	0.496363
GO:0015662	ATPase activity, coupled to transmembrane movement of ions, phosphorylative mechanism	molecular function	14/2375	156/44186	0.04206	0.49916
GO:0046910	pectinesterase inhibitor activity	molecular function	10/2375	100/44186	0.04264	0.503342
GO:0008948	oxaloacetate decarboxylase activity	molecular function	4/2375	25/44186	0.0427	0.503342
GO:0042578	phosphoric ester hydrolase activity	molecular function	64/2375	956/44186	0.04287	0.503651
GO:0009057	macromolecule catabolic process	biological process	136/2214	1911/37303	0.01583	0.504335
GO:0004781	sulfate adenylyltransferase (ATP) activity	molecular function	3/2375	15/44186	0.04344	0.505261
GO:0015181	arginine transmembrane transporter activity	molecular function	3/2375	15/44186	0.04344	0.505261
GO:0015189	L-lysine transmembrane transporter activity	molecular function	3/2375	15/44186	0.04344	0.505261
GO:0044215	other organism	cellular component	8/2439	59/39854	0.02667	0.509155
GO:0044216	other organism cell	cellular component	8/2439	59/39854	0.02667	0.509155
GO:0044217	other organism part	cellular component	8/2439	59/39854	0.02667	0.509155
GO:0000103	sulfate assimilation	biological process	11/2214	89/37303	0.01618	0.513844
GO:0016829	lyase activity	molecular function	65/2375	975/44186	0.04456	0.516571
GO:0005267	potassium channel activity	molecular function	10/2375	101/44186	0.04515	0.521684
GO:0016667	oxidoreductase activity, acting on a sulfur group of donors	molecular function	20/2375	247/44186	0.04541	0.522962
GO:0009044	xylan 1,4-beta-xylosidase activity	molecular function	6/2375	49/44186	0.04653	0.53165
GO:0097599	xylanase activity	molecular function	6/2375	49/44186	0.04653	0.53165
GO:0051082	unfolded protein binding	molecular function	5/2375	37/44186	0.04662	0.53165
GO:0022843	voltage-gated cation channel activity	molecular function	9/2375	88/44186	0.04681	0.532084
GO:1901616	organic hydroxy compound catabolic process	biological process	10/2214	78/37303	0.01681	0.532157
GO:0005342	organic acid transmembrane transporter activity	molecular function	24/2375	310/44186	0.04767	0.540106
GO:0006662	glycerol ether metabolic process	biological process	9/2214	67/37303	0.01714	0.540886
GO:0010431	seed maturation	biological process	11/2214	90/37303	0.01748	0.549876
GO:0042646	plastid nucleoid	cellular component	8/2439	60/39854	0.02918	0.549931
GO:0016641	oxidoreductase activity, acting on the CH-NH2 group of donors, oxygen as acceptor	molecular function	6/2375	50/44186	0.05057	0.553467
GO:0002935	tRNA (adenine-C2-)-methyltransferase activity	molecular function	2/2375	7/44186	0.05063	0.553467
GO:0019144	ADP-sugar diphosphatase activity	molecular function	2/2375	7/44186	0.05063	0.553467
GO:0036009	protein-glutamine N-methyltransferase activity	molecular function	2/2375	7/44186	0.05063	0.553467
GO:0045486	naringenin 3-dioxygenase activity	molecular function	2/2375	7/44186	0.05063	0.553467
GO:0052639	salicylic acid glucosyltransferase (ester-forming) activity	molecular function	2/2375	7/44186	0.05063	0.553467
GO:0052640	salicylic acid glucosyltransferase (glucoside-forming) activity	molecular function	2/2375	7/44186	0.05063	0.553467
GO:0052641	benzoic acid glucosyltransferase activity	molecular function	2/2375	7/44186	0.05063	0.553467
GO:0080002	UDP-glucose:4-aminobenzoate acylglucosyltransferase activity	molecular function	2/2375	7/44186	0.05063	0.553467
GO:0080041	ADP-ribose pyrophosphohydrolase activity	molecular function	2/2375	7/44186	0.05063	0.553467
GO:0004325	ferrochelatase activity	molecular function	3/2375	16/44186	0.05139	0.553467
GO:0016621	cinnamoyl-CoA reductase activity	molecular function	3/2375	16/44186	0.05139	0.553467
GO:0046423	allene-oxide cyclase activity	molecular function	3/2375	16/44186	0.05139	0.553467
GO:0016741	transferase activity, transferring one-carbon groups	molecular function	59/2375	885/44186	0.05333	0.553467
GO:0004585	ornithine carbamoyltransferase activity	molecular function	1/2375	1/44186	0.05375	0.553467
GO:0004641	phosphoribosylformylglycinamidine cyclo-ligase activity	molecular function	1/2375	1/44186	0.05375	0.553467
GO:0008892	guanine deaminase activity	molecular function	1/2375	1/44186	0.05375	0.553467
GO:0008966	phosphoglucosamine mutase activity	molecular function	1/2375	1/44186	0.05375	0.553467
GO:0016150	translation release factor activity, codon nonspecific	molecular function	1/2375	1/44186	0.05375	0.553467
GO:0016720	delta12-fatty acid dehydrogenase activity	molecular function	1/2375	1/44186	0.05375	0.553467
GO:0018775	2-hydroxymuconate-semialdehyde hydrolase activity	molecular function	1/2375	1/44186	0.05375	0.553467
GO:0019809	spermidine binding	molecular function	1/2375	1/44186	0.05375	0.553467
GO:0034512	box C/D snoRNA binding	molecular function	1/2375	1/44186	0.05375	0.553467
GO:0045140	inositol phosphoceramide synthase activity	molecular function	1/2375	1/44186	0.05375	0.553467
GO:0047896	formaldehyde transketolase activity	molecular function	1/2375	1/44186	0.05375	0.553467
GO:0047974	guanosine deaminase activity	molecular function	1/2375	1/44186	0.05375	0.553467
GO:0050421	nitrite reductase (NO-forming) activity	molecular function	1/2375	1/44186	0.05375	0.553467
GO:0050463	nitrate reductase [NAD(P)H] activity	molecular function	1/2375	1/44186	0.05375	0.553467
GO:0080023	3R-hydroxyacyl-CoA dehydratase activity	molecular function	1/2375	1/44186	0.05375	0.553467
GO:1990163	ATP-dependent four-way junction helicase activity	molecular function	1/2375	1/44186	0.05375	0.553467
GO:1990226	histone methyltransferase binding	molecular function	1/2375	1/44186	0.05375	0.553467
GO:0051539	4 iron, 4 sulfur cluster binding	molecular function	19/2375	237/44186	0.05436	0.555975
GO:0035064	methylated histone binding	molecular function	4/2375	27/44186	0.05447	0.555975
GO:0140034	methylation-dependent protein binding	molecular function	4/2375	27/44186	0.05447	0.555975
GO:0016634	oxidoreductase activity, acting on the CH-CH group of donors, oxygen as acceptor	molecular function	6/2375	51/44186	0.05482	0.557217
GO:0015294	solute:cation symporter activity	molecular function	12/2375	133/44186	0.05491	0.557217
GO:0008514	organic anion transmembrane transporter activity	molecular function	28/2375	378/44186	0.05507	0.557226
GO:0140102	catalytic activity, acting on a rRNA	molecular function	7/2375	64/44186	0.05543	0.559252
GO:0004611	phosphoenolpyruvate carboxykinase activity	molecular function	5/2375	39/44186	0.05646	0.568007
GO:0022839	ion gated channel activity	molecular function	18/2375	223/44186	0.05676	0.569389
GO:0046482	para-aminobenzoic acid metabolic process	biological process	3/2214	10/37303	0.01828	0.573233
GO:0005682	U5 snRNP	cellular component	4/2439	20/39854	0.03083	0.573672
GO:0046943	carboxylic acid transmembrane transporter activity	molecular function	23/2375	302/44186	0.0598	0.598171
GO:0004556	alpha-amylase activity	molecular function	3/2375	17/44186	0.05998	0.598262
GO:0004470	malic enzyme activity	molecular function	4/2375	28/44186	0.06095	0.602785
GO:0004471	malate dehydrogenase (decarboxylating) (NAD+) activity	molecular function	4/2375	28/44186	0.06095	0.602785
GO:0016730	oxidoreductase activity, acting on iron-sulfur proteins as donors	molecular function	4/2375	28/44186	0.06095	0.602785
GO:0009648	photoperiodism	biological process	19/2214	191/37303	0.01935	0.604885
GO:0015742	alpha-ketoglutarate transport	biological process	2/2214	4/37303	0.01949	0.605465
GO:0048821	erythrocyte development	biological process	2/2214	4/37303	0.01949	0.605465
GO:0030093	chloroplast photosystem I	cellular component	2/2439	5/39854	0.03307	0.607661
GO:0008242	omega peptidase activity	molecular function	5/2375	40/44186	0.06179	0.609371
GO:0009638	phototropism	biological process	5/2214	27/37303	0.01981	0.613495
GO:0005216	ion channel activity	molecular function	20/2375	257/44186	0.06317	0.621231
GO:0009637	response to blue light	biological process	17/2214	166/37303	0.02015	0.622092
GO:0051274	beta-glucan biosynthetic process	biological process	19/2214	192/37303	0.02032	0.623936
GO:0071669	plant-type cell wall organization or biogenesis	biological process	33/2214	382/37303	0.02036	0.623936
GO:1904659	glucose transmembrane transport	biological process	12/2214	104/37303	0.02042	0.623936
GO:0030203	glycosaminoglycan metabolic process	biological process	9/2214	69/37303	0.02046	0.623936
GO:0016811	hydrolase activity, acting on carbon-nitrogen (but not peptide) bonds, in linear amides	molecular function	16/2375	196/44186	0.06401	0.627728
GO:0010508	positive regulation of autophagy	biological process	6/2214	37/37303	0.02071	0.629635
GO:0003939	L-iditol 2-dehydrogenase activity	molecular function	2/2375	8/44186	0.06514	0.629987
GO:0008974	phosphoribulokinase activity	molecular function	2/2375	8/44186	0.06514	0.629987
GO:0016420	malonyltransferase activity	molecular function	2/2375	8/44186	0.06514	0.629987
GO:0070040	rRNA (adenine-C2-)-methyltransferase activity	molecular function	2/2375	8/44186	0.06514	0.629987
GO:0080083	beta-gentiobiose beta-glucosidase activity	molecular function	2/2375	8/44186	0.06514	0.629987
GO:0015399	primary active transmembrane transporter activity	molecular function	48/2375	713/44186	0.06583	0.633835
GO:0030145	manganese ion binding	molecular function	9/2375	94/44186	0.0659	0.633835
GO:0048527	lateral root development	biological process	22/2214	233/37303	0.02168	0.655735
GO:0000271	polysaccharide biosynthetic process	biological process	40/2214	483/37303	0.0217	0.655735
GO:0004779	sulfate adenylyltransferase activity	molecular function	3/2375	18/44186	0.0692	0.65834
GO:0042879	aldonate transmembrane transporter activity	molecular function	3/2375	18/44186	0.0692	0.65834
GO:0043295	glutathione binding	molecular function	3/2375	18/44186	0.0692	0.65834
GO:1900750	oligopeptide binding	molecular function	3/2375	18/44186	0.0692	0.65834
GO:0016132	brassinosteroid biosynthetic process	biological process	7/2214	48/37303	0.02234	0.673035
GO:0006083	acetate metabolic process	biological process	4/2214	19/37303	0.02342	0.703447
GO:0071949	FAD binding	molecular function	7/2375	69/44186	0.0768	0.728663
GO:0005199	structural constituent of cell wall	molecular function	3/2375	19/44186	0.07901	0.744792
GO:0008184	glycogen phosphorylase activity	molecular function	3/2375	19/44186	0.07901	0.744792
GO:0004806	triglyceride lipase activity	molecular function	5/2375	43/44186	0.07943	0.744792
GO:0019201	nucleotide kinase activity	molecular function	5/2375	43/44186	0.07943	0.744792
GO:0008661	1-deoxy-D-xylulose-5-phosphate synthase activity	molecular function	2/2375	9/44186	0.08084	0.744792
GO:0016672	oxidoreductase activity, acting on a sulfur group of donors, quinone or similar compound as acceptor	molecular function	2/2375	9/44186	0.08084	0.744792
GO:0035242	protein-arginine omega-N asymmetric methyltransferase activity	molecular function	2/2375	9/44186	0.08084	0.744792
GO:0045174	glutathione dehydrogenase (ascorbate) activity	molecular function	2/2375	9/44186	0.08084	0.744792
GO:0050269	coniferyl-aldehyde dehydrogenase activity	molecular function	2/2375	9/44186	0.08084	0.744792
GO:0050403	trans-zeatin O-beta-D-glucosyltransferase activity	molecular function	2/2375	9/44186	0.08084	0.744792
GO:0080079	cellobiose glucosidase activity	molecular function	2/2375	9/44186	0.08084	0.744792
GO:0080085	signal recognition particle, chloroplast targeting	cellular component	3/2439	13/39854	0.04124	0.74843
GO:0044248	cellular catabolic process	biological process	212/2214	3141/37303	0.02544	0.761825
GO:0042644	chloroplast nucleoid	cellular component	5/2439	32/39854	0.04335	0.777128
GO:0042221	response to chemical	biological process	328/2214	5005/37303	0.02627	0.782876
GO:0045037	protein import into chloroplast stroma	biological process	6/2214	39/37303	0.0263	0.782876
GO:0006816	calcium ion transport	biological process	11/2214	96/37303	0.02693	0.799244
GO:0019252	starch biosynthetic process	biological process	8/2214	61/37303	0.02718	0.80427
GO:0008378	galactosyltransferase activity	molecular function	11/2375	129/44186	0.08773	0.80451
GO:0043565	sequence-specific DNA binding	molecular function	64/2375	1002/44186	0.08837	0.80451
GO:0004017	adenylate kinase activity	molecular function	3/2375	20/44186	0.08939	0.80451
GO:0004557	alpha-galactosidase activity	molecular function	3/2375	20/44186	0.08939	0.80451
GO:0008970	phosphatidylcholine 1-acylhydrolase activity	molecular function	3/2375	20/44186	0.08939	0.80451
GO:0016161	beta-amylase activity	molecular function	3/2375	20/44186	0.08939	0.80451
GO:0019206	nucleoside kinase activity	molecular function	3/2375	20/44186	0.08939	0.80451
GO:0051753	mannan synthase activity	molecular function	3/2375	20/44186	0.08939	0.80451
GO:0052692	raffinose alpha-galactosidase activity	molecular function	3/2375	20/44186	0.08939	0.80451
GO:0016129	phytosteroid biosynthetic process	biological process	7/2214	50/37303	0.02738	0.805408
GO:0071230	cellular response to amino acid stimulus	biological process	7/2214	50/37303	0.02738	0.805408
GO:0016782	transferase activity, transferring sulfur-containing groups	molecular function	10/2375	115/44186	0.09083	0.815374
GO:0071484	cellular response to light intensity	biological process	4/2214	20/37303	0.02793	0.81917
GO:0010167	response to nitrate	biological process	6/2214	40/37303	0.02943	0.858117
GO:0010260	animal organ senescence	biological process	6/2214	40/37303	0.02943	0.858117
GO:0005388	calcium-transporting ATPase activity	molecular function	7/2375	73/44186	0.09692	0.860611
GO:0004657	proline dehydrogenase activity	molecular function	2/2375	10/44186	0.09755	0.860611
GO:0010340	carboxyl-O-methyltransferase activity	molecular function	2/2375	10/44186	0.09755	0.860611
GO:0017040	N-acylsphingosine amidohydrolase activity	molecular function	2/2375	10/44186	0.09755	0.860611
GO:0030597	RNA glycosylase activity	molecular function	2/2375	10/44186	0.09755	0.860611
GO:0030598	rRNA N-glycosylase activity	molecular function	2/2375	10/44186	0.09755	0.860611
GO:0015405	P-P-bond-hydrolysis-driven transmembrane transporter activity	molecular function	46/2375	702/44186	0.09759	0.860611
GO:0005761	mitochondrial ribosome	cellular component	5/2439	33/39854	0.04861	0.860924
GO:0008097	5S rRNA binding	molecular function	5/2375	46/44186	0.09946	0.86174
GO:0016157	sucrose synthase activity	molecular function	5/2375	46/44186	0.09946	0.86174
GO:0042054	histone methyltransferase activity	molecular function	8/2375	88/44186	0.10067	0.86174
GO:0070011	peptidase activity, acting on L-amino acid peptides	molecular function	180/2375	3054/44186	0.10203	0.86174
GO:0046556	alpha-L-arabinofuranosidase activity	molecular function	6/2375	60/44186	0.10241	0.86174
GO:0015035	protein disulfide oxidoreductase activity	molecular function	11/2375	133/44186	0.10312	0.86174
GO:0000386	second spliceosomal transesterification activity	molecular function	1/2375	2/44186	0.10461	0.86174
GO:0003865	3-oxo-5-alpha-steroid 4-dehydrogenase activity	molecular function	1/2375	2/44186	0.10461	0.86174
GO:0004001	adenosine kinase activity	molecular function	1/2375	2/44186	0.10461	0.86174
GO:0004137	deoxycytidine kinase activity	molecular function	1/2375	2/44186	0.10461	0.86174
GO:0004719	protein-L-isoaspartate (D-aspartate) O-methyltransferase activity	molecular function	1/2375	2/44186	0.10461	0.86174
GO:0008696	4-amino-4-deoxychorismate lyase activity	molecular function	1/2375	2/44186	0.10461	0.86174
GO:0009905	ent-copalyl diphosphate synthase activity	molecular function	1/2375	2/44186	0.10461	0.86174
GO:0009917	sterol 5-alpha reductase activity	molecular function	1/2375	2/44186	0.10461	0.86174
GO:0016662	oxidoreductase activity, acting on other nitrogenous compounds as donors, cytochrome as acceptor	molecular function	1/2375	2/44186	0.10461	0.86174
GO:0018674	(S)-limonene 3-monooxygenase activity	molecular function	1/2375	2/44186	0.10461	0.86174
GO:0019863	IgE binding	molecular function	1/2375	2/44186	0.10461	0.86174
GO:0030527	structural constituent of chromatin	molecular function	1/2375	2/44186	0.10461	0.86174
GO:0030623	U5 snRNA binding	molecular function	1/2375	2/44186	0.10461	0.86174
GO:0033810	anthocyanin 5-O-glucoside 6'''-O-malonyltransferase activity	molecular function	1/2375	2/44186	0.10461	0.86174
GO:0047751	cholestenone 5-alpha-reductase activity	molecular function	1/2375	2/44186	0.10461	0.86174
GO:0047810	D-alanine:2-oxoglutarate aminotransferase activity	molecular function	1/2375	2/44186	0.10461	0.86174
GO:0050213	progesterone 5-alpha-reductase activity	molecular function	1/2375	2/44186	0.10461	0.86174
GO:0050284	sinapate 1-glucosyltransferase activity	molecular function	1/2375	2/44186	0.10461	0.86174
GO:0050614	delta24-sterol reductase activity	molecular function	1/2375	2/44186	0.10461	0.86174
GO:0052637	delta 3-trans-hexadecenoic acid phosphatidylglycerol desaturase activity	molecular function	1/2375	2/44186	0.10461	0.86174
GO:0052722	fatty acid in-chain hydroxylase activity	molecular function	1/2375	2/44186	0.10461	0.86174
GO:0070677	rRNA (cytosine-2'-O-)-methyltransferase activity	molecular function	1/2375	2/44186	0.10461	0.86174
GO:0019740	nitrogen utilization	biological process	8/2214	62/37303	0.02965	0.862011
GO:0005992	trehalose biosynthetic process	biological process	7/2214	51/37303	0.03017	0.864794
GO:0072488	ammonium transmembrane transport	biological process	5/2214	30/37303	0.03022	0.864794
GO:0044282	small molecule catabolic process	biological process	44/2214	553/37303	0.03038	0.864794
GO:0034637	cellular carbohydrate biosynthetic process	biological process	40/2214	495/37303	0.03048	0.864794
GO:0007231	osmosensory signaling pathway	biological process	3/2214	12/37303	0.03067	0.864794
GO:0033481	galacturonate biosynthetic process	biological process	3/2214	12/37303	0.03067	0.864794
GO:0034310	primary alcohol catabolic process	biological process	3/2214	12/37303	0.03067	0.864794
GO:0009767	photosynthetic electron transport chain	biological process	11/2214	98/37303	0.03077	0.864794
GO:0033692	cellular polysaccharide biosynthetic process	biological process	33/2214	395/37303	0.0309	0.864794
GO:0000494	box C/D snoRNA 3'-end processing	biological process	2/2214	5/37303	0.03122	0.864794
GO:0006285	base-excision repair, AP site formation	biological process	2/2214	5/37303	0.03122	0.864794
GO:0010266	response to vitamin B1	biological process	2/2214	5/37303	0.03122	0.864794
GO:0015729	oxaloacetate transport	biological process	2/2214	5/37303	0.03122	0.864794
GO:0033967	box C/D snoRNA metabolic process	biological process	2/2214	5/37303	0.03122	0.864794
GO:0034963	box C/D snoRNA processing	biological process	2/2214	5/37303	0.03122	0.864794
GO:0061515	myeloid cell development	biological process	2/2214	5/37303	0.03122	0.864794
GO:1990258	histone glutamine methylation	biological process	2/2214	5/37303	0.03122	0.864794
GO:0048528	post-embryonic root development	biological process	23/2214	256/37303	0.03189	0.880906
GO:0010631	epithelial cell migration	biological process	8/2214	63/37303	0.03226	0.881361
GO:0030091	protein repair	biological process	8/2214	63/37303	0.03226	0.881361
GO:0042593	glucose homeostasis	biological process	8/2214	63/37303	0.03226	0.881361
GO:0090132	epithelium migration	biological process	8/2214	63/37303	0.03226	0.881361
GO:0016776	phosphotransferase activity, phosphate group as acceptor	molecular function	7/2375	75/44186	0.10797	0.887331
GO:0003713	transcription coactivator activity	molecular function	6/2375	61/44186	0.10872	0.891402
GO:0005978	glycogen biosynthetic process	biological process	6/2214	41/37303	0.03281	0.891502
GO:0005983	starch catabolic process	biological process	6/2214	41/37303	0.03281	0.891502
GO:0042939	tripeptide transport	biological process	4/2214	21/37303	0.03292	0.89206
GO:0042493	response to drug	biological process	71/2214	959/37303	0.03311	0.894778
GO:0015171	amino acid transmembrane transporter activity	molecular function	14/2375	181/44186	0.11006	0.899153
GO:0016638	oxidoreductase activity, acting on the CH-NH2 group of donors	molecular function	8/2375	90/44186	0.11087	0.899153
GO:0004020	adenylylsulfate kinase activity	molecular function	3/2375	22/44186	0.11172	0.899153
GO:0004042	acetyl-CoA:L-glutamate N-acetyltransferase activity	molecular function	3/2375	22/44186	0.11172	0.899153
GO:0004345	glucose-6-phosphate dehydrogenase activity	molecular function	3/2375	22/44186	0.11172	0.899153
GO:0008515	sucrose transmembrane transporter activity	molecular function	3/2375	22/44186	0.11172	0.899153
GO:0015154	disaccharide transmembrane transporter activity	molecular function	3/2375	22/44186	0.11172	0.899153
GO:0015157	oligosaccharide transmembrane transporter activity	molecular function	3/2375	22/44186	0.11172	0.899153
GO:0008194	UDP-glycosyltransferase activity	molecular function	47/2375	728/44186	0.11287	0.905697
GO:0004743	pyruvate kinase activity	molecular function	5/2375	48/44186	0.11408	0.905697
GO:0051537	2 iron, 2 sulfur cluster binding	molecular function	12/2375	151/44186	0.11409	0.905697
GO:0016835	carbon-oxygen lyase activity	molecular function	24/2375	343/44186	0.1143	0.905697
GO:0004560	alpha-L-fucosidase activity	molecular function	2/2375	11/44186	0.11512	0.905697
GO:0008447	L-ascorbate oxidase activity	molecular function	2/2375	11/44186	0.11512	0.905697
GO:0008756	o-succinylbenzoate-CoA ligase activity	molecular function	2/2375	11/44186	0.11512	0.905697
GO:0008792	arginine decarboxylase activity	molecular function	2/2375	11/44186	0.11512	0.905697
GO:0015928	fucosidase activity	molecular function	2/2375	11/44186	0.11512	0.905697
GO:0016984	ribulose-bisphosphate carboxylase activity	molecular function	2/2375	11/44186	0.11512	0.905697
GO:0015172	acidic amino acid transmembrane transporter activity	molecular function	4/2375	35/44186	0.1167	0.914019
GO:0016868	intramolecular transferase activity, phosphotransferases	molecular function	4/2375	35/44186	0.1167	0.914019
GO:0022836	gated channel activity	molecular function	18/2375	247/44186	0.11859	0.926749
GO:0051287	NAD binding	molecular function	19/2375	264/44186	0.12133	0.942179
GO:0004096	catalase activity	molecular function	5/2375	49/44186	0.12176	0.942179
GO:0030955	potassium ion binding	molecular function	5/2375	49/44186	0.12176	0.942179
GO:0031420	alkali metal ion binding	molecular function	5/2375	49/44186	0.12176	0.942179
GO:0005310	dicarboxylic acid transmembrane transporter activity	molecular function	6/2375	63/44186	0.12191	0.942179
GO:0004618	phosphoglycerate kinase activity	molecular function	3/2375	23/44186	0.1236	0.948955
GO:0004802	transketolase activity	molecular function	3/2375	23/44186	0.1236	0.948955
GO:0016308	1-phosphatidylinositol-4-phosphate 5-kinase activity	molecular function	3/2375	23/44186	0.1236	0.948955
GO:0005347	ATP transmembrane transporter activity	molecular function	4/2375	36/44186	0.12602	0.96331
GO:0015450	P-P-bond-hydrolysis-driven protein transmembrane transporter activity	molecular function	4/2375	36/44186	0.12602	0.96331
GO:0009108	coenzyme biosynthetic process	biological process	53/2214	693/37303	0.03618	0.973074
GO:0042548	regulation of photosynthesis, light reaction	biological process	7/2214	53/37303	0.0363	0.973074
GO:0046164	alcohol catabolic process	biological process	7/2214	53/37303	0.0363	0.973074
GO:1901136	carbohydrate derivative catabolic process	biological process	16/2214	165/37303	0.03672	0.981694
GO:0016298	lipase activity	molecular function	15/2375	202/44186	0.12918	0.984761
GO:0000030	mannosyltransferase activity	molecular function	5/2375	50/44186	0.12967	0.984761
GO:0050308	sugar-phosphatase activity	molecular function	5/2375	50/44186	0.12967	0.984761
GO:0000097	sulfur amino acid biosynthetic process	biological process	14/2214	139/37303	0.03699	0.986268
GO:0010117	photoprotection	biological process	3/2214	13/37303	0.03815	0.989727
GO:0010161	red light signaling pathway	biological process	3/2214	13/37303	0.03815	0.989727
GO:0036123	histone H3-K9 dimethylation	biological process	3/2214	13/37303	0.03815	0.989727
GO:0043335	protein unfolding	biological process	3/2214	13/37303	0.03815	0.989727
GO:0080037	negative regulation of cytokinin-activated signaling pathway	biological process	3/2214	13/37303	0.03815	0.989727
GO:0097339	glycolate transmembrane transport	biological process	3/2214	13/37303	0.03815	0.989727
GO:1900109	regulation of histone H3-K9 dimethylation	biological process	3/2214	13/37303	0.03815	0.989727
GO:1900111	positive regulation of histone H3-K9 dimethylation	biological process	3/2214	13/37303	0.03815	0.989727
GO:1900866	glycolate transport	biological process	3/2214	13/37303	0.03815	0.989727
GO:1901975	glycerate transmembrane transport	biological process	3/2214	13/37303	0.03815	0.989727
GO:0010215	cellulose microfibril organization	biological process	4/2214	22/37303	0.03841	0.989727
GO:0016559	peroxisome fission	biological process	4/2214	22/37303	0.03841	0.989727
GO:0050826	response to freezing	biological process	4/2214	22/37303	0.03841	0.989727
GO:0042133	neurotransmitter metabolic process	biological process	15/2214	153/37303	0.03883	0.997971
GO:0005960	glycine cleavage complex	cellular component	3/2439	15/39854	0.05994	0.9996
GO:0009543	chloroplast thylakoid lumen	cellular component	12/2439	119/39854	0.06075	0.9996
GO:0031978	plastid thylakoid lumen	cellular component	12/2439	119/39854	0.06075	0.9996
GO:0005641	nuclear envelope lumen	cellular component	1/2439	1/39854	0.0612	0.9996
GO:0010006	Toc complex	cellular component	1/2439	1/39854	0.0612	0.9996
GO:0030877	beta-catenin destruction complex	cellular component	1/2439	1/39854	0.0612	0.9996
GO:0097268	cytoophidium	cellular component	1/2439	1/39854	0.0612	0.9996
GO:0005991	trehalose metabolic process	biological process	7/2214	54/37303	0.03965	1
GO:0016131	brassinosteroid metabolic process	biological process	7/2214	54/37303	0.03965	1
GO:0009395	phospholipid catabolic process	biological process	6/2214	43/37303	0.04028	1
GO:0006749	glutathione metabolic process	biological process	12/2214	115/37303	0.04049	1
GO:0001525	angiogenesis	biological process	8/2214	66/37303	0.04101	1
GO:0001667	ameboidal-type cell migration	biological process	8/2214	66/37303	0.04101	1
GO:2000241	regulation of reproductive process	biological process	34/2214	419/37303	0.04104	1
GO:0019932	second-messenger-mediated signaling	biological process	9/2214	78/37303	0.0412	1
GO:0001505	regulation of neurotransmitter levels	biological process	16/2214	168/37303	0.04221	1
GO:0009845	seed germination	biological process	24/2214	278/37303	0.0429	1
GO:0009066	aspartate family amino acid metabolic process	biological process	20/2214	223/37303	0.0437	1
GO:0000096	sulfur amino acid metabolic process	biological process	18/2214	196/37303	0.04426	1
GO:1901615	organic hydroxy compound metabolic process	biological process	52/2214	688/37303	0.04491	1
GO:0000495	box H/ACA snoRNA 3'-end processing	biological process	2/2214	6/37303	0.045	1
GO:0015942	formate metabolic process	biological process	2/2214	6/37303	0.045	1
GO:0018195	peptidyl-arginine modification	biological process	2/2214	6/37303	0.045	1
GO:0018216	peptidyl-arginine methylation	biological process	2/2214	6/37303	0.045	1
GO:0034964	box H/ACA snoRNA processing	biological process	2/2214	6/37303	0.045	1
GO:0051483	terpenoid biosynthetic process, mevalonate-independent	biological process	2/2214	6/37303	0.045	1
GO:0051484	isopentenyl diphosphate biosynthetic process, methylerythritol 4-phosphate pathway involved in terpe...	biological process	2/2214	6/37303	0.045	1
GO:0010102	lateral root morphogenesis	biological process	14/2214	143/37303	0.04526	1
GO:0043648	dicarboxylic acid metabolic process	biological process	28/2214	337/37303	0.04642	1
GO:0010231	maintenance of seed dormancy	biological process	3/2214	14/37303	0.04647	1
GO:0032544	plastid translation	biological process	3/2214	14/37303	0.04647	1
GO:0034311	diol metabolic process	biological process	3/2214	14/37303	0.04647	1
GO:0034312	diol biosynthetic process	biological process	3/2214	14/37303	0.04647	1
GO:0090322	regulation of superoxide metabolic process	biological process	3/2214	14/37303	0.04647	1
GO:0097437	maintenance of dormancy	biological process	3/2214	14/37303	0.04647	1
GO:0042744	hydrogen peroxide catabolic process	biological process	19/2214	211/37303	0.04675	1
GO:0016128	phytosteroid metabolic process	biological process	7/2214	56/37303	0.04694	1
GO:0010101	post-embryonic root morphogenesis	biological process	14/2214	144/37303	0.04751	1
GO:0003013	circulatory system process	biological process	8/2214	68/37303	0.04765	1
GO:0008015	blood circulation	biological process	8/2214	68/37303	0.04765	1
GO:0030334	regulation of cell migration	biological process	8/2214	68/37303	0.04765	1
GO:0009396	folic acid-containing compound biosynthetic process	biological process	6/2214	45/37303	0.04875	1
GO:0031167	rRNA methylation	biological process	6/2214	45/37303	0.04875	1
GO:0031407	oxylipin metabolic process	biological process	14/2214	145/37303	0.04984	1
GO:0051187	cofactor catabolic process	biological process	25/2214	297/37303	0.05054	1
GO:0006546	glycine catabolic process	biological process	4/2214	24/37303	0.05084	1
GO:0009970	cellular response to sulfate starvation	biological process	4/2214	24/37303	0.05084	1
GO:0005977	glycogen metabolic process	biological process	7/2214	57/37303	0.05089	1
GO:0010268	brassinosteroid homeostasis	biological process	7/2214	57/37303	0.05089	1
GO:0072527	pyrimidine-containing compound metabolic process	biological process	17/2214	186/37303	0.05136	1
GO:0090351	seedling development	biological process	28/2214	341/37303	0.05238	1
GO:0098754	detoxification	biological process	11/2214	107/37303	0.05291	1
GO:0090130	tissue migration	biological process	8/2214	70/37303	0.05495	1
GO:0006986	response to unfolded protein	biological process	7/2214	58/37303	0.05503	1
GO:0030522	intracellular receptor signaling pathway	biological process	7/2214	58/37303	0.05503	1
GO:0015012	heparan sulfate proteoglycan biosynthetic process	biological process	3/2214	15/37303	0.05559	1
GO:0030002	cellular anion homeostasis	biological process	3/2214	15/37303	0.05559	1
GO:0030320	cellular monovalent inorganic anion homeostasis	biological process	3/2214	15/37303	0.05559	1
GO:0033353	S-adenosylmethionine cycle	biological process	3/2214	15/37303	0.05559	1
GO:0051574	positive regulation of histone H3-K9 methylation	biological process	3/2214	15/37303	0.05559	1
GO:1902884	positive regulation of response to oxidative stress	biological process	3/2214	15/37303	0.05559	1
GO:0000169	activation of MAPK activity involved in osmosensory signaling pathway	biological process	1/2214	1/37303	0.05935	1
GO:0000714	meiotic strand displacement	biological process	1/2214	1/37303	0.05935	1
GO:0000732	strand displacement	biological process	1/2214	1/37303	0.05935	1
GO:0005513	detection of calcium ion	biological process	1/2214	1/37303	0.05935	1
GO:0006169	adenosine salvage	biological process	1/2214	1/37303	0.05935	1
GO:0007638	mechanosensory behavior	biological process	1/2214	1/37303	0.05935	1
GO:0009801	cinnamic acid ester metabolic process	biological process	1/2214	1/37303	0.05935	1
GO:0010378	temperature compensation of the circadian clock	biological process	1/2214	1/37303	0.05935	1
GO:0010478	chlororespiration	biological process	1/2214	1/37303	0.05935	1
GO:0010520	regulation of reciprocal meiotic recombination	biological process	1/2214	1/37303	0.05935	1
GO:0018316	peptide cross-linking via L-cystine	biological process	1/2214	1/37303	0.05935	1
GO:0033542	fatty acid beta-oxidation, unsaturated, even number	biological process	1/2214	1/37303	0.05935	1
GO:0043639	benzoate catabolic process	biological process	1/2214	1/37303	0.05935	1
GO:0043640	benzoate catabolic process via hydroxylation	biological process	1/2214	1/37303	0.05935	1
GO:0045128	negative regulation of reciprocal meiotic recombination	biological process	1/2214	1/37303	0.05935	1
GO:0046086	adenosine biosynthetic process	biological process	1/2214	1/37303	0.05935	1
GO:0051501	diterpene phytoalexin metabolic process	biological process	1/2214	1/37303	0.05935	1
GO:0051502	diterpene phytoalexin biosynthetic process	biological process	1/2214	1/37303	0.05935	1
GO:0070124	mitochondrial translational initiation	biological process	1/2214	1/37303	0.05935	1
GO:0070935	3'-UTR-mediated mRNA stabilization	biological process	1/2214	1/37303	0.05935	1
GO:0071932	replication fork reversal	biological process	1/2214	1/37303	0.05935	1
GO:0072344	rescue of stalled ribosome	biological process	1/2214	1/37303	0.05935	1
GO:0110029	negative regulation of meiosis I	biological process	1/2214	1/37303	0.05935	1
GO:1902346	meiotic strand displacement involved in double-strand break repair via SDSA	biological process	1/2214	1/37303	0.05935	1
GO:1903461	Okazaki fragment processing involved in mitotic DNA replication	biological process	1/2214	1/37303	0.05935	1
GO:2000603	regulation of secondary growth	biological process	1/2214	1/37303	0.05935	1
GO:2000605	positive regulation of secondary growth	biological process	1/2214	1/37303	0.05935	1
GO:0010345	suberin biosynthetic process	biological process	7/2214	59/37303	0.05939	1
GO:0046189	phenol-containing compound biosynthetic process	biological process	5/2214	36/37303	0.05986	1
GO:0010270	photosystem II oxygen evolving complex assembly	biological process	2/2214	7/37303	0.06057	1
GO:0015813	L-glutamate transmembrane transport	biological process	2/2214	7/37303	0.06057	1
GO:0043619	regulation of transcription from RNA polymerase II promoter in response to oxidative stress	biological process	2/2214	7/37303	0.06057	1
GO:0046475	glycerophospholipid catabolic process	biological process	2/2214	7/37303	0.06057	1
GO:0044242	cellular lipid catabolic process	biological process	21/2214	246/37303	0.06081	1
GO:0009751	response to salicylic acid	biological process	21/2214	247/37303	0.06291	1
GO:0042545	cell wall modification	biological process	21/2214	247/37303	0.06291	1
GO:0043200	response to amino acid	biological process	8/2214	72/37303	0.06293	1
GO:0006189	'de novo' IMP biosynthetic process	biological process	6/2214	48/37303	0.06336	1
GO:0046459	short-chain fatty acid metabolic process	biological process	4/2214	26/37303	0.0652	1
GO:0048235	pollen sperm cell differentiation	biological process	4/2214	26/37303	0.0652	1
GO:0070726	cell wall assembly	biological process	4/2214	26/37303	0.0652	1
GO:0071668	plant-type cell wall assembly	biological process	4/2214	26/37303	0.0652	1
GO:0006167	AMP biosynthetic process	biological process	3/2214	16/37303	0.0655	1
GO:0019586	galacturonate metabolic process	biological process	3/2214	16/37303	0.0655	1
GO:0030166	proteoglycan biosynthetic process	biological process	3/2214	16/37303	0.0655	1
GO:0046244	salicylic acid catabolic process	biological process	3/2214	16/37303	0.0655	1
GO:0046498	S-adenosylhomocysteine metabolic process	biological process	3/2214	16/37303	0.0655	1
GO:0009617	response to bacterium	biological process	67/2214	936/37303	0.06551	1
GO:0015695	organic cation transport	biological process	5/2214	37/37303	0.06598	1
GO:0002526	acute inflammatory response	biological process	7/2214	61/37303	0.06871	1
GO:0006112	energy reserve metabolic process	biological process	7/2214	61/37303	0.06871	1
GO:0010311	lateral root formation	biological process	10/2214	99/37303	0.06923	1
GO:0072528	pyrimidine-containing compound biosynthetic process	biological process	15/2214	167/37303	0.07224	1
GO:2000762	regulation of phenylpropanoid metabolic process	biological process	4/2214	27/37303	0.0731	1
GO:0042559	pteridine-containing compound biosynthetic process	biological process	6/2214	50/37303	0.07439	1
GO:2000377	regulation of reactive oxygen species metabolic process	biological process	11/2214	114/37303	0.07614	1
GO:0042873	aldonate transmembrane transport	biological process	3/2214	17/37303	0.07615	1
GO:0046033	AMP metabolic process	biological process	3/2214	17/37303	0.07615	1
GO:0080163	regulation of protein serine/threonine phosphatase activity	biological process	3/2214	17/37303	0.07615	1
GO:0019365	pyridine nucleotide salvage	biological process	2/2214	8/37303	0.07765	1
GO:0030643	cellular phosphate ion homeostasis	biological process	2/2214	8/37303	0.07765	1
GO:0052863	1-deoxy-D-xylulose 5-phosphate metabolic process	biological process	2/2214	8/37303	0.07765	1
GO:0052865	1-deoxy-D-xylulose 5-phosphate biosynthetic process	biological process	2/2214	8/37303	0.07765	1
GO:0072501	cellular divalent inorganic anion homeostasis	biological process	2/2214	8/37303	0.07765	1
GO:0072502	cellular trivalent inorganic anion homeostasis	biological process	2/2214	8/37303	0.07765	1
GO:0080142	regulation of salicylic acid biosynthetic process	biological process	2/2214	8/37303	0.07765	1
GO:1901483	regulation of transcription factor catabolic process	biological process	2/2214	8/37303	0.07765	1
GO:1901485	positive regulation of transcription factor catabolic process	biological process	2/2214	8/37303	0.07765	1
GO:1990481	mRNA pseudouridine synthesis	biological process	2/2214	8/37303	0.07765	1
GO:0009908	flower development	biological process	63/2214	885/37303	0.07824	1
GO:0015696	ammonium transport	biological process	5/2214	39/37303	0.07922	1
GO:0006970	response to osmotic stress	biological process	65/2214	917/37303	0.07964	1
GO:0009687	abscisic acid metabolic process	biological process	6/2214	51/37303	0.08028	1
GO:0043288	apocarotenoid metabolic process	biological process	6/2214	51/37303	0.08028	1
GO:1902644	tertiary alcohol metabolic process	biological process	6/2214	51/37303	0.08028	1
GO:0030148	sphingolipid biosynthetic process	biological process	8/2214	76/37303	0.08094	1
GO:0032103	positive regulation of response to external stimulus	biological process	8/2214	76/37303	0.08094	1
GO:0032922	circadian regulation of gene expression	biological process	4/2214	28/37303	0.08145	1
GO:0031408	oxylipin biosynthetic process	biological process	13/2214	143/37303	0.0833	1
GO:0006972	hyperosmotic response	biological process	10/2214	103/37303	0.08522	1
GO:0048514	blood vessel morphogenesis	biological process	8/2214	77/37303	0.08587	1
GO:1900864	mitochondrial RNA modification	biological process	8/2214	77/37303	0.08587	1
GO:2000145	regulation of cell motility	biological process	8/2214	77/37303	0.08587	1
GO:1900865	chloroplast RNA modification	biological process	9/2214	90/37303	0.08602	1
GO:0010183	pollen tube guidance	biological process	5/2214	40/37303	0.08633	1
GO:0017000	antibiotic biosynthetic process	biological process	5/2214	40/37303	0.08633	1
GO:0006188	IMP biosynthetic process	biological process	6/2214	52/37303	0.08643	1
GO:2000030	regulation of response to red or far red light	biological process	6/2214	52/37303	0.08643	1
GO:0006665	sphingolipid metabolic process	biological process	13/2214	144/37303	0.08685	1
GO:0010731	protein glutathionylation	biological process	3/2214	18/37303	0.0875	1
GO:0009611	response to wounding	biological process	35/2214	464/37303	0.08774	1
GO:1901617	organic hydroxy compound biosynthetic process	biological process	31/2214	405/37303	0.08939	1
GO:0006732	coenzyme metabolic process	biological process	69/2214	987/37303	0.09008	1
GO:0015743	malate transport	biological process	4/2214	29/37303	0.09025	1
GO:0031126	snoRNA 3'-end processing	biological process	4/2214	29/37303	0.09025	1
GO:0042135	neurotransmitter catabolic process	biological process	4/2214	29/37303	0.09025	1
GO:0006536	glutamate metabolic process	biological process	8/2214	78/37303	0.09098	1
GO:0010109	regulation of photosynthesis	biological process	8/2214	78/37303	0.09098	1
GO:0040012	regulation of locomotion	biological process	8/2214	78/37303	0.09098	1
GO:0046040	IMP metabolic process	biological process	6/2214	53/37303	0.09283	1
GO:0008361	regulation of cell size	biological process	13/2214	146/37303	0.09424	1
GO:0009067	aspartate family amino acid biosynthetic process	biological process	14/2214	160/37303	0.09456	1
GO:0072376	protein activation cascade	biological process	7/2214	66/37303	0.09563	1
GO:0010133	proline catabolic process to glutamate	biological process	2/2214	9/37303	0.09601	1
GO:0010450	inflorescence meristem growth	biological process	2/2214	9/37303	0.09601	1
GO:0019464	glycine decarboxylation via glycine cleavage system	biological process	2/2214	9/37303	0.09601	1
GO:0036369	transcription factor catabolic process	biological process	2/2214	9/37303	0.09601	1
GO:0044208	'de novo' AMP biosynthetic process	biological process	2/2214	9/37303	0.09601	1
GO:1901033	positive regulation of response to reactive oxygen species	biological process	2/2214	9/37303	0.09601	1
GO:1901668	regulation of superoxide dismutase activity	biological process	2/2214	9/37303	0.09601	1
GO:1901671	positive regulation of superoxide dismutase activity	biological process	2/2214	9/37303	0.09601	1
GO:1904833	positive regulation of removal of superoxide radicals	biological process	2/2214	9/37303	0.09601	1
GO:0008643	carbohydrate transport	biological process	21/2214	261/37303	0.0977	1
GO:0009698	phenylpropanoid metabolic process	biological process	25/2214	320/37303	0.09872	1
GO:0090696	post-embryonic plant organ development	biological process	26/2214	335/37303	0.09928	1
GO:0000038	very long-chain fatty acid metabolic process	biological process	6/2214	54/37303	0.09948	1
GO:0045493	xylan catabolic process	biological process	6/2214	54/37303	0.09948	1
GO:0006458	'de novo' protein folding	biological process	4/2214	30/37303	0.09949	1
GO:0009269	response to desiccation	biological process	4/2214	30/37303	0.09949	1
GO:0016115	terpenoid catabolic process	biological process	4/2214	30/37303	0.09949	1
GO:0051084	'de novo' posttranslational protein folding	biological process	4/2214	30/37303	0.09949	1
GO:0051085	chaperone cofactor-dependent protein refolding	biological process	4/2214	30/37303	0.09949	1
GO:0010107	potassium ion import	biological process	3/2214	19/37303	0.09952	1
GO:0018027	peptidyl-lysine dimethylation	biological process	3/2214	19/37303	0.09952	1
GO:0016074	snoRNA metabolic process	biological process	5/2214	42/37303	0.10152	1
GO:0050918	positive chemotaxis	biological process	5/2214	42/37303	0.10152	1
GO:0090567	reproductive shoot system development	biological process	64/2214	918/37303	0.10308	1
GO:0006575	cellular modified amino acid metabolic process	biological process	23/2214	294/37303	0.1083	1
GO:0000387	spliceosomal snRNP assembly	biological process	4/2214	31/37303	0.10914	1
GO:0009937	regulation of gibberellic acid mediated signaling pathway	biological process	4/2214	31/37303	0.10914	1
GO:0030201	heparan sulfate proteoglycan metabolic process	biological process	4/2214	31/37303	0.10914	1
GO:1905156	negative regulation of photosynthesis	biological process	4/2214	31/37303	0.10914	1
GO:0008295	spermidine biosynthetic process	biological process	3/2214	20/37303	0.11215	1
GO:0046439	L-cysteine metabolic process	biological process	3/2214	20/37303	0.11215	1
GO:0051570	regulation of histone H3-K9 methylation	biological process	3/2214	20/37303	0.11215	1
GO:0080036	regulation of cytokinin-activated signaling pathway	biological process	3/2214	20/37303	0.11215	1
GO:0001568	blood vessel development	biological process	8/2214	82/37303	0.1131	1
GO:0051270	regulation of cellular component movement	biological process	8/2214	82/37303	0.1131	1
GO:0009651	response to salt stress	biological process	55/2214	784/37303	0.11345	1
GO:0006814	sodium ion transport	biological process	6/2214	56/37303	0.1135	1
GO:0006147	guanine catabolic process	biological process	1/2214	2/37303	0.11518	1
GO:0006978	DNA damage response, signal transduction by p53 class mediator resulting in transcription of p21 cla...	biological process	1/2214	2/37303	0.11518	1
GO:0008153	para-aminobenzoic acid biosynthetic process	biological process	1/2214	2/37303	0.11518	1
GO:0010220	positive regulation of vernalization response	biological process	1/2214	2/37303	0.11518	1
GO:0015757	galactose transmembrane transport	biological process	1/2214	2/37303	0.11518	1
GO:0019918	peptidyl-arginine methylation, to symmetrical-dimethyl arginine	biological process	1/2214	2/37303	0.11518	1
GO:0030448	hyphal growth	biological process	1/2214	2/37303	0.11518	1
GO:0033485	cyanidin 3-O-glucoside biosynthetic process	biological process	1/2214	2/37303	0.11518	1
GO:0033486	delphinidin 3-O-glucoside biosynthetic process	biological process	1/2214	2/37303	0.11518	1
GO:0035162	embryonic hemopoiesis	biological process	1/2214	2/37303	0.11518	1
GO:0035246	peptidyl-arginine N-methylation	biological process	1/2214	2/37303	0.11518	1
GO:0035247	peptidyl-arginine omega-N-methylation	biological process	1/2214	2/37303	0.11518	1
GO:0035674	tricarboxylic acid transmembrane transport	biological process	1/2214	2/37303	0.11518	1
GO:0042425	choline biosynthetic process	biological process	1/2214	2/37303	0.11518	1
GO:0042772	DNA damage response, signal transduction resulting in transcription	biological process	1/2214	2/37303	0.11518	1
GO:0042791	5S class rRNA transcription by RNA polymerase III	biological process	1/2214	2/37303	0.11518	1
GO:0043249	erythrocyte maturation	biological process	1/2214	2/37303	0.11518	1
GO:0046098	guanine metabolic process	biological process	1/2214	2/37303	0.11518	1
GO:0046445	benzyl isoquinoline alkaloid metabolic process	biological process	1/2214	2/37303	0.11518	1
GO:0051967	negative regulation of synaptic transmission, glutamatergic	biological process	1/2214	2/37303	0.11518	1
GO:0055063	sulfate ion homeostasis	biological process	1/2214	2/37303	0.11518	1
GO:0060631	regulation of meiosis I	biological process	1/2214	2/37303	0.11518	1
GO:0070126	mitochondrial translational termination	biological process	1/2214	2/37303	0.11518	1
GO:0070453	regulation of heme biosynthetic process	biological process	1/2214	2/37303	0.11518	1
GO:0070455	positive regulation of heme biosynthetic process	biological process	1/2214	2/37303	0.11518	1
GO:0070476	rRNA (guanine-N7)-methylation	biological process	1/2214	2/37303	0.11518	1
GO:0071836	nectar secretion	biological process	1/2214	2/37303	0.11518	1
GO:0080136	priming of cellular response to stress	biological process	1/2214	2/37303	0.11518	1
GO:1901010	(S)-reticuline metabolic process	biological process	1/2214	2/37303	0.11518	1
GO:1901038	cyanidin 3-O-glucoside metabolic process	biological process	1/2214	2/37303	0.11518	1
GO:0006562	proline catabolic process	biological process	2/2214	10/37303	0.11544	1
GO:0007597	blood coagulation, intrinsic pathway	biological process	2/2214	10/37303	0.11544	1
GO:0031571	mitotic G1 DNA damage checkpoint	biological process	2/2214	10/37303	0.11544	1
GO:0044783	G1 DNA damage checkpoint	biological process	2/2214	10/37303	0.11544	1
GO:0044819	mitotic G1/S transition checkpoint	biological process	2/2214	10/37303	0.11544	1
GO:0048832	specification of plant organ number	biological process	2/2214	10/37303	0.11544	1
GO:0048833	specification of floral organ number	biological process	2/2214	10/37303	0.11544	1
GO:2000121	regulation of removal of superoxide radicals	biological process	2/2214	10/37303	0.11544	1
GO:0046503	glycerolipid catabolic process	biological process	5/2214	44/37303	0.11793	1
GO:0035821	modification of morphology or physiology of other organism	biological process	8/2214	83/37303	0.11904	1
GO:0006308	DNA catabolic process	biological process	4/2214	32/37303	0.1192	1
GO:0009071	serine family amino acid catabolic process	biological process	4/2214	32/37303	0.1192	1
GO:0080156	mitochondrial mRNA modification	biological process	7/2214	70/37303	0.12079	1
GO:0016556	mRNA modification	biological process	12/2214	139/37303	0.12371	1
GO:0019676	ammonia assimilation cycle	biological process	3/2214	21/37303	0.12535	1
GO:0070475	rRNA base methylation	biological process	3/2214	21/37303	0.12535	1
GO:0032350	regulation of hormone metabolic process	biological process	5/2214	45/37303	0.12658	1
GO:2000070	regulation of response to water deprivation	biological process	5/2214	45/37303	0.12658	1
GO:0006714	sesquiterpenoid metabolic process	biological process	7/2214	71/37303	0.12757	1
GO:0010506	regulation of autophagy	biological process	6/2214	58/37303	0.12847	1
GO:0009719	response to endogenous stimulus	biological process	189/2214	2941/37303	0.12894	1
GO:0006029	proteoglycan metabolic process	biological process	4/2214	33/37303	0.12963	1
GO:0009739	response to gibberellin	biological process	13/2214	155/37303	0.13207	1
GO:0006071	glycerol metabolic process	biological process	7/2214	72/37303	0.13453	1
GO:0051512	positive regulation of unidimensional cell growth	biological process	2/2214	11/37303	0.13575	1
GO:0009725	response to hormone	biological process	182/2214	2834/37303	0.13614	1
GO:0042538	hyperosmotic salinity response	biological process	8/2214	86/37303	0.13785	1
GO:0008216	spermidine metabolic process	biological process	3/2214	22/37303	0.13908	1
GO:0031118	rRNA pseudouridine synthesis	biological process	3/2214	22/37303	0.13908	1
GO:0043174	nucleoside salvage	biological process	3/2214	22/37303	0.13908	1
GO:0045948	positive regulation of translational initiation	biological process	3/2214	22/37303	0.13908	1
GO:0008300	isoprenoid catabolic process	biological process	4/2214	34/37303	0.14043	1
GO:0009699	phenylpropanoid biosynthetic process	biological process	19/2214	245/37303	0.14211	1
GO:0006835	dicarboxylic acid transport	biological process	6/2214	60/37303	0.14433	1
GO:0009740	gibberellic acid mediated signaling pathway	biological process	8/2214	87/37303	0.14443	1
GO:0010476	gibberellin mediated signaling pathway	biological process	8/2214	87/37303	0.14443	1
GO:0042743	hydrogen peroxide metabolic process	biological process	20/2214	261/37303	0.14632	1
GO:0009058	biosynthetic process	biological process	779/2214	12740/37303	0.1508	1
GO:0071370	cellular response to gibberellin stimulus	biological process	8/2214	88/37303	0.15117	1
GO:0010099	regulation of photomorphogenesis	biological process	4/2214	35/37303	0.15158	1
GO:0010162	seed dormancy process	biological process	4/2214	35/37303	0.15158	1
GO:0052542	defense response by callose deposition	biological process	4/2214	35/37303	0.15158	1
GO:0045491	xylan metabolic process	biological process	9/2214	102/37303	0.15174	1
GO:0009645	response to low light intensity stimulus	biological process	3/2214	23/37303	0.15329	1
GO:0010112	regulation of systemic acquired resistance	biological process	3/2214	23/37303	0.15329	1
GO:0009267	cellular response to starvation	biological process	19/2214	248/37303	0.15379	1
GO:0043473	pigmentation	biological process	5/2214	48/37303	0.15417	1
GO:0019400	alditol metabolic process	biological process	7/2214	75/37303	0.15649	1
GO:0010042	response to manganese ion	biological process	2/2214	12/37303	0.15677	1
GO:0071490	cellular response to far red light	biological process	2/2214	12/37303	0.15677	1
GO:1900409	positive regulation of cellular response to oxidative stress	biological process	2/2214	12/37303	0.15677	1
GO:1902807	negative regulation of cell cycle G1/S phase transition	biological process	2/2214	12/37303	0.15677	1
GO:2000134	negative regulation of G1/S transition of mitotic cell cycle	biological process	2/2214	12/37303	0.15677	1
GO:0042391	regulation of membrane potential	biological process	9/2214	103/37303	0.15811	1
GO:0035999	tetrahydrofolate interconversion	biological process	6/2214	62/37303	0.16103	1
GO:0009065	glutamine family amino acid catabolic process	biological process	4/2214	36/37303	0.16304	1
GO:0009435	NAD biosynthetic process	biological process	4/2214	36/37303	0.16304	1
GO:0022611	dormancy process	biological process	4/2214	36/37303	0.16304	1
GO:0008152	metabolic process	biological process	1619/2214	26932/37303	0.16356	1
GO:0042742	defense response to bacterium	biological process	50/2214	730/37303	0.16397	1
GO:0006031	chitin biosynthetic process	biological process	1/2214	3/37303	0.1677	1
GO:0006038	cell wall chitin biosynthetic process	biological process	1/2214	3/37303	0.1677	1
GO:0006977	DNA damage response, signal transduction by p53 class mediator resulting in cell cycle arrest	biological process	1/2214	3/37303	0.1677	1
GO:0009254	peptidoglycan turnover	biological process	1/2214	3/37303	0.1677	1
GO:0010110	regulation of photosynthesis, dark reaction	biological process	1/2214	3/37303	0.1677	1
GO:0010219	regulation of vernalization response	biological process	1/2214	3/37303	0.1677	1
GO:0010930	negative regulation of auxin mediated signaling pathway	biological process	1/2214	3/37303	0.1677	1
GO:0019523	L-idonate metabolic process	biological process	1/2214	3/37303	0.1677	1
GO:0031554	regulation of DNA-templated transcription, termination	biological process	1/2214	3/37303	0.1677	1
GO:0031564	transcription antitermination	biological process	1/2214	3/37303	0.1677	1
GO:0031990	mRNA export from nucleus in response to heat stress	biological process	1/2214	3/37303	0.1677	1
GO:0032020	ISG15-protein conjugation	biological process	1/2214	3/37303	0.1677	1
GO:0033076	isoquinoline alkaloid metabolic process	biological process	1/2214	3/37303	0.1677	1
GO:0034402	recruitment of 3'-end processing factors to RNA polymerase II holoenzyme complex	biological process	1/2214	3/37303	0.1677	1
GO:0034969	histone arginine methylation	biological process	1/2214	3/37303	0.1677	1
GO:0043392	negative regulation of DNA binding	biological process	1/2214	3/37303	0.1677	1
GO:0045835	negative regulation of meiotic nuclear division	biological process	1/2214	3/37303	0.1677	1
GO:0046183	L-idonate catabolic process	biological process	1/2214	3/37303	0.1677	1
GO:0048250	iron import into the mitochondrion	biological process	1/2214	3/37303	0.1677	1
GO:0048578	positive regulation of long-day photoperiodism, flowering	biological process	1/2214	3/37303	0.1677	1
GO:0071249	cellular response to nitrate	biological process	1/2214	3/37303	0.1677	1
GO:0071311	cellular response to acetate	biological process	1/2214	3/37303	0.1677	1
GO:0071454	cellular response to anoxia	biological process	1/2214	3/37303	0.1677	1
GO:0072431	signal transduction involved in mitotic G1 DNA damage checkpoint	biological process	1/2214	3/37303	0.1677	1
GO:0080152	regulation of reductive pentose-phosphate cycle	biological process	1/2214	3/37303	0.1677	1
GO:0080153	negative regulation of reductive pentose-phosphate cycle	biological process	1/2214	3/37303	0.1677	1
GO:0098755	maintenance of seed dormancy by absisic acid	biological process	1/2214	3/37303	0.1677	1
GO:1902039	negative regulation of seed dormancy process	biological process	1/2214	3/37303	0.1677	1
GO:1902400	intracellular signal transduction involved in G1 DNA damage checkpoint	biological process	1/2214	3/37303	0.1677	1
GO:1902448	positive regulation of shade avoidance	biological process	1/2214	3/37303	0.1677	1
GO:2000232	regulation of rRNA processing	biological process	1/2214	3/37303	0.1677	1
GO:0009229	thiamine diphosphate biosynthetic process	biological process	3/2214	24/37303	0.16792	1
GO:0009610	response to symbiotic fungus	biological process	3/2214	24/37303	0.16792	1
GO:0009862	systemic acquired resistance, salicylic acid mediated signaling pathway	biological process	3/2214	24/37303	0.16792	1
GO:0015804	neutral amino acid transport	biological process	3/2214	24/37303	0.16792	1
GO:0031221	arabinan metabolic process	biological process	3/2214	24/37303	0.16792	1
GO:0031222	arabinan catabolic process	biological process	3/2214	24/37303	0.16792	1
GO:0034644	cellular response to UV	biological process	3/2214	24/37303	0.16792	1
GO:0042357	thiamine diphosphate metabolic process	biological process	3/2214	24/37303	0.16792	1
GO:0006333	chromatin assembly or disassembly	biological process	10/2214	119/37303	0.1694	1
GO:0009311	oligosaccharide metabolic process	biological process	17/2214	223/37303	0.17476	1
GO:0009963	positive regulation of flavonoid biosynthetic process	biological process	2/2214	13/37303	0.17833	1
GO:0030218	erythrocyte differentiation	biological process	2/2214	13/37303	0.17833	1
GO:0042450	arginine biosynthetic process via ornithine	biological process	2/2214	13/37303	0.17833	1
GO:2000026	regulation of multicellular organismal development	biological process	57/2214	847/37303	0.17878	1
GO:0043467	regulation of generation of precursor metabolites and energy	biological process	7/2214	78/37303	0.17997	1
GO:0030150	protein import into mitochondrial matrix	biological process	3/2214	25/37303	0.18294	1
GO:0050829	defense response to Gram-negative bacterium	biological process	3/2214	25/37303	0.18294	1
GO:0009657	plastid organization	biological process	32/2214	456/37303	0.18635	1
GO:0009817	defense response to fungus, incompatible interaction	biological process	6/2214	65/37303	0.18753	1
GO:0035966	response to topologically incorrect protein	biological process	7/2214	79/37303	0.18811	1
GO:0090697	post-embryonic plant organ morphogenesis	biological process	17/2214	226/37303	0.18868	1
GO:0009403	toxin biosynthetic process	biological process	5/2214	52/37303	0.19436	1
GO:0009791	post-embryonic development	biological process	174/2214	2751/37303	0.1949	1
GO:0045036	protein targeting to chloroplast	biological process	7/2214	80/37303	0.1964	1
GO:0072596	establishment of protein localization to chloroplast	biological process	7/2214	80/37303	0.1964	1
GO:0006531	aspartate metabolic process	biological process	3/2214	26/37303	0.1983	1
GO:0015807	L-amino acid transport	biological process	3/2214	26/37303	0.1983	1
GO:0080110	sporopollenin biosynthetic process	biological process	3/2214	26/37303	0.1983	1
GO:0031497	chromatin assembly	biological process	9/2214	109/37303	0.19889	1
GO:0009061	anaerobic respiration	biological process	2/2214	14/37303	0.20031	1
GO:0015766	disaccharide transport	biological process	2/2214	14/37303	0.20031	1
GO:0015770	sucrose transport	biological process	2/2214	14/37303	0.20031	1
GO:0015772	oligosaccharide transport	biological process	2/2214	14/37303	0.20031	1
GO:0044375	regulation of peroxisome size	biological process	2/2214	14/37303	0.20031	1
GO:2000068	regulation of defense response to insect	biological process	2/2214	14/37303	0.20031	1
GO:2000122	negative regulation of stomatal complex development	biological process	2/2214	14/37303	0.20031	1
GO:1903825	organic acid transmembrane transport	biological process	10/2214	124/37303	0.20176	1
GO:1905039	carboxylic acid transmembrane transport	biological process	10/2214	124/37303	0.20176	1
GO:1905393	plant organ formation	biological process	18/2214	244/37303	0.20208	1
GO:0043094	cellular metabolic compound salvage	biological process	16/2214	214/37303	0.20401	1
GO:0006869	lipid transport	biological process	15/2214	199/37303	0.20466	1
GO:0009816	defense response to bacterium, incompatible interaction	biological process	8/2214	96/37303	0.21005	1
GO:0009658	chloroplast organization	biological process	25/2214	354/37303	0.21143	1
GO:0009292	genetic transfer	biological process	4/2214	40/37303	0.21168	1
GO:0009294	DNA mediated transformation	biological process	4/2214	40/37303	0.21168	1
GO:0072598	protein localization to chloroplast	biological process	7/2214	82/37303	0.21339	1
GO:0009635	response to herbicide	biological process	3/2214	27/37303	0.21395	1
GO:0009854	oxidative photosynthetic carbon pathway	biological process	3/2214	27/37303	0.21395	1
GO:0005984	disaccharide metabolic process	biological process	12/2214	156/37303	0.21686	1
GO:0000354	cis assembly of pre-catalytic spliceosome	biological process	1/2214	4/37303	0.2171	1
GO:0006037	cell wall chitin metabolic process	biological process	1/2214	4/37303	0.2171	1
GO:0006166	purine ribonucleoside salvage	biological process	1/2214	4/37303	0.2171	1
GO:0010034	response to acetate	biological process	1/2214	4/37303	0.2171	1
GO:0010184	cytokinin transport	biological process	1/2214	4/37303	0.2171	1
GO:0018149	peptide cross-linking	biological process	1/2214	4/37303	0.2171	1
GO:0032480	negative regulation of type I interferon production	biological process	1/2214	4/37303	0.2171	1
GO:0034059	response to anoxia	biological process	1/2214	4/37303	0.2171	1
GO:0036498	IRE1-mediated unfolded protein response	biological process	1/2214	4/37303	0.2171	1
GO:0042797	tRNA transcription by RNA polymerase III	biological process	1/2214	4/37303	0.2171	1
GO:0050805	negative regulation of synaptic transmission	biological process	1/2214	4/37303	0.2171	1
GO:0060736	prostate gland growth	biological process	1/2214	4/37303	0.2171	1
GO:0060742	epithelial cell differentiation involved in prostate gland development	biological process	1/2214	4/37303	0.2171	1
GO:0070544	histone H3-K36 demethylation	biological process	1/2214	4/37303	0.2171	1
GO:0072401	signal transduction involved in DNA integrity checkpoint	biological process	1/2214	4/37303	0.2171	1
GO:0072422	signal transduction involved in DNA damage checkpoint	biological process	1/2214	4/37303	0.2171	1
GO:0080187	floral organ senescence	biological process	1/2214	4/37303	0.2171	1
GO:0097286	iron ion import	biological process	1/2214	4/37303	0.2171	1
GO:1901004	ubiquinone-6 metabolic process	biological process	1/2214	4/37303	0.2171	1
GO:1901006	ubiquinone-6 biosynthetic process	biological process	1/2214	4/37303	0.2171	1
GO:1902402	signal transduction involved in mitotic DNA damage checkpoint	biological process	1/2214	4/37303	0.2171	1
GO:1902403	signal transduction involved in mitotic DNA integrity checkpoint	biological process	1/2214	4/37303	0.2171	1
GO:2000692	negative regulation of seed maturation	biological process	1/2214	4/37303	0.2171	1
GO:0045454	cell redox homeostasis	biological process	20/2214	278/37303	0.21762	1
GO:0000959	mitochondrial RNA metabolic process	biological process	8/2214	97/37303	0.21798	1
GO:0046653	tetrahydrofolate metabolic process	biological process	8/2214	97/37303	0.21798	1
GO:0016125	sterol metabolic process	biological process	14/2214	187/37303	0.22189	1
GO:0006103	2-oxoglutarate metabolic process	biological process	2/2214	15/37303	0.22257	1
GO:0010541	acropetal auxin transport	biological process	2/2214	15/37303	0.22257	1
GO:0031507	heterochromatin assembly	biological process	2/2214	15/37303	0.22257	1
GO:0042770	signal transduction in response to DNA damage	biological process	2/2214	15/37303	0.22257	1
GO:0015698	inorganic anion transport	biological process	12/2214	157/37303	0.2231	1
GO:0043144	snoRNA processing	biological process	4/2214	41/37303	0.22443	1
GO:0009744	response to sucrose	biological process	9/2214	113/37303	0.22828	1
GO:0034599	cellular response to oxidative stress	biological process	13/2214	173/37303	0.22869	1
GO:0009773	photosynthetic electron transport in photosystem I	biological process	3/2214	28/37303	0.22985	1
GO:0010205	photoinhibition	biological process	3/2214	28/37303	0.22985	1
GO:0015800	acidic amino acid transport	biological process	3/2214	28/37303	0.22985	1
GO:0042753	positive regulation of circadian rhythm	biological process	3/2214	28/37303	0.22985	1
GO:0043155	negative regulation of photosynthesis, light reaction	biological process	3/2214	28/37303	0.22985	1
GO:0048587	regulation of short-day photoperiodism, flowering	biological process	3/2214	28/37303	0.22985	1
GO:1902882	regulation of response to oxidative stress	biological process	3/2214	28/37303	0.22985	1
GO:0046351	disaccharide biosynthetic process	biological process	7/2214	84/37303	0.23089	1
GO:0001676	long-chain fatty acid metabolic process	biological process	4/2214	42/37303	0.23737	1
GO:0015740	C4-dicarboxylate transport	biological process	4/2214	42/37303	0.23737	1
GO:0006833	water transport	biological process	5/2214	56/37303	0.23772	1
GO:0042044	fluid transport	biological process	5/2214	56/37303	0.23772	1
GO:0009853	photorespiration	biological process	10/2214	130/37303	0.24372	1
GO:0009445	putrescine metabolic process	biological process	2/2214	16/37303	0.24501	1
GO:0009446	putrescine biosynthetic process	biological process	2/2214	16/37303	0.24501	1
GO:0009697	salicylic acid biosynthetic process	biological process	2/2214	16/37303	0.24501	1
GO:0016099	monoterpenoid biosynthetic process	biological process	2/2214	16/37303	0.24501	1
GO:0043090	amino acid import	biological process	2/2214	16/37303	0.24501	1
GO:1900457	regulation of brassinosteroid mediated signaling pathway	biological process	2/2214	16/37303	0.24501	1
GO:1900459	positive regulation of brassinosteroid mediated signaling pathway	biological process	2/2214	16/37303	0.24501	1
GO:1900871	chloroplast mRNA modification	biological process	2/2214	16/37303	0.24501	1
GO:1901031	regulation of response to reactive oxygen species	biological process	2/2214	16/37303	0.24501	1
GO:0044773	mitotic DNA damage checkpoint	biological process	3/2214	29/37303	0.24596	1
GO:0070813	hydrogen sulfide metabolic process	biological process	3/2214	29/37303	0.24596	1
GO:0070814	hydrogen sulfide biosynthetic process	biological process	3/2214	29/37303	0.24596	1
GO:0019288	isopentenyl diphosphate biosynthetic process, methylerythritol 4-phosphate pathway	biological process	4/2214	43/37303	0.25048	1
GO:0046128	purine ribonucleoside metabolic process	biological process	8/2214	101/37303	0.25073	1
GO:0061077	chaperone-mediated protein folding	biological process	8/2214	101/37303	0.25073	1
GO:0006063	uronic acid metabolic process	biological process	12/2214	162/37303	0.25534	1
GO:0009064	glutamine family amino acid metabolic process	biological process	22/2214	318/37303	0.25884	1
GO:0035239	tube morphogenesis	biological process	8/2214	102/37303	0.25915	1
GO:0042278	purine nucleoside metabolic process	biological process	8/2214	102/37303	0.25915	1
GO:0015996	chlorophyll catabolic process	biological process	5/2214	58/37303	0.26033	1
GO:0046149	pigment catabolic process	biological process	5/2214	58/37303	0.26033	1
GO:0009691	cytokinin biosynthetic process	biological process	3/2214	30/37303	0.26223	1
GO:0031062	positive regulation of histone methylation	biological process	3/2214	30/37303	0.26223	1
GO:0000101	sulfur amino acid transport	biological process	1/2214	5/37303	0.26357	1
GO:0002100	tRNA wobble adenosine to inosine editing	biological process	1/2214	5/37303	0.26357	1
GO:0006042	glucosamine biosynthetic process	biological process	1/2214	5/37303	0.26357	1
GO:0006233	dTDP biosynthetic process	biological process	1/2214	5/37303	0.26357	1
GO:0007193	adenylate cyclase-inhibiting G-protein coupled receptor signaling pathway	biological process	1/2214	5/37303	0.26357	1
GO:0009139	pyrimidine nucleoside diphosphate biosynthetic process	biological process	1/2214	5/37303	0.26357	1
GO:0009189	deoxyribonucleoside diphosphate biosynthetic process	biological process	1/2214	5/37303	0.26357	1
GO:0009196	pyrimidine deoxyribonucleoside diphosphate metabolic process	biological process	1/2214	5/37303	0.26357	1
GO:0009197	pyrimidine deoxyribonucleoside diphosphate biosynthetic process	biological process	1/2214	5/37303	0.26357	1
GO:0009810	stilbene metabolic process	biological process	1/2214	5/37303	0.26357	1
GO:0010226	response to lithium ion	biological process	1/2214	5/37303	0.26357	1
GO:0010239	chloroplast mRNA processing	biological process	1/2214	5/37303	0.26357	1
GO:0010426	DNA methylation on cytosine within a CHH sequence	biological process	1/2214	5/37303	0.26357	1
GO:0010441	guard cell development	biological process	1/2214	5/37303	0.26357	1
GO:0010442	guard cell morphogenesis	biological process	1/2214	5/37303	0.26357	1
GO:0010595	positive regulation of endothelial cell migration	biological process	1/2214	5/37303	0.26357	1
GO:0015808	L-alanine transport	biological process	1/2214	5/37303	0.26357	1
GO:0015811	L-cystine transport	biological process	1/2214	5/37303	0.26357	1
GO:0019368	fatty acid elongation, unsaturated fatty acid	biological process	1/2214	5/37303	0.26357	1
GO:0021515	cell differentiation in spinal cord	biological process	1/2214	5/37303	0.26357	1
GO:0021517	ventral spinal cord development	biological process	1/2214	5/37303	0.26357	1
GO:0021522	spinal cord motor neuron differentiation	biological process	1/2214	5/37303	0.26357	1
GO:0030447	filamentous growth	biological process	1/2214	5/37303	0.26357	1
GO:0032328	alanine transport	biological process	1/2214	5/37303	0.26357	1
GO:0034625	fatty acid elongation, monounsaturated fatty acid	biological process	1/2214	5/37303	0.26357	1
GO:0034755	iron ion transmembrane transport	biological process	1/2214	5/37303	0.26357	1
GO:0043201	response to leucine	biological process	1/2214	5/37303	0.26357	1
GO:0046072	dTDP metabolic process	biological process	1/2214	5/37303	0.26357	1
GO:0046176	aldonic acid catabolic process	biological process	1/2214	5/37303	0.26357	1
GO:0046272	stilbene catabolic process	biological process	1/2214	5/37303	0.26357	1
GO:0048838	release of seed from dormancy	biological process	1/2214	5/37303	0.26357	1
GO:0048873	homeostasis of number of cells within a tissue	biological process	1/2214	5/37303	0.26357	1
GO:0051938	L-glutamate import	biological process	1/2214	5/37303	0.26357	1
GO:0072395	signal transduction involved in cell cycle checkpoint	biological process	1/2214	5/37303	0.26357	1
GO:0072413	signal transduction involved in mitotic cell cycle checkpoint	biological process	1/2214	5/37303	0.26357	1
GO:0080052	response to histidine	biological process	1/2214	5/37303	0.26357	1
GO:0080053	response to phenylalanine	biological process	1/2214	5/37303	0.26357	1
GO:0089718	amino acid import across plasma membrane	biological process	1/2214	5/37303	0.26357	1
GO:0090408	phloem nitrate loading	biological process	1/2214	5/37303	0.26357	1
GO:0097438	exit from dormancy	biological process	1/2214	5/37303	0.26357	1
GO:0098712	L-glutamate import across plasma membrane	biological process	1/2214	5/37303	0.26357	1
GO:1902609	(R)-2-hydroxy-alpha-linolenic acid biosynthetic process	biological process	1/2214	5/37303	0.26357	1
GO:0010207	photosystem II assembly	biological process	4/2214	44/37303	0.26373	1
GO:0016998	cell wall macromolecule catabolic process	biological process	4/2214	44/37303	0.26373	1
GO:0042398	cellular modified amino acid biosynthetic process	biological process	6/2214	73/37303	0.26514	1
GO:0034285	response to disaccharide	biological process	9/2214	118/37303	0.26706	1
GO:0009772	photosynthetic electron transport in photosystem II	biological process	2/2214	17/37303	0.26753	1
GO:0034101	erythrocyte homeostasis	biological process	2/2214	17/37303	0.26753	1
GO:0043101	purine-containing compound salvage	biological process	2/2214	17/37303	0.26753	1
GO:0046513	ceramide biosynthetic process	biological process	2/2214	17/37303	0.26753	1
GO:0045596	negative regulation of cell differentiation	biological process	5/2214	59/37303	0.27181	1
GO:0009084	glutamine family amino acid biosynthetic process	biological process	10/2214	134/37303	0.27328	1
GO:0055114	oxidation-reduction process	biological process	69/2214	1078/37303	0.27331	1
GO:0006839	mitochondrial transport	biological process	9/2214	119/37303	0.27506	1
GO:0016109	tetraterpenoid biosynthetic process	biological process	8/2214	104/37303	0.27625	1
GO:0016117	carotenoid biosynthetic process	biological process	8/2214	104/37303	0.27625	1
GO:0043666	regulation of phosphoprotein phosphatase activity	biological process	3/2214	31/37303	0.27863	1
GO:0071804	cellular potassium ion transport	biological process	3/2214	31/37303	0.27863	1
GO:0071805	potassium ion transmembrane transport	biological process	3/2214	31/37303	0.27863	1
GO:1901463	regulation of tetrapyrrole biosynthetic process	biological process	3/2214	31/37303	0.27863	1
GO:0009612	response to mechanical stimulus	biological process	5/2214	60/37303	0.2834	1
GO:0002262	myeloid cell homeostasis	biological process	2/2214	18/37303	0.29003	1
GO:0009051	pentose-phosphate shunt, oxidative branch	biological process	2/2214	18/37303	0.29003	1
GO:0010262	somatic embryogenesis	biological process	2/2214	18/37303	0.29003	1
GO:0016098	monoterpenoid metabolic process	biological process	2/2214	18/37303	0.29003	1
GO:0043097	pyrimidine nucleoside salvage	biological process	2/2214	18/37303	0.29003	1
GO:0043618	regulation of transcription from RNA polymerase II promoter in response to stress	biological process	2/2214	18/37303	0.29003	1
GO:0052314	phytoalexin metabolic process	biological process	2/2214	18/37303	0.29003	1
GO:0052315	phytoalexin biosynthetic process	biological process	2/2214	18/37303	0.29003	1
GO:0070828	heterochromatin organization	biological process	2/2214	18/37303	0.29003	1
GO:0080051	cutin transport	biological process	2/2214	18/37303	0.29003	1
GO:1900425	negative regulation of defense response to bacterium	biological process	2/2214	18/37303	0.29003	1
GO:1902475	L-alpha-amino acid transmembrane transport	biological process	2/2214	18/37303	0.29003	1
GO:0051239	regulation of multicellular organismal process	biological process	68/2214	1068/37303	0.29007	1
GO:0006801	superoxide metabolic process	biological process	4/2214	46/37303	0.2906	1
GO:0043455	regulation of secondary metabolic process	biological process	4/2214	46/37303	0.2906	1
GO:0009451	RNA modification	biological process	36/2214	549/37303	0.29145	1
GO:0010876	lipid localization	biological process	16/2214	230/37303	0.29211	1
GO:0009608	response to symbiont	biological process	3/2214	32/37303	0.29513	1
GO:0072505	divalent inorganic anion homeostasis	biological process	3/2214	32/37303	0.29513	1
GO:0055046	microgametogenesis	biological process	4/2214	47/37303	0.30417	1
GO:0080001	mucilage extrusion from seed coat	biological process	4/2214	47/37303	0.30417	1
GO:1990542	mitochondrial transmembrane transport	biological process	4/2214	47/37303	0.30417	1
GO:0051094	positive regulation of developmental process	biological process	19/2214	280/37303	0.30647	1
GO:0006787	porphyrin-containing compound catabolic process	biological process	5/2214	62/37303	0.30684	1
GO:0033015	tetrapyrrole catabolic process	biological process	5/2214	62/37303	0.30684	1
GO:0042631	cellular response to water deprivation	biological process	5/2214	62/37303	0.30684	1
GO:0071462	cellular response to water stimulus	biological process	5/2214	62/37303	0.30684	1
GO:0071695	anatomical structure maturation	biological process	21/2214	312/37303	0.30725	1
GO:0002090	regulation of receptor internalization	biological process	1/2214	6/37303	0.30729	1
GO:0002092	positive regulation of receptor internalization	biological process	1/2214	6/37303	0.30729	1
GO:0006041	glucosamine metabolic process	biological process	1/2214	6/37303	0.30729	1
GO:0006382	adenosine to inosine editing	biological process	1/2214	6/37303	0.30729	1
GO:0009133	nucleoside diphosphate biosynthetic process	biological process	1/2214	6/37303	0.30729	1
GO:0009138	pyrimidine nucleoside diphosphate metabolic process	biological process	1/2214	6/37303	0.30729	1
GO:0009304	tRNA transcription	biological process	1/2214	6/37303	0.30729	1
GO:0010830	regulation of myotube differentiation	biological process	1/2214	6/37303	0.30729	1
GO:0010929	positive regulation of auxin mediated signaling pathway	biological process	1/2214	6/37303	0.30729	1
GO:0014909	smooth muscle cell migration	biological process	1/2214	6/37303	0.30729	1
GO:0021510	spinal cord development	biological process	1/2214	6/37303	0.30729	1
GO:0033531	stachyose metabolic process	biological process	1/2214	6/37303	0.30729	1
GO:0033532	stachyose biosynthetic process	biological process	1/2214	6/37303	0.30729	1
GO:0050885	neuromuscular process controlling balance	biological process	1/2214	6/37303	0.30729	1
GO:0051382	kinetochore assembly	biological process	1/2214	6/37303	0.30729	1
GO:0051383	kinetochore organization	biological process	1/2214	6/37303	0.30729	1
GO:0080151	positive regulation of salicylic acid mediated signaling pathway	biological process	1/2214	6/37303	0.30729	1
GO:0090069	regulation of ribosome biogenesis	biological process	1/2214	6/37303	0.30729	1
GO:0090309	positive regulation of methylation-dependent chromatin silencing	biological process	1/2214	6/37303	0.30729	1
GO:0090601	enucleation	biological process	1/2214	6/37303	0.30729	1
GO:0090602	sieve element enucleation	biological process	1/2214	6/37303	0.30729	1
GO:0090603	sieve element differentiation	biological process	1/2214	6/37303	0.30729	1
GO:1902446	regulation of shade avoidance	biological process	1/2214	6/37303	0.30729	1
GO:2000033	regulation of seed dormancy process	biological process	1/2214	6/37303	0.30729	1
GO:2001040	positive regulation of cellular response to drug	biological process	1/2214	6/37303	0.30729	1
GO:0045727	positive regulation of translation	biological process	9/2214	123/37303	0.30766	1
GO:0055085	transmembrane transport	biological process	93/2214	1486/37303	0.31075	1
GO:0019433	triglyceride catabolic process	biological process	3/2214	33/37303	0.31168	1
GO:0008654	phospholipid biosynthetic process	biological process	23/2214	345/37303	0.31241	1
GO:0009957	epidermal cell fate specification	biological process	2/2214	19/37303	0.31245	1
GO:0043620	regulation of DNA-templated transcription in response to stress	biological process	2/2214	19/37303	0.31245	1
GO:0048646	anatomical structure formation involved in morphogenesis	biological process	39/2214	604/37303	0.31572	1
GO:0010223	secondary shoot formation	biological process	6/2214	78/37303	0.3172	1
GO:0010346	shoot axis formation	biological process	6/2214	78/37303	0.3172	1
GO:0015849	organic acid transport	biological process	19/2214	282/37303	0.31735	1
GO:0046942	carboxylic acid transport	biological process	19/2214	282/37303	0.31735	1
GO:0000245	spliceosomal complex assembly	biological process	4/2214	48/37303	0.3178	1
GO:1900424	regulation of defense response to bacterium	biological process	5/2214	63/37303	0.31867	1
GO:0006635	fatty acid beta-oxidation	biological process	8/2214	109/37303	0.32018	1
GO:0010374	stomatal complex development	biological process	8/2214	109/37303	0.32018	1
GO:0030001	metal ion transport	biological process	33/2214	508/37303	0.3207	1
GO:0006857	oligopeptide transport	biological process	7/2214	94/37303	0.32421	1
GO:0006596	polyamine biosynthetic process	biological process	3/2214	34/37303	0.32825	1
GO:0019430	removal of superoxide radicals	biological process	3/2214	34/37303	0.32825	1
GO:0048872	homeostasis of number of cells	biological process	3/2214	34/37303	0.32825	1
GO:0051567	histone H3-K9 methylation	biological process	3/2214	34/37303	0.32825	1
GO:0061647	histone H3-K9 modification	biological process	3/2214	34/37303	0.32825	1
GO:0071219	cellular response to molecule of bacterial origin	biological process	3/2214	34/37303	0.32825	1
GO:0071450	cellular response to oxygen radical	biological process	3/2214	34/37303	0.32825	1
GO:0071451	cellular response to superoxide	biological process	3/2214	34/37303	0.32825	1
GO:0006760	folic acid-containing compound metabolic process	biological process	8/2214	110/37303	0.32913	1
GO:0006012	galactose metabolic process	biological process	4/2214	49/37303	0.33149	1
GO:0016553	base conversion or substitution editing	biological process	4/2214	49/37303	0.33149	1
GO:1905269	positive regulation of chromatin organization	biological process	4/2214	49/37303	0.33149	1
GO:0065002	intracellular protein transmembrane transport	biological process	9/2214	126/37303	0.33265	1
GO:0006525	arginine metabolic process	biological process	7/2214	95/37303	0.33391	1
GO:0006346	methylation-dependent chromatin silencing	biological process	2/2214	20/37303	0.3347	1
GO:0010160	formation of animal organ boundary	biological process	2/2214	20/37303	0.3347	1
GO:0043489	RNA stabilization	biological process	2/2214	20/37303	0.3347	1
GO:1901804	beta-glucoside metabolic process	biological process	2/2214	20/37303	0.3347	1
GO:1901806	beta-glucoside biosynthetic process	biological process	2/2214	20/37303	0.3347	1
GO:0071496	cellular response to external stimulus	biological process	26/2214	398/37303	0.33501	1
GO:0055088	lipid homeostasis	biological process	10/2214	142/37303	0.33519	1
GO:0016108	tetraterpenoid metabolic process	biological process	8/2214	111/37303	0.33812	1
GO:0016116	carotenoid metabolic process	biological process	8/2214	111/37303	0.33812	1
GO:0031331	positive regulation of cellular catabolic process	biological process	8/2214	111/37303	0.33812	1
GO:0006526	arginine biosynthetic process	biological process	5/2214	65/37303	0.34246	1
GO:0071216	cellular response to biotic stimulus	biological process	5/2214	65/37303	0.34246	1
GO:0043173	nucleotide salvage	biological process	3/2214	35/37303	0.34481	1
GO:0046474	glycerophospholipid biosynthetic process	biological process	12/2214	175/37303	0.34547	1
GO:0009312	oligosaccharide biosynthetic process	biological process	8/2214	112/37303	0.34715	1
GO:0000187	activation of MAPK activity	biological process	1/2214	7/37303	0.34841	1
GO:0000451	rRNA 2'-O-methylation	biological process	1/2214	7/37303	0.34841	1
GO:0000453	enzyme-directed rRNA 2'-O-methylation	biological process	1/2214	7/37303	0.34841	1
GO:0001504	neurotransmitter uptake	biological process	1/2214	7/37303	0.34841	1
GO:0006842	tricarboxylic acid transport	biological process	1/2214	7/37303	0.34841	1
GO:0008344	adult locomotory behavior	biological process	1/2214	7/37303	0.34841	1
GO:0009087	methionine catabolic process	biological process	1/2214	7/37303	0.34841	1
GO:0010338	leaf formation	biological process	1/2214	7/37303	0.34841	1
GO:0010634	positive regulation of epithelial cell migration	biological process	1/2214	7/37303	0.34841	1
GO:0014812	muscle cell migration	biological process	1/2214	7/37303	0.34841	1
GO:0016577	histone demethylation	biological process	1/2214	7/37303	0.34841	1
GO:0019458	methionine catabolic process via 2-oxobutanoate	biological process	1/2214	7/37303	0.34841	1
GO:0030644	cellular chloride ion homeostasis	biological process	1/2214	7/37303	0.34841	1
GO:0031508	pericentric heterochromatin assembly	biological process	1/2214	7/37303	0.34841	1
GO:0032479	regulation of type I interferon production	biological process	1/2214	7/37303	0.34841	1
GO:0032606	type I interferon production	biological process	1/2214	7/37303	0.34841	1
GO:0033617	mitochondrial respiratory chain complex IV assembly	biological process	1/2214	7/37303	0.34841	1
GO:0040020	regulation of meiotic nuclear division	biological process	1/2214	7/37303	0.34841	1
GO:0044209	AMP salvage	biological process	1/2214	7/37303	0.34841	1
GO:0045842	positive regulation of mitotic metaphase/anaphase transition	biological process	1/2214	7/37303	0.34841	1
GO:0051153	regulation of striated muscle cell differentiation	biological process	1/2214	7/37303	0.34841	1
GO:0051447	negative regulation of meiotic cell cycle	biological process	1/2214	7/37303	0.34841	1
GO:0070076	histone lysine demethylation	biological process	1/2214	7/37303	0.34841	1
GO:1901073	glucosamine-containing compound biosynthetic process	biological process	1/2214	7/37303	0.34841	1
GO:1901562	response to paraquat	biological process	1/2214	7/37303	0.34841	1
GO:1902101	positive regulation of metaphase/anaphase transition of cell cycle	biological process	1/2214	7/37303	0.34841	1
GO:1903677	regulation of cap-independent translational initiation	biological process	1/2214	7/37303	0.34841	1
GO:1903679	positive regulation of cap-independent translational initiation	biological process	1/2214	7/37303	0.34841	1
GO:1904690	positive regulation of cytoplasmic translational initiation	biological process	1/2214	7/37303	0.34841	1
GO:2001025	positive regulation of response to drug	biological process	1/2214	7/37303	0.34841	1
GO:0048367	shoot system development	biological process	96/2214	1552/37303	0.3504	1
GO:0019725	cellular homeostasis	biological process	46/2214	728/37303	0.35109	1
GO:0009932	cell tip growth	biological process	15/2214	224/37303	0.35271	1
GO:1901576	organic substance biosynthetic process	biological process	740/2214	12325/37303	0.35413	1
GO:0009835	fruit ripening	biological process	5/2214	66/37303	0.35441	1
GO:0051262	protein tetramerization	biological process	5/2214	66/37303	0.35441	1
GO:0010037	response to carbon dioxide	biological process	2/2214	21/37303	0.35674	1
GO:0010052	guard cell differentiation	biological process	2/2214	21/37303	0.35674	1
GO:0016138	glycoside biosynthetic process	biological process	2/2214	21/37303	0.35674	1
GO:0034508	centromere complex assembly	biological process	2/2214	21/37303	0.35674	1
GO:0051596	methylglyoxal catabolic process	biological process	2/2214	21/37303	0.35674	1
GO:0043434	response to peptide hormone	biological process	6/2214	82/37303	0.35987	1
GO:0000303	response to superoxide	biological process	3/2214	36/37303	0.36133	1
GO:0000305	response to oxygen radical	biological process	3/2214	36/37303	0.36133	1
GO:0006863	purine nucleobase transport	biological process	3/2214	36/37303	0.36133	1
GO:0009313	oligosaccharide catabolic process	biological process	3/2214	36/37303	0.36133	1
GO:0035304	regulation of protein dephosphorylation	biological process	3/2214	36/37303	0.36133	1
GO:0044774	mitotic DNA integrity checkpoint	biological process	3/2214	36/37303	0.36133	1
GO:0006334	nucleosome assembly	biological process	7/2214	98/37303	0.36323	1
GO:0009863	salicylic acid mediated signaling pathway	biological process	5/2214	67/37303	0.36637	1
GO:0034250	positive regulation of cellular amide metabolic process	biological process	9/2214	130/37303	0.36648	1
GO:0071806	protein transmembrane transport	biological process	9/2214	130/37303	0.36648	1
GO:0006694	steroid biosynthetic process	biological process	11/2214	162/37303	0.36726	1
GO:0048878	chemical homeostasis	biological process	55/2214	881/37303	0.36801	1
GO:0090698	post-embryonic plant morphogenesis	biological process	24/2214	373/37303	0.37121	1
GO:0006383	transcription by RNA polymerase III	biological process	4/2214	52/37303	0.37263	1
GO:0032535	regulation of cellular component size	biological process	16/2214	244/37303	0.37713	1
GO:0015851	nucleobase transport	biological process	3/2214	37/37303	0.37779	1
GO:0043478	pigment accumulation in response to UV light	biological process	3/2214	37/37303	0.37779	1
GO:0043479	pigment accumulation in tissues in response to UV light	biological process	3/2214	37/37303	0.37779	1
GO:0043480	pigment accumulation in tissues	biological process	3/2214	37/37303	0.37779	1
GO:0043481	anthocyanin accumulation in tissues in response to UV light	biological process	3/2214	37/37303	0.37779	1
GO:0018198	peptidyl-cysteine modification	biological process	2/2214	22/37303	0.3785	1
GO:0046520	sphingoid biosynthetic process	biological process	2/2214	22/37303	0.3785	1
GO:0046885	regulation of hormone biosynthetic process	biological process	2/2214	22/37303	0.3785	1
GO:0051353	positive regulation of oxidoreductase activity	biological process	2/2214	22/37303	0.3785	1
GO:0071217	cellular response to external biotic stimulus	biological process	2/2214	22/37303	0.3785	1
GO:1902806	regulation of cell cycle G1/S phase transition	biological process	2/2214	22/37303	0.3785	1
GO:2000045	regulation of G1/S transition of mitotic cell cycle	biological process	2/2214	22/37303	0.3785	1
GO:0002229	defense response to oomycetes	biological process	7/2214	100/37303	0.38289	1
GO:0009615	response to virus	biological process	10/2214	148/37303	0.38317	1
GO:0019682	glyceraldehyde-3-phosphate metabolic process	biological process	10/2214	148/37303	0.38317	1
GO:0006954	inflammatory response	biological process	8/2214	116/37303	0.38351	1
GO:0042558	pteridine-containing compound metabolic process	biological process	8/2214	116/37303	0.38351	1
GO:0002949	tRNA threonylcarbamoyladenosine modification	biological process	1/2214	8/37303	0.38709	1
GO:0006003	fructose 2,6-bisphosphate metabolic process	biological process	1/2214	8/37303	0.38709	1
GO:0006482	protein demethylation	biological process	1/2214	8/37303	0.38709	1
GO:0006557	S-adenosylmethioninamine biosynthetic process	biological process	1/2214	8/37303	0.38709	1
GO:0006883	cellular sodium ion homeostasis	biological process	1/2214	8/37303	0.38709	1
GO:0007187	G-protein coupled receptor signaling pathway, coupled to cyclic nucleotide second messenger	biological process	1/2214	8/37303	0.38709	1
GO:0007188	adenylate cyclase-modulating G-protein coupled receptor signaling pathway	biological process	1/2214	8/37303	0.38709	1
GO:0008214	protein dealkylation	biological process	1/2214	8/37303	0.38709	1
GO:0010440	stomatal lineage progression	biological process	1/2214	8/37303	0.38709	1
GO:0018171	peptidyl-cysteine oxidation	biological process	1/2214	8/37303	0.38709	1
GO:0030850	prostate gland development	biological process	1/2214	8/37303	0.38709	1
GO:0031937	positive regulation of chromatin silencing	biological process	1/2214	8/37303	0.38709	1
GO:0035249	synaptic transmission, glutamatergic	biological process	1/2214	8/37303	0.38709	1
GO:0042759	long-chain fatty acid biosynthetic process	biological process	1/2214	8/37303	0.38709	1
GO:0046499	S-adenosylmethioninamine metabolic process	biological process	1/2214	8/37303	0.38709	1
GO:0048009	insulin-like growth factor receptor signaling pathway	biological process	1/2214	8/37303	0.38709	1
GO:0051100	negative regulation of binding	biological process	1/2214	8/37303	0.38709	1
GO:0051966	regulation of synaptic transmission, glutamatergic	biological process	1/2214	8/37303	0.38709	1
GO:0052541	plant-type cell wall cellulose metabolic process	biological process	1/2214	8/37303	0.38709	1
GO:0071260	cellular response to mechanical stimulus	biological process	1/2214	8/37303	0.38709	1
GO:0080117	secondary growth	biological process	1/2214	8/37303	0.38709	1
GO:0080162	intracellular auxin transport	biological process	1/2214	8/37303	0.38709	1
GO:0080190	lateral growth	biological process	1/2214	8/37303	0.38709	1
GO:0043068	positive regulation of programmed cell death	biological process	5/2214	69/37303	0.39029	1
GO:0001944	vasculature development	biological process	9/2214	133/37303	0.39208	1
GO:0031425	chloroplast RNA processing	biological process	6/2214	85/37303	0.39211	1
GO:1901652	response to peptide	biological process	6/2214	85/37303	0.39211	1
GO:0043487	regulation of RNA stability	biological process	3/2214	38/37303	0.39416	1
GO:0046461	neutral lipid catabolic process	biological process	3/2214	38/37303	0.39416	1
GO:0046464	acylglycerol catabolic process	biological process	3/2214	38/37303	0.39416	1
GO:0090333	regulation of stomatal closure	biological process	3/2214	38/37303	0.39416	1
GO:0031669	cellular response to nutrient levels	biological process	19/2214	296/37303	0.39594	1
GO:0019751	polyol metabolic process	biological process	10/2214	150/37303	0.3993	1
GO:0016311	dephosphorylation	biological process	14/2214	215/37303	0.39971	1
GO:0002832	negative regulation of response to biotic stimulus	biological process	2/2214	23/37303	0.39995	1
GO:0006527	arginine catabolic process	biological process	2/2214	23/37303	0.39995	1
GO:0006591	ornithine metabolic process	biological process	2/2214	23/37303	0.39995	1
GO:0009438	methylglyoxal metabolic process	biological process	2/2214	23/37303	0.39995	1
GO:0010272	response to silver ion	biological process	2/2214	23/37303	0.39995	1
GO:0030099	myeloid cell differentiation	biological process	2/2214	23/37303	0.39995	1
GO:0046519	sphingoid metabolic process	biological process	2/2214	23/37303	0.39995	1
GO:0072378	blood coagulation, fibrin clot formation	biological process	2/2214	23/37303	0.39995	1
GO:1902369	negative regulation of RNA catabolic process	biological process	2/2214	23/37303	0.39995	1
GO:0009240	isopentenyl diphosphate biosynthetic process	biological process	4/2214	54/37303	0.39997	1
GO:0046490	isopentenyl diphosphate metabolic process	biological process	4/2214	54/37303	0.39997	1
GO:0006721	terpenoid metabolic process	biological process	22/2214	346/37303	0.40064	1
GO:0072358	cardiovascular system development	biological process	9/2214	134/37303	0.40064	1
GO:0006108	malate metabolic process	biological process	5/2214	70/37303	0.40224	1
GO:0001763	morphogenesis of a branching structure	biological process	6/2214	86/37303	0.40285	1
GO:0006865	amino acid transport	biological process	10/2214	151/37303	0.40738	1
GO:0042594	response to starvation	biological process	19/2214	298/37303	0.40739	1
GO:0034308	primary alcohol metabolic process	biological process	3/2214	39/37303	0.41041	1
GO:1901401	regulation of tetrapyrrole metabolic process	biological process	3/2214	39/37303	0.41041	1
GO:0009896	positive regulation of catabolic process	biological process	8/2214	120/37303	0.42003	1
GO:0071417	cellular response to organonitrogen compound	biological process	8/2214	120/37303	0.42003	1
GO:0006048	UDP-N-acetylglucosamine biosynthetic process	biological process	2/2214	24/37303	0.42105	1
GO:0032776	DNA methylation on cytosine	biological process	2/2214	24/37303	0.42105	1
GO:0042732	D-xylose metabolic process	biological process	2/2214	24/37303	0.42105	1
GO:0002190	cap-independent translational initiation	biological process	1/2214	9/37303	0.42347	1
GO:0006424	glutamyl-tRNA aminoacylation	biological process	1/2214	9/37303	0.42347	1
GO:0006597	spermine biosynthetic process	biological process	1/2214	9/37303	0.42347	1
GO:0009399	nitrogen fixation	biological process	1/2214	9/37303	0.42347	1
GO:0030330	DNA damage response, signal transduction by p53 class mediator	biological process	1/2214	9/37303	0.42347	1
GO:0030534	adult behavior	biological process	1/2214	9/37303	0.42347	1
GO:0046085	adenosine metabolic process	biological process	1/2214	9/37303	0.42347	1
GO:0050992	dimethylallyl diphosphate biosynthetic process	biological process	1/2214	9/37303	0.42347	1
GO:1900057	positive regulation of leaf senescence	biological process	1/2214	9/37303	0.42347	1
GO:1901403	positive regulation of tetrapyrrole metabolic process	biological process	1/2214	9/37303	0.42347	1
GO:1901465	positive regulation of tetrapyrrole biosynthetic process	biological process	1/2214	9/37303	0.42347	1
GO:1904688	regulation of cytoplasmic translational initiation	biological process	1/2214	9/37303	0.42347	1
GO:1905623	positive regulation of leaf development	biological process	1/2214	9/37303	0.42347	1
GO:0009606	tropism	biological process	10/2214	153/37303	0.42354	1
GO:0010200	response to chitin	biological process	12/2214	186/37303	0.42554	1
GO:0048581	negative regulation of post-embryonic development	biological process	9/2214	137/37303	0.4263	1
GO:0043476	pigment accumulation	biological process	3/2214	40/37303	0.42652	1
GO:0033037	polysaccharide localization	biological process	4/2214	56/37303	0.42709	1
GO:0052545	callose localization	biological process	4/2214	56/37303	0.42709	1
GO:0031668	cellular response to extracellular stimulus	biological process	23/2214	368/37303	0.42965	1
GO:0002239	response to oomycetes	biological process	7/2214	105/37303	0.43204	1
GO:0042752	regulation of circadian rhythm	biological process	6/2214	89/37303	0.43497	1
GO:0009309	amine biosynthetic process	biological process	5/2214	73/37303	0.43786	1
GO:0042401	cellular biogenic amine biosynthetic process	biological process	5/2214	73/37303	0.43786	1
GO:0009062	fatty acid catabolic process	biological process	8/2214	122/37303	0.43825	1
GO:0051240	positive regulation of multicellular organismal process	biological process	18/2214	287/37303	0.43931	1
GO:0008655	pyrimidine-containing compound salvage	biological process	2/2214	25/37303	0.44175	1
GO:0050688	regulation of defense response to virus	biological process	2/2214	25/37303	0.44175	1
GO:1900407	regulation of cellular response to oxidative stress	biological process	2/2214	25/37303	0.44175	1
GO:2000038	regulation of stomatal complex development	biological process	2/2214	25/37303	0.44175	1
GO:0000082	G1/S transition of mitotic cell cycle	biological process	3/2214	41/37303	0.44248	1
GO:0009682	induced systemic resistance	biological process	3/2214	41/37303	0.44248	1
GO:0010921	regulation of phosphatase activity	biological process	3/2214	41/37303	0.44248	1
GO:0048572	short-day photoperiodism	biological process	3/2214	41/37303	0.44248	1
GO:0048575	short-day photoperiodism, flowering	biological process	3/2214	41/37303	0.44248	1
GO:0055083	monovalent inorganic anion homeostasis	biological process	3/2214	41/37303	0.44248	1
GO:0032101	regulation of response to external stimulus	biological process	14/2214	222/37303	0.44691	1
GO:0016477	cell migration	biological process	8/2214	123/37303	0.44733	1
GO:2001252	positive regulation of chromosome organization	biological process	5/2214	74/37303	0.44963	1
GO:0009737	response to abscisic acid	biological process	57/2214	940/37303	0.45285	1
GO:0080135	regulation of cellular response to stress	biological process	10/2214	157/37303	0.45577	1
GO:0048544	recognition of pollen	biological process	21/2214	340/37303	0.45738	1
GO:0000244	spliceosomal tri-snRNP complex assembly	biological process	1/2214	10/37303	0.4577	1
GO:0000389	mRNA 3'-splice site recognition	biological process	1/2214	10/37303	0.4577	1
GO:0006430	lysyl-tRNA aminoacylation	biological process	1/2214	10/37303	0.4577	1
GO:0008215	spermine metabolic process	biological process	1/2214	10/37303	0.4577	1
GO:0009833	plant-type primary cell wall biogenesis	biological process	1/2214	10/37303	0.4577	1
GO:0010158	abaxial cell fate specification	biological process	1/2214	10/37303	0.4577	1
GO:0015840	urea transport	biological process	1/2214	10/37303	0.4577	1
GO:0019284	L-methionine salvage from S-adenosylmethionine	biological process	1/2214	10/37303	0.4577	1
GO:0031055	chromatin remodeling at centromere	biological process	1/2214	10/37303	0.4577	1
GO:0031623	receptor internalization	biological process	1/2214	10/37303	0.4577	1
GO:0042547	cell wall modification involved in multidimensional cell growth	biological process	1/2214	10/37303	0.4577	1
GO:0043609	regulation of carbon utilization	biological process	1/2214	10/37303	0.4577	1
GO:0050993	dimethylallyl diphosphate metabolic process	biological process	1/2214	10/37303	0.4577	1
GO:0051147	regulation of muscle cell differentiation	biological process	1/2214	10/37303	0.4577	1
GO:0060919	auxin influx	biological process	1/2214	10/37303	0.4577	1
GO:0070207	protein homotrimerization	biological process	1/2214	10/37303	0.4577	1
GO:0072337	modified amino acid transport	biological process	1/2214	10/37303	0.4577	1
GO:0090308	regulation of methylation-dependent chromatin silencing	biological process	1/2214	10/37303	0.4577	1
GO:2000034	regulation of seed maturation	biological process	1/2214	10/37303	0.4577	1
GO:0006826	iron ion transport	biological process	3/2214	42/37303	0.45826	1
GO:0045492	xylan biosynthetic process	biological process	3/2214	42/37303	0.45826	1
GO:0098869	cellular oxidant detoxification	biological process	3/2214	42/37303	0.45826	1
GO:0042445	hormone metabolic process	biological process	29/2214	474/37303	0.46027	1
GO:0010103	stomatal complex morphogenesis	biological process	5/2214	75/37303	0.46134	1
GO:0055081	anion homeostasis	biological process	5/2214	75/37303	0.46134	1
GO:0015908	fatty acid transport	biological process	2/2214	26/37303	0.46204	1
GO:0052482	defense response by cell wall thickening	biological process	2/2214	26/37303	0.46204	1
GO:0052544	defense response by callose deposition in cell wall	biological process	2/2214	26/37303	0.46204	1
GO:0070125	mitochondrial translational elongation	biological process	2/2214	26/37303	0.46204	1
GO:0042446	hormone biosynthetic process	biological process	21/2214	341/37303	0.46283	1
GO:0002831	regulation of response to biotic stimulus	biological process	8/2214	125/37303	0.46543	1
GO:0006643	membrane lipid metabolic process	biological process	17/2214	275/37303	0.46698	1
GO:0010033	response to organic substance	biological process	214/2214	3581/37303	0.46801	1
GO:0034728	nucleosome organization	biological process	7/2214	109/37303	0.47099	1
GO:0042060	wound healing	biological process	7/2214	109/37303	0.47099	1
GO:0006935	chemotaxis	biological process	5/2214	76/37303	0.47297	1
GO:0009880	embryonic pattern specification	biological process	5/2214	76/37303	0.47297	1
GO:0000077	DNA damage checkpoint	biological process	3/2214	43/37303	0.47384	1
GO:0006595	polyamine metabolic process	biological process	3/2214	43/37303	0.47384	1
GO:0016554	cytidine to uridine editing	biological process	3/2214	43/37303	0.47384	1
GO:0031058	positive regulation of histone modification	biological process	3/2214	43/37303	0.47384	1
GO:0008202	steroid metabolic process	biological process	15/2214	243/37303	0.47573	1
GO:0010222	stem vascular tissue pattern formation	biological process	2/2214	27/37303	0.48189	1
GO:0015969	guanosine tetraphosphate metabolic process	biological process	2/2214	27/37303	0.48189	1
GO:0048448	stamen morphogenesis	biological process	2/2214	27/37303	0.48189	1
GO:1902074	response to salt	biological process	2/2214	27/37303	0.48189	1
GO:0006364	rRNA processing	biological process	33/2214	546/37303	0.48276	1
GO:0019395	fatty acid oxidation	biological process	8/2214	127/37303	0.48339	1
GO:0048608	reproductive structure development	biological process	129/2214	2160/37303	0.48391	1
GO:0042330	taxis	biological process	5/2214	77/37303	0.48453	1
GO:0052695	cellular glucuronidation	biological process	9/2214	144/37303	0.48572	1
GO:0052696	flavonoid glucuronidation	biological process	9/2214	144/37303	0.48572	1
GO:0061458	reproductive system development	biological process	129/2214	2161/37303	0.48613	1
GO:0016072	rRNA metabolic process	biological process	34/2214	564/37303	0.48793	1
GO:0048586	regulation of long-day photoperiodism, flowering	biological process	3/2214	44/37303	0.48921	1
GO:0006427	histidyl-tRNA aminoacylation	biological process	1/2214	11/37303	0.4899	1
GO:0006532	aspartate biosynthetic process	biological process	1/2214	11/37303	0.4899	1
GO:0009186	deoxyribonucleoside diphosphate metabolic process	biological process	1/2214	11/37303	0.4899	1
GO:0010253	UDP-rhamnose biosynthetic process	biological process	1/2214	11/37303	0.4899	1
GO:0010325	raffinose family oligosaccharide biosynthetic process	biological process	1/2214	11/37303	0.4899	1
GO:0014902	myotube differentiation	biological process	1/2214	11/37303	0.4899	1
GO:0015783	GDP-fucose transmembrane transport	biological process	1/2214	11/37303	0.4899	1
GO:0018158	protein oxidation	biological process	1/2214	11/37303	0.4899	1
GO:0019373	epoxygenase P450 pathway	biological process	1/2214	11/37303	0.4899	1
GO:0019695	choline metabolic process	biological process	1/2214	11/37303	0.4899	1
GO:0019755	one-carbon compound transport	biological process	1/2214	11/37303	0.4899	1
GO:0032261	purine nucleotide salvage	biological process	1/2214	11/37303	0.4899	1
GO:0033388	putrescine biosynthetic process from arginine	biological process	1/2214	11/37303	0.4899	1
GO:0033478	UDP-rhamnose metabolic process	biological process	1/2214	11/37303	0.4899	1
GO:0042306	regulation of protein import into nucleus	biological process	1/2214	11/37303	0.4899	1
GO:0050905	neuromuscular process	biological process	1/2214	11/37303	0.4899	1
GO:0055064	chloride ion homeostasis	biological process	1/2214	11/37303	0.4899	1
GO:0090090	negative regulation of canonical Wnt signaling pathway	biological process	1/2214	11/37303	0.4899	1
GO:0090480	purine nucleotide-sugar transmembrane transport	biological process	1/2214	11/37303	0.4899	1
GO:0009226	nucleotide-sugar biosynthetic process	biological process	7/2214	111/37303	0.49023	1
GO:0010647	positive regulation of cell communication	biological process	14/2214	229/37303	0.49385	1
GO:0090332	stomatal closure	biological process	5/2214	78/37303	0.49599	1
GO:0043484	regulation of RNA splicing	biological process	6/2214	95/37303	0.49807	1
GO:0009962	regulation of flavonoid biosynthetic process	biological process	2/2214	28/37303	0.50127	1
GO:0030307	positive regulation of cell growth	biological process	2/2214	28/37303	0.50127	1
GO:0046349	amino sugar biosynthetic process	biological process	2/2214	28/37303	0.50127	1
GO:0048768	root hair cell tip growth	biological process	2/2214	28/37303	0.50127	1
GO:0019585	glucuronate metabolic process	biological process	9/2214	146/37303	0.50245	1
GO:0031123	RNA 3'-end processing	biological process	9/2214	146/37303	0.50245	1
GO:0010243	response to organonitrogen compound	biological process	30/2214	500/37303	0.50246	1
GO:0045087	innate immune response	biological process	46/2214	770/37303	0.50367	1
GO:0016114	terpenoid biosynthetic process	biological process	18/2214	298/37303	0.50405	1
GO:0031060	regulation of histone methylation	biological process	3/2214	45/37303	0.50436	1
GO:0042761	very long-chain fatty acid biosynthetic process	biological process	3/2214	45/37303	0.50436	1
GO:0055082	cellular chemical homeostasis	biological process	26/2214	433/37303	0.5045	1
GO:0070838	divalent metal ion transport	biological process	11/2214	180/37303	0.50456	1
GO:0008037	cell recognition	biological process	21/2214	349/37303	0.50625	1
GO:0009626	plant-type hypersensitive response	biological process	14/2214	231/37303	0.50712	1
GO:0034050	host programmed cell death induced by symbiont	biological process	14/2214	231/37303	0.50712	1
GO:0048868	pollen tube development	biological process	14/2214	231/37303	0.50712	1
GO:0006898	receptor-mediated endocytosis	biological process	5/2214	79/37303	0.50735	1
GO:0097164	ammonium ion metabolic process	biological process	8/2214	130/37303	0.51003	1
GO:0009875	pollen-pistil interaction	biological process	21/2214	350/37303	0.51163	1
GO:0046467	membrane lipid biosynthetic process	biological process	12/2214	198/37303	0.51263	1
GO:0009909	regulation of flower development	biological process	14/2214	232/37303	0.51373	1
GO:0016045	detection of bacterium	biological process	6/2214	97/37303	0.51858	1
GO:0098543	detection of other organism	biological process	6/2214	97/37303	0.51858	1
GO:0009877	nodulation	biological process	4/2214	63/37303	0.5188	1
GO:0010229	inflorescence development	biological process	4/2214	63/37303	0.5188	1
GO:0048574	long-day photoperiodism, flowering	biological process	4/2214	63/37303	0.5188	1
GO:0006342	chromatin silencing	biological process	8/2214	131/37303	0.51882	1
GO:0045995	regulation of embryonic development	biological process	3/2214	46/37303	0.51928	1
GO:0046271	phenylpropanoid catabolic process	biological process	3/2214	46/37303	0.51928	1
GO:0072511	divalent inorganic cation transport	biological process	11/2214	182/37303	0.51949	1
GO:0000304	response to singlet oxygen	biological process	1/2214	12/37303	0.52018	1
GO:0006013	mannose metabolic process	biological process	1/2214	12/37303	0.52018	1
GO:0006828	manganese ion transport	biological process	1/2214	12/37303	0.52018	1
GO:0007612	learning	biological process	1/2214	12/37303	0.52018	1
GO:0007613	memory	biological process	1/2214	12/37303	0.52018	1
GO:0009164	nucleoside catabolic process	biological process	1/2214	12/37303	0.52018	1
GO:0009939	positive regulation of gibberellic acid mediated signaling pathway	biological process	1/2214	12/37303	0.52018	1
GO:0010100	negative regulation of photomorphogenesis	biological process	1/2214	12/37303	0.52018	1
GO:0010424	DNA methylation on cytosine within a CG sequence	biological process	1/2214	12/37303	0.52018	1
GO:0030497	fatty acid elongation	biological process	1/2214	12/37303	0.52018	1
GO:0034051	negative regulation of plant-type hypersensitive response	biological process	1/2214	12/37303	0.52018	1
GO:0034314	Arp2/3 complex-mediated actin nucleation	biological process	1/2214	12/37303	0.52018	1
GO:0034656	nucleobase-containing small molecule catabolic process	biological process	1/2214	12/37303	0.52018	1
GO:0035067	negative regulation of histone acetylation	biological process	1/2214	12/37303	0.52018	1
GO:0036265	RNA (guanine-N7)-methylation	biological process	1/2214	12/37303	0.52018	1
GO:0042754	negative regulation of circadian rhythm	biological process	1/2214	12/37303	0.52018	1
GO:0043406	positive regulation of MAP kinase activity	biological process	1/2214	12/37303	0.52018	1
GO:0043687	post-translational protein modification	biological process	1/2214	12/37303	0.52018	1
GO:0045740	positive regulation of DNA replication	biological process	1/2214	12/37303	0.52018	1
GO:0055007	cardiac muscle cell differentiation	biological process	1/2214	12/37303	0.52018	1
GO:0070206	protein trimerization	biological process	1/2214	12/37303	0.52018	1
GO:0070483	detection of hypoxia	biological process	1/2214	12/37303	0.52018	1
GO:0070525	tRNA threonylcarbamoyladenosine metabolic process	biological process	1/2214	12/37303	0.52018	1
GO:0071108	protein K48-linked deubiquitination	biological process	1/2214	12/37303	0.52018	1
GO:0071786	endoplasmic reticulum tubular network organization	biological process	1/2214	12/37303	0.52018	1
GO:1901984	negative regulation of protein acetylation	biological process	1/2214	12/37303	0.52018	1
GO:2000757	negative regulation of peptidyl-lysine acetylation	biological process	1/2214	12/37303	0.52018	1
GO:0009969	xyloglucan biosynthetic process	biological process	2/2214	29/37303	0.52019	1
GO:0010380	regulation of chlorophyll biosynthetic process	biological process	2/2214	29/37303	0.52019	1
GO:1902347	response to strigolactone	biological process	2/2214	29/37303	0.52019	1
GO:0034220	ion transmembrane transport	biological process	37/2214	623/37303	0.52279	1
GO:0006855	drug transmembrane transport	biological process	10/2214	166/37303	0.52702	1
GO:0009860	pollen tube growth	biological process	10/2214	166/37303	0.52702	1
GO:0072359	circulatory system development	biological process	10/2214	166/37303	0.52702	1
GO:0018130	heterocycle biosynthetic process	biological process	384/2214	6484/37303	0.52862	1
GO:0001522	pseudouridine synthesis	biological process	5/2214	81/37303	0.52976	1
GO:0006206	pyrimidine nucleobase metabolic process	biological process	4/2214	64/37303	0.53135	1
GO:0042592	homeostatic process	biological process	78/2214	1320/37303	0.5335	1
GO:0009567	double fertilization forming a zygote and endosperm	biological process	2/2214	30/37303	0.53861	1
GO:0034035	purine ribonucleoside bisphosphate metabolic process	biological process	2/2214	30/37303	0.53861	1
GO:0046185	aldehyde catabolic process	biological process	2/2214	30/37303	0.53861	1
GO:0051181	cofactor transport	biological process	2/2214	30/37303	0.53861	1
GO:0055062	phosphate ion homeostasis	biological process	2/2214	30/37303	0.53861	1
GO:0072506	trivalent inorganic anion homeostasis	biological process	2/2214	30/37303	0.53861	1
GO:1902182	shoot apical meristem development	biological process	2/2214	30/37303	0.53861	1
GO:1902183	regulation of shoot apical meristem development	biological process	2/2214	30/37303	0.53861	1
GO:0010584	pollen exine formation	biological process	5/2214	82/37303	0.54079	1
GO:0031056	regulation of histone modification	biological process	4/2214	65/37303	0.54374	1
GO:0090066	regulation of anatomical structure size	biological process	16/2214	271/37303	0.54527	1
GO:0006002	fructose 6-phosphate metabolic process	biological process	3/2214	48/37303	0.54835	1
GO:0010020	chloroplast fission	biological process	3/2214	48/37303	0.54835	1
GO:0043572	plastid fission	biological process	3/2214	48/37303	0.54835	1
GO:0044843	cell cycle G1/S phase transition	biological process	3/2214	48/37303	0.54835	1
GO:0000917	division septum assembly	biological process	1/2214	13/37303	0.54867	1
GO:0003032	detection of oxygen	biological process	1/2214	13/37303	0.54867	1
GO:0005980	glycogen catabolic process	biological process	1/2214	13/37303	0.54867	1
GO:0007631	feeding behavior	biological process	1/2214	13/37303	0.54867	1
GO:0008535	respiratory chain complex IV assembly	biological process	1/2214	13/37303	0.54867	1
GO:0009202	deoxyribonucleoside triphosphate biosynthetic process	biological process	1/2214	13/37303	0.54867	1
GO:0010048	vernalization response	biological process	1/2214	13/37303	0.54867	1
GO:0015846	polyamine transport	biological process	1/2214	13/37303	0.54867	1
GO:0016123	xanthophyll biosynthetic process	biological process	1/2214	13/37303	0.54867	1
GO:0021953	central nervous system neuron differentiation	biological process	1/2214	13/37303	0.54867	1
GO:0035051	cardiocyte differentiation	biological process	1/2214	13/37303	0.54867	1
GO:0045038	protein import into chloroplast thylakoid membrane	biological process	1/2214	13/37303	0.54867	1
GO:0071323	cellular response to chitin	biological process	1/2214	13/37303	0.54867	1
GO:0090529	cell septum assembly	biological process	1/2214	13/37303	0.54867	1
GO:0043628	ncRNA 3'-end processing	biological process	5/2214	83/37303	0.5517	1
GO:0071446	cellular response to salicylic acid stimulus	biological process	5/2214	83/37303	0.5517	1
GO:1901362	organic cyclic compound biosynthetic process	biological process	411/2214	6958/37303	0.55324	1
GO:0045489	pectin biosynthetic process	biological process	7/2214	118/37303	0.55563	1
GO:0006047	UDP-N-acetylglucosamine metabolic process	biological process	2/2214	31/37303	0.55654	1
GO:0006805	xenobiotic metabolic process	biological process	2/2214	31/37303	0.55654	1
GO:0009231	riboflavin biosynthetic process	biological process	2/2214	31/37303	0.55654	1
GO:0009864	induced systemic resistance, jasmonic acid mediated signaling pathway	biological process	2/2214	31/37303	0.55654	1
GO:0045003	double-strand break repair via synthesis-dependent strand annealing	biological process	2/2214	31/37303	0.55654	1
GO:0072583	clathrin-dependent endocytosis	biological process	2/2214	31/37303	0.55654	1
GO:0006098	pentose-phosphate shunt	biological process	6/2214	101/37303	0.55856	1
GO:0006099	tricarboxylic acid cycle	biological process	9/2214	153/37303	0.55957	1
GO:0006323	DNA packaging	biological process	9/2214	153/37303	0.55957	1
GO:0048583	regulation of response to stimulus	biological process	81/2214	1381/37303	0.56143	1
GO:1901564	organonitrogen compound metabolic process	biological process	581/2214	9835/37303	0.56238	1
GO:0035303	regulation of dephosphorylation	biological process	3/2214	49/37303	0.5625	1
GO:0043631	RNA polyadenylation	biological process	3/2214	49/37303	0.5625	1
GO:1990748	cellular detoxification	biological process	3/2214	49/37303	0.5625	1
GO:0021700	developmental maturation	biological process	21/2214	360/37303	0.56464	1
GO:0006479	protein methylation	biological process	10/2214	171/37303	0.56526	1
GO:0008213	protein alkylation	biological process	10/2214	171/37303	0.56526	1
GO:0034440	lipid oxidation	biological process	9/2214	154/37303	0.56751	1
GO:0009718	anthocyanin-containing compound biosynthetic process	biological process	4/2214	67/37303	0.56799	1
GO:0044764	multi-organism cellular process	biological process	4/2214	67/37303	0.56799	1
GO:0006644	phospholipid metabolic process	biological process	31/2214	532/37303	0.56871	1
GO:0009812	flavonoid metabolic process	biological process	20/2214	344/37303	0.5707	1
GO:0045017	glycerolipid biosynthetic process	biological process	14/2214	241/37303	0.57195	1
GO:0006836	neurotransmitter transport	biological process	2/2214	32/37303	0.57397	1
GO:0030968	endoplasmic reticulum unfolded protein response	biological process	2/2214	32/37303	0.57397	1
GO:0033273	response to vitamin	biological process	2/2214	32/37303	0.57397	1
GO:0051341	regulation of oxidoreductase activity	biological process	2/2214	32/37303	0.57397	1
GO:0072347	response to anesthetic	biological process	2/2214	32/37303	0.57397	1
GO:2000031	regulation of salicylic acid mediated signaling pathway	biological process	2/2214	32/37303	0.57397	1
GO:0002230	positive regulation of defense response to virus by host	biological process	1/2214	14/37303	0.57546	1
GO:0006751	glutathione catabolic process	biological process	1/2214	14/37303	0.57546	1
GO:0007095	mitotic G2 DNA damage checkpoint	biological process	1/2214	14/37303	0.57546	1
GO:0009643	photosynthetic acclimation	biological process	1/2214	14/37303	0.57546	1
GO:0030178	negative regulation of Wnt signaling pathway	biological process	1/2214	14/37303	0.57546	1
GO:0032981	mitochondrial respiratory chain complex I assembly	biological process	1/2214	14/37303	0.57546	1
GO:0035725	sodium ion transmembrane transport	biological process	1/2214	14/37303	0.57546	1
GO:0048207	vesicle targeting, rough ER to cis-Golgi	biological process	1/2214	14/37303	0.57546	1
GO:0048208	COPII vesicle coating	biological process	1/2214	14/37303	0.57546	1
GO:0048260	positive regulation of receptor-mediated endocytosis	biological process	1/2214	14/37303	0.57546	1
GO:0050691	regulation of defense response to virus by host	biological process	1/2214	14/37303	0.57546	1
GO:0051445	regulation of meiotic cell cycle	biological process	1/2214	14/37303	0.57546	1
GO:0070536	protein K63-linked deubiquitination	biological process	1/2214	14/37303	0.57546	1
GO:0071277	cellular response to calcium ion	biological process	1/2214	14/37303	0.57546	1
GO:0090114	COPII-coated vesicle budding	biological process	1/2214	14/37303	0.57546	1
GO:0098792	xenophagy	biological process	1/2214	14/37303	0.57546	1
GO:1900992	(-)-secologanin metabolic process	biological process	1/2214	14/37303	0.57546	1
GO:1900994	(-)-secologanin biosynthetic process	biological process	1/2214	14/37303	0.57546	1
GO:1902969	mitotic DNA replication	biological process	1/2214	14/37303	0.57546	1
GO:2000767	positive regulation of cytoplasmic translation	biological process	1/2214	14/37303	0.57546	1
GO:0009944	polarity specification of adaxial/abaxial axis	biological process	3/2214	50/37303	0.57637	1
GO:0042451	purine nucleoside biosynthetic process	biological process	3/2214	50/37303	0.57637	1
GO:0046129	purine ribonucleoside biosynthetic process	biological process	3/2214	50/37303	0.57637	1
GO:0065001	specification of axis polarity	biological process	3/2214	50/37303	0.57637	1
GO:1901988	negative regulation of cell cycle phase transition	biological process	3/2214	50/37303	0.57637	1
GO:1901991	negative regulation of mitotic cell cycle phase transition	biological process	3/2214	50/37303	0.57637	1
GO:0051156	glucose 6-phosphate metabolic process	biological process	6/2214	103/37303	0.57795	1
GO:0035295	tube development	biological process	8/2214	138/37303	0.57858	1
GO:0006626	protein targeting to mitochondrion	biological process	4/2214	68/37303	0.57985	1
GO:0006101	citrate metabolic process	biological process	9/2214	156/37303	0.5832	1
GO:2000242	negative regulation of reproductive process	biological process	5/2214	86/37303	0.58364	1
GO:0030198	extracellular matrix organization	biological process	10/2214	174/37303	0.58757	1
GO:0009943	adaxial/abaxial axis specification	biological process	3/2214	51/37303	0.58996	1
GO:0009263	deoxyribonucleotide biosynthetic process	biological process	2/2214	33/37303	0.59089	1
GO:0046898	response to cycloheximide	biological process	2/2214	33/37303	0.59089	1
GO:1900426	positive regulation of defense response to bacterium	biological process	2/2214	33/37303	0.59089	1
GO:0072655	establishment of protein localization to mitochondrion	biological process	4/2214	69/37303	0.59151	1
GO:0010015	root morphogenesis	biological process	22/2214	383/37303	0.59416	1
GO:0006720	isoprenoid metabolic process	biological process	25/2214	436/37303	0.60005	1
GO:0000737	DNA catabolic process, endonucleolytic	biological process	1/2214	15/37303	0.60067	1
GO:0006000	fructose metabolic process	biological process	1/2214	15/37303	0.60067	1
GO:0006901	vesicle coating	biological process	1/2214	15/37303	0.60067	1
GO:0009405	pathogenesis	biological process	1/2214	15/37303	0.60067	1
GO:0010019	chloroplast-nucleus signaling pathway	biological process	1/2214	15/37303	0.60067	1
GO:0010098	suspensor development	biological process	1/2214	15/37303	0.60067	1
GO:0031057	negative regulation of histone modification	biological process	1/2214	15/37303	0.60067	1
GO:0046471	phosphatidylglycerol metabolic process	biological process	1/2214	15/37303	0.60067	1
GO:0046838	phosphorylated carbohydrate dephosphorylation	biological process	1/2214	15/37303	0.60067	1
GO:0050891	multicellular organismal water homeostasis	biological process	1/2214	15/37303	0.60067	1
GO:0071158	positive regulation of cell cycle arrest	biological process	1/2214	15/37303	0.60067	1
GO:0072334	UDP-galactose transmembrane transport	biological process	1/2214	15/37303	0.60067	1
GO:0097428	protein maturation by iron-sulfur cluster transfer	biological process	1/2214	15/37303	0.60067	1
GO:0098739	import across plasma membrane	biological process	1/2214	15/37303	0.60067	1
GO:1901334	lactone metabolic process	biological process	1/2214	15/37303	0.60067	1
GO:1901336	lactone biosynthetic process	biological process	1/2214	15/37303	0.60067	1
GO:1901600	strigolactone metabolic process	biological process	1/2214	15/37303	0.60067	1
GO:1901601	strigolactone biosynthetic process	biological process	1/2214	15/37303	0.60067	1
GO:1904589	regulation of protein import	biological process	1/2214	15/37303	0.60067	1
GO:0097305	response to alcohol	biological process	59/2214	1020/37303	0.60124	1
GO:0019674	NAD metabolic process	biological process	4/2214	70/37303	0.60298	1
GO:0032543	mitochondrial translation	biological process	4/2214	70/37303	0.60298	1
GO:0048571	long-day photoperiodism	biological process	4/2214	70/37303	0.60298	1
GO:0000478	endonucleolytic cleavage involved in rRNA processing	biological process	3/2214	52/37303	0.60326	1
GO:0042335	cuticle development	biological process	3/2214	52/37303	0.60326	1
GO:0002213	defense response to insect	biological process	2/2214	34/37303	0.60731	1
GO:0006771	riboflavin metabolic process	biological process	2/2214	34/37303	0.60731	1
GO:0016137	glycoside metabolic process	biological process	2/2214	34/37303	0.60731	1
GO:0042727	flavin-containing compound biosynthetic process	biological process	2/2214	34/37303	0.60731	1
GO:0006812	cation transport	biological process	45/2214	782/37303	0.60747	1
GO:0006955	immune response	biological process	49/2214	852/37303	0.61196	1
GO:0010501	RNA secondary structure unwinding	biological process	9/2214	160/37303	0.61378	1
GO:0030641	regulation of cellular pH	biological process	4/2214	71/37303	0.61426	1
GO:0051453	regulation of intracellular pH	biological process	4/2214	71/37303	0.61426	1
GO:0001510	RNA methylation	biological process	6/2214	107/37303	0.6154	1
GO:0032259	methylation	biological process	30/2214	526/37303	0.61613	1
GO:0009631	cold acclimation	biological process	3/2214	53/37303	0.61628	1
GO:0016073	snRNA metabolic process	biological process	3/2214	53/37303	0.61628	1
GO:0030488	tRNA methylation	biological process	3/2214	53/37303	0.61628	1
GO:0016571	histone methylation	biological process	7/2214	125/37303	0.61706	1
GO:0051093	negative regulation of developmental process	biological process	15/2214	266/37303	0.61832	1
GO:0015711	organic anion transport	biological process	20/2214	354/37303	0.62251	1
[truncated: 2,612 more rows]

## Sheet: DEGs KEGG  enrichment
id	Description	Significant	Annotated	Pvalue	Qvalue
ko00196	Photosynthesis - antenna proteins	11/409	25/5487	5.92363e-07	8.72957e-05
ko00910	Nitrogen metabolism	14/409	43/5487	1.38392e-06	0.000101973
ko00860	Porphyrin and chlorophyll metabolism	18/409	77/5487	9.33362e-06	0.000458494
ko00561	Glycerolipid metabolism	16/409	89/5487	0.000754132	0.0277838
ko00062	Fatty acid elongation	9/409	37/5487	0.00123378	0.0363641
ko00730	Thiamine metabolism	6/409	21/5487	0.00342003	0.0840007
ko00500	Starch and sucrose metabolism	23/409	174/5487	0.00473345	0.0996517
ko00564	Glycerophospholipid metabolism	16/409	114/5487	0.00986677	0.181756
ko00591	Linoleic acid metabolism	4/409	13/5487	0.0126583	0.207271
ko00330	Arginine and proline metabolism	10/409	65/5487	0.0209329	0.276337
ko00630	Glyoxylate and dicarboxylate metabolism	14/409	104/5487	0.0213799	0.276337
ko04141	Protein processing in endoplasmic reticulum	25/409	221/5487	0.0225017	0.276337
ko00906	Carotenoid biosynthesis	8/409	49/5487	0.0268538	0.29897
ko00520	Amino sugar and nucleotide sugar metabolism	17/409	139/5487	0.0284022	0.29897
ko04146	Peroxisome	13/409	101/5487	0.0360175	0.353856
ko00710	Carbon fixation in photosynthetic organisms	11/409	83/5487	0.0428088	0.374926
ko00140	Steroid hormone biosynthesis	3/409	11/5487	0.0432504	0.374926
ko00073	Cutin, suberine and wax biosynthesis	4/409	19/5487	0.0481674	0.389595
ko00040	Pentose and glucuronate interconversions	9/409	65/5487	0.0502299	0.389595
ko00592	alpha-Linolenic acid metabolism	8/409	56/5487	0.0539286	0.397369
ko00195	Photosynthesis	10/409	78/5487	0.0626835	0.439884
ko00100	Steroid biosynthesis	6/409	39/5487	0.0664499	0.445119
ko01200	Carbon metabolism	31/409	322/5487	0.0811325	0.494698
ko04016	MAPK signaling pathway - plant	10/409	82/5487	0.0821619	0.494698
ko04010	MAPK signaling pathway	5/409	32/5487	0.0855533	0.494698
ko00250	Alanine, aspartate and glutamate metabolism	8/409	62/5487	0.0875928	0.494698
ko00903	Limonene and pinene degradation	2/409	7/5487	0.0906358	0.494698
ko00670	One carbon pool by folate	5/409	34/5487	0.104923	0.538044
ko00980	Metabolism of xenobiotics by cytochrome P450	5/409	36/5487	0.126254	0.538044
ko00982	Drug metabolism - cytochrome P450	5/409	36/5487	0.126254	0.538044
ko04075	Plant hormone signal transduction	19/409	193/5487	0.127236	0.538044
ko01040	Biosynthesis of unsaturated fatty acids	6/409	47/5487	0.134101	0.538044
ko00565	Ether lipid metabolism	4/409	27/5487	0.137506	0.538044
ko00905	Brassinosteroid biosynthesis	2/409	9/5487	0.140908	0.538044
ko00361	Chlorocyclohexane and chlorobenzene degradation	1/409	2/5487	0.143536	0.538044
ko00364	Fluorobenzoate degradation	1/409	2/5487	0.143536	0.538044
ko00623	Toluene degradation	1/409	2/5487	0.143536	0.538044
ko00943	Isoflavonoid biosynthesis	1/409	2/5487	0.143536	0.538044
ko00071	Fatty acid degradation	6/409	48/5487	0.14426	0.538044
ko04540	Gap junction	3/409	18/5487	0.146041	0.538044
ko01212	Fatty acid metabolism	9/409	83/5487	0.163209	0.586631
ko00061	Fatty acid biosynthesis	5/409	41/5487	0.187125	0.630578
ko04024	cAMP signaling pathway	5/409	41/5487	0.187125	0.630578
ko00220	Arginine biosynthesis	5/409	42/5487	0.200406	0.630578
ko00410	beta-Alanine metabolism	5/409	42/5487	0.200406	0.630578
ko00720	Carbon fixation pathways in prokaryotes	5/409	42/5487	0.200406	0.630578
ko02010	ABC transporters	3/409	21/5487	0.202909	0.630578
ko00281	Geraniol degradation	1/409	3/5487	0.2074	0.630578
ko00940	Phenylpropanoid biosynthesis	10/409	100/5487	0.209667	0.630578
ko00430	Taurine and hypotaurine metabolism	2/409	12/5487	0.223693	0.659306
ko00780	Biotin metabolism	3/409	23/5487	0.24324	0.702861
ko00625	Chloroalkane and chloroalkene degradation	2/409	13/5487	0.252157	0.714101
ko00380	Tryptophan metabolism	4/409	35/5487	0.262109	0.714101
ko00944	Flavone and flavonol biosynthesis	1/409	4/5487	0.266513	0.714101
ko01051	Biosynthesis of ansamycins	1/409	4/5487	0.266513	0.714101
ko04015	Rap1 signaling pathway	2/409	14/5487	0.280701	0.725728
ko04370	VEGF signaling pathway	2/409	14/5487	0.280701	0.725728
ko00230	Purine metabolism	18/409	209/5487	0.294064	0.727606
ko03008	Ribosome biogenesis in eukaryotes	12/409	134/5487	0.295716	0.727606
ko00450	Selenocompound metabolism	4/409	37/5487	0.29624	0.727606
ko00053	Ascorbate and aldarate metabolism	5/409	50/5487	0.315486	0.749468
ko02024	Quorum sensing	5/409	50/5487	0.315486	0.749468
ko00650	Butanoate metabolism	3/409	27/5487	0.326684	0.749468
ko04210	Apoptosis	3/409	27/5487	0.326684	0.749468
ko04068	FoxO signaling pathway	5/409	51/5487	0.330569	0.749468
ko00480	Glutathione metabolism	7/409	77/5487	0.349824	0.781106
ko00620	Pyruvate metabolism	9/409	103/5487	0.360165	0.791527
ko00830	Retinol metabolism	2/409	17/5487	0.365233	0.791527
ko00270	Cysteine and methionine metabolism	9/409	104/5487	0.371016	0.792406
ko04014	Ras signaling pathway	3/409	30/5487	0.389468	0.812246
ko00360	Phenylalanine metabolism	5/409	55/5487	0.391329	0.812246
ko04011	MAPK signaling pathway - yeast	3/409	31/5487	0.41012	0.824249
ko01210	2-Oxocarboxylic acid metabolism	6/409	69/5487	0.41014	0.824249
ko00232	Caffeine metabolism	1/409	7/5487	0.41874	0.824249
ko00950	Isoquinoline alkaloid biosynthesis	2/409	19/5487	0.419484	0.824249
ko04071	Sphingolipid signaling pathway	4/409	45/5487	0.43486	0.843219
ko00590	Arachidonic acid metabolism	2/409	20/5487	0.445718	0.853048
ko04139	Regulation of mitophagy - yeast	3/409	34/5487	0.470604	0.889131
ko00072	Synthesis and degradation of ketone bodies	1/409	9/5487	0.502275	0.932709
ko00600	Sphingolipid metabolism	3/409	36/5487	0.509338	0.932709
ko00030	Pentose phosphate pathway	6/409	78/5487	0.530156	0.932709
ko04340	Hedgehog signaling pathway	2/409	24/5487	0.543501	0.932709
ko00340	Histidine metabolism	2/409	25/5487	0.566005	0.932709
ko00511	Other glycan degradation	2/409	25/5487	0.566005	0.932709
ko00960	Tropane, piperidine and pyridine alkaloid biosynthesis	2/409	25/5487	0.566005	0.932709
ko04214	Apoptosis - fly	2/409	25/5487	0.566005	0.932709
ko00540	Lipopolysaccharide biosynthesis	1/409	11/5487	0.573829	0.932709
ko00909	Sesquiterpenoid and triterpenoid biosynthesis	1/409	11/5487	0.573829	0.932709
ko00900	Terpenoid backbone biosynthesis	5/409	68/5487	0.579785	0.932709
ko04151	PI3K-Akt signaling pathway	5/409	69/5487	0.593039	0.932709
ko00130	Ubiquinone and other terpenoid-quinone biosynthesis	4/409	55/5487	0.594917	0.932709
ko03020	RNA polymerase	4/409	55/5487	0.594917	0.932709
ko00740	Riboflavin metabolism	1/409	12/5487	0.605659	0.932709
ko00052	Galactose metabolism	4/409	57/5487	0.623582	0.932709
ko00051	Fructose and mannose metabolism	5/409	72/5487	0.63137	0.932709
ko01230	Biosynthesis of amino acids	20/409	283/5487	0.634788	0.932709
ko03070	Bacterial secretion system	1/409	13/5487	0.635118	0.932709
ko00760	Nicotinate and nicotinamide metabolism	2/409	29/5487	0.647909	0.932709
ko00261	Monobactam biosynthesis	1/409	14/5487	0.662381	0.932709
ko00904	Diterpenoid biosynthesis	1/409	14/5487	0.662381	0.932709
ko04072	Phospholipase D signaling pathway	2/409	30/5487	0.666369	0.932709
ko00350	Tyrosine metabolism	3/409	46/5487	0.677456	0.932709
ko04013	MAPK signaling pathway - fly	3/409	46/5487	0.677456	0.932709
ko04142	Lysosome	5/409	76/5487	0.678926	0.932709
ko04145	Phagosome	5/409	76/5487	0.678926	0.932709
ko00521	Streptomycin biosynthesis	1/409	15/5487	0.687611	0.932709
ko04064	NF-kappa B signaling pathway	2/409	32/5487	0.700941	0.932709
ko04341	Hedgehog signaling pathway - Fly	2/409	32/5487	0.700941	0.932709
ko04310	Wnt signaling pathway	4/409	63/5487	0.701562	0.932709
ko03040	Spliceosome	14/409	209/5487	0.703082	0.932709
ko00908	Zeatin biosynthesis	1/409	16/5487	0.71096	0.932709
ko04520	Adherens junction	1/409	16/5487	0.71096	0.932709
ko04810	Regulation of actin cytoskeleton	3/409	50/5487	0.731545	0.932709
ko00531	Glycosaminoglycan degradation	1/409	18/5487	0.752565	0.932709
ko04510	Focal adhesion	1/409	18/5487	0.752565	0.932709
ko04070	Phosphatidylinositol signaling system	3/409	52/5487	0.755793	0.932709
ko00310	Lysine degradation	2/409	36/5487	0.761166	0.932709
ko04020	Calcium signaling pathway	2/409	37/5487	0.774482	0.932709
ko00010	Glycolysis / Gluconeogenesis	8/409	135/5487	0.799165	0.932709
ko00945	Stilbenoid, diarylheptanoid and gingerol biosynthesis	1/409	21/5487	0.804039	0.932709
ko00400	Phenylalanine, tyrosine and tryptophan biosynthesis	3/409	58/5487	0.818068	0.932709
ko00280	Valine, leucine and isoleucine degradation	3/409	61/5487	0.843803	0.932709
ko03430	Mismatch repair	3/409	62/5487	0.851653	0.932709
ko02020	Two-component system	1/409	25/5487	0.856443	0.932709
ko03440	Homologous recombination	3/409	63/5487	0.859157	0.932709
ko00920	Sulfur metabolism	2/409	45/5487	0.859467	0.932709
ko04022	cGMP - PKG signaling pathway	2/409	46/5487	0.867741	0.932709
ko00790	Folate biosynthesis	1/409	28/5487	0.886342	0.932709
ko04115	p53 signaling pathway	1/409	29/5487	0.894858	0.932709
ko00260	Glycine, serine and threonine metabolism	4/409	90/5487	0.912112	0.932709
ko04152	AMPK signaling pathway	3/409	72/5487	0.912993	0.932709
ko03410	Base excision repair	2/409	54/5487	0.919436	0.932709
ko04140	Regulation of autophagy	1/409	35/5487	0.934126	0.932709
ko03030	DNA replication	3/409	78/5487	0.937697	0.932709
ko00941	Flavonoid biosynthesis	1/409	36/5487	0.939068	0.932709
ko04114	Oocyte meiosis	3/409	81/5487	0.947458	0.932709
ko00240	Pyrimidine metabolism	7/409	161/5487	0.961945	0.932709
ko00460	Cyanoamino acid metabolism	1/409	43/5487	0.964715	0.932709
ko03015	mRNA surveillance pathway	4/409	108/5487	0.965484	0.932709
ko03420	Nucleotide excision repair	3/409	89/5487	0.966976	0.932709
ko04066	HIF-1 signaling pathway	1/409	45/5487	0.969818	0.932709
ko00020	Citrate cycle (TCA cycle)	2/409	71/5487	0.973219	0.932709
ko00680	Methane metabolism	2/409	76/5487	0.980815	0.932709
ko00513	Various types of N-glycan biosynthesis	1/409	53/5487	0.983852	0.932709
ko03018	RNA degradation	4/409	123/5487	0.984977	0.932709
ko04113	Meiosis - yeast	2/409	82/5487	0.987204	0.932709
ko00562	Inositol phosphate metabolism	1/409	58/5487	0.989082	0.932709
ko00970	Aminoacyl-tRNA biosynthesis	2/409	86/5487	0.990256	0.932709
ko03060	Protein export	1/409	60/5487	0.990665	0.932709
ko00510	N-Glycan biosynthesis	1/409	64/5487	0.993178	0.932709
ko04120	Ubiquitin mediated proteolysis	3/409	117/5487	0.994071	0.932709
ko03460	Fanconi anemia pathway	1/409	68/5487	0.995015	0.932709
ko04111	Cell cycle - yeast	2/409	111/5487	0.998293	0.932709
ko03013	RNA transport	5/409	208/5487	0.999655	0.932709
ko04144	Endocytosis	3/409	165/5487	0.999752	0.932709
ko00190	Oxidative phosphorylation	3/409	176/5487	0.999883	0.932709
ko04110	Cell cycle	1/409	123/5487	0.999935	0.932709
ko03010	Ribosome	13/409	460/5487	0.999997	0.932709
