# Supplementary material for: Integrated analysis of transcriptome and miRNAome reveals the heat stress response of Pinellia ternata seedlings
Source: BMC Genomics. 2024 Apr 23;25:398. doi: 10.1186/s12864-024-10318-x (PMC11040748; doi:10.1186/s12864-024-10318-x)
Supplement: Supplementary file 5 — Supplementary Material 5 [file 12864_2024_10318_MOESM5_ESM.xlsx]

## Sheet: cleandata_summary
Table S5. Quality evaluation of sample sequencing output data for small RNA libraries.
sample	reads_count	uniq_reads_count	bases_count	average_length	Q10	Q20	Q30	GC_percentage
C1	16616361	9303290	382844840	23.04	1	0.9827	0.9709	0.4716
C2	31086286	19842092	720570613	23.18	1	0.9825	0.9704	0.4509
C3	16562649	7231538	389735056	23.53	1	0.9822	0.9703	0.4776
G1	15780345	7123922	372250411	23.59	1	0.9822	0.9705	0.5078
G2	15007467	6439816	364673167	24.3	1	0.9824	0.9705	0.5148
G3	18523175	12256784	427468474	23.08	1	0.982	0.9696	0.5001
