# Supplementary material for: Integrated analysis of transcriptome and miRNAome reveals the heat stress response of Pinellia ternata seedlings
Source: BMC Genomics. 2024 Apr 23;25:398. doi: 10.1186/s12864-024-10318-x (PMC11040748; doi:10.1186/s12864-024-10318-x)
Supplement: Supplementary file 6 — Supplementary Material 6 [file 12864_2024_10318_MOESM6_ESM.xlsx]

## Sheet: known_miRNA_infor
Table S6. Known miRNAs identified via miRNA sequencing.
mature_miRNA	total_reads	mature_miRNA_AC	mature_miRNA_sequence	mature_miRNA_length	precursor_miRNA	precursor_AC	family_ID	family_AC	organism_code	organism_name
aau-miR168	137061	MIMAT0022678	AUUCAGUUGAUGCAAGGCGGGAUC	24	aau-MIR168	MI0018985	MIR168	MIPF0000081	aau	Acacia auriculiformis
ahy-miR156b-3p	22	MIMAT0016319	GCUCUCUAAGCUUCUGUCAUC	21	ahy-MIR156b	MI0015333	MIR156	MIPF0000008	ahy	Arachis hypogaea
ahy-miR3514-3p	93	MIMAT0016340	UCACCGUUAAUACAGAAUCCUU	22	ahy-MIR3514	MI0015347	NA	NA	ahy	Arachis hypogaea
ahy-miR3514-5p	2	MIMAT0016339	AGGAUUCUGUAUUAACGGUGGA	22	ahy-MIR3514	MI0015347	NA	NA	ahy	Arachis hypogaea
ahy-miR3515	134	MIMAT0016341	AAUGUAGAAAAUGAACGGUAU	21	ahy-MIR3515	MI0015348	NA	NA	ahy	Arachis hypogaea
aly-miR156b-3p	95	MIMAT0017400	GCUCACCUCUCUUUCUGUCAGU	22	aly-MIR156b	MI0014503	MIR156	MIPF0000008	aly	Arabidopsis lyrata
aly-miR156d-3p	93	MIMAT0017404	GCUCACUCUCUUUCUGUCAUA	21	aly-MIR156d	MI0014505	MIR156	MIPF0000008	aly	Arabidopsis lyrata
aly-miR156e-3p	73	MIMAT0017406	GCUUACUCUCUCUCUGUCACC	21	aly-MIR156e	MI0014506	MIR156	MIPF0000008	aly	Arabidopsis lyrata
aly-miR156f-3p	38	MIMAT0017408	GCUCACUCUCUAUCUGUCACC	21	aly-MIR156f	MI0014507	MIR156	MIPF0000008	aly	Arabidopsis lyrata
aly-miR156g-3p	56	MIMAT0017410	GCUUACUCUCUUCUUGUCUCC	21	aly-MIR156g	MI0014508	MIR156	MIPF0000008	aly	Arabidopsis lyrata
aly-miR156h-3p	62	MIMAT0017412	GCUCUCUUUCCUUCUGCCACC	21	aly-MIR156h	MI0014509	MIR156	MIPF0000008	aly	Arabidopsis lyrata
aly-miR157b-3p	17	MIMAT0017416	GCUCUCUAAGCUUCUGUCAUCA	22	aly-MIR157b	MI0014511	MIR156	MIPF0000008	aly	Arabidopsis lyrata
aly-miR157d-3p	1	MIMAT0017420	GCUCUCUAUGCUUCUGUCAUC	21	aly-MIR157d	MI0014513	MIR156	MIPF0000008	aly	Arabidopsis lyrata
aly-miR158b-5p	60	MIMAT0017675	UUUGUCUACAAUUUUGGAAA	20	aly-MIR158b	MI0014639	MIR158	MIPF0000294	aly	Arabidopsis lyrata
aly-miR159a-5p	39	MIMAT0017423	GAGCUCCUUGAAGUUCAAACG	21	aly-MIR159a	MI0014515	MIR159	MIPF0000010	aly	Arabidopsis lyrata
aly-miR160c-3p	299	MIMAT0017440	GCGUACAAGGAGCCAAGCAUG	21	aly-MIR160c	MI0014523	MIR160	MIPF0000032	aly	Arabidopsis lyrata
aly-miR163-3p.1	238	MIMAT0017680	UGAAGAGGACUUGGAACUCGAUC	23	aly-MIR163	MI0014640	MIR163	MIPF0001116	aly	Arabidopsis lyrata
aly-miR163-5p.1	165	MIMAT0017677	CGAGUUCCAGCCUCCUCAGA	20	aly-MIR163	MI0014640	MIR163	MIPF0001116	aly	Arabidopsis lyrata
aly-miR164a-3p	10	MIMAT0017450	CACGUACUCCCCUUCUCCAAC	21	aly-MIR164a	MI0014527	MIR164	MIPF0000045	aly	Arabidopsis lyrata
aly-miR164c-3p	3340	MIMAT0017454	CACGUGUUCUACUCCUCCAAC	21	aly-MIR164c	MI0014529	MIR164	MIPF0000045	aly	Arabidopsis lyrata
aly-miR165a-3p	1319	MIMAT0017456	UCGGACCAGGCUUCAUCCCC	20	aly-MIR165a	MI0014530	MIR166	MIPF0000004	aly	Arabidopsis lyrata
aly-miR165a-5p	260	MIMAT0017455	GAAUGUUGUCUGGAUCGAGG	20	aly-MIR165a	MI0014530	MIR166	MIPF0000004	aly	Arabidopsis lyrata
aly-miR165b-5p	49	MIMAT0017457	GAAUGUUGUUUGGAUCGAGG	20	aly-MIR165b	MI0014531	MIR166	MIPF0000004	aly	Arabidopsis lyrata
aly-miR166f-5p	11	MIMAT0017469	UGAAUGAUGCCUGGCUCGAGA	21	aly-MIR166f	MI0014537	MIR166	MIPF0000004	aly	Arabidopsis lyrata
aly-miR166g-5p	184	MIMAT0017471	GGAAUGUUGUUUGGCUCGAGG	21	aly-MIR166g	MI0014538	MIR166	MIPF0000004	aly	Arabidopsis lyrata
aly-miR167b-3p	854	MIMAT0017476	GGUCAUGCUCUGACAGCCUCACU	23	aly-MIR167b	MI0014540	MIR167_1	MIPF0000023	aly	Arabidopsis lyrata
aly-miR167d-3p	200	MIMAT0017480	AGGUCAUCCUGCAGCUUCAGU	21	aly-MIR167d	MI0014542	MIR167_1	MIPF0000023	aly	Arabidopsis lyrata
aly-miR169c-3p	74	MIMAT0017490	GGCAAGUCAUCUCUGGCUAUG	21	aly-MIR169c	MI0014547	MIR169_2	MIPF0000037	aly	Arabidopsis lyrata
aly-miR169d-3p	77	MIMAT0017492	GCAAGUUGACCUUGGCUCUGU	21	aly-MIR169d	MI0014548	MIR169_2	MIPF0000037	aly	Arabidopsis lyrata
aly-miR169n-5p	360	MIMAT0017511	UAGCCAAAGAUGACUUGCCUG	21	aly-MIR169n	MI0014558	MIR169_1	MIPF0000012	aly	Arabidopsis lyrata
aly-miR172b-5p	62	MIMAT0017523	GCAGCACCAUCAAGAUUCACA	21	aly-MIR172b	MI0014564	MIR172	MIPF0000035	aly	Arabidopsis lyrata
aly-miR319a-5p	57	MIMAT0017429	AGAGCUUCCUUGAGUCCAUUC	21	aly-MIR319a	MI0014518	MIR159	MIPF0000010	aly	Arabidopsis lyrata
aly-miR3434-3p	67	MIMAT0017698	UCAAAAUCAGAGAAUCAACCA	21	aly-MIR3434	MI0014649	MIR3434	MIPF0001174	aly	Arabidopsis lyrata
aly-miR3434-5p	227	MIMAT0017697	GCUGAUUCUCUGAUUUUGAAC	21	aly-MIR3434	MI0014649	MIR3434	MIPF0001174	aly	Arabidopsis lyrata
aly-miR3435-5p	91	MIMAT0017701	UGGCAUAAUUCUGUCAAUUCC	21	aly-MIR3435	MI0014651	NA	NA	aly	Arabidopsis lyrata
aly-miR3441-5p.2	67	MIMAT0017713	CGAAGAAAAUGAAGUCGUUUU	21	aly-MIR3441	MI0014657	NA	NA	aly	Arabidopsis lyrata
aly-miR3444a-3p	63	MIMAT0017722	AAUCUCAUCAAUCUCCCAAUA	21	aly-MIR3444a	MI0014660	MIR3444	MIPF0001177	aly	Arabidopsis lyrata
aly-miR3445-3p.2	133	MIMAT0017726	CUUGAUAGUGAGAAAGACCCA	21	aly-MIR3445	MI0014661	NA	NA	aly	Arabidopsis lyrata
aly-miR3445-5p.1	71	MIMAT0017724	CGAACCAUCACCUUCCAAACC	21	aly-MIR3445	MI0014661	NA	NA	aly	Arabidopsis lyrata
aly-miR3447-3p	167	MIMAT0017730	UUUGAGUGUGUUUGUUAUGAA	21	aly-MIR3447	MI0014663	NA	NA	aly	Arabidopsis lyrata
aly-miR390b-3p	43	MIMAT0017536	CGCUAUCCAUCCUGAGUUCCA	21	aly-MIR390b	MI0014570	MIR390	MIPF0000101	aly	Arabidopsis lyrata
aly-miR394b-3p	43	MIMAT0017546	AGGUGGACAUAUUGCCAACA	20	aly-MIR394b	MI0014575	MIR394	MIPF0000100	aly	Arabidopsis lyrata
aly-miR395c-3p	4	MIMAT0017550	CUGAAGUGUUUGGGGGGACUU	21	aly-MIR395c	MI0014577	MIR395	MIPF0000016	aly	Arabidopsis lyrata
aly-miR397b-3p	517	MIMAT0017564	UCAGCGUUGCAUUCAAUUAUG	21	aly-MIR397b	MI0014584	MIR397	MIPF0000120	aly	Arabidopsis lyrata
aly-miR398c-3p	10	MIMAT0017570	UGUGUUAACUCAGGUCACCCCUG	23	aly-MIR398c	MI0014587	MIR398	MIPF0000107	aly	Arabidopsis lyrata
aly-miR399g-5p	86	MIMAT0017669	GGGCAAAUACUCCAUUGGCAGA	22	aly-MIR399g	MI0014636	MIR399	MIPF0000015	aly	Arabidopsis lyrata
aly-miR4233	254	MIMAT0017922	CACAUCAUCAACAUCAACUCC	21	aly-MIR4233	MI0015795	NA	NA	aly	Arabidopsis lyrata
aly-miR4234	207	MIMAT0017923	CAACUUAAAAUCAGUUGGCAAU	22	aly-MIR4234	MI0015796	NA	NA	aly	Arabidopsis lyrata
aly-miR4236	133	MIMAT0017925	CAUUAAUUUGUUCCCCUCCUA	21	aly-MIR4236	MI0015798	NA	NA	aly	Arabidopsis lyrata
aly-miR4240	78	MIMAT0017929	AUGGCUAGAGUGACUAGACCCG	22	aly-MIR4240	MI0015802	MIR4240	MIPF0001198	aly	Arabidopsis lyrata
aly-miR4242	50	MIMAT0017931	AAAGUUAACUAUGGCAUUCCC	21	aly-MIR4242	MI0015804	NA	NA	aly	Arabidopsis lyrata
aly-miR4248a	63	MIMAT0017937	ACAUUUUAUUUUUGGCAAUCA	21	aly-MIR4248a	MI0015810	MIR4208	MIPF0001108	aly	Arabidopsis lyrata
aly-miR4250	1747	MIMAT0017941	UCCAAAGGCACAAGAACAUCA	21	aly-MIR4250	MI0015814	NA	NA	aly	Arabidopsis lyrata
aly-miR773b-3p	91	MIMAT0017684	AAUUGUUCAUUCAAGGAUAUU	21	aly-MIR773b	MI0014642	MIR773	MIPF0001106	aly	Arabidopsis lyrata
aly-miR774b-5p	2271	MIMAT0017699	UGAGAUGAAGAUUUGGAUGAC	21	aly-MIR774b	MI0014650	MIR774	MIPF0001101	aly	Arabidopsis lyrata
aly-miR781-3p	51	MIMAT0017598	AGUAUCCAGAAAACUCUAAUU	21	aly-MIR781	MI0014600	MIR781	MIPF0001137	aly	Arabidopsis lyrata
aly-miR827-3p	2096	MIMAT0017608	UUAGAUGACCAUCAACAAACG	21	aly-MIR827	MI0014605	MIR827_3	MIPF0001113	aly	Arabidopsis lyrata
aly-miR827-5p	153	MIMAT0017607	UUUGUUGAUUGACAUCUAUAC	21	aly-MIR827	MI0014605	MIR827_3	MIPF0001113	aly	Arabidopsis lyrata
aly-miR829-3p	275	MIMAT0017612	CAAAUCAAAUCUUCAAGGUAC	21	aly-MIR829	MI0014607	MIR829	MIPF0001142	aly	Arabidopsis lyrata
aly-miR829-5p	236	MIMAT0017611	ACUUUGAAUCUUUGAUUUGAA	21	aly-MIR829	MI0014607	MIR829	MIPF0001142	aly	Arabidopsis lyrata
aly-miR831-5p	114	MIMAT0017613	AGAAGAGGUACAAGGAGAUGAGA	23	aly-MIR831	MI0014608	MIR831	MIPF0001132	aly	Arabidopsis lyrata
aly-miR837-5p	112	MIMAT0017687	CAUUGUUUCUUGUUUUUUUCA	21	aly-MIR837	MI0014644	MIR837	MIPF0001155	aly	Arabidopsis lyrata
aly-miR838-3p	229	MIMAT0017622	UUUUCUUCUUCUUCUUGCACA	21	aly-MIR838	MI0014612	MIR838	MIPF0001184	aly	Arabidopsis lyrata
aly-miR838-5p	152	MIMAT0017621	UGCAAGAAUGAGAAGCAAAGC	21	aly-MIR838	MI0014612	MIR838	MIPF0001184	aly	Arabidopsis lyrata
aly-miR842-5p	153	MIMAT0017627	AUGAUGGAUCCGACCAUGAUG	21	aly-MIR842	MI0014615	MIR842	MIPF0001158	aly	Arabidopsis lyrata
aly-miR845a-3p	884	MIMAT0017632	CGGCUCUGAUACCAGUUGAUG	21	aly-MIR845a	MI0014617	MIR845_1	MIPF0000369	aly	Arabidopsis lyrata
aly-miR845b-3p	381	MIMAT0017634	UCGCUCUGAUACCAAAUGAUG	21	aly-MIR845b	MI0014618	MIR845_1	MIPF0000369	aly	Arabidopsis lyrata
aly-miR845b-5p	825	MIMAT0017633	UCAAUUGGUAUCAGAGCAACG	21	aly-MIR845b	MI0014618	MIR845_1	MIPF0000369	aly	Arabidopsis lyrata
aly-miR847-3p	112	MIMAT0017638	UCACUCCUCUUCUUCAUGAUG	21	aly-MIR847	MI0014620	MIR847	MIPF0001171	aly	Arabidopsis lyrata
aly-miR847-5p	185	MIMAT0017637	UCUUGAUGAAGAGGAAUGGAA	21	aly-MIR847	MI0014620	MIR847	MIPF0001171	aly	Arabidopsis lyrata
aly-miR859-3p	60	MIMAT0017648	UGAUUUUACAAUAGAUAGAUA	21	aly-MIR859	MI0014625	MIR859	MIPF0001191	aly	Arabidopsis lyrata
aly-miR868-3p	105	MIMAT0017656	CUUCUUAAGUGCUGAUAAUGU	21	aly-MIR868	MI0014629	MIR868	MIPF0001173	aly	Arabidopsis lyrata
ama-miR156	20025	MIMAT0031153	CUGACAGAAGAGAGUGAGCAC	21	ama-MIR156	MI0025286	MIR156	MIPF0000008	ama	Avicennia marina
ama-miR396-3p	2130	MIMAT0031155	AAGCUCAAGAAAGCUGUGGGA	21	ama-MIR396	MI0025287	MIR396	MIPF0000047	ama	Avicennia marina
aqc-miR159	1337	MIMAT0012552	UUUGGACUGAAGGGAGCUCUA	21	aqc-MIR159	MI0012070	MIR159	MIPF0000010	aqc	Aquilegia caerulea
aqc-miR167	417	MIMAT0012560	UCAAGCUGCCAGCAUGAUCUA	21	aqc-MIR167	MI0012078	MIR167_1	MIPF0000023	aqc	Aquilegia caerulea
aqc-miR168	6	MIMAT0012561	UGGCUUAGUGCAGCUCGGGGA	21	aqc-MIR168	MI0012079	NA	NA	aqc	Aquilegia caerulea
aqc-miR171e	355	MIMAT0012570	UGAAUGAACCGAGCCAACAUC	21	aqc-MIR171e	MI0012088	MIR171_1	MIPF0000030	aqc	Aquilegia caerulea
aqc-miR171f	80	MIMAT0012565	UAAUUGAGCCGUGCCAAUAUC	21	aqc-MIR171f	MI0012083	MIR171_1	MIPF0000030	aqc	Aquilegia caerulea
aqc-miR477e	8	MIMAT0012584	CUCUCCCUCAAGGGCUUCUA	20	aqc-MIR477e	MI0012102	MIR477	MIPF0000216	aqc	Aquilegia caerulea
aqc-miR529	56	MIMAT0012592	AGAAGAGAGAGAGCACAACCC	21	aqc-MIR529	MI0012110	MIR529	MIPF0000388	aqc	Aquilegia caerulea
aqc-miR530	1	MIMAT0012593	UGCAUUUGCACCUGCAUCUC	20	aqc-MIR530	MI0012111	MIR530	MIPF0000521	aqc	Aquilegia caerulea
aqc-miR535	411129	MIMAT0012594	UGACAACGAGAGAGAGCACGCG	22	aqc-MIR535	MI0012112	MIR535	MIPF0000136	aqc	Aquilegia caerulea
ata-miR1432-5p	43	MIMAT0037214	UCAGGAGAGAUGACACCGACG	21	ata-MIR1432	MI0031710	MIR1432	MIPF0001063	ata	Aegilops tauschii
ata-miR156b-3p	111	MIMAT0037133	GCUCAUUUCUCUCUCUGUCAGC	22	ata-MIR156b	MI0031669	MIR156	MIPF0000008	ata	Aegilops tauschii
ata-miR156d-3p	75	MIMAT0037095	GCUCACUCCUCUUUCUGUCAGC	22	ata-MIR156d	MI0031649	MIR156	MIPF0000008	ata	Aegilops tauschii
ata-miR164c-3p	193	MIMAT0037243	CACGUGUUCUUCUCCUCCAUC	21	ata-MIR164c	MI0031724	MIR164	MIPF0000045	ata	Aegilops tauschii
ata-miR166b-5p	104	MIMAT0037126	GGGAAUGACGCCGGGUCCGAAA	22	ata-MIR166b	MI0031666	MIR166	MIPF0000004	ata	Aegilops tauschii
ata-miR166c-5p	45	MIMAT0037248	GGAACGUUGGCUGGCUCGAGG	21	ata-MIR166c	MI0031727	MIR166	MIPF0000004	ata	Aegilops tauschii
ata-miR167d-3p	177	MIMAT0037233	AGGUCAUGUGGCAGCUUCAUU	21	ata-MIR167d	MI0031719	MIR167_1	MIPF0000023	ata	Aegilops tauschii
ata-miR167f-3p	75	MIMAT0037197	CAGAUCAUGCUGCAGCUUCAU	21	ata-MIR167f	MI0031701	MIR167_1	MIPF0000023	ata	Aegilops tauschii
ata-miR169f-3p	34	MIMAT0037179	GGCAAGUCCGUCCUUGGCUACA	22	ata-MIR169f	MI0031692	MIR169_2	MIPF0000037	ata	Aegilops tauschii
ata-miR169h-3p	12	MIMAT0037253	GCAAGUUGUUCUUGGCUAGC	20	ata-MIR169h	MI0031729	MIR169_2	MIPF0000037	ata	Aegilops tauschii
ata-miR169j-5p	35	MIMAT0037142	UAGCCAAGGAUGAUUUGCCUGUG	23	ata-MIR169j	MI0031674	MIR169_1	MIPF0000012	ata	Aegilops tauschii
ata-miR172a-3p	220	MIMAT0037135	AGAAUCUUGAUGAUGCUGCGU	21	ata-MIR172a	MI0031670	MIR172	MIPF0000035	ata	Aegilops tauschii
ata-miR172a-5p	28	MIMAT0037134	GCGGCACCAUCAAGAUUCACA	21	ata-MIR172a	MI0031670	MIR172	MIPF0000035	ata	Aegilops tauschii
ata-miR172c-5p	1599	MIMAT0037222	GUGGCAUCAUCAAGAUUCACACA	23	ata-MIR172c	MI0031714	MIR172	MIPF0000035	ata	Aegilops tauschii
ata-miR2118a-3p	64	MIMAT0037181	GGGAAUGGGAACAUGGAGGAA	21	ata-MIR2118a	MI0031693	MIR2118	MIPF0000745	ata	Aegilops tauschii
ata-miR2275a-3p	60	MIMAT0037111	UUUGUUUUUCUCCAAUAUCUCA	22	ata-MIR2275a	MI0031657	MIR2275	MIPF0000797	ata	Aegilops tauschii
ata-miR2275a-5p	2516	MIMAT0037110	UGAGUGUUCGAGGAAAGCAA	20	ata-MIR2275a	MI0031657	MIR2275	MIPF0000797	ata	Aegilops tauschii
ata-miR319-5p	312	MIMAT0037244	AGCUGCCGAUUCAUUCAUUCA	21	ata-MIR319	MI0031725	MIR159	MIPF0000010	ata	Aegilops tauschii
ata-miR393-3p	616	MIMAT0037097	CAGUGCAAUCCCUUUGGAAUU	21	ata-MIR393	MI0031650	MIR393	MIPF0000083	ata	Aegilops tauschii
ata-miR393-5p	9473	MIMAT0037096	UUCCAAAGGGAUCGCAUUGAU	21	ata-MIR393	MI0031650	MIR393	MIPF0000083	ata	Aegilops tauschii
ata-miR395b-3p	23	MIMAT0037151	AAGUGUUUGGGGGAACUC	18	ata-MIR395b	MI0031678	MIR395	MIPF0000016	ata	Aegilops tauschii
ata-miR398f-5p	74	MIMAT0037176	GGGUCGAACUGAGAACACAUG	21	ata-MIR398f	MI0031691	MIR398	MIPF0000107	ata	Aegilops tauschii
ata-miR399b-5p	210	MIMAT0037198	CAGGGCGCUUCUCCUUUGGCA	21	ata-MIR399b	MI0031702	MIR399	MIPF0000015	ata	Aegilops tauschii
ata-miR408-3p	266	MIMAT0037189	UGCACUGCCUCUUCCCUGCC	20	ata-MIR408	MI0031697	MIR408	MIPF0000102	ata	Aegilops tauschii
ata-miR5168-5p	14	MIMAT0037130	GGGUUGUUGUCUGGUUCAAGG	21	ata-MIR5168	MI0031668	MIR166	MIPF0000004	ata	Aegilops tauschii
ata-miR5181-3p	99	MIMAT0037145	CACUUAUUUUGGACCGGAGGG	21	ata-MIR5181	MI0031675	MIR5067	MIPF0001200	ata	Aegilops tauschii
ata-miR5200-5p	68	MIMAT0037138	AAGCCUUAGUGAAUAUCUACA	21	ata-MIR5200	MI0031672	MIR5200	MIPF0001904	ata	Aegilops tauschii
ata-miR9674c-5p	66	MIMAT0037194	UGAAUUUUUCCAUAGCAUCAG	21	ata-MIR9674c	MI0031700	NA	NA	ata	Aegilops tauschii
ata-miR9776-3p	234	MIMAT0037217	GCACAUCCAUGUCCAAGCUCU	21	ata-MIR9776	MI0031711	MIR9776	MIPF0001990	ata	Aegilops tauschii
ata-miR9776-5p	335	MIMAT0037216	AGCUUGGACGAGGAUGUGCAA	21	ata-MIR9776	MI0031711	MIR9776	MIPF0001990	ata	Aegilops tauschii
ath-miR156b-3p	6	MIMAT0031866	UGCUCACCUCUCUUUCUGUCAGU	23	ath-MIR156b	MI0000179	MIR156	MIPF0000008	ath	Arabidopsis thaliana
ath-miR156d-3p	73	MIMAT0031868	GCUCACUCUCUUUUUGUCAUAAC	23	ath-MIR156d	MI0000181	MIR156	MIPF0000008	ath	Arabidopsis thaliana
ath-miR156f-3p	104	MIMAT0031869	GCUCACUCUCUAUCCGUCACC	21	ath-MIR156f	MI0000183	MIR156	MIPF0000008	ath	Arabidopsis thaliana
ath-miR156g	103	MIMAT0001012	CGACAGAAGAGAGUGAGCAC	20	ath-MIR156g	MI0001082	MIR156	MIPF0000008	ath	Arabidopsis thaliana
ath-miR156h	1	MIMAT0001013	UGACAGAAGAAAGAGAGCAC	20	ath-MIR156h	MI0001083	MIR156	MIPF0000008	ath	Arabidopsis thaliana
ath-miR156i	103	MIMAT0022421	UGACAGAAGAGAGAGAGCAG	20	ath-MIR156i	MI0019232	NA	NA	ath	Arabidopsis thaliana
ath-miR157c-3p	473	MIMAT0031872	GCUCUCUAUACUUCUGUCACC	21	ath-MIR157c	MI0000186	MIR156	MIPF0000008	ath	Arabidopsis thaliana
ath-miR158a-5p	4	MIMAT0031873	CUUUGUCUACAAUUUUGGAAA	21	ath-MIR158a	MI0000188	MIR158	MIPF0000294	ath	Arabidopsis thaliana
ath-miR159a	312480	MIMAT0000177	UUUGGAUUGAAGGGAGCUCUA	21	ath-MIR159a	MI0000189	MIR159	MIPF0000010	ath	Arabidopsis thaliana
ath-miR159b-3p	18136	MIMAT0000207	UUUGGAUUGAAGGGAGCUCUU	21	ath-MIR159b	MI0000218	MIR159	MIPF0000010	ath	Arabidopsis thaliana
ath-miR159b-5p	26	MIMAT0031889	GAGCUCCUUGAAGUUCAAUGG	21	ath-MIR159b	MI0000218	MIR159	MIPF0000010	ath	Arabidopsis thaliana
ath-miR159c	546	MIMAT0001015	UUUGGAUUGAAGGGAGCUCCU	21	ath-MIR159c	MI0001085	MIR159	MIPF0000010	ath	Arabidopsis thaliana
ath-miR160a-3p	474	MIMAT0031874	GCGUAUGAGGAGCCAUGCAUA	21	ath-MIR160a	MI0000190	MIR160	MIPF0000032	ath	Arabidopsis thaliana
ath-miR162a-3p	1125	MIMAT0000182	UCGAUAAACCUCUGCAUCCAG	21	ath-MIR162a	MI0000194	MIR162_1	MIPF0000127	ath	Arabidopsis thaliana
ath-miR163	1650	MIMAT0000184	UUGAAGAGGACUUGGAACUUCGAU	24	ath-MIR163	MI0000196	MIR163	MIPF0001116	ath	Arabidopsis thaliana
ath-miR164b-3p	345	MIMAT0031878	CAUGUGCCCAUCUUCACCAUC	21	ath-MIR164b	MI0000198	MIR164	MIPF0000045	ath	Arabidopsis thaliana
ath-miR164c-5p	57	MIMAT0001017	UGGAGAAGCAGGGCACGUGCG	21	ath-MIR164c	MI0001087	MIR164	MIPF0000045	ath	Arabidopsis thaliana
ath-miR165a-3p	5429	MIMAT0000187	UCGGACCAGGCUUCAUCCCCC	21	ath-MIR165a	MI0000199	MIR166	MIPF0000004	ath	Arabidopsis thaliana
ath-miR165a-5p	11	MIMAT0031879	GGAAUGUUGUCUGGAUCGAGG	21	ath-MIR165a	MI0000199	MIR166	MIPF0000004	ath	Arabidopsis thaliana
ath-miR166a-5p	11	MIMAT0031880	GGACUGUUGUCUGGCUCGAGG	21	ath-MIR166a	MI0000201	MIR166	MIPF0000004	ath	Arabidopsis thaliana
ath-miR166e-5p	82	MIMAT0031882	GGAAUGUUGUCUGGCACGAGG	21	ath-MIR166e	MI0000205	MIR166	MIPF0000004	ath	Arabidopsis thaliana
ath-miR167a-3p	396	MIMAT0031883	GAUCAUGUUCGCAGUUUCACC	21	ath-MIR167a	MI0000208	MIR167_1	MIPF0000023	ath	Arabidopsis thaliana
ath-miR167c-5p	33	MIMAT0001018	UAAGCUGCCAGCAUGAUCUUG	21	ath-MIR167c	MI0001088	MIR167_2	MIPF0000125	ath	Arabidopsis thaliana
ath-miR167d	786	MIMAT0000905	UGAAGCUGCCAGCAUGAUCUGG	22	ath-MIR167d	MI0000975	MIR167_1	MIPF0000023	ath	Arabidopsis thaliana
ath-miR168a-5p	294473	MIMAT0000198	UCGCUUGGUGCAGGUCGGGAA	21	ath-MIR168a	MI0000210	MIR168	MIPF0000081	ath	Arabidopsis thaliana
ath-miR168b-3p	32	MIMAT0031885	CCCGUCUUGUAUCAACUGAAU	21	ath-MIR168b	MI0000211	MIR168	MIPF0000081	ath	Arabidopsis thaliana
ath-miR169a-5p	3	MIMAT0000200	CAGCCAAGGAUGACUUGCCGA	21	ath-MIR169a	MI0000212	MIR169_2	MIPF0000037	ath	Arabidopsis thaliana
ath-miR169b-5p	4	MIMAT0000906	CAGCCAAGGAUGACUUGCCGG	21	ath-MIR169b	MI0000976	MIR169_2	MIPF0000037	ath	Arabidopsis thaliana
ath-miR169f-3p	3	MIMAT0031898	GCAAGUUGACCUUGGCUCUGC	21	ath-MIR169f	MI0000980	MIR169_2	MIPF0000037	ath	Arabidopsis thaliana
ath-miR169g-3p	10	MIMAT0000912	UCCGGCAAGUUGACCUUGGCU	21	ath-MIR169g	MI0000981	MIR169_2	MIPF0000037	ath	Arabidopsis thaliana
ath-miR170-3p	52	MIMAT0000201	UGAUUGAGCCGUGUCAAUAUC	21	ath-MIR170	MI0000213	MIR171_1	MIPF0000030	ath	Arabidopsis thaliana
ath-miR170-5p	911	MIMAT0031887	UAUUGGCCUGGUUCACUCAGA	21	ath-MIR170	MI0000213	MIR171_1	MIPF0000030	ath	Arabidopsis thaliana
ath-miR171b-3p	195	MIMAT0000920	UUGAGCCGUGCCAAUAUCACG	21	ath-MIR171b	MI0000989	MIR171_1	MIPF0000030	ath	Arabidopsis thaliana
ath-miR172c	41	MIMAT0000922	AGAAUCUUGAUGAUGCUGCAG	21	ath-MIR172c	MI0000991	MIR172	MIPF0000035	ath	Arabidopsis thaliana
ath-miR172d-5p	86	MIMAT0031901	GCAACAUCUUCAAGAUUCAGA	21	ath-MIR172d	MI0000992	MIR172	MIPF0000035	ath	Arabidopsis thaliana
ath-miR172e-3p	117	MIMAT0001019	GGAAUCUUGAUGAUGCUGCAU	21	ath-MIR172e	MI0001089	MIR172	MIPF0000035	ath	Arabidopsis thaliana
ath-miR1886.1	1057	MIMAT0007853	UGAGAGAAGUGAGAUGAAAUC	21	ath-MIR1886	MI0008303	NA	NA	ath	Arabidopsis thaliana
ath-miR1886.2	82	MIMAT0012129	UGAGAUGAAAUCUUUGAUUGG	21	ath-MIR1886	MI0008303	NA	NA	ath	Arabidopsis thaliana
ath-miR1887	21	MIMAT0007854	UACUAAGUAGAGUCUAAGAGA	21	ath-MIR1887	MI0008304	MIR1887	MIPF0001125	ath	Arabidopsis thaliana
ath-miR2111a-5p	91	MIMAT0011150	UAAUCUGCAUCCUGAGGUUUA	21	ath-MIR2111a	MI0010630	MIR2111	MIPF0000754	ath	Arabidopsis thaliana
ath-miR2934-3p	1342	MIMAT0020364	CAUCCAAGGUGUUUGUAGAAA	21	ath-MIR2934	MI0013364	MIR2934	MIPF0001269	ath	Arabidopsis thaliana
ath-miR2936	123	MIMAT0014140	CUUGAGAGAGAGAACACAGACG	22	ath-MIR2936	MI0013366	NA	NA	ath	Arabidopsis thaliana
ath-miR319a	6486	MIMAT0000511	UUGGACUGAAGGGAGCUCCCU	21	ath-MIR319a	MI0000544	MIR159	MIPF0000010	ath	Arabidopsis thaliana
ath-miR390a-3p	186	MIMAT0031902	CGCUAUCCAUCCUGAGUUUCA	21	ath-MIR390a	MI0001000	MIR390	MIPF0000101	ath	Arabidopsis thaliana
ath-miR390a-5p	20763	MIMAT0000931	AAGCUCAGGAGGGAUAGCGCC	21	ath-MIR390a	MI0001000	MIR390	MIPF0000101	ath	Arabidopsis thaliana
ath-miR391-3p	26	MIMAT0031904	ACGGUAUCUCUCCUACGUAGC	21	ath-MIR391	MI0001002	MIR391	MIPF0001151	ath	Arabidopsis thaliana
ath-miR3933	73	MIMAT0018348	AGAAGCAAAAUGACGACUCGG	21	ath-MIR3933	MI0016589	NA	NA	ath	Arabidopsis thaliana
ath-miR393a-3p	218	MIMAT0031905	AUCAUGCUAUCUCUUUGGAUU	21	ath-MIR393a	MI0001003	MIR393	MIPF0000083	ath	Arabidopsis thaliana
ath-miR393a-5p	1194	MIMAT0000934	UCCAAAGGGAUCGCAUUGAUCC	22	ath-MIR393a	MI0001003	MIR393	MIPF0000083	ath	Arabidopsis thaliana
ath-miR393b-3p	65	MIMAT0031906	AUCAUGCGAUCUCUUUGGAUU	21	ath-MIR393b	MI0001004	MIR393	MIPF0000083	ath	Arabidopsis thaliana
ath-miR395b	2	MIMAT0000939	CUGAAGUGUUUGGGGGGACUC	21	ath-MIR395b	MI0001008	MIR395	MIPF0000016	ath	Arabidopsis thaliana
ath-miR396a-3p	1453	MIMAT0031908	GUUCAAUAAAGCUGUGGGAAG	21	ath-MIR396a	MI0001013	MIR396	MIPF0000047	ath	Arabidopsis thaliana
ath-miR396b-3p	518	MIMAT0031909	GCUCAAGAAAGCUGUGGGAAA	21	ath-MIR396b	MI0001014	MIR396	MIPF0000047	ath	Arabidopsis thaliana
ath-miR396b-5p	11286	MIMAT0000945	UUCCACAGCUUUCUUGAACUU	21	ath-MIR396b	MI0001014	MIR396	MIPF0000047	ath	Arabidopsis thaliana
ath-miR397b	17	MIMAT0000947	UCAUUGAGUGCAUCGUUGAUG	21	ath-MIR397b	MI0001016	MIR397	MIPF0000120	ath	Arabidopsis thaliana
ath-miR398a-3p	7	MIMAT0000948	UGUGUUCUCAGGUCACCCCUU	21	ath-MIR398a	MI0001017	MIR398	MIPF0000107	ath	Arabidopsis thaliana
ath-miR398b-3p	1	MIMAT0000949	UGUGUUCUCAGGUCACCCCUG	21	ath-MIR398b	MI0001018	MIR398	MIPF0000107	ath	Arabidopsis thaliana
ath-miR399a	3	MIMAT0000951	UGCCAAAGGAGAUUUGCCCUG	21	ath-MIR399a	MI0001020	MIR399	MIPF0000015	ath	Arabidopsis thaliana
ath-miR399b	13	MIMAT0000952	UGCCAAAGGAGAGUUGCCCUG	21	ath-MIR399b	MI0001021	MIR399	MIPF0000015	ath	Arabidopsis thaliana
ath-miR399d	7	MIMAT0000954	UGCCAAAGGAGAUUUGCCCCG	21	ath-MIR399d	MI0001023	MIR399	MIPF0000015	ath	Arabidopsis thaliana
ath-miR399e	8	MIMAT0000955	UGCCAAAGGAGAUUUGCCUCG	21	ath-MIR399e	MI0001024	MIR399	MIPF0000015	ath	Arabidopsis thaliana
ath-miR399f	38	MIMAT0000956	UGCCAAAGGAGAUUUGCCCGG	21	ath-MIR399f	MI0001025	MIR399	MIPF0000015	ath	Arabidopsis thaliana
ath-miR405a	68	MIMAT0001006	AUGAGUUGGGUCUAACCCAUAACU	24	ath-MIR405a	MI0001074	MIR405	MIPF0000198	ath	Arabidopsis thaliana
ath-miR406	57	MIMAT0001009	UAGAAUGCUAUUGUAAUCCAG	21	ath-MIR406	MI0001078	NA	NA	ath	Arabidopsis thaliana
ath-miR408-3p	2303	MIMAT0001011	AUGCACUGCCUCUUCCCUGGC	21	ath-MIR408	MI0001080	MIR408	MIPF0000102	ath	Arabidopsis thaliana
ath-miR413	188	MIMAT0001321	AUAGUUUCUCUUGUUCUGCAC	21	ath-MIR413	MI0001424	NA	NA	ath	Arabidopsis thaliana
ath-miR414	804	MIMAT0001322	UCAUCUUCAUCAUCAUCGUCA	21	ath-MIR414	MI0001425	MIR414	MIPF0000375	ath	Arabidopsis thaliana
ath-miR417	16	MIMAT0001325	GAAGGUAGUGAAUUUGUUCGA	21	ath-MIR417	MI0001428	NA	NA	ath	Arabidopsis thaliana
ath-miR418	170	MIMAT0001326	UAAUGUGAUGAUGAACUGACC	21	ath-MIR418	MI0001429	NA	NA	ath	Arabidopsis thaliana
ath-miR426	27	MIMAT0001337	UUUUGGAAAUUUGUCCUUACG	21	ath-MIR426	MI0001441	NA	NA	ath	Arabidopsis thaliana
ath-miR472-3p	72	MIMAT0003931	UUUUUCCUACUCCGCCCAUACC	22	ath-MIR472	MI0005102	MIR482	MIPF0000403	ath	Arabidopsis thaliana
ath-miR5014a-3p	70	MIMAT0020518	UUGUACAAAUUUAAGUGUACG	21	ath-MIR5014a	MI0017882	MIR5014	MIPF0001634	ath	Arabidopsis thaliana
ath-miR5014a-5p	71	MIMAT0021047	ACACUUAGUUUUGUACAACAU	21	ath-MIR5014a	MI0017882	MIR5014	MIPF0001634	ath	Arabidopsis thaliana
ath-miR5019	222	MIMAT0020523	UGUUGGGAAAGAAAAACUCUU	21	ath-MIR5019	MI0017887	NA	NA	ath	Arabidopsis thaliana
ath-miR5021	1739	MIMAT0020525	UGAGAAGAAGAAGAAGAAAA	20	ath-MIR5021	MI0017889	NA	NA	ath	Arabidopsis thaliana
ath-miR5024-5p	89	MIMAT0020530	AUGACAAGGCCAAGAUAUAACA	22	ath-MIR5024	MI0017894	NA	NA	ath	Arabidopsis thaliana
ath-miR5026	6662	MIMAT0020532	ACUCAUAAGAUCGUGACACGU	21	ath-MIR5026	MI0017896	NA	NA	ath	Arabidopsis thaliana
ath-miR5027	178	MIMAT0020533	ACCGGUUGGAACUUGCCUUAA	21	ath-MIR5027	MI0017897	NA	NA	ath	Arabidopsis thaliana
ath-miR5029	296	MIMAT0020535	AAUGAGAGAGAACACUGCAAA	21	ath-MIR5029	MI0017899	NA	NA	ath	Arabidopsis thaliana
ath-miR5632-5p	76	MIMAT0032127	UUGAUUCUCUUAUCCAACUGU	21	ath-MIR5632	MI0019204	NA	NA	ath	Arabidopsis thaliana
ath-miR5633	353	MIMAT0022393	UAUGAUCAUCAGAAAACAGUG	21	ath-MIR5633	MI0019205	NA	NA	ath	Arabidopsis thaliana
ath-miR5634	133	MIMAT0022394	AGGGACUUUGUGAAUUUAGGG	21	ath-MIR5634	MI0019206	NA	NA	ath	Arabidopsis thaliana
ath-miR5636	139	MIMAT0022396	CGUAGUUGCAGAGCUUGACGG	21	ath-MIR5636	MI0019208	NA	NA	ath	Arabidopsis thaliana
ath-miR5638a	79	MIMAT0022398	AUACCAAAACUCUCUCACUUU	21	ath-MIR5638a	MI0019210	MIR5638	MIPF0001350	ath	Arabidopsis thaliana
ath-miR5641	169	MIMAT0022402	UGGAAGAAGAUGAUAGAAUUA	21	ath-MIR5641	MI0019214	NA	NA	ath	Arabidopsis thaliana
ath-miR5647	88	MIMAT0022411	UCAAGUUUGAUGACGAUUCCA	21	ath-MIR5647	MI0019223	NA	NA	ath	Arabidopsis thaliana
ath-miR5648-3p	89	MIMAT0022413	AUCUGAAGAAAAUAGCGGCAU	21	ath-MIR5648	MI0019224	NA	NA	ath	Arabidopsis thaliana
ath-miR5649a	160	MIMAT0022415	AUUGAAUAUGUUGGUUACUAU	21	ath-MIR5649a	MI0019226	MIR5649	MIPF0001369	ath	Arabidopsis thaliana
ath-miR5653	3269	MIMAT0022425	UGGGUUGAGUUGAGUUGAGUUGGC	24	ath-MIR5653	MI0019236	NA	NA	ath	Arabidopsis thaliana
ath-miR5654-3p	489	MIMAT0023005	UGGAAGAUGCUUUGGGAUUUAUU	23	ath-MIR5654	MI0019237	NA	NA	ath	Arabidopsis thaliana
ath-miR5657	248	MIMAT0022430	UGGACAAGGUUAGAUUUGGUG	21	ath-MIR5657	MI0019241	NA	NA	ath	Arabidopsis thaliana
ath-miR5658	719	MIMAT0022431	AUGAUGAUGAUGAUGAUGAAA	21	ath-MIR5658	MI0019242	NA	NA	ath	Arabidopsis thaliana
ath-miR5998a	175	MIMAT0023521	ACAGUUUGUGUUUUGUUUUGU	21	ath-MIR5998a	MI0020192	MIR5998	MIPF0001613	ath	Arabidopsis thaliana
ath-miR773b-3p	138	MIMAT0017736	UUUGAUUCCAGCUUUUGUCUC	21	ath-MIR773b	MI0014666	MIR773	MIPF0001106	ath	Arabidopsis thaliana
ath-miR774b-3p	167	MIMAT0017740	CAUCCAUAUUUUCAUCUCGAA	21	ath-MIR774b	MI0014668	MIR774	MIPF0001101	ath	Arabidopsis thaliana
ath-miR774b-5p	205	MIMAT0017739	UGAGAUGAAGAUAUGGGUGAU	21	ath-MIR774b	MI0014668	MIR774	MIPF0001101	ath	Arabidopsis thaliana
ath-miR779.2	63	MIMAT0004329	UGAUUGGAAAUUUCGUUGACU	21	ath-MIR779	MI0005109	NA	NA	ath	Arabidopsis thaliana
ath-miR781a	5	MIMAT0003940	UUAGAGUUUUCUGGAUACUUA	21	ath-MIR781a	MI0005111	MIR781	MIPF0001137	ath	Arabidopsis thaliana
ath-miR782	54	MIMAT0003941	ACAAACACCUUGGAUGUUCUU	21	ath-MIR782	MI0005112	MIR2934	MIPF0001269	ath	Arabidopsis thaliana
ath-miR8167a	138	MIMAT0032763	AGAUGUGGAGAUCGUGGGGAUG	22	ath-MIR8167a	MI0026795	MIR8167	MIPF0001897	ath	Arabidopsis thaliana
ath-miR8175	13389	MIMAT0032774	GAUCCCCGGCAACGGCGCCA	20	ath-MIR8175	MI0026805	NA	NA	ath	Arabidopsis thaliana
ath-miR826b	95	MIMAT0035543	UGGUUUUGGACACGUGAAAAU	21	ath-MIR826b	MI0029231	NA	NA	ath	Arabidopsis thaliana
ath-miR827	5366	MIMAT0004243	UUAGAUGACCAUCAACAAACU	21	ath-MIR827	MI0005383	MIR827_3	MIPF0001113	ath	Arabidopsis thaliana
ath-miR829-3p.1	393	MIMAT0004245	AGCUCUGAUACCAAAUGAUGGAAU	24	ath-MIR829	MI0005385	MIR829	MIPF0001142	ath	Arabidopsis thaliana
ath-miR829-3p.2	100	MIMAT0004246	CAAAUUAAAGCUUCAAGGUAG	21	ath-MIR829	MI0005385	MIR829	MIPF0001142	ath	Arabidopsis thaliana
ath-miR829-5p	73	MIMAT0032019	ACUUUGAAGCUUUGAUUUGAA	21	ath-MIR829	MI0005385	MIR829	MIPF0001142	ath	Arabidopsis thaliana
ath-miR831-3p	165	MIMAT0004249	UGAUCUCUUCGUACUCUUCUUG	22	ath-MIR831	MI0005387	MIR831	MIPF0001132	ath	Arabidopsis thaliana
ath-miR836	2421	MIMAT0004257	UCCUGUGUUUCCUUUGAUGCGUGG	24	ath-MIR836	MI0005392	NA	NA	ath	Arabidopsis thaliana
ath-miR837-3p	60	MIMAT0004259	AAACGAACAAAAAACUGAUGG	21	ath-MIR837	MI0005393	MIR837	MIPF0001155	ath	Arabidopsis thaliana
ath-miR838	177	MIMAT0004260	UUUUCUUCUACUUCUUGCACA	21	ath-MIR838	MI0005394	MIR838	MIPF0001184	ath	Arabidopsis thaliana
ath-miR841a-3p	82	MIMAT0032022	AUUUCUAGUGGGUCGUAUUCA	21	ath-MIR841a	MI0005397	MIR841	MIPF0001112	ath	Arabidopsis thaliana
ath-miR845a	61	MIMAT0004268	CGGCUCUGAUACCAAUUGAUG	21	ath-MIR845a	MI0005401	MIR845_1	MIPF0000369	ath	Arabidopsis thaliana
ath-miR845b	506	MIMAT0004317	UCGCUCUGAUACCAAAUUGAUG	22	ath-MIR845b	MI0005444	MIR845_1	MIPF0000369	ath	Arabidopsis thaliana
ath-miR846-5p	72	MIMAT0032023	CAUUCAAGGACUUCUAUUCAG	21	ath-MIR846	MI0005402	MIR846	MIPF0001189	ath	Arabidopsis thaliana
ath-miR847	154	MIMAT0004278	UCACUCCUCUUCUUCUUGAUG	21	ath-MIR847	MI0005410	MIR847	MIPF0001171	ath	Arabidopsis thaliana
ath-miR854a	99	MIMAT0004280	GAUGAGGAUAGGGAGGAGGAG	21	ath-MIR854a	MI0005412	MIR854	MIPF0000361	ath	Arabidopsis thaliana
ath-miR858a	9	MIMAT0004302	UUUCGUUGUCUGUUCGACCUU	21	ath-MIR858a	MI0005435	MIR858	MIPF0001138	ath	Arabidopsis thaliana
ath-miR858b	2	MIMAT0022417	UUCGUUGUCUGUUCGACCUUG	21	ath-MIR858b	MI0019228	MIR858	MIPF0001138	ath	Arabidopsis thaliana
ath-miR863-3p	100	MIMAT0004310	UUGAGAGCAACAAGACAUAAU	21	ath-MIR863	MI0005440	NA	NA	ath	Arabidopsis thaliana
ath-miR865-3p	62	MIMAT0004314	UUUUUCCUCAAAUUUAUCCAA	21	ath-MIR865	MI0005442	NA	NA	ath	Arabidopsis thaliana
ath-miR865-5p	130	MIMAT0004313	AUGAAUUUGGAUCUAAUUGAG	21	ath-MIR865	MI0005442	NA	NA	ath	Arabidopsis thaliana
ath-miR870-3p	467	MIMAT0004322	UAAUUUGGUGUUUCUUCGAUC	21	ath-MIR870	MI0005448	NA	NA	ath	Arabidopsis thaliana
atr-miR2111	98	MIMAT0033897	UAAUCUGUAUCUUGAGGUUUGG	22	atr-MIR2111	MI0027497	NA	NA	atr	Amborella trichopoda
atr-miR390.1	230	MIMAT0033933	UAAAGCUCAGGAGGGAUAGCG	21	atr-MIR390	MI0027531	MIR390	MIPF0000101	atr	Amborella trichopoda
atr-miR396a	12	MIMAT0033938	UCCACAGGCUUUCUUGAACAU	21	atr-MIR396a	MI0027535	MIR396	MIPF0000047	atr	Amborella trichopoda
atr-miR396d	34661	MIMAT0033941	CUCCACGGCUUUCUUGAACUU	21	atr-MIR396d	MI0027538	MIR396	MIPF0000047	atr	Amborella trichopoda
atr-miR397a	4	MIMAT0033943	UCCUUGAGUGCAGCGUUGAUG	21	atr-MIR397a	MI0027540	MIR397	MIPF0000120	atr	Amborella trichopoda
atr-miR397b	20	MIMAT0033944	UCAUUGAGUGCAGCGUUGGUG	21	atr-MIR397b	MI0027541	MIR397	MIPF0000120	atr	Amborella trichopoda
atr-miR398	27	MIMAT0033945	UGUGUUCCCAGGUCGCCCCUG	21	atr-MIR398	MI0027542	MIR398	MIPF0000107	atr	Amborella trichopoda
atr-miR477	12	MIMAT0033946	AGAGGCCUUAGGGGAGAGUGG	21	atr-MIR477	MI0027543	MIR477	MIPF0000216	atr	Amborella trichopoda
atr-miR8553a	124	MIMAT0033824	AUCGGGUGGUUCAGAAUUCAUAUC	24	atr-MIR8553a	MI0027427	MIR8553	MIPF0001864	atr	Amborella trichopoda
atr-miR8554	216	MIMAT0033825	UGCGAUGACUUUGGAUCUUGAGGA	24	atr-MIR8554	MI0027428	NA	NA	atr	Amborella trichopoda
atr-miR8562a	7	MIMAT0033836	UCGGAAUGAUCUGAAAUUUGGAGC	24	atr-MIR8562a	MI0027438	MIR8562	MIPF0001861	atr	Amborella trichopoda
atr-miR8562c	107	MIMAT0033838	UCAGAAUGAUCUGAAAUUUGGAGC	24	atr-MIR8562c	MI0027440	MIR8562	MIPF0001861	atr	Amborella trichopoda
atr-miR8565h	24	MIMAT0033881	AUUAAAUUUGGCAUAGAUCUUUAG	24	atr-MIR8565h	MI0027482	MIR8565	MIPF0001889	atr	Amborella trichopoda
atr-miR8566	83	MIMAT0033842	AUUAGAGCUGGGUGGAUGAAGUGG	24	atr-MIR8566	MI0027444	NA	NA	atr	Amborella trichopoda
atr-miR8571	124	MIMAT0033853	UUCAAUCGUCAAGUAUCCAUGCCU	24	atr-MIR8571	MI0027455	NA	NA	atr	Amborella trichopoda
atr-miR8577	192	MIMAT0033860	AAAAGGCUCAGAUGAUGAUGAUGA	24	atr-MIR8577	MI0027462	NA	NA	atr	Amborella trichopoda
atr-miR8581	143	MIMAT0033865	UGAGAGAAUUUUGGUAUGACGACU	24	atr-MIR8581	MI0027466	NA	NA	atr	Amborella trichopoda
atr-miR8585	18	MIMAT0033871	UCACAGGAGAGAUGAUACUGGU	22	atr-MIR8585	MI0027472	NA	NA	atr	Amborella trichopoda
atr-miR8594.1	64	MIMAT0033882	UUAUCAACAGUAUCAAUGGAUAUG	24	atr-MIR8594	MI0027483	NA	NA	atr	Amborella trichopoda
atr-miR8597	192	MIMAT0033886	UUAGUGGUACACAACUUUGUAACC	24	atr-MIR8597	MI0027486	NA	NA	atr	Amborella trichopoda
atr-miR8599	126	MIMAT0033888	CCAAAAUGGCUUGAGUUCUAACCU	24	atr-MIR8599	MI0027488	NA	NA	atr	Amborella trichopoda
atr-miR8601	89	MIMAT0033890	UGCGAUUAGGUGUUGGAGUUU	21	atr-MIR8601	MI0027490	NA	NA	atr	Amborella trichopoda
atr-miR8602	24854	MIMAT0033891	UCAGGAGAGAUGAUGCCGGCC	21	atr-MIR8602	MI0027491	NA	NA	atr	Amborella trichopoda
atr-miR8607	139	MIMAT0033896	UUUGUAAUUCUAGAUCUCAGGCUC	24	atr-MIR8607	MI0027496	NA	NA	atr	Amborella trichopoda
atr-miR8613	109	MIMAT0033905	CAUCAAAUUGGAUGACUUGGGAUG	24	atr-MIR8613	MI0027503	NA	NA	atr	Amborella trichopoda
atr-miR8614	57	MIMAT0033906	CAAUAGCUAAAGUGAUUGUGACC	23	atr-MIR8614	MI0027504	NA	NA	atr	Amborella trichopoda
atr-miR8616	199	MIMAT0033873	UCAUCGAUUAUAAAAUUUGUAGCU	24	atr-MIR8616	MI0027474	NA	NA	atr	Amborella trichopoda
bdi-miR1432	3	MIMAT0035530	UUCAGGAGAGAUGACACCGACA	22	bdi-MIR1432	MI0029172	NA	NA	bdi	Brachypodium distachyon
bdi-miR156b-3p	99	MIMAT0027057	GCUCACUUCUCUCUCUGUCACC	22	bdi-MIR156b	MI0018104	MIR156	MIPF0000008	bdi	Brachypodium distachyon
bdi-miR156f-3p	71	MIMAT0030074	GCUCACUGCUCUAUCUGUCAGC	22	bdi-MIR156f	MI0025291	MIR156	MIPF0000008	bdi	Brachypodium distachyon
bdi-miR156g-3p	67	MIMAT0030076	GCUCACCCUCUCUCUGUCAGC	21	bdi-MIR156g	MI0025292	MIR156	MIPF0000008	bdi	Brachypodium distachyon
bdi-miR156h-3p	174	MIMAT0030078	GCUCACUGCUCUUCCUGUCAUC	22	bdi-MIR156h	MI0025293	MIR156	MIPF0000008	bdi	Brachypodium distachyon
bdi-miR159a-3p	157	MIMAT0020692	CUUGGAUUGAAGGGAGCUCU	20	bdi-MIR159a	MI0018117	MIR159	MIPF0000010	bdi	Brachypodium distachyon
bdi-miR159a-5p	50	MIMAT0027066	AGCUCCCUUCGAUCCAAUC	19	bdi-MIR159a	MI0018117	MIR159	MIPF0000010	bdi	Brachypodium distachyon
bdi-miR159c	142	MIMAT0035510	UUUGGUUUGAAGGGGGCUCUG	21	bdi-MIR159c	MI0029152	NA	NA	bdi	Brachypodium distachyon
bdi-miR162	334	MIMAT0020738	UCGAUAAACCUCUGCAUCCGG	21	bdi-MIR162	MI0018213	MIR162_2	MIPF0000169	bdi	Brachypodium distachyon
bdi-miR164a-3p	35	MIMAT0027067	CAUGUGCCCUUCUUCUCCACC	21	bdi-MIR164a	MI0018118	MIR164	MIPF0000045	bdi	Brachypodium distachyon
bdi-miR164f	58	MIMAT0020741	UGGAGAAGAAGGGCACAUGCA	21	bdi-MIR164f	MI0018216	MIR164	MIPF0000045	bdi	Brachypodium distachyon
bdi-miR166e-3p	52716	MIMAT0020687	CUCGGACCAGGCUUCAUUCCC	21	bdi-MIR166e	MI0018112	MIR166	MIPF0000004	bdi	Brachypodium distachyon
bdi-miR166g-3p	7	MIMAT0020710	UGUGGUGAUCUCGGACCAGGC	21	bdi-MIR166g	MI0018135	MIR166	MIPF0000004	bdi	Brachypodium distachyon
bdi-miR166h-5p	5	MIMAT0030087	GGUUUGUUGUCUGGCUCGGGG	21	bdi-MIR166h	MI0025296	MIR166	MIPF0000004	bdi	Brachypodium distachyon
bdi-miR168-3p	73	MIMAT0027053	CCCGCCUUGCACCAAGUGAAU	21	bdi-MIR168	MI0018098	MIR168	MIPF0000081	bdi	Brachypodium distachyon
bdi-miR169a-3p	12	MIMAT0027068	GGCGAGUUGUUCUUGGCUACA	21	bdi-MIR169a	MI0018120	MIR169_2	MIPF0000037	bdi	Brachypodium distachyon
bdi-miR169c-3p	1008	MIMAT0027073	GGCAGGUUGUCCUUGGCUAC	20	bdi-MIR169c	MI0018126	MIR169_2	MIPF0000037	bdi	Brachypodium distachyon
bdi-miR169h-3p	20	MIMAT0027071	GGCAGUCACCUUGGCUAGC	19	bdi-MIR169h	MI0018124	MIR169_1	MIPF0000012	bdi	Brachypodium distachyon
bdi-miR169i	14	MIMAT0020655	CCAGCCAAGAAUGGCUUGCCUA	22	bdi-MIR169i	MI0018080	MIR169_5	MIPF0000832	bdi	Brachypodium distachyon
bdi-miR169m	10	MIMAT0035516	UAGCCAAGGAUGACUUGCCG	20	bdi-MIR169m	MI0029158	MIR169_2	MIPF0000037	bdi	Brachypodium distachyon
bdi-miR172a-5p	26	MIMAT0027061	GCAGCACCACCAAGAUUCACA	21	bdi-MIR172a	MI0018110	MIR172	MIPF0000035	bdi	Brachypodium distachyon
bdi-miR1878-3p	89	MIMAT0020565	AUUUGUAGUGUUCAGAUUGAGUUU	24	bdi-MIR1878	MI0017956	MIR1878	MIPF0001218	bdi	Brachypodium distachyon
bdi-miR2118a	38	MIMAT0035531	UUUCCGAUGCCUCCCAUUCCUA	22	bdi-MIR2118a	MI0029173	MIR2118	MIPF0000745	bdi	Brachypodium distachyon
bdi-miR2275a	58	MIMAT0035533	UUUGGUUUCCUCCAAUGUCUCA	22	bdi-MIR2275a	MI0029175	MIR2275	MIPF0000797	bdi	Brachypodium distachyon
bdi-miR319b-3p	74	MIMAT0020761	UUGGACUGAAGGGUGCUCCCU	21	bdi-MIR319b	MI0018236	MIR159	MIPF0000010	bdi	Brachypodium distachyon
bdi-miR319b-5p	34	MIMAT0027099	AGAGCUCUCUUCAGUCCACUC	21	bdi-MIR319b	MI0018236	MIR159	MIPF0000010	bdi	Brachypodium distachyon
bdi-miR395d-3p	73	MIMAT0020723	AAGUGUUUGGGGAACUCUAGG	21	bdi-MIR395d	MI0018147	MIR395	MIPF0000016	bdi	Brachypodium distachyon
bdi-miR395d-5p	8	MIMAT0027082	UGGGGUUCCCUCCAAACACUUCA	23	bdi-MIR395d	MI0018147	MIR395	MIPF0000016	bdi	Brachypodium distachyon
bdi-miR395e-5p	160	MIMAT0027089	GUUCUCCUCAAAUCACUUCAGU	22	bdi-MIR395e	MI0018220	MIR395	MIPF0000016	bdi	Brachypodium distachyon
bdi-miR395p-3p	25	MIMAT0030096	UGAAGUGUUUGGAGGAACUC	20	bdi-MIR395p	MI0025300	MIR395	MIPF0000016	bdi	Brachypodium distachyon
bdi-miR396b-3p	79	MIMAT0027072	GUUCAAGAAAGCCCAUGGAAA	21	bdi-MIR396b	MI0018125	MIR396	MIPF0000047	bdi	Brachypodium distachyon
bdi-miR399a	20	MIMAT0012187	UGCCAAAGGAGAAUUACCCUG	21	bdi-MIR399a	MI0011572	MIR399	MIPF0000015	bdi	Brachypodium distachyon
bdi-miR5055	171	MIMAT0020553	UCUCGCUGCUGAGCUCGGCGU	21	bdi-MIR5055	MI0017944	NA	NA	bdi	Brachypodium distachyon
bdi-miR5057	622	MIMAT0020556	AAAUUUCAAAUCAUUUUGACA	21	bdi-MIR5057	MI0017947	NA	NA	bdi	Brachypodium distachyon
bdi-miR5059	2886	MIMAT0020560	CGGCCUGGGCAGCACCACCA	20	bdi-MIR5059	MI0017951	NA	NA	bdi	Brachypodium distachyon
bdi-miR5061	60	MIMAT0020563	UCUGUUCUGUCCUGCUCGGUA	21	bdi-MIR5061	MI0017954	NA	NA	bdi	Brachypodium distachyon
bdi-miR5063	62	MIMAT0020570	UCCACUGGAAAAGGCUUUUGCU	22	bdi-MIR5063	MI0017961	NA	NA	bdi	Brachypodium distachyon
bdi-miR5069	57	MIMAT0020580	UAGGUUAUUGAUUUGACCAAC	21	bdi-MIR5069	MI0017971	NA	NA	bdi	Brachypodium distachyon
bdi-miR5163b-5p	58	MIMAT0030097	CACCCAACUGAAAUAUUUAAA	21	bdi-MIR5163b	MI0025301	MIR5163	MIPF0001817	bdi	Brachypodium distachyon
bdi-miR5164	85	MIMAT0020706	CGCAACUUUGUCUAGAUACGC	21	bdi-MIR5164	MI0018131	MIR1122	MIPF0000382	bdi	Brachypodium distachyon
bdi-miR5169a	54	MIMAT0020711	UUUGACCAAGUUUGUAGAACA	21	bdi-MIR5169a	MI0018136	MIR5169	MIPF0001872	bdi	Brachypodium distachyon
bdi-miR5174d-5p	105	MIMAT0030105	UCCCUCCGUUUCAUAAAGAUUGGC	24	bdi-MIR5174d	MI0025305	MIR5067	MIPF0001200	bdi	Brachypodium distachyon
bdi-miR5176-3p	287	MIMAT0020721	UGUGAUGAUGUGGCAUAGAAU	21	bdi-MIR5176	MI0018145	NA	NA	bdi	Brachypodium distachyon
bdi-miR5178-3p	232	MIMAT0020725	UCUGACCGGUGGGCCUGAGCG	21	bdi-MIR5178	MI0018149	NA	NA	bdi	Brachypodium distachyon
bdi-miR5179	122	MIMAT0020727	UUUUGCUCAAGACCGCGCAAC	21	bdi-MIR5179	MI0018151	MIR5179	MIPF0001641	bdi	Brachypodium distachyon
bdi-miR5183	242	MIMAT0020732	UAUUUGGACAAAUUUGAGUCA	21	bdi-MIR5183	MI0018156	MIR1122	MIPF0000382	bdi	Brachypodium distachyon
bdi-miR5185a-3p	516	MIMAT0027086	UUUGAGAAUUGAACUAGAAGC	21	bdi-MIR5185a	MI0018158	MIR5185	MIPF0001246	bdi	Brachypodium distachyon
bdi-miR5185a-5p	90	MIMAT0020734	UUCUAGUUCAUUUUUCAAAUC	21	bdi-MIR5185a	MI0018158	MIR5185	MIPF0001246	bdi	Brachypodium distachyon
bdi-miR5185m-3p	5057	MIMAT0030130	UUUGAAAAUUGAACUAGAAGC	21	bdi-MIR5185m	MI0025317	MIR5185	MIPF0001246	bdi	Brachypodium distachyon
bdi-miR5185m-5p	63	MIMAT0030129	UUCUAGUUCAUUUUUCGAAUC	21	bdi-MIR5185m	MI0025317	MIR5185	MIPF0001246	bdi	Brachypodium distachyon
bdi-miR5200b-5p	19	MIMAT0035546	GCCUUAGAGAGUAUCUACACU	21	bdi-MIR5200b	MI0029234	MIR5200	MIPF0001904	bdi	Brachypodium distachyon
bdi-miR5202	37	MIMAT0020759	UUACGUGAGUUAAAUCGUCGA	21	bdi-MIR5202	MI0018234	NA	NA	bdi	Brachypodium distachyon
bdi-miR530a	407	MIMAT0035526	UGCAUUUGCACCUGCACCUAC	21	bdi-MIR530a	MI0029168	MIR530	MIPF0000521	bdi	Brachypodium distachyon
bdi-miR7711-5p.2	115	MIMAT0030140	AUGAUAGAAUUUCUAAAUUAGAAG	24	bdi-MIR7711	MI0025322	NA	NA	bdi	Brachypodium distachyon
bdi-miR7713-5p	357	MIMAT0030148	UAGGAAUUGAUGGAACAGCUCACA	24	bdi-MIR7713	MI0025324	NA	NA	bdi	Brachypodium distachyon
bdi-miR7714-5p	65	MIMAT0030150	UAUUUUCUCGGAUCAAUAUUACUU	24	bdi-MIR7714	MI0025325	NA	NA	bdi	Brachypodium distachyon
bdi-miR7715-3p	84	MIMAT0030153	UAAGAAAACCCACCUUUGAUG	21	bdi-MIR7715	MI0025326	NA	NA	bdi	Brachypodium distachyon
bdi-miR7715-5p	66	MIMAT0030152	UCAAAGAUGGGAUUUCUGAAC	21	bdi-MIR7715	MI0025326	NA	NA	bdi	Brachypodium distachyon
bdi-miR7716-5p	102	MIMAT0030154	UCAGUUGCUAGAGAAGAACGAAAC	24	bdi-MIR7716	MI0025327	NA	NA	bdi	Brachypodium distachyon
bdi-miR7719-3p	77	MIMAT0030161	UAGAAGCAUAUAUGGCGAAGA	21	bdi-MIR7719	MI0025330	NA	NA	bdi	Brachypodium distachyon
bdi-miR7721-3p	166	MIMAT0030167	AAAGUUUGGCAUAGAAUUCAAUGC	24	bdi-MIR7721	MI0025333	NA	NA	bdi	Brachypodium distachyon
bdi-miR7721-5p	92	MIMAT0030166	ACGGGAUUUUAUAACGGACUUUGG	24	bdi-MIR7721	MI0025333	NA	NA	bdi	Brachypodium distachyon
bdi-miR7723b-3p	80	MIMAT0030255	AUGAAGGUAGUAGUUUCAAAAUGG	24	bdi-MIR7723b	MI0025375	MIR7723	MIPF0001739	bdi	Brachypodium distachyon
bdi-miR7725a-3p	109	MIMAT0030179	UGCAAACAAUGUGAUUUCGUCAAG	24	bdi-MIR7725a	MI0025339	MIR7725	MIPF0001792	bdi	Brachypodium distachyon
bdi-miR7725a-5p	115	MIMAT0030178	UGACGAGAUCACAUCGUUUGCACA	24	bdi-MIR7725a	MI0025339	MIR7725	MIPF0001792	bdi	Brachypodium distachyon
bdi-miR7732-5p	69	MIMAT0030198	UUCCUCCAAGAUCUCGGAGACUC	23	bdi-MIR7732	MI0025348	NA	NA	bdi	Brachypodium distachyon
bdi-miR7737-3p	70	MIMAT0030211	ACUUGAGACGGACUGUAUUAAAAA	24	bdi-MIR7737	MI0025354	NA	NA	bdi	Brachypodium distachyon
bdi-miR7739-3p	79	MIMAT0030215	UUGAGUCUGAGAAGUAUUUCUG	22	bdi-MIR7739	MI0025356	NA	NA	bdi	Brachypodium distachyon
bdi-miR7742-3p	13	MIMAT0030225	UGUGUGUUCGAGUGAAUGAGU	21	bdi-MIR7742	MI0025360	NA	NA	bdi	Brachypodium distachyon
bdi-miR7746-5p	126	MIMAT0030232	AUAGACUAAGAGUUCCAACAGAAG	24	bdi-MIR7746	MI0025364	NA	NA	bdi	Brachypodium distachyon
bdi-miR7747-3p	70	MIMAT0030235	AUCCUAUAACAAAACAAACUGAUC	24	bdi-MIR7747	MI0025365	NA	NA	bdi	Brachypodium distachyon
bdi-miR7747-5p	138	MIMAT0030234	AUCAGAUUGUUUUGUUGUAGGAUG	24	bdi-MIR7747	MI0025365	NA	NA	bdi	Brachypodium distachyon
bdi-miR7748a-3p	65	MIMAT0030237	AAUAUGUUUUCUAUUGUUGGACGG	24	bdi-MIR7748a	MI0025366	NA	NA	bdi	Brachypodium distachyon
bdi-miR7751-5p	93	MIMAT0030242	AUCUUCCUCGUGGACAAGCGGUAG	24	bdi-MIR7751	MI0025369	NA	NA	bdi	Brachypodium distachyon
bdi-miR7752-5p	82	MIMAT0030244	AUGCUCUUCCCACUGUCAUUUUCC	24	bdi-MIR7752	MI0025370	NA	NA	bdi	Brachypodium distachyon
bdi-miR7753-3p	62	MIMAT0030247	UGAGCAAGGGAGAAGACAUGG	21	bdi-MIR7753	MI0025371	NA	NA	bdi	Brachypodium distachyon
bdi-miR7753-5p	70	MIMAT0030246	AUGUCUUCUUCCUUGCUCAUC	21	bdi-MIR7753	MI0025371	NA	NA	bdi	Brachypodium distachyon
bdi-miR7755-5p	67	MIMAT0030252	AUUCCACACUGUAAAUUGAAU	21	bdi-MIR7755	MI0025374	NA	NA	bdi	Brachypodium distachyon
bdi-miR7756-3p	111	MIMAT0030257	UGGAGAUGUUGGCAUUGAAUUGGC	24	bdi-MIR7756	MI0025376	NA	NA	bdi	Brachypodium distachyon
bdi-miR7757-3p.1	77	MIMAT0030261	GGUAGUUGAAUGUUUUGUUUA	21	bdi-MIR7757	MI0025377	MIR7757	MIPF0002033	bdi	Brachypodium distachyon
bdi-miR7757-5p.1	62	MIMAT0030258	CACAAAACCUUCAGCUACCCA	21	bdi-MIR7757	MI0025377	MIR7757	MIPF0002033	bdi	Brachypodium distachyon
bdi-miR7765-3p	371	MIMAT0030279	UUACAAGAAGUUGGACUAAAAUGC	24	bdi-MIR7765	MI0025386	NA	NA	bdi	Brachypodium distachyon
bdi-miR7765-5p	88	MIMAT0030278	CAUUUUAGUCCAACAAGUUGCAA	23	bdi-MIR7765	MI0025386	NA	NA	bdi	Brachypodium distachyon
bdi-miR7767-5p	550	MIMAT0030282	CCCCAAGCUGAGAGCUCUCCC	21	bdi-MIR7767	MI0025388	NA	NA	bdi	Brachypodium distachyon
bdi-miR7770-5p	72	MIMAT0030290	CCUUGAAAGCCUGUCUAGACA	21	bdi-MIR7770	MI0025392	NA	NA	bdi	Brachypodium distachyon
bdi-miR7771-3p	63	MIMAT0030293	AUGUGUACUAUAGAAGUCAAGGGU	24	bdi-MIR7771	MI0025393	NA	NA	bdi	Brachypodium distachyon
bdi-miR7774-3p	126	MIMAT0030299	GAGCGAACGUUAAAUUCCGUGGGG	24	bdi-MIR7774	MI0025396	NA	NA	bdi	Brachypodium distachyon
bdi-miR7774-5p	93	MIMAT0030298	ACUAUGGUCUGUGAGGAUGGCAAC	24	bdi-MIR7774	MI0025396	NA	NA	bdi	Brachypodium distachyon
bdi-miR7777-5p.2	174	MIMAT0030307	UCUGACAAACACCAUCGCAAC	21	bdi-MIR7777	MI0025399	NA	NA	bdi	Brachypodium distachyon
bdi-miR7781-3p	96	MIMAT0030317	CAUGUCUGUAGUCAGAAAAAUCAA	24	bdi-MIR7781	MI0025403	NA	NA	bdi	Brachypodium distachyon
bdi-miR7782-3p	1104	MIMAT0030319	ACCUGCUCUGAUACCAUGUUGUGA	24	bdi-MIR7782	MI0025404	NA	NA	bdi	Brachypodium distachyon
bdi-miR7782-5p	138	MIMAT0030318	GCGGCAUGGUAUUAGAGCAAGUUG	24	bdi-MIR7782	MI0025404	NA	NA	bdi	Brachypodium distachyon
bdi-miR7783-3p	204	MIMAT0030321	AGCUCUGAUACCAUGUGGAUGAGA	24	bdi-MIR7783	MI0025405	NA	NA	bdi	Brachypodium distachyon
bdi-miR7783-5p	60	MIMAT0030320	GCGUCUACUUGGUAUCCAAGCUUA	24	bdi-MIR7783	MI0025405	NA	NA	bdi	Brachypodium distachyon
bdi-miR827-5p	65	MIMAT0027075	UUUUGUUGGUUGUCAUCUAACC	22	bdi-MIR827	MI0018128	MIR827	MIPF0000726	bdi	Brachypodium distachyon
bdi-miR845	1678	MIMAT0035529	UGCUCUGAUACCAAUUGUUGG	21	bdi-MIR845	MI0029171	NA	NA	bdi	Brachypodium distachyon
bdi-miR9482	64	MIMAT0035488	CCUUUGGGGAAGAAGGGAAAC	21	bdi-MIR9482	MI0029130	NA	NA	bdi	Brachypodium distachyon
bdi-miR9483a	61	MIMAT0035489	UUGAACUGUUUCCUCUGAAGUUCC	24	bdi-MIR9483a	MI0029131	MIR9483	MIPF0001996	bdi	Brachypodium distachyon
bdi-miR9495	66	MIMAT0035504	UGAAAAAUGCCUCUGGACGUG	21	bdi-MIR9495	MI0029146	NA	NA	bdi	Brachypodium distachyon
bgy-miR156	63324	MIMAT0020960	UUUGACAGAAGAUAGAGAGCAC	22	bgy-MIR156	MI0016982	MIR156	MIPF0000008	bgy	Bruguiera gymnorhiza
bna-miR156a	2599	MIMAT0004445	UGACAGAAGAGAGUGAGCACA	21	bna-MIR156a	MI0005770	MIR156	MIPF0000008	bna	Brassica napus
bna-miR162a	12	MIMAT0023621	UCGAUAAACCUGUGCAUCCAG	21	bna-MIR162a	MI0020268	MIR162_1	MIPF0000127	bna	Brassica napus
bna-miR167a	18677	MIMAT0005626	UGAAGCUGCCAGCAUGAUCUAA	22	bna-MIR167a	MI0006471	MIR167_1	MIPF0000023	bna	Brassica napus
bna-miR168b	459	MIMAT0023628	UCGCUUGGUGCAGGUCGAGAA	21	bna-MIR168b	MI0020275	MIR168	MIPF0000081	bna	Brassica napus
bna-miR169g	20	MIMAT0005618	UAGCCAAGGAUGACUUGCCUGC	22	bna-MIR169g	MI0006463	MIR169_1	MIPF0000012	bna	Brassica napus
bna-miR171g	792	MIMAT0004446	UGAUUGAGCCGCGCCAAUAUCU	22	bna-MIR171g	MI0005771	MIR171_1	MIPF0000030	bna	Brassica napus
bna-miR2111b-3p	5	MIMAT0011781	AUCCUCGGGAUACAGAUUACC	21	bna-MIR2111b	MI0011287	MIR2111	MIPF0000754	bna	Brassica napus
bna-miR2111c	230	MIMAT0023647	UAAUCUGCAUCCUGGGGUUUA	21	bna-MIR2111c	MI0020294	MIR2111	MIPF0000754	bna	Brassica napus
bna-miR397a	188	MIMAT0005600	UCAUUGAGUGCAGCGUUGAUGU	22	bna-MIR397a	MI0006445	MIR397	MIPF0000120	bna	Brassica napus
bna-miR6029	551	MIMAT0023649	UGGGGUUGUGAUUUCAGGCUU	21	bna-MIR6029	MI0020296	NA	NA	bna	Brassica napus
bol-miR9408	77	MIMAT0035363	GUUUCAUCUUAGAGAAUGUUGUC	23	bol-MIR9408	MI0029002	MIR9408	MIPF0002027	bol	Brassica oleracea
bra-miR156f-3p	59	MIMAT0035827	UGCUCACUGCUCUUUCUGUCAGA	23	bra-MIR156f	MI0030552	MIR156	MIPF0000008	bra	Brassica rapa
bra-miR164e-3p	42	MIMAT0035871	CACGUGCUCCCCUCCUCCAAC	21	bra-MIR164e	MI0030574	MIR164	MIPF0000045	bra	Brassica rapa
bra-miR164e-5p	16232	MIMAT0035870	UGGAGAAGCAGGGCACGUGCAA	22	bra-MIR164e	MI0030574	MIR164	MIPF0000045	bra	Brassica rapa
bra-miR168a-3p	289	MIMAT0035837	CCCGCCUUGUAUCAAGUGAAU	21	bra-MIR168a	MI0030557	MIR168	MIPF0000081	bra	Brassica rapa
bra-miR172c-5p	169	MIMAT0035872	GCAUCAUCAUCAAGAUUCAGA	21	bra-MIR172c	MI0030575	MIR172	MIPF0000035	bra	Brassica rapa
bra-miR2111-3p	299	MIMAT0035875	GACCUCAGGAUGCGGAUUACC	21	bra-MIR2111	MI0030576	MIR2111	MIPF0000754	bra	Brassica rapa
bra-miR390-3p	23	MIMAT0035841	CGCUGUCCAUCCUGAGUUUCA	21	bra-MIR390	MI0030559	MIR390	MIPF0000101	bra	Brassica rapa
bra-miR408-5p	25	MIMAT0035683	GGGAGCCAGGGAAGAGGCAGU	21	bra-MIR408	MI0029311	MIR408	MIPF0000102	bra	Brassica rapa
bra-miR5716	128	MIMAT0023013	UUGGAUAAUUGAAGAUAUAAA	21	bra-MIR5716	MI0019327	NA	NA	bra	Brassica rapa
bra-miR5717	97	MIMAT0023014	GUUUGGAUUGUUUGCCUUGGC	21	bra-MIR5717	MI0019328	NA	NA	bra	Brassica rapa
bra-miR5718	118	MIMAT0023016	UCAGAACCAAACACAGAACAAG	22	bra-MIR5718	MI0019330	NA	NA	bra	Brassica rapa
bra-miR5721	83	MIMAT0023019	AAAAAUGGAGUGAGAAAUGGA	21	bra-MIR5721	MI0019333	NA	NA	bra	Brassica rapa
bra-miR5723	156	MIMAT0023022	AAUGUGCUGCAAUAUCUCUGC	21	bra-MIR5723	MI0019336	NA	NA	bra	Brassica rapa
bra-miR5725	107	MIMAT0023024	AUUUGGCACAAUCUGAUCUGC	21	bra-MIR5725	MI0019338	NA	NA	bra	Brassica rapa
bra-miR9408-5p	702	MIMAT0035657	CAACAGUCUCAGGAUGGAAAA	21	bra-MIR9408	MI0029298	MIR9408	MIPF0002027	bra	Brassica rapa
bra-miR9552b-3p	64	MIMAT0035656	UGACCGAGUAGACCGAUAGUC	21	bra-MIR9552b	MI0029297	MIR9552	MIPF0002123	bra	Brassica rapa
bra-miR9552b-5p	79	MIMAT0035655	CUAUCGGUCUACUUGGUCAGC	21	bra-MIR9552b	MI0029297	MIR9552	MIPF0002123	bra	Brassica rapa
bra-miR9555b-3p	52	MIMAT0035680	UUAGAAACUUGCAAUUAUAUA	21	bra-MIR9555b	MI0029309	MIR9555	MIPF0002081	bra	Brassica rapa
bra-miR9559-5p	257	MIMAT0035671	UUUGGAUUUUGGUCAUUGUUG	21	bra-MIR9559	MI0029305	NA	NA	bra	Brassica rapa
bra-miR9560a-3p	7	MIMAT0035674	UCAUAUUAGUUCUACCUCCUGUUG	24	bra-MIR9560a	MI0029306	MIR9560	MIPF0002116	bra	Brassica rapa
bra-miR9560b-3p	227	MIMAT0035676	UCAUAUUAGUUCUACCUCCUGCUG	24	bra-MIR9560b	MI0029307	MIR9560	MIPF0002116	bra	Brassica rapa
bra-miR9561-3p	52	MIMAT0035678	GAGAGACUCUGAAAGACUCACC	22	bra-MIR9561	MI0029308	NA	NA	bra	Brassica rapa
bra-miR9562-5p	99	MIMAT0035681	ACUAUGCAAUUGUGAACAAAC	21	bra-MIR9562	MI0029310	NA	NA	bra	Brassica rapa
bra-miR9563a-5p	65	MIMAT0035685	ACCCGUCUCUUAAUUUUUAAC	21	bra-MIR9563a	MI0029312	MIR9563	MIPF0001941	bra	Brassica rapa
bra-miR9563b-3p	105	MIMAT0035696	AAAUUAAGAGAUGAAUUCUUAC	22	bra-MIR9563b	MI0029317	MIR9563	MIPF0001941	bra	Brassica rapa
bra-miR9564-3p	46	MIMAT0035688	CGAGCUGUGUAAUCGUUUUGUU	22	bra-MIR9564	MI0029313	NA	NA	bra	Brassica rapa
bra-miR9564-5p	35	MIMAT0035687	ACAAAACGAUUACACAGCUCGGUC	24	bra-MIR9564	MI0029313	NA	NA	bra	Brassica rapa
bra-miR9568-5p	23	MIMAT0035697	UGCGGAUAUCUUAGGAUGAGGU	22	bra-MIR9568	MI0029318	NA	NA	bra	Brassica rapa
cca-miR156b	155	MIMAT0024511	UGACAGAAGAGAGUGAGCAUA	21	cca-MIR156b	MI0021065	MIR156	MIPF0000008	cca	Cynara cardunculus
cca-miR169b	11	MIMAT0024519	UAGCCAAGGAUGACUUGCUAC	21	cca-MIR169b	MI0021073	MIR169_1	MIPF0000012	cca	Cynara cardunculus
cca-miR171	17	MIMAT0024520	UGAUUGAGCCGCACCAAUAUC	21	cca-MIR171	MI0021074	MIR171_1	MIPF0000030	cca	Cynara cardunculus
cca-miR390	32	MIMAT0024523	AAGCUCAGGAGGGAUAGCGUC	21	cca-MIR390	MI0021077	MIR390	MIPF0000101	cca	Cynara cardunculus
cca-miR393	85	MIMAT0024524	UCCAAAGGAAUCGCAUUGAUCC	22	cca-MIR393	MI0021078	MIR393	MIPF0000083	cca	Cynara cardunculus
cca-miR395a	2	MIMAT0024526	UUGAAGUGUUUGGGGGGACUC	21	cca-MIR395a	MI0021080	MIR395	MIPF0000016	cca	Cynara cardunculus
cca-miR396a-3p	7658	MIMAT0024530	GUUCAAGAAAGCUGUGGGAAA	21	cca-MIR396a	MI0021083	MIR396	MIPF0000047	cca	Cynara cardunculus
cca-miR396c	2018	MIMAT0024561	UUCAAGAAAGCUGUGGGAAAA	21	cca-MIR396c	MI0021108	MIR396	MIPF0000047	cca	Cynara cardunculus
cca-miR6104	107	MIMAT0024537	AUACGACAAAUAGAACAAAUAAAC	24	cca-MIR6104	MI0021089	NA	NA	cca	Cynara cardunculus
cca-miR6107	71	MIMAT0024541	AAAGGGGACAAUAUCUGGUACGGU	24	cca-MIR6107	MI0021092	NA	NA	cca	Cynara cardunculus
cca-miR6108e-5p	91	MIMAT0024557	GUAAGAAGAGAUCUCCACCCUUGG	24	cca-MIR6108e	MI0021105	MIR6108	MIPF0001380	cca	Cynara cardunculus
cca-miR6110-3p	63	MIMAT0024548	AUCCACGUCAUCAAAUGUUACAAG	24	cca-MIR6110	MI0021098	NA	NA	cca	Cynara cardunculus
cca-miR6110-5p	18	MIMAT0024547	AUCUUGUAACAUUUGAUGAUGUGG	24	cca-MIR6110	MI0021098	NA	NA	cca	Cynara cardunculus
ccl-miR167a	93431	MIMAT0014072	UGAAGCUGCCAGCAUGAUCUGA	22	ccl-MIR167a	MI0013298	MIR167_1	MIPF0000023	ccl	Citrus clementina
cln-miR162	26	MIMAT0027348	UUGAUAAACCUCUGCAUCCAG	21	cln-MIR162	MI0022566	MIR162_1	MIPF0000127	cln	Cunninghamia lanceolata
cme-miR156j	1806	MIMAT0026186	GUUGACAGAAGAGAGUGAGCAC	22	cme-MIR156j	MI0023290	MIR156	MIPF0000008	cme	Cucumis melo
cme-miR164b	47	MIMAT0026088	UGGAGAGGCAGGGCACAUGCU	21	cme-MIR164b	MI0023192	MIR164	MIPF0000045	cme	Cucumis melo
cme-miR166i	15963	MIMAT0026091	UCGGACCAGGCUUCAUUCUC	20	cme-MIR166i	MI0023195	MIR166	MIPF0000004	cme	Cucumis melo
cme-miR168	1	MIMAT0022751	UCGCUUGGUGCAGGUCGGGA	20	cme-MIR168	MI0018177	MIR168	MIPF0000081	cme	Cucumis melo
cme-miR169b	147	MIMAT0026094	UAGCCAAAAAUGACUUGCCUG	21	cme-MIR169b	MI0023198	MIR169_1	MIPF0000012	cme	Cucumis melo
cme-miR169k	77	MIMAT0026079	UGAGCCAAGGAUGACUUGCCU	21	cme-MIR169k	MI0023183	MIR169_2	MIPF0000037	cme	Cucumis melo
cme-miR169m	833	MIMAT0026092	UAGCCAAAAAUGACUUGCCUGC	22	cme-MIR169m	MI0023196	MIR169_1	MIPF0000012	cme	Cucumis melo
cme-miR169q	70	MIMAT0026073	UGAGCCAAAGAUGACUUGCCU	21	cme-MIR169q	MI0023177	MIR169_8	MIPF0001712	cme	Cucumis melo
cme-miR169t	832	MIMAT0026187	UGAGCCAAGAAUGACUUGCCGGC	23	cme-MIR169t	MI0023291	NA	NA	cme	Cucumis melo
cme-miR172f	361	MIMAT0026099	UGAAUCUUGAUGAUGCCGCAC	21	cme-MIR172f	MI0023203	MIR172	MIPF0000035	cme	Cucumis melo
cme-miR1863	206	MIMAT0026101	AGCUCUGAUACCAUGUUAGAUUUG	24	cme-MIR1863	MI0023205	NA	NA	cme	Cucumis melo
cme-miR399d	1486	MIMAT0026078	UGCCAAAGGAGAGUUGCCCUU	21	cme-MIR399d	MI0023182	MIR399	MIPF0000015	cme	Cucumis melo
cme-miR399f	186	MIMAT0026087	UGCCAAAGGAGAAUUGCAC	19	cme-MIR399f	MI0023191	MIR399	MIPF0000015	cme	Cucumis melo
cme-miR399g	348	MIMAT0026185	AGGGCUUCUCUCCAUUGGCAGG	22	cme-MIR399g	MI0023289	MIR399	MIPF0000015	cme	Cucumis melo
cme-miR477b	4	MIMAT0026102	CUCUCCCUCAAAGGCUUCUG	20	cme-MIR477b	MI0023206	MIR477	MIPF0000216	cme	Cucumis melo
cme-miR530b	3194	MIMAT0026104	UGCAUUUGCACCUACACCUU	20	cme-MIR530b	MI0023208	MIR530	MIPF0000521	cme	Cucumis melo
cme-miR7129	228	MIMAT0026183	AGUCAAAUCUAAACGAUCGUGUAU	24	cme-MIR7129	MI0023287	NA	NA	cme	Cucumis melo
cme-miR7130	46	MIMAT0026184	GUUUGGAAUGUGCGAGAUGUGUGC	24	cme-MIR7130	MI0023288	NA	NA	cme	Cucumis melo
cme-miR845	382	MIMAT0026084	UCGCUCUGAUACCAAUAUGAUG	22	cme-MIR845	MI0023188	NA	NA	cme	Cucumis melo
cme-miR854	89	MIMAT0026100	GAUGAGGAUAGUGAGGAGGAG	21	cme-MIR854	MI0023204	NA	NA	cme	Cucumis melo
cme-miR858	531	MIMAT0026083	UCUCGUUGUCUGUUCGACCUU	21	cme-MIR858	MI0023187	NA	NA	cme	Cucumis melo
cpa-miR166e	18003	MIMAT0031800	GGACCAGGCUUCAUUCCCC	19	cpa-MIR166e	MI0026352	MIR166	MIPF0000004	cpa	Carica papaya
cpa-miR169	31	MIMAT0031805	CAGCCAAGAAUGACUUGCCG	20	cpa-MIR169	MI0026357	MIR169_2	MIPF0000037	cpa	Carica papaya
cpa-miR172a	205	MIMAT0031810	GGGAAUCUUGAUGAUGCUGCA	21	cpa-MIR172a	MI0026362	MIR172	MIPF0000035	cpa	Carica papaya
cpa-miR319	113	MIMAT0031782	AUUGGACUGAAGGGAGCUCC	20	cpa-MIR319	MI0026336	MIR159	MIPF0000010	cpa	Carica papaya
cpa-miR8138	65	MIMAT0031831	UAAAGAUGGUAACAAAGGAUAA	22	cpa-MIR8138	MI0026383	NA	NA	cpa	Carica papaya
cpa-miR8154	1003	MIMAT0031852	CAGAGGAGGAGAUGAAGAGGGA	22	cpa-MIR8154	MI0026404	NA	NA	cpa	Carica papaya
cpa-miR8155	5692	MIMAT0031853	UAACCUGGCUCUGAUACCA	19	cpa-MIR8155	MI0026405	NA	NA	cpa	Carica papaya
cre-miR1146	908	MIMAT0005383	AUGGGUCCGAUCGGGAAGCU	20	cre-MIR1146	MI0006207	NA	NA	cre	Chlamydomonas reinhardtii
cre-miR1160.1	20	MIMAT0005411	UUGCCCUUUUUAAGCAGGGC	20	cre-MIR1160	MI0006221	NA	NA	cre	Chlamydomonas reinhardtii
cre-miR1160.2	168	MIMAT0005410	UGACAAGGAAGCAGAGCGGAU	21	cre-MIR1160	MI0006221	NA	NA	cre	Chlamydomonas reinhardtii
cre-miR1171	96	MIMAT0005430	UGGAGUGGAGUGGAGUGGAGUGG	23	cre-MIR1171	MI0006231	NA	NA	cre	Chlamydomonas reinhardtii
cre-miR909.2	69	MIMAT0004391	AUGCAAACAUGACCCUGAAUG	21	cre-MIR909	MI0005702	NA	NA	cre	Chlamydomonas reinhardtii
cre-miR909.3	62	MIMAT0004392	UUCAGGGUCAAGUUUGCAUGC	21	cre-MIR909	MI0005702	NA	NA	cre	Chlamydomonas reinhardtii
crt-miR166a	2	MIMAT0014084	UCGGACCAGGCUUCAUUCCCGU	22	crt-MIR166a	MI0013310	MIR166	MIPF0000004	crt	Citrus reticulata
crt-miR166b	15386	MIMAT0014085	UCGGACCAGGCUUCAUUCCCUU	22	crt-MIR166b	MI0013311	MIR166	MIPF0000004	crt	Citrus reticulata
csi-miR1515	256	MIMAT0018489	UCAUUUUUGCGUGCAAUGAUCC	22	csi-MIR1515	MI0016731	NA	NA	csi	Citrus sinensis
csi-miR172b	9	MIMAT0018457	AGAAUCUUGAUGAUGCGGCAA	21	csi-MIR172b	MI0016700	MIR172	MIPF0000035	csi	Citrus sinensis
csi-miR172c	30	MIMAT0018458	UGGAAUCUUGAUGAUGCUGCAG	22	csi-MIR172c	MI0016701	MIR172	MIPF0000035	csi	Citrus sinensis
csi-miR393	361	MIMAT0018460	AUCCAAAGGGAUCGCAUUGAUC	22	csi-MIR393	MI0016703	MIR393	MIPF0000083	csi	Citrus sinensis
csi-miR3946	367	MIMAT0018449	UUGUAGAGAAAGAGAAGAGAGCAC	24	csi-MIR3946	MI0016692	NA	NA	csi	Citrus sinensis
csi-miR3947-5p	452	MIMAT0018487	UUAUUUCAGUAGACGACGUCACA	23	csi-MIR3947	MI0016729	NA	NA	csi	Citrus sinensis
csi-miR3951	176	MIMAT0018492	UAGAUAAAGAUGAGAGAAAAA	21	csi-MIR3951	MI0016734	NA	NA	csi	Citrus sinensis
csi-miR396c	107	MIMAT0018493	UUCAAGAAAUCUGUGGGAAG	20	csi-MIR396c	MI0016735	MIR396	MIPF0000047	csi	Citrus sinensis
csi-miR473	345	MIMAT0018474	ACUCUCCCUCAAGGGCUUCGC	21	csi-MIR473	MI0016717	MIR477	MIPF0000216	csi	Citrus sinensis
csi-miR477b	1	MIMAT0018476	CUCUCCCUCAAGGGCUUCUCU	21	csi-MIR477b	MI0016719	MIR477	MIPF0000216	csi	Citrus sinensis
csi-miR482a-3p	578	MIMAT0018480	UCUUCCCUAUGCCUCCCAUUCC	22	csi-MIR482a	MI0016722	MIR482	MIPF0000403	csi	Citrus sinensis
csi-miR530a	28	MIMAT0018482	UGCAUUUGCACCUGCACCUUG	21	csi-MIR530a	MI0016724	MIR530	MIPF0000521	csi	Citrus sinensis
csi-miR530b	3	MIMAT0018483	UGCAUUUGCACCUGCAUCUUG	21	csi-MIR530b	MI0016725	MIR530	MIPF0000521	csi	Citrus sinensis
csi-miR535	736	MIMAT0018484	UGACAAUGAGAGAGAGCACAC	21	csi-MIR535	MI0016726	MIR535	MIPF0000136	csi	Citrus sinensis
csi-miR857	174	MIMAT0018486	UUUUGAAUGUUGAAUGGUGGCUAU	24	csi-MIR857	MI0016728	NA	NA	csi	Citrus sinensis
ctr-miR166	2015169	MIMAT0014071	UCGGACCAGGCUUCAUUCCCCC	22	ctr-MIR166	MI0013297	MIR166	MIPF0000004	ctr	Citrus trifoliata
ctr-miR171	7044	MIMAT0014082	UUGAGCCGCGUCAAUAUCUCC	21	ctr-MIR171	MI0013308	MIR171_1	MIPF0000030	ctr	Citrus trifoliata
far-miR1134	592	MIMAT0018367	CGACAACAACAACAAGAAGAAGAG	24	far-MIR1134	MI0016608	NA	NA	far	Festuca arundinacea
far-miR164a	25	MIMAT0018370	UGGAGAAGCAGGGCACUUGCU	21	far-MIR164a	MI0016611	MIR164_2	MIPF0001149	far	Festuca arundinacea
far-miR529	91	MIMAT0018373	AGAAGAGAGAGAGCACAGCUU	21	far-MIR529	MI0016614	NA	NA	far	Festuca arundinacea
ghr-miR156c	15	MIMAT0005808	UGUCAGAAGAGAGUGAGCAC	20	ghr-MIR156c	MI0005640	MIR156	MIPF0000008	ghr	Gossypium hirsutum
ghr-miR160	54	MIMAT0029137	UAUGAGGAGCCAUGCAUGUAU	21	ghr-MIR160	MI0024179	MIR160	MIPF0000032	ghr	Gossypium hirsutum
ghr-miR169b	3	MIMAT0029157	CAGCCAAGGAUGAUUUGCCGG	21	ghr-MIR169b	MI0024199	MIR169_2	MIPF0000037	ghr	Gossypium hirsutum
ghr-miR2949a-3p	281	MIMAT0015374	UGCAAAUCCAGUCAAAAGUUA	21	ghr-MIR2949a	MI0013552	MIR2949	MIPF0000899	ghr	Gossypium hirsutum
ghr-miR399c	10	MIMAT0014349	UGCCAAAGGAGAGUUGGCCUU	21	ghr-MIR399c	MI0013556	MIR399	MIPF0000015	ghr	Gossypium hirsutum
ghr-miR482b	63	MIMAT0014340	UCUUGCCUACUCCACCCAUGCC	22	ghr-MIR482b	MI0013547	MIR482	MIPF0000403	ghr	Gossypium hirsutum
ghr-miR7485	204	MIMAT0029126	AAAGACAUCUUUGAAUUCUUGGAG	24	ghr-MIR7485	MI0024168	NA	NA	ghr	Gossypium hirsutum
ghr-miR7492a	23	MIMAT0029134	CUAUAGAACAUGAUCUUUAGCGG	23	ghr-MIR7492a	MI0024176	MIR7492	MIPF0001661	ghr	Gossypium hirsutum
ghr-miR7495a	41	MIMAT0029140	UUACUUUAGAUGUCUCCUUCA	21	ghr-MIR7495a	MI0024182	MIR7495	MIPF0001824	ghr	Gossypium hirsutum
ghr-miR7496a	83	MIMAT0029142	AUGACCAAAUUGAUAGAAUGUGUA	24	ghr-MIR7496a	MI0024184	MIR7496	MIPF0001744	ghr	Gossypium hirsutum
ghr-miR7497	79	MIMAT0029144	ACAUGUGGACUGUCAUAUGGGUU	23	ghr-MIR7497	MI0024186	NA	NA	ghr	Gossypium hirsutum
ghr-miR7500	68	MIMAT0029147	AUCGAGUUAUUCGAGUUAAUCGAG	24	ghr-MIR7500	MI0024189	NA	NA	ghr	Gossypium hirsutum
ghr-miR7504a	121	MIMAT0029151	UAUGAAACUGUGAUUCCACGUCAU	24	ghr-MIR7504a	MI0024193	MIR7504	MIPF0001798	ghr	Gossypium hirsutum
ghr-miR7508	629	MIMAT0029155	CAAGAAAAGAAGUCGGGAGAG	21	ghr-MIR7508	MI0024197	NA	NA	ghr	Gossypium hirsutum
ghr-miR7510a	107	MIMAT0029158	AAGGUCAUGAUCUUUAGCGGCGUU	24	ghr-MIR7510a	MI0024200	MIR7510	MIPF0001684	ghr	Gossypium hirsutum
ghr-miR7510b	1233	MIMAT0029163	AAGAACAUGAUCUUUAGCGGCGU	23	ghr-MIR7510b	MI0024205	MIR7510	MIPF0001684	ghr	Gossypium hirsutum
ghr-miR827a	30603	MIMAT0014341	UUAGAUGACCAUCAACAAACA	21	ghr-MIR827a	MI0013548	MIR827_2	MIPF0000863	ghr	Gossypium hirsutum
gma-miR1507c-5p	67	MIMAT0021005	GAGGUGUUUGGGAUGAGAGAA	21	gma-MIR1507c	MI0017854	NA	NA	gma	Glycine max
gma-miR1508a	2	MIMAT0007366	UCUAGAAAGGGAAAUAGCAGUUG	23	gma-MIR1508a	MI0007220	MIR1508	MIPF0000719	gma	Glycine max
gma-miR1511	133	MIMAT0007369	AACCAGGCUCUGAUACCAUG	20	gma-MIR1511	MI0007223	NA	NA	gma	Glycine max
gma-miR1512a-3p	124	MIMAT0032030	GCUUUAAGAAUUUCAGUUAUG	21	gma-MIR1512a	MI0007224	MIR1512	MIPF0001291	gma	Glycine max
gma-miR1512b	89	MIMAT0021673	UAACUGGAAAUUCUUAAAGCAU	22	gma-MIR1512b	MI0018682	MIR1512	MIPF0001291	gma	Glycine max
gma-miR1516a-5p	33	MIMAT0020937	CAAGUUAUAAGCUCUUUUGAGAG	23	gma-MIR1516a	MI0007229	MIR1516	MIPF0001353	gma	Glycine max
gma-miR1519	106	MIMAT0007378	UAAGUGUUGCAAAAUAGUCAUU	22	gma-MIR1519	MI0007232	NA	NA	gma	Glycine max
gma-miR1520f-3p	10	MIMAT0018244	CAAUCAGAACAUGACACAUGACAA	24	gma-MIR1520f	MI0016485	MIR1520	MIPF0000581	gma	Glycine max
gma-miR1520f-5p	22	MIMAT0032111	AUUGUCACGUGUCAUGUUCUGAUU	24	gma-MIR1520f	MI0016485	MIR1520	MIPF0000581	gma	Glycine max
gma-miR1520g	15	MIMAT0018245	CAAUCAGAACAUGACACGUGACAA	24	gma-MIR1520g	MI0016486	MIR1520	MIPF0000581	gma	Glycine max
gma-miR1520h	41	MIMAT0018255	AACGUCCAAUCAGAACGUGACAUG	24	gma-MIR1520h	MI0016496	MIR1520	MIPF0000581	gma	Glycine max
gma-miR1520j	104	MIMAT0018263	AAGAACGUGACACAUGACAAUCAA	24	gma-MIR1520j	MI0016504	MIR1520	MIPF0000581	gma	Glycine max
gma-miR1520k	78	MIMAT0018291	AAUCAGAACAUGACACAUGACAGU	24	gma-MIR1520k	MI0016532	MIR1520	MIPF0000581	gma	Glycine max
gma-miR1520l	8	MIMAT0018292	AAUCAGAACAUGACACGUGAUAGU	24	gma-MIR1520l	MI0016533	MIR1520	MIPF0000581	gma	Glycine max
gma-miR1520m	229	MIMAT0018293	AAUCAGAACAUGACAUGUGACAAU	24	gma-MIR1520m	MI0016534	MIR1520	MIPF0000581	gma	Glycine max
gma-miR1520n	104	MIMAT0018295	UCAAUCAGAACAUGACACGUGACA	24	gma-MIR1520n	MI0016536	MIR1520	MIPF0000581	gma	Glycine max
gma-miR1520q	766	MIMAT0018332	AUUGACCAAUCAGAACAUGACACA	24	gma-MIR1520q	MI0016573	MIR1520	MIPF0000581	gma	Glycine max
gma-miR1521a	156	MIMAT0007382	CUGUUAAUGGAAAAUGUUGA	20	gma-MIR1521a	MI0007236	MIR1521	MIPF0001062	gma	Glycine max
gma-miR1526	84	MIMAT0007388	CCGGAAGAGGAAAAUUAAGCAA	22	gma-MIR1526	MI0007244	MIR4343	MIPF0001150	gma	Glycine max
gma-miR156f	2111	MIMAT0018318	UUGACAGAAGAGAGAGAGCACA	22	gma-MIR156f	MI0016559	MIR156	MIPF0000008	gma	Glycine max
gma-miR156g	27	MIMAT0018339	ACAGAAGAUAGAGAGCACAG	20	gma-MIR156g	MI0016580	MIR156	MIPF0000008	gma	Glycine max
gma-miR156p	193	MIMAT0023196	UUGACAGAAGAAAGGGAGCAC	21	gma-MIR156p	MI0019741	MIR156	MIPF0000008	gma	Glycine max
gma-miR156q	766	MIMAT0023203	UGACAGAAGAGAGUGAGCACU	21	gma-MIR156q	MI0019748	MIR156	MIPF0000008	gma	Glycine max
gma-miR156r	1008	MIMAT0023212	CUGACAGAAGAUAGAGAGCAU	21	gma-MIR156r	MI0019757	NA	NA	gma	Glycine max
gma-miR159a-5p	7	MIMAT0020919	GAGCUCCUUGAAGUCCAAUUG	21	gma-MIR159a	MI0001773	MIR159	MIPF0000010	gma	Glycine max
gma-miR159b-3p	1	MIMAT0007351	AUUGGAGUGAAGGGAGCUCCA	21	gma-MIR159b	MI0007206	MIR159	MIPF0000010	gma	Glycine max
gma-miR159c	2	MIMAT0007352	AUUGGAGUGAAGGGAGCUCCG	21	gma-MIR159c	MI0007207	MIR159	MIPF0000010	gma	Glycine max
gma-miR159d	179	MIMAT0018340	AGCUGCUUAGCUAUGGAUCCC	21	gma-MIR159d	MI0016581	MIR159	MIPF0000010	gma	Glycine max
gma-miR159e-5p	1976	MIMAT0021640	GAGCUCCUUGAAGUCCAAUU	20	gma-MIR159e	MI0018657	MIR159	MIPF0000010	gma	Glycine max
gma-miR160a-3p	1183	MIMAT0022889	GCGUAUGAGGAGCCAAGCAUA	21	gma-MIR160a	MI0001774	MIR160	MIPF0000032	gma	Glycine max
gma-miR160b	2	MIMAT0020970	UGCCUGGCUCCCUGUAUGCC	20	gma-MIR160b	MI0017821	MIR160	MIPF0000032	gma	Glycine max
gma-miR166h-3p	105410	MIMAT0020984	UCUCGGACCAGGCUUCAUUCC	21	gma-MIR166h	MI0017834	MIR166	MIPF0000004	gma	Glycine max
gma-miR166i-5p	76	MIMAT0021645	GGAAUGUCGUCUGGUUCGAG	20	gma-MIR166i	MI0018660	MIR166	MIPF0000004	gma	Glycine max
gma-miR166j-3p	119954	MIMAT0021648	UCGGACCAGGCUUCAUUCCCG	21	gma-MIR166j	MI0018661	MIR166	MIPF0000004	gma	Glycine max
gma-miR166m	240620	MIMAT0023247	CGGACCAGGCUUCAUUCCCC	20	gma-MIR166m	MI0019792	MIR166	MIPF0000004	gma	Glycine max
gma-miR166u	4582	MIMAT0024903	UCUCGGACCAGGCUUCAUUC	20	gma-MIR166u	MI0021697	MIR166	MIPF0000004	gma	Glycine max
gma-miR167h	7	MIMAT0021064	AUCAUGCUGGCAGCUUCAACUGGU	24	gma-MIR167h	MI0017914	MIR167	MIPF0001352	gma	Glycine max
gma-miR167i	40	MIMAT0021076	UCAUGCUGGCAGCUUCAACUGGU	23	gma-MIR167i	MI0017926	MIR167	MIPF0001352	gma	Glycine max
gma-miR167k	329	MIMAT0036388	UGAAGCUGCCAGCCUGAUCUUA	22	gma-MIR167k	MI0031050	NA	NA	gma	Glycine max
gma-miR168b	4	MIMAT0020985	UCGCUUGGUGCAGGUCGGG	19	gma-MIR168b	MI0017835	MIR168	MIPF0000081	gma	Glycine max
gma-miR169c	5	MIMAT0007357	AAGCCAAGGAUGACUUGCCGA	21	gma-MIR169c	MI0007212	MIR169_2	MIPF0000037	gma	Glycine max
gma-miR169d	4	MIMAT0018330	UGAGCCAAGGAUGACUUGCCGGU	23	gma-MIR169d	MI0016571	MIR169_2	MIPF0000037	gma	Glycine max
gma-miR169e	8	MIMAT0018335	AGCCAAGGAUGACUUGCCGG	20	gma-MIR169e	MI0016576	MIR169_6	MIPF0001058	gma	Glycine max
gma-miR169j-5p	3	MIMAT0021649	UAGCCAAGAAUGACUUGCCGG	21	gma-MIR169j	MI0018662	MIR169_2	MIPF0000037	gma	Glycine max
gma-miR169k	51	MIMAT0021651	CAGCCAAGAAUGACUUGCCGG	21	gma-MIR169k	MI0018663	MIR169_2	MIPF0000037	gma	Glycine max
gma-miR169u	3	MIMAT0023249	CAGCCAAGGAUGACUUGCCGU	21	gma-MIR169u	MI0019794	MIR169_2	MIPF0000037	gma	Glycine max
gma-miR171a	3	MIMAT0007358	UGAGCCGUGCCAAUAUCACGA	21	gma-MIR171a	MI0007213	MIR171_1	MIPF0000030	gma	Glycine max
gma-miR171b-5p	6	MIMAT0017336	ACGGCGUGAUAUUGGUACGGCUC	23	gma-MIR171b	MI0007217	MIR171_2	MIPF0000104	gma	Glycine max
gma-miR171d	13	MIMAT0020988	UGAUUGAGUCGUGUCAAUAUC	21	gma-MIR171d	MI0017838	MIR171_1	MIPF0000030	gma	Glycine max
gma-miR171m	74	MIMAT0023200	UUGAGCCGCGUCAAUAUCUCA	21	gma-MIR171m	MI0019745	MIR171_1	MIPF0000030	gma	Glycine max
gma-miR171n	32	MIMAT0023202	UUGAGCCGCGUCAAUAUCUUA	21	gma-MIR171n	MI0019747	MIR171_1	MIPF0000030	gma	Glycine max
gma-miR172d	31	MIMAT0011199	GGAAUCUUGAUGAUGCUGCAGCAG	24	gma-MIR172d	MI0010728	MIR172	MIPF0000035	gma	Glycine max
gma-miR172h-5p	1132	MIMAT0021657	GCAGCAGCAUCAAGAUUCACA	21	gma-MIR172h	MI0018669	MIR172	MIPF0000035	gma	Glycine max
gma-miR172k	1708	MIMAT0023201	UGAAUCUUGAUGAUGCUGCAU	21	gma-MIR172k	MI0019746	MIR172	MIPF0000035	gma	Glycine max
gma-miR2108a	12	MIMAT0010084	UUAAUGUGUUGUGUUUGUCGG	21	gma-MIR2108a	MI0010577	MIR2108	MIPF0000744	gma	Glycine max
gma-miR2108b	69	MIMAT0010085	UUAAUGUGUUGUGUUUGUGAG	21	gma-MIR2108b	MI0010578	MIR2108	MIPF0000744	gma	Glycine max
gma-miR2111a	57	MIMAT0022457	GUCCUUGGGAUGCAGAUUACG	21	gma-MIR2111a	MI0019269	MIR2111	MIPF0000754	gma	Glycine max
gma-miR2118a-3p	15	MIMAT0020999	UUGCCGAUUCCACCCAUUCCU	21	gma-MIR2118a	MI0017849	MIR2118	MIPF0000745	gma	Glycine max
gma-miR2606a	9578	MIMAT0023226	AAAAGCACUUAAGGAACGGUA	21	gma-MIR2606a	MI0019771	MIR2606	MIPF0000888	gma	Glycine max
gma-miR319c	31	MIMAT0001691	UUGGACUGAAAGGAGCUCCU	20	gma-MIR319c	MI0001789	MIR159	MIPF0000010	gma	Glycine max
gma-miR319f	6	MIMAT0020994	UUGGACUGAAGGGGCCUCUU	20	gma-MIR319f	MI0017844	NA	NA	gma	Glycine max
gma-miR319g	176	MIMAT0021661	UUGGACUGAAGGGAGCUCCUUC	22	gma-MIR319g	MI0018672	MIR159	MIPF0000010	gma	Glycine max
gma-miR319i	33	MIMAT0021663	UUGGACUGAAGGGGAGCUCCUUC	23	gma-MIR319i	MI0018674	MIR159	MIPF0000010	gma	Glycine max
gma-miR319n	20	MIMAT0023207	UUUGGACCGAAGGGAGCCCCU	21	gma-MIR319n	MI0019752	MIR319	MIPF0001104	gma	Glycine max
gma-miR319p	688	MIMAT0036379	UUUUGGACUGAAGGGAGCUCC	21	gma-MIR319p	MI0031041	MIR319	MIPF0001104	gma	Glycine max
gma-miR319q	538	MIMAT0036398	UGGACUGAAGGGAGCUCCUUC	21	gma-MIR319q	MI0031060	MIR159	MIPF0000010	gma	Glycine max
gma-miR3522	40	MIMAT0021633	AGACCAAAUGAGCAGCUGA	19	gma-MIR3522	MI0018650	MIR3522	MIPF0000936	gma	Glycine max
gma-miR390a-3p	165	MIMAT0007360	CGCUAUCCAUCCUGAGUUUC	20	gma-MIR390a	MI0007214	MIR390	MIPF0000101	gma	Glycine max
gma-miR390b-5p	43	MIMAT0007361	AAGCUCAGGAGGGAUAGCACC	21	gma-MIR390b	MI0007215	MIR390	MIPF0000101	gma	Glycine max
gma-miR390e	3262	MIMAT0024907	AGCUCAGGAGGGAUAGCGCC	20	gma-MIR390e	MI0021701	MIR390	MIPF0000101	gma	Glycine max
gma-miR393h	7307	MIMAT0024915	UUCCAAAGGGAUCGCAUUGAUC	22	gma-MIR393h	MI0021709	MIR393	MIPF0000083	gma	Glycine max
gma-miR395d	181	MIMAT0023243	UGAAGUGUUUGGGGGAACUUU	21	gma-MIR395d	MI0019788	MIR395	MIPF0000016	gma	Glycine max
gma-miR395h	19	MIMAT0024920	AUGAAGUGUUUGGGAGAACUC	21	gma-MIR395h	MI0021714	MIR395	MIPF0000016	gma	Glycine max
gma-miR396a-3p	1196	MIMAT0020922	UUCAAUAAAGCUGUGGGAAG	20	gma-MIR396a	MI0001785	MIR396	MIPF0000047	gma	Glycine max
gma-miR396b-3p	4	MIMAT0020923	GCUCAAGAAAGCUGUGGGAGA	21	gma-MIR396b	MI0001786	MIR396	MIPF0000047	gma	Glycine max
gma-miR396d	998	MIMAT0018262	AAGAAAGCUGUGGGAGAAUAUGGC	24	gma-MIR396d	MI0016503	MIR396	MIPF0000047	gma	Glycine max
gma-miR396e	450511	MIMAT0018345	UUCCACAGCUUUCUUGAACUGU	22	gma-MIR396e	MI0016586	MIR396	MIPF0000047	gma	Glycine max
gma-miR396f	76	MIMAT0021069	AGCUUUCUUGAACUUCUUAUGCCUA	25	gma-MIR396f	MI0017919	MIR396	MIPF0000047	gma	Glycine max
gma-miR396g	90	MIMAT0021071	UUCUUGAACUUCUUAUGCAUC	21	gma-MIR396g	MI0017921	MIR396	MIPF0000047	gma	Glycine max
gma-miR396h	49725	MIMAT0021668	UCCACAGCUUUCUUGAACUG	20	gma-MIR396h	MI0018679	MIR396	MIPF0000047	gma	Glycine max
gma-miR396j	1504	MIMAT0023214	AUUCAAGAUAGCUGUGGAAAA	21	gma-MIR396j	MI0019759	MIR396	MIPF0000047	gma	Glycine max
gma-miR397b-3p	19	MIMAT0022991	UAUUGACGCUGCACUCAAUCA	21	gma-MIR397b	MI0018646	MIR397	MIPF0000120	gma	Glycine max
gma-miR408d	708	MIMAT0020998	UGCACUGCCUCUUCCCUGGC	20	gma-MIR408d	MI0017848	MIR408	MIPF0000102	gma	Glycine max
gma-miR4348b	101	MIMAT0036344	UCUUUUGAAUUUGACUAUUAG	21	gma-MIR4348b	MI0031006	MIR4348	MIPF0001966	gma	Glycine max
gma-miR4366	94	MIMAT0018265	CUACUUAGUAGAGAUUUGUUGG	22	gma-MIR4366	MI0016506	NA	NA	gma	Glycine max
gma-miR4371a	101	MIMAT0018273	AAGUGAUGACAUGACAAGCGAAGU	24	gma-MIR4371a	MI0016514	MIR4371	MIPF0001141	gma	Glycine max
gma-miR4374b	6	MIMAT0018282	UACUUUCAAAGACGUUGUUGAG	22	gma-MIR4374b	MI0016523	MIR4374	MIPF0001152	gma	Glycine max
gma-miR4376-5p	3	MIMAT0018280	UACGCAGGAGAGAUGACGCUGU	22	gma-MIR4376	MI0016521	NA	NA	gma	Glycine max
gma-miR4376a-3p	148	MIMAT0020951	AGCAUCAUAUCUCCUGCAUAG	21	gma-MIR4376	MI0016521	NA	NA	gma	Glycine max
gma-miR4383	245	MIMAT0018290	UAUUGGAUCUCAGUUGAACCGGUC	24	gma-MIR4383	MI0016531	MIR4354	MIPF0001306	gma	Glycine max
gma-miR4387a	53	MIMAT0018299	AACAAGACGUGAUGACGUGACACU	24	gma-MIR4387a	MI0016540	MIR4387	MIPF0001109	gma	Glycine max
gma-miR4387b	60	MIMAT0018272	AAGGUGUGAUGGCAUGACACUCUG	24	gma-MIR4387b	MI0016513	NA	NA	gma	Glycine max
gma-miR4388	1472	MIMAT0018300	AAUCUUAGGGACCAAAUUGACAGC	24	gma-MIR4388	MI0016541	NA	NA	gma	Glycine max
gma-miR4391	68	MIMAT0018304	UCUCGGCAAAGAACUAAGAAGAAG	24	gma-MIR4391	MI0016545	NA	NA	gma	Glycine max
gma-miR4393b	247	MIMAT0018317	UUGAAAAGGGACAGCAGAGAAGCC	24	gma-MIR4393b	MI0016558	NA	NA	gma	Glycine max
gma-miR4394	71	MIMAT0018309	AAUGGACUAAAGAGAAAGGGGCCG	24	gma-MIR4394	MI0016550	NA	NA	gma	Glycine max
gma-miR4400	104	MIMAT0018316	UUCGGAAAAAUUCUGGAAGACGUC	24	gma-MIR4400	MI0016557	NA	NA	gma	Glycine max
gma-miR4401a	47	MIMAT0018319	ACAACGUCUUUGAAAGUAGGCAUU	24	gma-MIR4401a	MI0016560	MIR4368	MIPF0001147	gma	Glycine max
gma-miR4403	401	MIMAT0018321	ACGGACACCGAACACGACACGGAC	24	gma-MIR4403	MI0016562	NA	NA	gma	Glycine max
gma-miR4406	159	MIMAT0018325	AUUGAUUCUGAGAGAACCGGUGUA	24	gma-MIR4406	MI0016566	NA	NA	gma	Glycine max
gma-miR4407	117	MIMAT0018326	CAGAGGAAGCAGCACUUGUACC	22	gma-MIR4407	MI0016567	NA	NA	gma	Glycine max
gma-miR4415b-5p	60	MIMAT0022997	AAGUUGUGAUGGGAAUCAAUGGCA	24	gma-MIR4415b	MI0018685	MIR4415	MIPF0001314	gma	Glycine max
gma-miR4992	371	MIMAT0021010	AUUCUAAGAUGGUUUUUGUUAG	22	gma-MIR4992	MI0017858	NA	NA	gma	Glycine max
gma-miR4993	100	MIMAT0021011	GAGCGGCGGCGGUGGAGGAUG	21	gma-MIR4993	MI0017859	NA	NA	gma	Glycine max
gma-miR4995	7187	MIMAT0021013	AGGCAGUGGCUUGGUUAAGGG	21	gma-MIR4995	MI0017861	NA	NA	gma	Glycine max
gma-miR5031	64	MIMAT0021050	UUAAUGAUUAACAUCUAAUUU	21	gma-MIR5031	MI0017901	NA	NA	gma	Glycine max
gma-miR5038a	60	MIMAT0021063	UGAGAAUUUGGCCUCUGUCCA	21	gma-MIR5038a	MI0017913	MIR5038	MIPF0001368	gma	Glycine max
gma-miR5041-3p	87	MIMAT0032122	GUUGAGCAAGUUGAAGAUGAA	21	gma-MIR5041	MI0017920	NA	NA	gma	Glycine max
gma-miR5041-5p	5	MIMAT0021070	UUUCAUCUUCAACUUGCUCAA	21	gma-MIR5041	MI0017920	NA	NA	gma	Glycine max
gma-miR5042-3p	635	MIMAT0032123	UGGGGCUUGAUCCAAGAUAGG	21	gma-MIR5042	MI0017922	NA	NA	gma	Glycine max
gma-miR5225	5	MIMAT0023169	CCUGUCGUAGGAGAGAUGACGC	22	gma-MIR5225	MI0019714	MIR5225	MIPF0001388	gma	Glycine max
gma-miR530b	6	MIMAT0022463	UGCAUUUGCACCUGCACUUUA	21	gma-MIR530b	MI0019275	MIR530	MIPF0000521	gma	Glycine max
gma-miR5368	115203	MIMAT0021602	GGACAGUCUCAGGUAGACA	19	gma-MIR5368	MI0018621	NA	NA	gma	Glycine max
gma-miR5370	82	MIMAT0021607	CUAAAGAUUGUCCAAAAGGAA	21	gma-MIR5370	MI0018626	NA	NA	gma	Glycine max
gma-miR5371-5p	101	MIMAT0021608	UAGGAAUUAGUCACUCAGAUC	21	gma-MIR5371	MI0018627	NA	NA	gma	Glycine max
gma-miR5374-3p	91	MIMAT0032125	UUCAAAUGUCAGAUUAUAAAA	21	gma-MIR5374	MI0018633	NA	NA	gma	Glycine max
gma-miR5376	183	MIMAT0021617	UGAAGAUUUGAAGAAUUUGGGA	22	gma-MIR5376	MI0018635	MIR4998	MIPF0001304	gma	Glycine max
gma-miR5379	43	MIMAT0021620	AUGAAAAUCAUUCAUUAUGAUAUC	24	gma-MIR5379	MI0018638	MIR4997	MIPF0001334	gma	Glycine max
gma-miR5380a	163	MIMAT0021621	GAAAAUGAAUGAUGAGGAUGGGGA	24	gma-MIR5380a	MI0018639	MIR5380	MIPF0001331	gma	Glycine max
gma-miR5380c	70	MIMAT0036391	AUGAAUGGUGAAGAUGAAGAG	21	gma-MIR5380c	MI0031053	NA	NA	gma	Glycine max
gma-miR5667-3p	93	MIMAT0022449	AAACAGAUCUAAAUGGAUUCC	21	gma-MIR5667	MI0019261	NA	NA	gma	Glycine max
gma-miR5768	82	MIMAT0023165	AAGUGCAAUACUGAUCUUCGGAAC	24	gma-MIR5768	MI0019710	NA	NA	gma	Glycine max
gma-miR5772	63	MIMAT0023174	AGAAUGUGAGUUAGAGUGAGCAUC	24	gma-MIR5772	MI0019719	NA	NA	gma	Glycine max
gma-miR5773	40	MIMAT0023175	UUUUUAAAAGGUUCAGUUAGGU	22	gma-MIR5773	MI0019720	NA	NA	gma	Glycine max
gma-miR5778	60	MIMAT0023183	CGACGAACUCUUCGUCGGCAUC	22	gma-MIR5778	MI0019728	NA	NA	gma	Glycine max
gma-miR5780d	60	MIMAT0036396	UGUUUUGAGUUUCUGAUAAAUU	22	gma-MIR5780d	MI0031058	MIR5780	MIPF0001918	gma	Glycine max
gma-miR6299	148	MIMAT0024928	AUUUAAAAUUAUUGAUUUGUCA	22	gma-MIR6299	MI0021723	NA	NA	gma	Glycine max
gma-miR6300	60562	MIMAT0024929	GUCGUUGUAGUAUAGUGG	18	gma-MIR6300	MI0021724	NA	NA	gma	Glycine max
gma-miR9722	206	MIMAT0036337	UAAUAGAGGGAAGAAGAUGAA	21	gma-MIR9722	MI0030999	NA	NA	gma	Glycine max
gma-miR9726	88	MIMAT0036342	UAUAGGCAUUAUUUUUUUCUUC	22	gma-MIR9726	MI0031004	NA	NA	gma	Glycine max
gma-miR9729	74	MIMAT0036347	GUAAUGAGUAGAAACAUUUAGAAG	24	gma-MIR9729	MI0031009	NA	NA	gma	Glycine max
gma-miR9735	117	MIMAT0036355	UACGGCUUAAGUUCAACUUUGGAG	24	gma-MIR9735	MI0031017	NA	NA	gma	Glycine max
gma-miR9737	81	MIMAT0036357	UUGUGGCUGAAAUCACUGUUGC	22	gma-MIR9737	MI0031019	NA	NA	gma	Glycine max
gma-miR9742	270	MIMAT0036362	UGUGUUGUUUGUUUUGUAGCA	21	gma-MIR9742	MI0031024	NA	NA	gma	Glycine max
gma-miR9743	87	MIMAT0036363	AGAGAGUGCUUUGAAGAAAAUGCC	24	gma-MIR9743	MI0031025	NA	NA	gma	Glycine max
gma-miR9746i	170	MIMAT0036383	AAAGUGUUUGAAUUUCAAUUAGAU	24	gma-MIR9746i	MI0031045	MIR9746	MIPF0001884	gma	Glycine max
gma-miR9749	117	MIMAT0036376	UUAGCUUCUUUCACCUUUCCC	21	gma-MIR9749	MI0031038	NA	NA	gma	Glycine max
gma-miR9751	211	MIMAT0036380	GUAAUUUUAAACCUAAACCCUAAA	24	gma-MIR9751	MI0031042	NA	NA	gma	Glycine max
gma-miR9752	93	MIMAT0036381	UGCUUCUUCUUUUCCCUGUUU	21	gma-MIR9752	MI0031043	NA	NA	gma	Glycine max
gma-miR9756	86	MIMAT0036387	UGAGAACUUUAUCCAAACAGAG	22	gma-MIR9756	MI0031049	NA	NA	gma	Glycine max
gma-miR9760	61	MIMAT0036395	UGGAUGAUGUAGUUUUGAUUG	21	gma-MIR9760	MI0031057	NA	NA	gma	Glycine max
gma-miR9761	89	MIMAT0036397	UGAAGGUCUAGGAUAUUUUGU	21	gma-MIR9761	MI0031059	NA	NA	gma	Glycine max
gma-miR9763	206	MIMAT0036400	ACCCAUCCAACUCUGAAGAUA	21	gma-MIR9763	MI0031062	NA	NA	gma	Glycine max
gma-miR9765	63	MIMAT0036402	UAAUACAGAAUUCGGAGACAAC	22	gma-MIR9765	MI0031064	NA	NA	gma	Glycine max
gra-miR1446	11	MIMAT0034042	AACUCUCUCCCUCAAAGGCUA	21	gra-MIR1446	MI0027637	MIR1446	MIPF0000459	gra	Gossypium raimondii
gra-miR166c	16	MIMAT0034156	UAUAUGAUCUCGGACCAGGCU	21	gra-MIR166c	MI0027751	MIR166	MIPF0000004	gra	Gossypium raimondii
gra-miR166d	31	MIMAT0034180	UGAUGGGAAUGUUGUUUGGCU	21	gra-MIR166d	MI0027775	MIR166	MIPF0000004	gra	Gossypium raimondii
gra-miR167a	65	MIMAT0033983	UCAGAUCAUCUUGCAGCUUCA	21	gra-MIR167a	MI0027578	MIR167_1	MIPF0000023	gra	Gossypium raimondii
gra-miR167c	19	MIMAT0034167	UCAGAUGAAGCUGCCAGCAUGA	22	gra-MIR167c	MI0027762	MIR167_1	MIPF0000023	gra	Gossypium raimondii
gra-miR172a	5	MIMAT0033988	GCGGCAUUAUCAAGAUUCACA	21	gra-MIR172a	MI0027583	MIR172	MIPF0000035	gra	Gossypium raimondii
gra-miR172b	356	MIMAT0034141	GCAGCAUUAUCAAGAUUCACA	21	gra-MIR172b	MI0027736	MIR172	MIPF0000035	gra	Gossypium raimondii
gra-miR3267	4297	MIMAT0033980	UCUGUCGCAGGGGAGAUGGCUG	22	gra-MIR3267	MI0027575	NA	NA	gra	Gossypium raimondii
gra-miR477	53	MIMAT0034119	CGAAGUCUUGGAAGAGAGUAA	21	gra-MIR477	MI0027714	NA	NA	gra	Gossypium raimondii
gra-miR5741	1538	MIMAT0034009	UAGUAUAAGGACUAAAUUGGU	21	gra-MIR5741	MI0027604	NA	NA	gra	Gossypium raimondii
gra-miR7484e	45	MIMAT0034107	AUUUAAUGUAUAGGGACUAAU	21	gra-MIR7484e	MI0027702	MIR7484	MIPF0001667	gra	Gossypium raimondii
gra-miR7484f	10	MIMAT0034157	UAUCUAACGUGUAGGGACUAA	21	gra-MIR7484f	MI0027752	MIR7484	MIPF0001667	gra	Gossypium raimondii
gra-miR7484o	15	MIMAT0034140	GAUUUAACGUAUAGGGACUAA	21	gra-MIR7484o	MI0027735	MIR7484	MIPF0001667	gra	Gossypium raimondii
gra-miR7492l	114	MIMAT0034132	CUAUAGAACAUGACCUUUAGCAGC	24	gra-MIR7492l	MI0027727	MIR7492	MIPF0001661	gra	Gossypium raimondii
gra-miR7493b	206	MIMAT0034256	UUGGAUUGUUAAAAGGUUAAUUGU	24	gra-MIR7493b	MI0027851	MIR7493	MIPF0001865	gra	Gossypium raimondii
gra-miR7494b	102	MIMAT0034062	AGAGGGAGAAGCAGAAGAGAAUA	23	gra-MIR7494b	MI0027657	MIR7494	MIPF0001879	gra	Gossypium raimondii
gra-miR7494c	70	MIMAT0034104	AUGGAGGAAAACAGAGGGAGAAGC	24	gra-MIR7494c	MI0027699	MIR7494	MIPF0001879	gra	Gossypium raimondii
gra-miR7502b	61	MIMAT0034013	UUGUUAAAAGUUUCAUCCAUU	21	gra-MIR7502b	MI0027608	MIR7502	MIPF0001869	gra	Gossypium raimondii
gra-miR7502d	311	MIMAT0034136	CUUUUAACAGUAGAAUUUGAUGGA	24	gra-MIR7502d	MI0027731	MIR7502	MIPF0001869	gra	Gossypium raimondii
gra-miR7503b	72	MIMAT0034041	AACCGAUGGUUGAACAUGUUAGAC	24	gra-MIR7503b	MI0027636	NA	NA	gra	Gossypium raimondii
gra-miR7504g	151	MIMAT0034069	AGGAGGAAAUCUGAUUUGUCAUUC	24	gra-MIR7504g	MI0027664	MIR7504	MIPF0001798	gra	Gossypium raimondii
gra-miR7504h	51	MIMAT0034070	AGGAGGAAUAAGUCUGAUUUGUCA	24	gra-MIR7504h	MI0027665	MIR7504	MIPF0001798	gra	Gossypium raimondii
gra-miR7504i	90	MIMAT0034101	AUAUGAAACUGAGAUACCAUG	21	gra-MIR7504i	MI0027696	MIR7504	MIPF0001798	gra	Gossypium raimondii
gra-miR7504k	61	MIMAT0034225	UUUCUCCUGAUUUUUAGCAUUUUU	24	gra-MIR7504k	MI0027820	MIR7504	MIPF0001798	gra	Gossypium raimondii
gra-miR7584e	68	MIMAT0034071	AGGAGUUAGAUUGUAUUUUAU	21	gra-MIR7584e	MI0027666	MIR7484	MIPF0001667	gra	Gossypium raimondii
gra-miR827b	50	MIMAT0036968	UUUGUUUAUGGUCAUCUAAGC	21	gra-MIR827b	MI0031497	MIR827_2	MIPF0000863	gra	Gossypium raimondii
gra-miR8632	62	MIMAT0033978	AUGAGCUAGAAGUUGGAACUC	21	gra-MIR8632	MI0027573	NA	NA	gra	Gossypium raimondii
gra-miR8639a	76	MIMAT0033989	UAAACAUAAGUAGAAUUAAACAAG	24	gra-MIR8639a	MI0027584	MIR8639	MIPF0001883	gra	Gossypium raimondii
gra-miR8640	407	MIMAT0033996	UCUGACAGUGCACUGAAAACG	21	gra-MIR8640	MI0027591	NA	NA	gra	Gossypium raimondii
gra-miR8645	95	MIMAT0034003	UUGGUACCUGAACUUGACGUCU	22	gra-MIR8645	MI0027598	NA	NA	gra	Gossypium raimondii
gra-miR8647	57	MIMAT0034005	ACCGAUUUGCUCUUUGAUCUA	21	gra-MIR8647	MI0027600	NA	NA	gra	Gossypium raimondii
gra-miR8649	75	MIMAT0034007	ACACUGUGGAAGUGGAUCUCUCUC	24	gra-MIR8649	MI0027602	NA	NA	gra	Gossypium raimondii
gra-miR8650	63	MIMAT0034008	AGUGGAAGGACAAAAUGCAAUCUG	24	gra-MIR8650	MI0027603	NA	NA	gra	Gossypium raimondii
gra-miR8657a	122	MIMAT0034022	UGUAGUAAUUGUAGAAGUUCAGGG	24	gra-MIR8657a	MI0027617	MIR8657	MIPF0001902	gra	Gossypium raimondii
gra-miR8658	217	MIMAT0034026	UUUGAAAAGUACAGGGACUAU	21	gra-MIR8658	MI0027621	NA	NA	gra	Gossypium raimondii
gra-miR8659a	40	MIMAT0034028	AAUUUUUUAAGGUUGUUUGUGGAA	24	gra-MIR8659a	MI0027623	NA	NA	gra	Gossypium raimondii
gra-miR8660	81	MIMAT0034030	ACGAAAAAUUAAAUGGAGGGCUA	23	gra-MIR8660	MI0027625	NA	NA	gra	Gossypium raimondii
gra-miR8661	84	MIMAT0034031	CAUUACUUUUUCAUUCAUUAA	21	gra-MIR8661	MI0027626	NA	NA	gra	Gossypium raimondii
gra-miR8663a	83	MIMAT0034001	UUUGAACUUGGCAACUUUUUUCAC	24	gra-MIR8663a	MI0027596	MIR8663	MIPF0001880	gra	Gossypium raimondii
gra-miR8663b	115	MIMAT0034033	UGAGGCAUGAACUUGGCAAUUUU	23	gra-MIR8663b	MI0027628	MIR8663	MIPF0001880	gra	Gossypium raimondii
gra-miR8668	93	MIMAT0034039	UUUUGGAAUCAAGACUACAU	20	gra-MIR8668	MI0027634	NA	NA	gra	Gossypium raimondii
gra-miR8669	71	MIMAT0034040	AAAGACGAAAGACAAAAUCUCAAU	24	gra-MIR8669	MI0027635	NA	NA	gra	Gossypium raimondii
gra-miR8672	149	MIMAT0034044	AAGAGAAAUGAUUGUAUGAAACAG	24	gra-MIR8672	MI0027639	NA	NA	gra	Gossypium raimondii
gra-miR8674c	94	MIMAT0034253	AAGGGAUACAGGAUGAUGUGGCAU	24	gra-MIR8674c	MI0027848	MIR8674	MIPF0001929	gra	Gossypium raimondii
gra-miR8675b	16	MIMAT0034084	AGGUGAUGAUGUGGUACAAUCUCA	24	gra-MIR8675b	MI0027679	MIR8675	MIPF0002106	gra	Gossypium raimondii
gra-miR8675c	67	MIMAT0034085	AGGUGAUGAUGUGGUACAAUCUUA	24	gra-MIR8675c	MI0027680	NA	NA	gra	Gossypium raimondii
gra-miR8685	74	MIMAT0034058	AGACGACACUUCAAAGAUUUCUCC	24	gra-MIR8685	MI0027653	NA	NA	gra	Gossypium raimondii
gra-miR8686	90	MIMAT0034059	AGAGAAUGUCAGUACUAGAGGCAG	24	gra-MIR8686	MI0027654	NA	NA	gra	Gossypium raimondii
gra-miR8687	146	MIMAT0034060	AGAGACAAAAGAAACACGUUCUAC	24	gra-MIR8687	MI0027655	NA	NA	gra	Gossypium raimondii
gra-miR8690	39	MIMAT0034063	AGAGUGACUACUUCGUAACAAAAC	24	gra-MIR8690	MI0027658	NA	NA	gra	Gossypium raimondii
gra-miR8691	210	MIMAT0034064	AGAUGAUGAGAAAGGAAAGUCAAG	24	gra-MIR8691	MI0027659	NA	NA	gra	Gossypium raimondii
gra-miR8693	197	MIMAT0034073	AGGAUGAAAAUAUUGAUGUAGCAU	24	gra-MIR8693	MI0027668	NA	NA	gra	Gossypium raimondii
gra-miR8699	64	MIMAT0034080	AGGGCCAUUUUGACAAAACAUGCA	24	gra-MIR8699	MI0027675	NA	NA	gra	Gossypium raimondii
gra-miR8701	88	MIMAT0034082	AGGGGCUUAGAAAGAUGGGAC	21	gra-MIR8701	MI0027677	NA	NA	gra	Gossypium raimondii
gra-miR8705	14	MIMAT0034091	AGUUCAUACUAGUUCGUGGGUCA	23	gra-MIR8705	MI0027686	NA	NA	gra	Gossypium raimondii
gra-miR8706a	66	MIMAT0034092	AGUUUUAGGAUUGAUUUGAUGAAA	24	gra-MIR8706a	MI0027687	MIR8706	MIPF0001953	gra	Gossypium raimondii
gra-miR8709a	75	MIMAT0034015	AUAUUAAAACUAUACAUGAACUUU	24	gra-MIR8709a	MI0027610	MIR8709	MIPF0001862	gra	Gossypium raimondii
gra-miR8709b	215	MIMAT0034169	UCAUGUAUAAUUUUGAGAUUUGUC	24	gra-MIR8709b	MI0027764	MIR8709	MIPF0001862	gra	Gossypium raimondii
gra-miR8714	201	MIMAT0034103	AUGGACGAAAUGAAAGUAGAG	21	gra-MIR8714	MI0027698	NA	NA	gra	Gossypium raimondii
gra-miR8716	88	MIMAT0034106	AUGUGUCAAAAUGUGAGGCUGUCA	24	gra-MIR8716	MI0027701	NA	NA	gra	Gossypium raimondii
gra-miR8721a	43	MIMAT0034111	CAUCGAUAGUUUGAGGAUGUA	21	gra-MIR8721a	MI0027706	MIR8721	MIPF0001860	gra	Gossypium raimondii
gra-miR8722	71	MIMAT0034114	CAUGUUUUUCCUGUUCAUCUUC	22	gra-MIR8722	MI0027709	NA	NA	gra	Gossypium raimondii
gra-miR8725	119	MIMAT0034118	CCUGACUAGAGACAAUACCAACCU	24	gra-MIR8725	MI0027713	NA	NA	gra	Gossypium raimondii
gra-miR8728	433	MIMAT0034259	CGGGCUUGGGCAAAAUUUUAGGCU	24	gra-MIR8728	MI0027854	NA	NA	gra	Gossypium raimondii
gra-miR8732	57	MIMAT0034137	GAAGAGUAUAGGGACUUAUGGCAU	24	gra-MIR8732	MI0027732	NA	NA	gra	Gossypium raimondii
gra-miR8734	91	MIMAT0034139	GAUCAUAUCUCGUACGUUAGGACA	24	gra-MIR8734	MI0027734	NA	NA	gra	Gossypium raimondii
gra-miR8740	159	MIMAT0034152	UAAUGAUGUGGCACAAUAUUA	21	gra-MIR8740	MI0027747	NA	NA	gra	Gossypium raimondii
gra-miR8741	522	MIMAT0034153	UAGCACUGAAGAUGAUGAUGG	21	gra-MIR8741	MI0027748	NA	NA	gra	Gossypium raimondii
gra-miR8742a	75	MIMAT0034158	UAUCUUAUUCAUCUUGGACUG	21	gra-MIR8742a	MI0027753	MIR8742	MIPF0002016	gra	Gossypium raimondii
gra-miR8748	179	MIMAT0034172	UCGGUGGAGAUGGAUAAAAUGAAU	24	gra-MIR8748	MI0027767	NA	NA	gra	Gossypium raimondii
gra-miR8751a	63	MIMAT0034177	UGAAAUUUGUAGAGACAAAACGCU	24	gra-MIR8751a	MI0027772	NA	NA	gra	Gossypium raimondii
gra-miR8751b	91	MIMAT0034178	UGAAAUUUGUAGAGAGAUAACGCU	24	gra-MIR8751b	MI0027773	NA	NA	gra	Gossypium raimondii
gra-miR8756	42	MIMAT0034185	UGGACUGUUAAAAUUUUAAUGGCA	24	gra-MIR8756	MI0027780	NA	NA	gra	Gossypium raimondii
gra-miR8757a	88	MIMAT0034186	UGGGCCGAGCUUGGACAAGCAUA	23	gra-MIR8757a	MI0027781	MIR8757	MIPF0002074	gra	Gossypium raimondii
gra-miR8758	423	MIMAT0034187	UGGGCUUCUUGCAAGAUGAAGGUA	24	gra-MIR8758	MI0027782	NA	NA	gra	Gossypium raimondii
gra-miR8762a	56	MIMAT0034192	UUAACAUUUGUUAACUUUGCUGAC	24	gra-MIR8762a	MI0027787	MIR8762	MIPF0001859	gra	Gossypium raimondii
gra-miR8762d	150	MIMAT0034214	UUGUUAACUUUGAUGAUGUGGCAU	24	gra-MIR8762d	MI0027809	MIR8762	MIPF0001859	gra	Gossypium raimondii
gra-miR8763	67	MIMAT0034195	UUAAUACUGUUAAAUUUGUUGGU	23	gra-MIR8763	MI0027790	NA	NA	gra	Gossypium raimondii
gra-miR8764	54	MIMAT0034198	UUAGAUUGCAUUUUACCCCUU	21	gra-MIR8764	MI0027793	NA	NA	gra	Gossypium raimondii
gra-miR8766	81	MIMAT0034200	UUAUUUUGGAAUUAGAAAAGUCGU	24	gra-MIR8766	MI0027795	NA	NA	gra	Gossypium raimondii
gra-miR8771e	73	MIMAT0034145	GGCAUUUAAAACACAUUUGGACUG	24	gra-MIR8771e	MI0027740	MIR8771	MIPF0001892	gra	Gossypium raimondii
gra-miR8772	99	MIMAT0034210	UUGGACUGUGGCUACAUAUAG	21	gra-MIR8772	MI0027805	NA	NA	gra	Gossypium raimondii
gra-miR8774	141	MIMAT0034212	UUGGAUUUUGAUUCAUAGAUUCGU	24	gra-MIR8774	MI0027807	NA	NA	gra	Gossypium raimondii
gra-miR8776a	80	MIMAT0034219	UUUCAAAGUCCUUGCAUACUAUUU	24	gra-MIR8776a	MI0027814	MIR8775	MIPF0001899	gra	Gossypium raimondii
gra-miR8777	76	MIMAT0034223	UUUCCAAUAGAAGAAUGACA	20	gra-MIR8777	MI0027818	NA	NA	gra	Gossypium raimondii
gra-miR8779	11	MIMAT0034228	UUUGAUCUAACGUACAGAGACUA	23	gra-MIR8779	MI0027823	NA	NA	gra	Gossypium raimondii
gra-miR8780	57	MIMAT0034230	UUUGAUGAUGUGGCAACAAAGCGC	24	gra-MIR8780	MI0027825	NA	NA	gra	Gossypium raimondii
gra-miR8781b	88	MIMAT0034254	UUUGAUUAGGAAGUUUGAGGAUCA	24	gra-MIR8781b	MI0027849	MIR8781	MIPF0001867	gra	Gossypium raimondii
gra-miR8785	169	MIMAT0034237	UUUUACAGCAGCUACAUCCAU	21	gra-MIR8785	MI0027832	NA	NA	gra	Gossypium raimondii
gra-miR8787	62	MIMAT0034241	UUUUCUUUUAAUUGGACGAGAUA	23	gra-MIR8787	MI0027836	NA	NA	gra	Gossypium raimondii
gso-miR1508a	78	MIMAT0016352	UAGAAAGGGAAAUAGCAGUUG	21	gso-MIR1508a	MI0015358	MIR1508	MIPF0000719	gso	Glycine soja
han-miR160a	2	MIMAT0025498	UGCUCGGCUCCCUGUAUGCCA	21	han-MIR160a	MI0022238	MIR160	MIPF0000032	han	Helianthus annuus
han-miR3630-3p	91	MIMAT0025526	UGUGGGAAUCUCUCUGAUGCUU	22	han-MIR3630	MI0022265	MIR3630	MIPF0001542	han	Helianthus annuus
har-miR156c	16	MIMAT0025495	UGACAGAAGAGAGGGAGCA	19	har-MIR156c	MI0022235	NA	NA	har	Helianthus argophyllus
hbr-miR156	1464	MIMAT0025282	UUGACAGAAGAUAGAGAGC	19	hbr-MIR156	MI0022052	MIR156	MIPF0000008	hbr	Hevea brasiliensis
hbr-miR159b	566	MIMAT0025294	UUGCAUAUCUCAGGAGCUUCA	21	hbr-MIR159b	MI0022064	MIR159	MIPF0000010	hbr	Hevea brasiliensis
hbr-miR396a	475	MIMAT0024791	CACAGCUUUCUUGAACUUUCU	21	hbr-MIR396a	MI0021481	MIR396	MIPF0000047	hbr	Hevea brasiliensis
hbr-miR6169	204	MIMAT0024788	UAGUAUUUCUCUUUUCUCUCU	21	hbr-MIR6169	MI0021478	NA	NA	hbr	Hevea brasiliensis
hbr-miR6170	85	MIMAT0024789	CAAGAAACAGAAGAGAGGGAU	21	hbr-MIR6170	MI0021479	NA	NA	hbr	Hevea brasiliensis
hbr-miR6173	15333	MIMAT0024793	AGCCGUAAACGAUGGAUACU	20	hbr-MIR6173	MI0021483	NA	NA	hbr	Hevea brasiliensis
hbr-miR6483	65	MIMAT0025292	UAUUGUAGAAAUUUUCAGGAUC	22	hbr-MIR6483	MI0022062	NA	NA	hbr	Hevea brasiliensis
hbr-miR6485	124	MIMAT0025295	UAGGAUGUAGAAGAGCAUAA	20	hbr-MIR6485	MI0022065	NA	NA	hbr	Hevea brasiliensis
hci-miR156a	63	MIMAT0025490	UGACAGAAGAGAGUGAGUAC	20	hci-MIR156a	MI0022230	MIR156	MIPF0000008	hci	Helianthus ciliaris
hci-miR164a	66	MIMAT0025502	UGGAGAAGCAGGGCACGUGAA	21	hci-MIR164a	MI0022242	NA	NA	hci	Helianthus ciliaris
htu-miR171a	287	MIMAT0025506	UGAUUGAGCCGUGCCAAUAU	20	htu-MIR171a	MI0022246	MIR171_1	MIPF0000030	htu	Helianthus tuberosus
hvu-miR169	3	MIMAT0018218	AAGCCAAGGAUGAGUUGCCUG	21	hvu-MIR169	MI0016459	NA	NA	hvu	Hordeum vulgare
hvu-miR5049a	247	MIMAT0020545	UCCUAAAUACUUGUUGUUGGG	21	hvu-MIR5049a	MI0017936	MIR5067	MIPF0001200	hvu	Hordeum vulgare
hvu-miR5051	3492	MIMAT0020547	UUUGGCACCUUGAAACUGGGA	21	hvu-MIR5051	MI0017938	NA	NA	hvu	Hordeum vulgare
hvu-miR6182	113	MIMAT0024806	UGAGUGUGUGAUGGAUGGCUUU	22	hvu-MIR6182	MI0021496	NA	NA	hvu	Hordeum vulgare
hvu-miR6185	110	MIMAT0024809	UCUGGCAGCGACGGGAACAUA	21	hvu-MIR6185	MI0021499	NA	NA	hvu	Hordeum vulgare
hvu-miR6190	113	MIMAT0024815	CGAGGAAAGGAAGAAGCCAUG	21	hvu-MIR6190	MI0021505	NA	NA	hvu	Hordeum vulgare
hvu-miR6196	133	MIMAT0024822	AGGACGAGGAGAUGGAGAGGA	21	hvu-MIR6196	MI0021512	NA	NA	hvu	Hordeum vulgare
hvu-miR6199	410	MIMAT0024825	CCACAGAAUUCUCACAGUGAUGG	23	hvu-MIR6199	MI0021515	NA	NA	hvu	Hordeum vulgare
hvu-miR6214	80	MIMAT0024842	CGACGACGACGAGCACGACA	20	hvu-MIR6214	MI0021532	NA	NA	hvu	Hordeum vulgare
lja-miR2111-3p	55	MIMAT0016367	GUCCUUAGGAUGCAGAUUACC	21	lja-MIR2111	MI0015371	MIR2111	MIPF0000754	lja	Lotus japonicus
lja-miR408	18	MIMAT0029327	CAGGGAAGAGGCAGAGCAUGG	21	lja-MIR408	MI0024387	MIR408	MIPF0000102	lja	Lotus japonicus
lja-miR7528	211	MIMAT0029351	CCGAAAUGCUAAUCUGAAGCUU	22	lja-MIR7528	MI0024410	NA	NA	lja	Lotus japonicus
lja-miR7531	118	MIMAT0029354	CGUGUUUUCUUUCAUUCCCCA	21	lja-MIR7531	MI0024413	NA	NA	lja	Lotus japonicus
lja-miR7539	107	MIMAT0029365	UCGAGAGAGAGAGCGACGAGG	21	lja-MIR7539	MI0024424	NA	NA	lja	Lotus japonicus
lja-miR7540a	644	MIMAT0029366	UGAUAUGAUAAGUGAUGUGA	20	lja-MIR7540a	MI0024425	MIR7540	MIPF0001846	lja	Lotus japonicus
lja-miR7541	115	MIMAT0029368	UGCAUUCUCUUUUGGUGGCCC	21	lja-MIR7541	MI0024427	NA	NA	lja	Lotus japonicus
lja-miR7543	57	MIMAT0029370	UUAAUGAUACAUGUUUGACU	20	lja-MIR7543	MI0024429	NA	NA	lja	Lotus japonicus
lja-miR7544	115	MIMAT0029371	UUAGAAAGAAAAUGUUGUUAGC	22	lja-MIR7544	MI0024430	NA	NA	lja	Lotus japonicus
lus-miR159b	46626	MIMAT0027233	UUUGGAUUGAAGGGAGCUCUC	21	lus-MIR159b	MI0021253	MIR159	MIPF0000010	lus	Linum usitatissimum
lus-miR172j	529	MIMAT0027234	GCAGCAUCAUCAAGAUUCCCA	21	lus-MIR172j	MI0021254	MIR172	MIPF0000035	lus	Linum usitatissimum
lus-miR398f	674	MIMAT0031861	GGUGUUCUCAGGUCGCCCCUG	21	lus-MIR398f	MI0026413	MIR398	MIPF0000107	lus	Linum usitatissimum
mdm-miR1511	460	MIMAT0026188	ACCUAGCUCUGAUACCAUGAA	21	mdm-MIR1511	MI0023292	MIR1511	MIPF0001743	mdm	Malus domestica
mdm-miR156ad	59	MIMAT0025896	UGACAGAAGAAAGUGAGCAC	20	mdm-MIR156ad	MI0023000	MIR156	MIPF0000008	mdm	Malus domestica
mdm-miR159a	3985	MIMAT0025898	CUUGGAUUGAAGGGAGCUCC	20	mdm-MIR159a	MI0023002	MIR159	MIPF0000010	mdm	Malus domestica
mdm-miR159c	87	MIMAT0026053	GAAUUCCUUCUCCUCUCCUUU	21	mdm-MIR159c	MI0023157	MIR159	MIPF0000010	mdm	Malus domestica
mdm-miR164a	335	MIMAT0025907	UGGAGAAGCAGGGCACAUGCC	21	mdm-MIR164a	MI0023011	MIR164	MIPF0000045	mdm	Malus domestica
mdm-miR167a	13010	MIMAT0025922	AGAUCAUCUGGCAGUUUCACC	21	mdm-MIR167a	MI0023026	MIR167_1	MIPF0000023	mdm	Malus domestica
mdm-miR167h	5047	MIMAT0025929	UGAAGCUGCCAGCAUGAUCUUA	22	mdm-MIR167h	MI0023033	MIR167_1	MIPF0000023	mdm	Malus domestica
mdm-miR169c	11	MIMAT0025936	UAGCCAAGGAUGACUUGCCCG	21	mdm-MIR169c	MI0023040	MIR169_1	MIPF0000012	mdm	Malus domestica
mdm-miR3627a	1	MIMAT0026016	UCGCAGGAGAGAUGGCACUA	20	mdm-MIR3627a	MI0023120	MIR3627	MIPF0001471	mdm	Malus domestica
mdm-miR391	502	MIMAT0026019	UACGCAGGAGAGAUGACGCCG	21	mdm-MIR391	MI0023123	NA	NA	mdm	Malus domestica
mdm-miR393d	74	MIMAT0026061	AUCAUGCGAUCCCUUCGGACG	21	mdm-MIR393d	MI0023165	MIR393	MIPF0000083	mdm	Malus domestica
mdm-miR396a	625	MIMAT0025989	UUCCACAGCUUUCUUGAACAG	21	mdm-MIR396a	MI0023093	MIR396	MIPF0000047	mdm	Malus domestica
mdm-miR397a	3	MIMAT0025996	UUGAGUGCAGCGUUGAUGAAA	21	mdm-MIR397a	MI0023100	MIR397	MIPF0000120	mdm	Malus domestica
mdm-miR399e	13	MIMAT0026005	UGCCAAAGGAGAUUUGCUCGG	21	mdm-MIR399e	MI0023109	MIR399	MIPF0000015	mdm	Malus domestica
mdm-miR477a	19	MIMAT0026021	ACUCUCCCUCAAGAGCUUCUC	21	mdm-MIR477a	MI0023125	NA	NA	mdm	Malus domestica
mdm-miR477b	17	MIMAT0026020	ACUCUCCCUCAAGGGCUUCGAC	22	mdm-MIR477b	MI0023124	MIR477	MIPF0000216	mdm	Malus domestica
mdm-miR482a-5p	90	MIMAT0011164	AGGAAUGGGCUGUUUGGGAAGA	22	mdm-MIR482a	MI0010695	MIR482	MIPF0000403	mdm	Malus domestica
mdm-miR535b	557	MIMAT0026025	UGACAAGGAGAGAGAGCACGC	21	mdm-MIR535b	MI0023129	MIR535	MIPF0000136	mdm	Malus domestica
mdm-miR535d	2132	MIMAT0026027	UGACGACGAGAGAGAGCACGC	21	mdm-MIR535d	MI0023131	MIR535	MIPF0000136	mdm	Malus domestica
mdm-miR7120a	58	MIMAT0026037	UGUUAUAUUGUCAGAUUGUCA	21	mdm-MIR7120a	MI0023141	MIR7120	MIPF0001516	mdm	Malus domestica
mdm-miR7125	72	MIMAT0026059	CGAACUUAUUGCAACUAGCUU	21	mdm-MIR7125	MI0023163	MIR7125	MIPF0001851	mdm	Malus domestica
mdm-miR827	10985	MIMAT0026028	UUAGAUGACCAUCAACGAACA	21	mdm-MIR827	MI0023132	MIR827_4	MIPF0001785	mdm	Malus domestica
mdm-miR858	6	MIMAT0026070	UUCGUUGUCUGUUCGACCUGA	21	mdm-MIR858	MI0023174	NA	NA	mdm	Malus domestica
mes-miR1446	55	MIMAT0029305	UUCUGAACUCUCUCCCUCAU	20	mes-MIR1446	MI0024347	NA	NA	mes	Manihot esculenta
mes-miR159c	104	MIMAT0029177	AUUGGAGUGAAGGGAGCUCUG	21	mes-MIR159c	MI0024219	MIR159	MIPF0000010	mes	Manihot esculenta
mes-miR160g	3	MIMAT0029185	UGCCUGGCUCCCUGUAUGCCAUC	23	mes-MIR160g	MI0024227	MIR160	MIPF0000032	mes	Manihot esculenta
mes-miR160h	4364	MIMAT0029186	UGCCUGGCUCCCUGUAUGCCAUU	23	mes-MIR160h	MI0024228	MIR160	MIPF0000032	mes	Manihot esculenta
mes-miR166i	6463	MIMAT0029200	UUGGACCAGGCUUCAUUCCCC	21	mes-MIR166i	MI0024242	MIR166	MIPF0000004	mes	Manihot esculenta
mes-miR171d	137	MIMAT0029240	AUGAGCCGUGCCAAUAUCACG	21	mes-MIR171d	MI0024282	MIR171_2	MIPF0000104	mes	Manihot esculenta
mes-miR172c	40	MIMAT0029249	UGAAUCUUGAUGAUGCUACGC	21	mes-MIR172c	MI0024291	MIR172	MIPF0000035	mes	Manihot esculenta
mes-miR2275	6	MIMAT0029308	UUUGGUUUCCUCCAAUAUCUUA	22	mes-MIR2275	MI0024350	NA	NA	mes	Manihot esculenta
mes-miR397	2	MIMAT0029279	UUUGAGUGCAGCGUUGAUGA	20	mes-MIR397	MI0024321	MIR397	MIPF0000120	mes	Manihot esculenta
mes-miR477a	97	MIMAT0029290	CUCUCCCUCAAGGGCUUCUG	20	mes-MIR477a	MI0024332	MIR477	MIPF0000216	mes	Manihot esculenta
mes-miR477h	6	MIMAT0029288	ACUCUCCCUCAAGGGCUUCAG	21	mes-MIR477h	MI0024330	NA	NA	mes	Manihot esculenta
mes-miR477i	3	MIMAT0029289	ACUCUCCCUCAAGGGCUUCCG	21	mes-MIR477i	MI0024331	MIR477	MIPF0000216	mes	Manihot esculenta
mes-miR482	89	MIMAT0029297	UCUUCCCUACUCCACCCAUUCC	22	mes-MIR482	MI0024339	MIR482	MIPF0000403	mes	Manihot esculenta
mes-miR535a	3741	MIMAT0029300	UGACAACGAGAGAGAGCACGU	21	mes-MIR535a	MI0024342	MIR535	MIPF0000136	mes	Manihot esculenta
mes-miR535b	39422	MIMAT0029301	UGACAACGAGAGAGAGCACGG	21	mes-MIR535b	MI0024343	MIR535	MIPF0000136	mes	Manihot esculenta
mtr-miR156b-3p	3	MIMAT0026723	UGCUCACUCUCUAUCUGUCACC	22	mtr-MIR156b	MI0005571	MIR156	MIPF0000008	mtr	Medicago truncatula
mtr-miR156c-3p	25	MIMAT0026724	UGCUUACUCUCUAUCUGUCACC	22	mtr-MIR156c	MI0005584	MIR156	MIPF0000008	mtr	Medicago truncatula
mtr-miR156d-3p	117	MIMAT0026725	UGCUCACUCAUCUUUCUGUCAAA	23	mtr-MIR156d	MI0005585	MIR156	MIPF0000008	mtr	Medicago truncatula
mtr-miR156g-5p	206	MIMAT0011093	UUGACAGAAGAUAGAGGGCAC	21	mtr-MIR156g	MI0005607	MIR156	MIPF0000008	mtr	Medicago truncatula
mtr-miR156i-3p	544	MIMAT0026733	UGCUCACUUCUCUUUCUGUCAUC	23	mtr-MIR156i	MI0005626	MIR156	MIPF0000008	mtr	Medicago truncatula
mtr-miR156j	113	MIMAT0021272	UGACAGAAGAGGGUGAGCAC	20	mtr-MIR156j	MI0018375	MIR156	MIPF0000008	mtr	Medicago truncatula
mtr-miR166b	34	MIMAT0011061	UCGGACCAGGCUUCAUUCCUA	21	mtr-MIR166b	MI0005575	MIR166	MIPF0000004	mtr	Medicago truncatula
mtr-miR166d	78	MIMAT0011068	UCGGGCCAGGCUUCAUCCCCC	21	mtr-MIR166d	MI0005582	MIR166	MIPF0000004	mtr	Medicago truncatula
mtr-miR168a	118	MIMAT0011089	UUGCUUGGUGCUGGUCGGGAA	21	mtr-MIR168a	MI0005603	MIR168	MIPF0000081	mtr	Medicago truncatula
mtr-miR169h	2	MIMAT0011109	UGAGCCAAAGAUGACUUGCCGG	22	mtr-MIR169h	MI0005623	NA	NA	mtr	Medicago truncatula
mtr-miR169j	7	MIMAT0013321	UGAGCCAGGAUGACUUGCCGG	21	mtr-MIR169j	MI0011868	MIR169_6	MIPF0001058	mtr	Medicago truncatula
mtr-miR169l-3p	73	MIMAT0030002	GGCAAGUUUUUCCUUGGCUAUA	22	mtr-MIR169l	MI0025230	MIR169_2	MIPF0000037	mtr	Medicago truncatula
mtr-miR171a	53	MIMAT0001655	UGAUUGAGUCGUGCCAAUAUC	21	mtr-MIR171a	MI0001753	MIR171_1	MIPF0000030	mtr	Medicago truncatula
mtr-miR171b	65	MIMAT0011066	UGAUUGAGCCGCGUCAAUAUC	21	mtr-MIR171b	MI0005580	MIR171_1	MIPF0000030	mtr	Medicago truncatula
mtr-miR171c	278	MIMAT0011083	UGAUUGAGCCGUGCCAAUAUU	21	mtr-MIR171c	MI0005597	MIR171_1	MIPF0000030	mtr	Medicago truncatula
mtr-miR172a	2	MIMAT0011086	AGAAUCCUGAUGAUGCUGCAG	21	mtr-MIR172a	MI0005600	MIR172	MIPF0000035	mtr	Medicago truncatula
mtr-miR172c-5p	345	MIMAT0021265	GUAGCAUCAUCAAGAUUCACA	21	mtr-MIR172c	MI0018369	MIR172	MIPF0000035	mtr	Medicago truncatula
mtr-miR172d-5p	174	MIMAT0029978	AGUGGAGCAUCAUCAAGAUUCACA	24	mtr-MIR172d	MI0025218	MIR172	MIPF0000035	mtr	Medicago truncatula
mtr-miR2111e-3p	7	MIMAT0026927	AGCCUUGGGAUGCUGAUUAUC	21	mtr-MIR2111e	MI0011839	MIR2111	MIPF0000754	mtr	Medicago truncatula
mtr-miR2111l	11	MIMAT0021255	AUCCUUGGAAUGCAGAUUAUC	21	mtr-MIR2111l	MI0018359	MIR2111	MIPF0000754	mtr	Medicago truncatula
mtr-miR2111m-3p	6	MIMAT0026928	GUCCUCGGGAUACAGAUUACU	21	mtr-MIR2111m	MI0011844	MIR2111	MIPF0000754	mtr	Medicago truncatula
mtr-miR2118	6	MIMAT0011318	UUACCGAUUCCACCCAUUCCUA	22	mtr-MIR2118	MI0010858	MIR2118	MIPF0000745	mtr	Medicago truncatula
mtr-miR2592ap	15590	MIMAT0021187	AGGCUGGUUUAGAUGAAGGUA	21	mtr-MIR2592ap	MI0018293	MIR2592	MIPF0000815	mtr	Medicago truncatula
mtr-miR2592bl-5p	66	MIMAT0022205	UGGCAAGUUUGAAUUUACCUCA	22	mtr-MIR2592bl	MI0019078	MIR2592	MIPF0000815	mtr	Medicago truncatula
mtr-miR2592bm-5p	182	MIMAT0022213	CUCGGCAUUCAUGUUUUUCCUU	22	mtr-MIR2592bm	MI0019082	MIR2592	MIPF0000815	mtr	Medicago truncatula
mtr-miR2592bq-5p	62	MIMAT0030011	CGACCAUGACUCAAGUAUUAA	21	mtr-MIR2592bq	MI0025235	MIR2592	MIPF0000815	mtr	Medicago truncatula
mtr-miR2593a	72	MIMAT0013280	UUAAAUGAAUGAACCUAGAAU	21	mtr-MIR2593a	MI0011827	MIR2593	MIPF0000875	mtr	Medicago truncatula
mtr-miR2595	265	MIMAT0013285	UACAUUUUCUUCUUUAUGUCU	21	mtr-MIR2595	MI0011832	NA	NA	mtr	Medicago truncatula
mtr-miR2596	99	MIMAT0013286	UCUAUUUCAUUGUUCCACACA	21	mtr-MIR2596	MI0011833	NA	NA	mtr	Medicago truncatula
mtr-miR2598	11	MIMAT0013301	CUAAGGGUGAUUAUUCUGCCA	21	mtr-MIR2598	MI0011848	MIR2590	MIPF0000834	mtr	Medicago truncatula
mtr-miR2606c	80	MIMAT0021312	AGUUAAGAACCAUACAAAAAACAC	24	mtr-MIR2606c	MI0018415	MIR2606	MIPF0000888	mtr	Medicago truncatula
mtr-miR2615a	41	MIMAT0013329	CCUGAUCGCAUUUUAAAAGGC	21	mtr-MIR2615a	MI0011876	MIR2615	MIPF0000898	mtr	Medicago truncatula
mtr-miR2619b-5p	488	MIMAT0022203	AUAUGUUUUGAUUCUUUGGCA	21	mtr-MIR2619b	MI0019077	MIR2619	MIPF0001294	mtr	Medicago truncatula
mtr-miR2630a	70	MIMAT0013370	UGGUUUUGGUCCUUGGUAUUU	21	mtr-MIR2630a	MI0011917	MIR2630	MIPF0000814	mtr	Medicago truncatula
mtr-miR2634	150	MIMAT0013400	UUUAUUCUCAGUUUGUUGCUC	21	mtr-MIR2634	MI0011947	NA	NA	mtr	Medicago truncatula
mtr-miR2642	172	MIMAT0013410	AUGAGUUUCAUCAAAUCAUGU	21	mtr-MIR2642	MI0011957	NA	NA	mtr	Medicago truncatula
mtr-miR2652a	26072	MIMAT0013424	UAUGCAGGGUGCAUAAGGAUU	21	mtr-MIR2652a	MI0011971	MIR2652	MIPF0000819	mtr	Medicago truncatula
mtr-miR2655a	12	MIMAT0013440	CGUUUAGGUCCCUUAACUUUA	21	mtr-MIR2655a	MI0011987	MIR2655	MIPF0000813	mtr	Medicago truncatula
mtr-miR2655b	164	MIMAT0013441	CGUUUUGGUCCCUUAACUUUA	21	mtr-MIR2655b	MI0011988	MIR2655	MIPF0000813	mtr	Medicago truncatula
mtr-miR2662	163	MIMAT0013469	GAGUAAAAAUGUGAACCGAAU	21	mtr-MIR2662	MI0012016	NA	NA	mtr	Medicago truncatula
mtr-miR2670f	1693	MIMAT0021209	AGUGGUCUGUUAGGUUGGGGA	21	mtr-MIR2670f	MI0018314	MIR2670	MIPF0000855	mtr	Medicago truncatula
mtr-miR2673a	819	MIMAT0013493	CCUCUUCCUCUUCCUCUUCCAC	22	mtr-MIR2673a	MI0012040	MIR2673	MIPF0001017	mtr	Medicago truncatula
mtr-miR2677	119	MIMAT0013505	UUUAUUGAUAUUGCUAAUAGAU	22	mtr-MIR2677	MI0012052	NA	NA	mtr	Medicago truncatula
mtr-miR319a-5p	97	MIMAT0026556	AGAGCUUCCUUCAGUCCACUC	21	mtr-MIR319a	MI0001751	MIR159	MIPF0000010	mtr	Medicago truncatula
mtr-miR319b-5p	18162	MIMAT0026727	GAGCUUUCUUUAGUCCACUCA	21	mtr-MIR319b	MI0005596	MIR159	MIPF0000010	mtr	Medicago truncatula
mtr-miR319c-5p	78	MIMAT0029980	GGAGUUCCUUGCAGCCCAAAG	21	mtr-MIR319c	MI0025219	MIR319	MIPF0001104	mtr	Medicago truncatula
mtr-miR393b-3p	151	MIMAT0022936	UUUGGGAUCAUGCUAUCCCUU	21	mtr-MIR393b	MI0005601	MIR393	MIPF0000083	mtr	Medicago truncatula
mtr-miR395a	11	MIMAT0001648	AUGAAGUGUUUGGGGGAACUC	21	mtr-MIR395a	MI0001746	MIR395	MIPF0000016	mtr	Medicago truncatula
mtr-miR395b	8	MIMAT0001649	AUGAAGUAUUUGGGGGAACUC	21	mtr-MIR395b	MI0001747	MIR395	MIPF0000016	mtr	Medicago truncatula
mtr-miR395g	19	MIMAT0003860	UUGAAGUGUUUGGGGGAACUC	21	mtr-MIR395g	MI0005074	MIR395	MIPF0000016	mtr	Medicago truncatula
mtr-miR395h	14	MIMAT0003861	AUGAAGUGUUUGGGGGAACUU	21	mtr-MIR395h	MI0005075	MIR395	MIPF0000016	mtr	Medicago truncatula
mtr-miR395k	8	MIMAT0003869	UUGAAGCGUUUGGGGGAACUC	21	mtr-MIR395k	MI0005083	MIR395	MIPF0000016	mtr	Medicago truncatula
mtr-miR397-3p	109	MIMAT0029985	UCUACGCUACACUCAAUUAUG	21	mtr-MIR397	MI0025221	MIR397	MIPF0000120	mtr	Medicago truncatula
mtr-miR398a-5p	91	MIMAT0022935	GGAGUGACACUGAGAACACAAG	22	mtr-MIR398a	MI0005599	MIR398	MIPF0000107	mtr	Medicago truncatula
mtr-miR399d	7	MIMAT0001646	UGCCAAAGGAGAGCUGCCCUA	21	mtr-MIR399d	MI0001744	MIR399	MIPF0000015	mtr	Medicago truncatula
mtr-miR399q	3	MIMAT0013477	UGCCAAAGGAGAGCUGCUCUU	21	mtr-MIR399q	MI0012024	MIR399	MIPF0000015	mtr	Medicago truncatula
mtr-miR399t-5p	66	MIMAT0030005	GGGUGAGUUCUCCAUUGGCAGGU	23	mtr-MIR399t	MI0025232	MIR399	MIPF0000015	mtr	Medicago truncatula
mtr-miR408-5p	67	MIMAT0022237	ACAGGGAACAUGCAGAGCAUG	21	mtr-MIR408	MI0019094	MIR408	MIPF0000102	mtr	Medicago truncatula
mtr-miR5208a	136	MIMAT0021139	AACAUGGAUGUUGUGAGUUUGUU	23	mtr-MIR5208a	MI0018246	MIR5208	MIPF0001326	mtr	Medicago truncatula
mtr-miR5210	204	MIMAT0021143	UAAAUGUGUUGGAAUUAAGGUU	22	mtr-MIR5210	MI0018250	NA	NA	mtr	Medicago truncatula
mtr-miR5216a	43	MIMAT0021173	UUAGGAGUGAAAAACGGUGGAA	22	mtr-MIR5216a	MI0018279	MIR5216	MIPF0001362	mtr	Medicago truncatula
mtr-miR5217	268	MIMAT0021175	AGGUCAUUUUGAACGGUCGGAU	22	mtr-MIR5217	MI0018281	NA	NA	mtr	Medicago truncatula
mtr-miR5219	82	MIMAT0021177	UCAUGGAAUCUCAGCUGCUGCA	22	mtr-MIR5219	MI0018283	NA	NA	mtr	Medicago truncatula
mtr-miR5221	62	MIMAT0021178	AGGAGAGAUGGUGUUUUGACUU	22	mtr-MIR5221	MI0018284	NA	NA	mtr	Medicago truncatula
mtr-miR5222	64	MIMAT0021179	UUACAGGAGAAGAAUGUAUGGC	22	mtr-MIR5222	MI0018285	NA	NA	mtr	Medicago truncatula
mtr-miR5225a	4	MIMAT0021183	UCAGUCGCAGGAGAGAUGACAC	22	mtr-MIR5225a	MI0018289	MIR5225	MIPF0001388	mtr	Medicago truncatula
mtr-miR5225b	284	MIMAT0023142	UCGCAGGAGAGAUGACACCUUC	22	mtr-MIR5225b	MI0019687	MIR5225	MIPF0001388	mtr	Medicago truncatula
mtr-miR5227	133	MIMAT0021186	UGAAGAGAAGAAGAUUGAUGAA	22	mtr-MIR5227	MI0018292	NA	NA	mtr	Medicago truncatula
mtr-miR5234	139	MIMAT0021219	UUUUGUUGUGGAUGGCAGAAG	21	mtr-MIR5234	MI0018324	MIR1536	MIPF0001624	mtr	Medicago truncatula
mtr-miR5240	126	MIMAT0021234	UUGAAAAAAUUGUGGAUUUGA	21	mtr-MIR5240	MI0018339	NA	NA	mtr	Medicago truncatula
mtr-miR5243	2829	MIMAT0021239	UGGGCAGAGAAAUCGUGAGGC	21	mtr-MIR5243	MI0018344	NA	NA	mtr	Medicago truncatula
mtr-miR5248	495	MIMAT0021244	UUUUUAGUUGGCAUGCAUUCA	21	mtr-MIR5248	MI0018349	NA	NA	mtr	Medicago truncatula
mtr-miR5264	84	MIMAT0021273	UUGAUCAAGGACUUUGCAUC	20	mtr-MIR5264	MI0018376	NA	NA	mtr	Medicago truncatula
mtr-miR5267l	11	MIMAT0021287	AGGCAUUUGCUAGGAUACACCCAC	24	mtr-MIR5267l	MI0018390	MIR5267	MIPF0001276	mtr	Medicago truncatula
mtr-miR5268a	136	MIMAT0021291	CCAGAGUGGAAUGAAGAUAUGGUU	24	mtr-MIR5268a	MI0018394	MIR5268	MIPF0001365	mtr	Medicago truncatula
mtr-miR5271a	32	MIMAT0021297	CGGAUAAUUGUGGUUACUAACGGU	24	mtr-MIR5271a	MI0018400	MIR5271	MIPF0001281	mtr	Medicago truncatula
mtr-miR5272a	50	MIMAT0021302	GAAUUGAUUUAUGUUUGGAUACAC	24	mtr-MIR5272a	MI0018405	MIR5272	MIPF0001278	mtr	Medicago truncatula
mtr-miR5272f	43	MIMAT0021307	GAAUUGAUUAUGUUUGGAUACACU	24	mtr-MIR5272f	MI0018410	MIR5272	MIPF0001278	mtr	Medicago truncatula
mtr-miR5273	101	MIMAT0021308	UAGGGGCUGUAGUUUGAGAAGAGG	24	mtr-MIR5273	MI0018411	NA	NA	mtr	Medicago truncatula
mtr-miR5279	80	MIMAT0021318	CGGAACCACUCGGAUGACUCGGUU	24	mtr-MIR5279	MI0018421	NA	NA	mtr	Medicago truncatula
mtr-miR5284a	300	MIMAT0021335	GAGGGACCAAAAGUGGAAGAAUCU	24	mtr-MIR5284a	MI0018438	MIR5284	MIPF0001277	mtr	Medicago truncatula
mtr-miR5284b	81	MIMAT0021336	GAGGGAUCAAAAGUGGAAGAAUCU	24	mtr-MIR5284b	MI0018439	MIR5284	MIPF0001277	mtr	Medicago truncatula
mtr-miR5288	67	MIMAT0021349	CAGCAUUGAAGAACAUAGGGAUUA	24	mtr-MIR5288	MI0018452	NA	NA	mtr	Medicago truncatula
mtr-miR5290	188	MIMAT0021353	AAUUUGGAGAGAGAUAGACACAUA	24	mtr-MIR5290	MI0018456	NA	NA	mtr	Medicago truncatula
mtr-miR5292a	4	MIMAT0021357	AUUCAGAUGAUAGCAACAAAGAGC	24	mtr-MIR5292a	MI0018460	MIR5292	MIPF0001329	mtr	Medicago truncatula
mtr-miR5292b	76	MIMAT0021358	GAUUCAGAUGAUAGCAACAAAGAG	24	mtr-MIR5292b	MI0018461	MIR5292	MIPF0001329	mtr	Medicago truncatula
mtr-miR5293	139	MIMAT0021359	GAUGAAGAAGUGGAAGGAAGAAGA	24	mtr-MIR5293	MI0018462	NA	NA	mtr	Medicago truncatula
mtr-miR5298a	119	MIMAT0021369	UGGAUAUGAUAUGAAGAUGAAGAA	24	mtr-MIR5298a	MI0018472	MIR5298	MIPF0001286	mtr	Medicago truncatula
mtr-miR5298b	24	MIMAT0021370	UGAUGGAGAUGAUAUGAAGAUGAA	24	mtr-MIR5298b	MI0018473	MIR5298	MIPF0001286	mtr	Medicago truncatula
mtr-miR5298d	1448	MIMAT0021372	UGGAGAUGAUAUGAAGAUGAAAAA	24	mtr-MIR5298d	MI0018475	MIR5298	MIPF0001286	mtr	Medicago truncatula
mtr-miR5299	128	MIMAT0021373	UUCAUUGGUAUUGUAAAGCGACAU	24	mtr-MIR5299	MI0018476	NA	NA	mtr	Medicago truncatula
mtr-miR530	9	MIMAT0023156	UGCAUUUGCACCUGCACUUUC	21	mtr-MIR530	MI0019701	MIR530	MIPF0000521	mtr	Medicago truncatula
mtr-miR5558-3p	1512	MIMAT0022220	UAGAUUUAGAAUUAGAAAAGC	21	mtr-MIR5558	MI0019085	NA	NA	mtr	Medicago truncatula
mtr-miR5559-5p	1584	MIMAT0022221	UACUUGGUGAAUUGUUGGAUC	21	mtr-MIR5559	MI0019086	MIR5559	MIPF0001606	mtr	Medicago truncatula
mtr-miR5561-3p	141	MIMAT0022228	GUCUAUCUCUCUCUAAAUGGA	21	mtr-MIR5561	MI0019089	NA	NA	mtr	Medicago truncatula
mtr-miR5562-3p	61	MIMAT0022230	AUGUGGAGAAGGCUGCAAC	19	mtr-MIR5562	MI0019090	NA	NA	mtr	Medicago truncatula
mtr-miR5562-5p	147	MIMAT0022229	UGUGGAGUCUUUUGCAUGAAG	21	mtr-MIR5562	MI0019090	NA	NA	mtr	Medicago truncatula
mtr-miR5740	147	MIMAT0023117	UGAACAGAAAGAACAUUUGGC	21	mtr-MIR5740	MI0019662	NA	NA	mtr	Medicago truncatula
mtr-miR5741a	787	MIMAT0023118	UAGGGACUAAAUUGAUGGUUU	21	mtr-MIR5741a	MI0019663	MIR5741	MIPF0001392	mtr	Medicago truncatula
mtr-miR5745a	229	MIMAT0023125	CGUGACAACACAUCAUUGGAUGCA	24	mtr-MIR5745a	MI0019670	MIR5745	MIPF0001513	mtr	Medicago truncatula
mtr-miR5746	66	MIMAT0023126	UGGAUUCAACUCUAAGUGUCGGUU	24	mtr-MIR5746	MI0019671	NA	NA	mtr	Medicago truncatula
mtr-miR5751	64	MIMAT0023131	UUGAUUUGAUCAGAUGGUUUU	21	mtr-MIR5751	MI0019676	NA	NA	mtr	Medicago truncatula
mtr-miR5753	76	MIMAT0023135	AUUUUGAUUGGUGCCAACUAA	21	mtr-MIR5753	MI0019680	NA	NA	mtr	Medicago truncatula
mtr-miR5754	190	MIMAT0023136	UAUUGCACUCAUCUUCCAUGGC	22	mtr-MIR5754	MI0019681	NA	NA	mtr	Medicago truncatula
mtr-miR5758	80	MIMAT0023144	UAAGUUGGAAGAAUGUAUUUG	21	mtr-MIR5758	MI0019689	NA	NA	mtr	Medicago truncatula
mtr-miR5759	68	MIMAT0023146	AAGGGGGUGAAAAGAUUCAAA	21	mtr-MIR5759	MI0019691	NA	NA	mtr	Medicago truncatula
mtr-miR7696a-3p	63	MIMAT0029987	UUGAAUUAUGAGAACUUGAAG	21	mtr-MIR7696a	MI0025222	MIR7696	MIPF0001669	mtr	Medicago truncatula
mtr-miR7697-3p	64	MIMAT0029995	UCCGAUCAAAUAGAUCGGAUA	21	mtr-MIR7697	MI0025226	NA	NA	mtr	Medicago truncatula
mtr-miR7697-5p	62	MIMAT0029994	UCCGAGAUAUUUGAUCGGAGG	21	mtr-MIR7697	MI0025226	NA	NA	mtr	Medicago truncatula
mtr-miR7698-3p	73	MIMAT0029997	CAGACAACUUUGAUGAAAAGC	21	mtr-MIR7698	MI0025227	NA	NA	mtr	Medicago truncatula
mtr-miR7698-5p	141	MIMAT0029996	UUUUCAUCAAAGUUUUCUGGA	21	mtr-MIR7698	MI0025227	NA	NA	mtr	Medicago truncatula
mtr-miR7701-5p	59	MIMAT0030015	AUUAAAUGAAUGAAUCUAAAA	21	mtr-MIR7701	MI0025237	NA	NA	mtr	Medicago truncatula
nta-miR1446	7	MIMAT0024763	UGAACUCUCUCCCUCAAUGGCU	22	nta-MIR1446	MI0021453	NA	NA	nta	Nicotiana tabacum
nta-miR156f	43	MIMAT0024634	UGACAGAAGAGAAUGAGCAC	20	nta-MIR156f	MI0021324	MIR156	MIPF0000008	nta	Nicotiana tabacum
nta-miR168a	11821	MIMAT0024662	UCGCUUGGUGCAGGUCGGGAC	21	nta-MIR168a	MI0021352	MIR168	MIPF0000081	nta	Nicotiana tabacum
nta-miR172b	57	MIMAT0024690	AGAAUCAUGAUGAUGCUGCAU	21	nta-MIR172b	MI0021380	MIR172	MIPF0000035	nta	Nicotiana tabacum
nta-miR397	2	MIMAT0024711	AUUGAGUGCAGCGUUGAUGU	20	nta-MIR397	MI0021401	MIR397	MIPF0000120	nta	Nicotiana tabacum
nta-miR399a	20	MIMAT0024713	CGCCAAAGGAGAGCUGCCCUG	21	nta-MIR399a	MI0021403	MIR399	MIPF0000015	nta	Nicotiana tabacum
nta-miR477b	19	MIMAT0024722	UCUCUCCCUCAAGGGCUUCUC	21	nta-MIR477b	MI0021412	NA	NA	nta	Nicotiana tabacum
nta-miR482b-5p	217	MIMAT0023604	AGUGGGUGGAGUGGUAAGAUA	21	nta-MIR482b	MI0020252	MIR482	MIPF0000403	nta	Nicotiana tabacum
nta-miR482d	166	MIMAT0024776	UUCCCGACUCCCCCCAUACCAC	22	nta-MIR482d	MI0021466	MIR482	MIPF0000403	nta	Nicotiana tabacum
nta-miR6020b	550	MIMAT0023587	AAAUGUUCUUCGAGUAUCUUC	21	nta-MIR6020b	MI0020235	MIR6020	MIPF0001610	nta	Nicotiana tabacum
nta-miR6024	67	MIMAT0023595	UUUUAGCCAGAGUUGUUUUCCC	22	nta-MIR6024	MI0020243	MIR6024	MIPF0001459	nta	Nicotiana tabacum
nta-miR6146b	97	MIMAT0024735	UUUGUCCAAUGAAAUACUUAUC	22	nta-MIR6146b	MI0021425	MIR6146	MIPF0001562	nta	Nicotiana tabacum
nta-miR6150	132	MIMAT0024741	AGAUUUGUUUGAUCGUCUUGGC	22	nta-MIR6150	MI0021431	NA	NA	nta	Nicotiana tabacum
nta-miR6151a	112	MIMAT0024742	UGAAUGUGAGGCAUUGGAUUGA	22	nta-MIR6151a	MI0021432	MIR6151	MIPF0001374	nta	Nicotiana tabacum
nta-miR6151f	33	MIMAT0024747	UGAGUGUGAGGCAUUGGAUUGA	22	nta-MIR6151f	MI0021437	MIR6151	MIPF0001374	nta	Nicotiana tabacum
nta-miR6159	134	MIMAT0024769	UAGCAUAGAAUUCUCGCACCUA	22	nta-MIR6159	MI0021459	NA	NA	nta	Nicotiana tabacum
nta-miR827	99	MIMAT0024725	UUAGAUGAACAUCAACAAACA	21	nta-MIR827	MI0021415	MIR827	MIPF0000726	nta	Nicotiana tabacum
osa-miR1424	70	MIMAT0005958	AUGCACACUGAUGCUGAUUGU	21	osa-MIR1424	MI0006964	NA	NA	osa	Oryza sativa
osa-miR1426	11	MIMAT0005960	AGAAUCUUGAUGAUGAUUAAA	21	osa-MIR1426	MI0006966	NA	NA	osa	Oryza sativa
osa-miR1428a-5p	66	MIMAT0005962	CGUUUUGCAAAUUCGCAGGCC	21	osa-MIR1428a	MI0006968	MIR1428	MIPF0000575	osa	Oryza sativa
osa-miR1428e-5p	66	MIMAT0007784	AAUUCACAGGCCCUAUCUUGUG	22	osa-MIR1428e	MI0008239	MIR1428	MIPF0000575	osa	Oryza sativa
osa-miR1432-3p	19	MIMAT0022950	CAGGUGUCAUCUCCCCUGAAC	21	osa-MIR1432	MI0006972	NA	NA	osa	Oryza sativa
osa-miR1432-5p	1	MIMAT0005966	AUCAGGAGAGAUGACACCGAC	21	osa-MIR1432	MI0006972	NA	NA	osa	Oryza sativa
osa-miR156b-3p	2	MIMAT0022845	GCUCACUCUCUAUCUGUCAGC	21	osa-MIR156b	MI0000654	MIR156	MIPF0000008	osa	Oryza sativa
osa-miR156c-3p	7	MIMAT0022846	GCUCACUUCUCUCUCUGUCAGC	22	osa-MIR156c	MI0000655	MIR156	MIPF0000008	osa	Oryza sativa
osa-miR156f-3p	1340	MIMAT0022847	GCUCACUUCUCUUUCUGUCAGC	22	osa-MIR156f	MI0000658	MIR156	MIPF0000008	osa	Oryza sativa
osa-miR156k	3	MIMAT0001020	UGACAGAAGAGAGAGAGCACA	21	osa-MIR156k	MI0001090	MIR156	MIPF0000008	osa	Oryza sativa
osa-miR156l-5p	12	MIMAT0001021	CGACAGAAGAGAGUGAGCAUA	21	osa-MIR156l	MI0001091	MIR156	MIPF0000008	osa	Oryza sativa
osa-miR159a.1	1488	MIMAT0001022	UUUGGAUUGAAGGGAGCUCUG	21	osa-MIR159a	MI0001092	MIR159	MIPF0000010	osa	Oryza sativa
osa-miR159c	37	MIMAT0001024	AUUGGAUUGAAGGGAGCUCCA	21	osa-MIR159c	MI0001094	MIR159	MIPF0000010	osa	Oryza sativa
osa-miR159d	10	MIMAT0001025	AUUGGAUUGAAGGGAGCUCCG	21	osa-MIR159d	MI0001095	MIR159	MIPF0000010	osa	Oryza sativa
osa-miR159e	421	MIMAT0001026	AUUGGAUUGAAGGGAGCUCCU	21	osa-MIR159e	MI0001096	MIR159	MIPF0000010	osa	Oryza sativa
osa-miR159f	162558	MIMAT0001027	CUUGGAUUGAAGGGAGCUCUA	21	osa-MIR159f	MI0001097	MIR159	MIPF0000010	osa	Oryza sativa
osa-miR160a-3p	3	MIMAT0022851	GCGUGCAAGGAGCCAAGCAUG	21	osa-MIR160a	MI0000663	MIR160	MIPF0000032	osa	Oryza sativa
osa-miR160d-3p	1561	MIMAT0022854	GCGUGCGAGGAGCCAAGCAUG	21	osa-MIR160d	MI0000666	MIR160	MIPF0000032	osa	Oryza sativa
osa-miR160e-5p	13	MIMAT0001030	UGCCUGGCUCCCUGUAUGCCG	21	osa-MIR160e	MI0001100	MIR160	MIPF0000032	osa	Oryza sativa
osa-miR162b	13	MIMAT0001032	UCGAUAAGCCUCUGCAUCCAG	21	osa-MIR162b	MI0001102	MIR162_2	MIPF0000169	osa	Oryza sativa
osa-miR164c	28	MIMAT0001033	UGGAGAAGCAGGGUACGUGCA	21	osa-MIR164c	MI0001103	MIR164	MIPF0000045	osa	Oryza sativa
osa-miR164d	1654	MIMAT0001034	UGGAGAAGCAGGGCACGUGCU	21	osa-MIR164d	MI0001104	MIR164	MIPF0000045	osa	Oryza sativa
osa-miR166a-5p	35	MIMAT0022855	GGAAUGUUGUCUGGUUCAAGG	21	osa-MIR166a	MI0000670	MIR166	MIPF0000004	osa	Oryza sativa
osa-miR166b-5p	218	MIMAT0022856	GGAAUGUUGUCUGGCUCGGGG	21	osa-MIR166b	MI0000671	MIR166	MIPF0000004	osa	Oryza sativa
osa-miR166c-5p	13891	MIMAT0022857	GGAAUGUUGUCUGGUCCGAG	20	osa-MIR166c	MI0000672	MIR166	MIPF0000004	osa	Oryza sativa
osa-miR166d-5p	99343	MIMAT0022858	GGAAUGUUGUCUGGCUCGAGG	21	osa-MIR166d	MI0000673	MIR166	MIPF0000004	osa	Oryza sativa
osa-miR166e-3p	1760	MIMAT0000639	UCGAACCAGGCUUCAUUCCCC	21	osa-MIR166e	MI0000674	MIR166	MIPF0000004	osa	Oryza sativa
osa-miR166g-3p	4225	MIMAT0001072	UCGGACCAGGCUUCAUUCCUC	21	osa-MIR166g	MI0001142	MIR166	MIPF0000004	osa	Oryza sativa
osa-miR166h-5p	1323	MIMAT0022882	GGAAUGUUGGCUGGCUCGAGG	21	osa-MIR166h	MI0001143	MIR166	MIPF0000004	osa	Oryza sativa
osa-miR166i-3p	2485	MIMAT0001074	UCGGAUCAGGCUUCAUUCCUC	21	osa-MIR166i	MI0001144	MIR166	MIPF0000004	osa	Oryza sativa
osa-miR166k-3p	4003	MIMAT0001037	UCGGACCAGGCUUCAAUCCCU	21	osa-MIR166k	MI0001107	MIR166	MIPF0000004	osa	Oryza sativa
osa-miR166k-5p	63	MIMAT0022870	GGUUUGUUGUCUGGCUCGAGG	21	osa-MIR166k	MI0001107	MIR166	MIPF0000004	osa	Oryza sativa
osa-miR166l-5p	8	MIMAT0022871	GGAUUGUUGUCUGGUUCAAGG	21	osa-MIR166l	MI0001108	MIR166	MIPF0000004	osa	Oryza sativa
osa-miR167c-3p	729	MIMAT0022860	GGUCAUGCUGCGGCAGCCUCACU	23	osa-MIR167c	MI0000678	MIR167_1	MIPF0000023	osa	Oryza sativa
osa-miR168a-3p	16	MIMAT0015122	GAUCCCGCCUUGCACCAAGUGAAU	24	osa-MIR168a	MI0001115	MIR168	MIPF0000081	osa	Oryza sativa
osa-miR168a-5p	175	MIMAT0001045	UCGCUUGGUGCAGAUCGGGAC	21	osa-MIR168a	MI0001115	MIR168	MIPF0000081	osa	Oryza sativa
osa-miR168b	122	MIMAT0001046	AGGCUUGGUGCAGCUCGGGAA	21	osa-MIR168b	MI0001116	NA	NA	osa	Oryza sativa
osa-miR169d	2	MIMAT0001049	UAGCCAAGGAUGAAUUGCCGG	21	osa-MIR169d	MI0001119	MIR169_1	MIPF0000012	osa	Oryza sativa
osa-miR169i-3p	81	MIMAT0022876	UGAGUCGCUCUUAUCACUCAUG	22	osa-MIR169i	MI0001124	MIR169_1	MIPF0000012	osa	Oryza sativa
osa-miR169p	28	MIMAT0001061	UAGCCAAGGACAAACUUGCCGG	22	osa-MIR169p	MI0001131	NA	NA	osa	Oryza sativa
osa-miR169q	64	MIMAT0001062	UAGCCAAGGAGACUGCCCAUG	21	osa-MIR169q	MI0001132	MIR169_4	MIPF0000323	osa	Oryza sativa
osa-miR171b	5639	MIMAT0001063	UGAUUGAGCCGUGCCAAUAUC	21	osa-MIR171b	MI0001133	MIR171_1	MIPF0000030	osa	Oryza sativa
osa-miR171d-5p	76594	MIMAT0022878	UGUUGGCCCGGCUCACUCAGA	21	osa-MIR171d	MI0001135	MIR171_1	MIPF0000030	osa	Oryza sativa
osa-miR171e-5p	772	MIMAT0022879	UGUUGGCUCGGCUCACUCAGA	21	osa-MIR171e	MI0001136	MIR171_1	MIPF0000030	osa	Oryza sativa
osa-miR171i-3p	1	MIMAT0001085	GGAUUGAGCCGCGUCAAUAUC	21	osa-MIR171i	MI0001155	MIR171_1	MIPF0000030	osa	Oryza sativa
osa-miR172c	33	MIMAT0001071	UGAAUCUUGAUGAUGCUGCAC	21	osa-MIR172c	MI0001141	MIR172	MIPF0000035	osa	Oryza sativa
osa-miR1853-5p	3362	MIMAT0007773	AGCAUUCAAACAUUCCCAAUUACC	24	osa-MIR1853	MI0008230	NA	NA	osa	Oryza sativa
osa-miR1854-5p	64	MIMAT0007775	UGGUGAAAUUUGUAGAUUGGA	21	osa-MIR1854	MI0008231	NA	NA	osa	Oryza sativa
osa-miR1860-3p	74	MIMAT0007794	AUCUGGAAGCUAGGUUUUCUCU	22	osa-MIR1860	MI0008245	NA	NA	osa	Oryza sativa
osa-miR1862a	8	MIMAT0007810	ACGAGGUUGGUUUAUUUUGGGACG	24	osa-MIR1862a	MI0008261	MIR1862	MIPF0000580	osa	Oryza sativa
osa-miR1862d	119	MIMAT0007830	ACUAGGUUUGUUUAUUUUGGGACG	24	osa-MIR1862d	MI0008279	MIR1862	MIPF0000580	osa	Oryza sativa
osa-miR1862e	88	MIMAT0007833	CUAGAUUUGUUUAUUUUGGGACGG	24	osa-MIR1862e	MI0008282	MIR1862	MIPF0000580	osa	Oryza sativa
osa-miR1862f	158	MIMAT0019669	AUGAGGUUGGUUUAUUUUGG	20	osa-MIR1862f	MI0017248	NA	NA	osa	Oryza sativa
osa-miR1863a	3	MIMAT0007813	AGCUCUGAUACCAUGUUAGAUUAG	24	osa-MIR1863a	MI0008264	NA	NA	osa	Oryza sativa
osa-miR1863b	276	MIMAT0013836	AGCUCUGAUACCAUGUUAACUGUU	24	osa-MIR1863b	MI0013050	MIR1863	MIPF0000932	osa	Oryza sativa
osa-miR1863b.2	106	MIMAT0020950	AGAGACUUGGCUGAUGCAUUACU	23	osa-MIR1863b	MI0013050	MIR1863	MIPF0000932	osa	Oryza sativa
osa-miR1868	69	MIMAT0007820	UCACGGAAAACGAGGGAGCAGCCA	24	osa-MIR1868	MI0008270	NA	NA	osa	Oryza sativa
osa-miR1871	253	MIMAT0007824	AUGGCUCUGAUAUCAUGUUGGUUU	24	osa-MIR1871	MI0008274	NA	NA	osa	Oryza sativa
osa-miR1873	511	MIMAT0007826	UCAACAUGGUAUCAGAGCUGGAAG	24	osa-MIR1873	MI0008276	NA	NA	osa	Oryza sativa
osa-miR1875	571	MIMAT0007829	ACAAUGGAGUGAAGUGCAACAGAA	24	osa-MIR1875	MI0008278	NA	NA	osa	Oryza sativa
osa-miR1877	389	MIMAT0007834	AGAUGACAUGUGAAUGAUGAGGGG	24	osa-MIR1877	MI0008283	NA	NA	osa	Oryza sativa
osa-miR1882a	61	MIMAT0007839	AGAUUGCUUUCAAGGUCAUUUCUU	24	osa-MIR1882a	MI0008288	MIR1882	MIPF0000571	osa	Oryza sativa
osa-miR1882e-3p	60	MIMAT0015285	GAAAUGAUCUUGGACGUAAUCUAG	24	osa-MIR1882e	MI0008292	MIR1882	MIPF0000571	osa	Oryza sativa
osa-miR2090	117	MIMAT0010045	AACUCUGAUUCUAGAAUUUUUG	22	osa-MIR2090	MI0010550	NA	NA	osa	Oryza sativa
osa-miR2092-5p	74	MIMAT0010048	CAACUGAAGUCGGUGUUUACU	21	osa-MIR2092	MI0010552	NA	NA	osa	Oryza sativa
osa-miR2093-5p	93	MIMAT0010050	GUGCAUUAAUUGGAAGAACA	20	osa-MIR2093	MI0010553	NA	NA	osa	Oryza sativa
osa-miR2097-3p	62	MIMAT0010059	UUCUCUUCUUCGUGUCGCAUUU	22	osa-MIR2097	MI0010557	NA	NA	osa	Oryza sativa
osa-miR2102-5p	82	MIMAT0010068	GGGCAAGCCGCCGCCGCCAC	20	osa-MIR2102	MI0010562	NA	NA	osa	Oryza sativa
osa-miR2105	99	MIMAT0010073	UUGUGAUGUGAAUGAUUCAU	20	osa-MIR2105	MI0010566	NA	NA	osa	Oryza sativa
osa-miR2106	2086	MIMAT0010074	CCGAGGUUUUCUGGAUACAUU	21	osa-MIR2106	MI0010567	NA	NA	osa	Oryza sativa
osa-miR2118a	19	MIMAT0011740	UUCUCGAUGCCUCCCAUUCCUA	22	osa-MIR2118a	MI0011251	MIR2118	MIPF0000745	osa	Oryza sativa
osa-miR2118b	7889	MIMAT0011741	UUCCCGAUGCCUCCCAUUCCUA	22	osa-MIR2118b	MI0011252	MIR2118	MIPF0000745	osa	Oryza sativa
osa-miR2118c	27	MIMAT0011742	UUCCCGAUGCCUCCUAUUCCUA	22	osa-MIR2118c	MI0011253	MIR2118	MIPF0000745	osa	Oryza sativa
osa-miR2118e	11	MIMAT0011744	UUCCCAAUGCCUCCCAUGCCUA	22	osa-MIR2118e	MI0011255	MIR2118	MIPF0000745	osa	Oryza sativa
osa-miR2118f	17	MIMAT0011745	UUCCUGAUGCCUCCCAUUCCUA	22	osa-MIR2118f	MI0011256	MIR2118	MIPF0000745	osa	Oryza sativa
osa-miR2118g	4	MIMAT0011746	UUCCUAAUGCCUCCCAUUCCUA	22	osa-MIR2118g	MI0011257	MIR2118	MIPF0000745	osa	Oryza sativa
osa-miR2118i	9	MIMAT0011748	UUCCUAGUGCCUCCCAUUCCUA	22	osa-MIR2118i	MI0011259	MIR2118	MIPF0000745	osa	Oryza sativa
osa-miR2118p	53	MIMAT0011755	UUCCCGAUGCCUCCCAUGCCUA	22	osa-MIR2118p	MI0011266	MIR2118	MIPF0000745	osa	Oryza sativa
osa-miR2122	59	MIMAT0011182	UUUCAAAAAUAACCUUUUGUUC	22	osa-MIR2122	MI0010711	NA	NA	osa	Oryza sativa
osa-miR2275a	3	MIMAT0011758	UUUGGUUUCCUCCAAUAUCUCA	22	osa-MIR2275a	MI0011269	MIR2275	MIPF0000797	osa	Oryza sativa
osa-miR2275d	24	MIMAT0022158	CUUGUUUUUCUCCAAUAUCUCA	22	osa-MIR2275d	MI0019043	MIR2275	MIPF0000797	osa	Oryza sativa
osa-miR2864.2	734	MIMAT0013811	UUGUUUUGCAUUGUAUAGGUA	21	osa-MIR2864	MI0013026	NA	NA	osa	Oryza sativa
osa-miR2871a-3p	139	MIMAT0013820	UAUUUUAGUUUCUAUGGUCAC	21	osa-MIR2871a	MI0013035	MIR2871	MIPF0000986	osa	Oryza sativa
osa-miR2873a	350	MIMAT0013823	AAGUUUGGACUUAAAUUUGGUAAC	24	osa-MIR2873a	MI0013038	MIR2873	MIPF0001679	osa	Oryza sativa
osa-miR2873c	182	MIMAT0023311	CAAAUGAAGUUGAGUUUGGAC	21	osa-MIR2873c	MI0019856	MIR2873	MIPF0001679	osa	Oryza sativa
osa-miR2874	189	MIMAT0013824	AUGUGAACAGUGUCAAACAGUGUC	24	osa-MIR2874	MI0013039	NA	NA	osa	Oryza sativa
osa-miR2927	89	MIMAT0014058	UGUCGUCGUCGAUGGAGCCCAUG	23	osa-MIR2927	MI0013269	NA	NA	osa	Oryza sativa
osa-miR2928	118	MIMAT0014059	AAGAAGACGACAUUUUGUUG	20	osa-MIR2928	MI0013270	NA	NA	osa	Oryza sativa
osa-miR2931	110	MIMAT0014062	CUUUAUUGUUGAUGUCAAAA	20	osa-MIR2931	MI0013273	NA	NA	osa	Oryza sativa
osa-miR393b-5p	69	MIMAT0001078	UCCAAAGGGAUCGCAUUGAUCU	22	osa-MIR393b	MI0001148	MIR393	MIPF0000083	osa	Oryza sativa
osa-miR395a	35	MIMAT0000973	GUGAAGUGCUUGGGGGAACUC	21	osa-MIR395a	MI0001042	MIR395	MIPF0000016	osa	Oryza sativa
osa-miR395b	21	MIMAT0000959	GUGAAGUGUUUGGGGGAACUC	21	osa-MIR395b	MI0001028	MIR395	MIPF0000016	osa	Oryza sativa
osa-miR395c	14	MIMAT0000972	GUGAAGUGUUUGGAGGAACUC	21	osa-MIR395c	MI0001041	MIR395	MIPF0000016	osa	Oryza sativa
osa-miR395f	13	MIMAT0000974	GUGAAUUGUUUGGGGGAACUC	21	osa-MIR395f	MI0001043	MIR395	MIPF0000016	osa	Oryza sativa
osa-miR395o	11	MIMAT0003872	AUGAAGUGUUUGGAGGAACUC	21	osa-MIR395o	MI0005086	MIR395	MIPF0000016	osa	Oryza sativa
osa-miR395t	6	MIMAT0000969	GUGAAGUGUUUGGGGAAACUC	21	osa-MIR395t	MI0001038	MIR395	MIPF0000016	osa	Oryza sativa
osa-miR395u	1	MIMAT0000975	GUGAAGCGUUUGGGGGAAAUC	21	osa-MIR395u	MI0001044	MIR395	MIPF0000016	osa	Oryza sativa
osa-miR395w	113	MIMAT0003877	GUGAAGUGUUUGGGGGAUUCUC	22	osa-MIR395w	MI0005091	MIR395	MIPF0000016	osa	Oryza sativa
osa-miR396c-3p	37	MIMAT0022865	GGUCAAGAAAGCUGUGGGAAG	21	osa-MIR396c	MI0001048	MIR396	MIPF0000047	osa	Oryza sativa
osa-miR396e-3p	4	MIMAT0015159	AUGGUUCAAGAAAGCCCAUGGAAA	24	osa-MIR396e	MI0001703	MIR396	MIPF0000047	osa	Oryza sativa
osa-miR396f-3p	54	MIMAT0015292	AUAGUUCAAGAAAGUCCUUGGAAA	24	osa-MIR396f	MI0010563	MIR396	MIPF0000047	osa	Oryza sativa
osa-miR396f-5p	4	MIMAT0010070	UCUCCACAGGCUUUCUUGAACU	22	osa-MIR396f	MI0010563	MIR396	MIPF0000047	osa	Oryza sativa
osa-miR396g	2562	MIMAT0013833	UCCACAGGCUUUCUUGAACGG	21	osa-MIR396g	MI0013047	MIR396_2	MIPF0000882	osa	Oryza sativa
osa-miR398b	4699	MIMAT0000983	UGUGUUCUCAGGUCGCCCCUG	21	osa-MIR398b	MI0001052	MIR398	MIPF0000107	osa	Oryza sativa
osa-miR399a	6219	MIMAT0000984	UGCCAAAGGAGAAUUGCCCUG	21	osa-MIR399a	MI0001053	MIR399	MIPF0000015	osa	Oryza sativa
osa-miR399e	21	MIMAT0000988	UGCCAAAGGAGAUUUGCCCAG	21	osa-MIR399e	MI0001057	MIR399	MIPF0000015	osa	Oryza sativa
osa-miR399h	250	MIMAT0000991	UGCCAAAGGAGACUUGCCCAG	21	osa-MIR399h	MI0001060	MIR399	MIPF0000015	osa	Oryza sativa
osa-miR399i	8	MIMAT0000992	UGCCAAAGGAGAGCUGCCCUG	21	osa-MIR399i	MI0001061	MIR399	MIPF0000015	osa	Oryza sativa
osa-miR399j	386	MIMAT0000993	UGCCAAAGGAGAGUUGCCCUA	21	osa-MIR399j	MI0001062	MIR399	MIPF0000015	osa	Oryza sativa
osa-miR408-3p	10	MIMAT0001079	CUGCACUGCCUCUUCCCUGGC	21	osa-MIR408	MI0001149	MIR408	MIPF0000102	osa	Oryza sativa
osa-miR413	983	MIMAT0001329	CUAGUUUCACUUGUUCUGCAC	21	osa-MIR413	MI0001433	NA	NA	osa	Oryza sativa
osa-miR414	221	MIMAT0001330	UCAUCCUCAUCAUCAUCGUCC	21	osa-MIR414	MI0001434	NA	NA	osa	Oryza sativa
osa-miR417	65	MIMAT0001333	GAAUGUAGUGAAUUUGUUCCA	21	osa-MIR417	MI0001437	NA	NA	osa	Oryza sativa
osa-miR426	233	MIMAT0001338	UUUUGGAAGUUUGUCCUUACG	21	osa-MIR426	MI0001442	NA	NA	osa	Oryza sativa
osa-miR443	189	MIMAT0001606	AUCACAAUACAAUAAAUCUGGA	22	osa-MIR443	MI0001708	NA	NA	osa	Oryza sativa
osa-miR5071	71	MIMAT0020551	UCAAGCAUCAUAUCGUGGACA	21	osa-MIR5071	MI0017942	NA	NA	osa	Oryza sativa
osa-miR5072	1271	MIMAT0020552	CGAUUCCCCAGCGGAGUCGCCA	22	osa-MIR5072	MI0017943	NA	NA	osa	Oryza sativa
osa-miR5073	96	MIMAT0020555	GUUUGGUGAAUCGGAAACUAUUU	23	osa-MIR5073	MI0017946	NA	NA	osa	Oryza sativa
osa-miR5075	114	MIMAT0020561	UUCUCCGUCGCCGCCGUCCGC	21	osa-MIR5075	MI0017952	NA	NA	osa	Oryza sativa
osa-miR5077	329	MIMAT0020574	GUUCGCGUCGGGUUCACCA	19	osa-MIR5077	MI0017965	NA	NA	osa	Oryza sativa
osa-miR5078	212	MIMAT0020575	CCUCGUUCGACCGUGGCAUUU	21	osa-MIR5078	MI0017966	NA	NA	osa	Oryza sativa
osa-miR5079a	55	MIMAT0020578	UUUGGAUCUGUUAUUUUGGUAU	22	osa-MIR5079a	MI0017969	MIR5079	MIPF0001742	osa	Oryza sativa
osa-miR5083	694	MIMAT0020583	AGACUACAAUUAUCUGAUCA	20	osa-MIR5083	MI0017974	NA	NA	osa	Oryza sativa
osa-miR5143a	77	MIMAT0021087	UGUGGUAUGUUGGCAAUGUAGGAA	24	osa-MIR5143a	MI0018055	MIR5143	MIPF0001617	osa	Oryza sativa
osa-miR5145	167	MIMAT0021090	ACCUGUUUGGAUUCUUGAGGGCUA	24	osa-MIR5145	MI0018057	NA	NA	osa	Oryza sativa
osa-miR5151	167	MIMAT0021100	UAAUGAUGUGGGUACGAAUGAA	22	osa-MIR5151	MI0018066	NA	NA	osa	Oryza sativa
osa-miR5155	100	MIMAT0021105	ACUUUAAUACCAUUGGAAGAUUGC	24	osa-MIR5155	MI0018070	NA	NA	osa	Oryza sativa
osa-miR5162	307	MIMAT0021115	AAAUGACCAAAAUACCCCUAGAAC	24	osa-MIR5162	MI0018078	NA	NA	osa	Oryza sativa
osa-miR528-5p	6520	MIMAT0002884	UGGAAGGGGCAUGCAGAGGAG	21	osa-MIR528	MI0003201	MIR528	MIPF0000868	osa	Oryza sativa
osa-miR529b	2056	MIMAT0005015	AGAAGAGAGAGAGUACAGCUU	21	osa-MIR529b	MI0005804	MIR529	MIPF0000388	osa	Oryza sativa
osa-miR5340	59	MIMAT0021413	UGAUGACGUGGAUGAAUUUCAAA	23	osa-MIR5340	MI0018522	NA	NA	osa	Oryza sativa
osa-miR535-3p	52	MIMAT0022927	GUGCUUUCUCCCGUUGUCACU	21	osa-MIR535	MI0003505	MIR535	MIPF0000136	osa	Oryza sativa
osa-miR5484	87	MIMAT0022117	AACCGAGCGCGCUGUUGAUUA	21	osa-MIR5484	MI0019002	NA	NA	osa	Oryza sativa
osa-miR5492	60	MIMAT0022125	AGAAGGAGAAUAGAUAUGGUU	21	osa-MIR5492	MI0019010	NA	NA	osa	Oryza sativa
osa-miR5502	66	MIMAT0022135	UACGGAUACGGAUACGCGAUAC	22	osa-MIR5502	MI0019020	NA	NA	osa	Oryza sativa
osa-miR5504	109	MIMAT0022137	AGUGACGGGAGGACUGCAAGG	21	osa-MIR5504	MI0019022	NA	NA	osa	Oryza sativa
osa-miR5507	110	MIMAT0022140	AAUGAGAAUGAUGACCCGGUG	21	osa-MIR5507	MI0019025	NA	NA	osa	Oryza sativa
osa-miR5509	68	MIMAT0022142	UAGGCAUUUUCUCUUGGCAUG	21	osa-MIR5509	MI0019027	NA	NA	osa	Oryza sativa
osa-miR5522	30	MIMAT0022156	AACAAUAGGAAUGGGAGGCAU	21	osa-MIR5522	MI0019041	NA	NA	osa	Oryza sativa
osa-miR5523	580	MIMAT0022157	UGAGGAGGAACAUAUUUACUAG	22	osa-MIR5523	MI0019042	NA	NA	osa	Oryza sativa
osa-miR5534a	51	MIMAT0022169	UGACGACAACAGCUAGAAUGG	21	osa-MIR5534a	MI0019054	MIR5534	MIPF0001324	osa	Oryza sativa
osa-miR5538	195	MIMAT0022174	ACUGAACUCAAUCACUUGCUGC	22	osa-MIR5538	MI0019059	NA	NA	osa	Oryza sativa
osa-miR5543	79	MIMAT0022179	UAUGAAUGGUAUAUUUUCUUG	21	osa-MIR5543	MI0019064	NA	NA	osa	Oryza sativa
osa-miR5795	112	MIMAT0023263	AUGUCGAGGUCGAGUUCCCGGC	22	osa-MIR5795	MI0019808	NA	NA	osa	Oryza sativa
osa-miR5798	44	MIMAT0023266	CUGGACUACAAGAUCCCGGAU	21	osa-MIR5798	MI0019811	NA	NA	osa	Oryza sativa
osa-miR5816	84	MIMAT0023288	UAGGAGUGUUUGUAGGAGCGCCAC	24	osa-MIR5816	MI0019833	NA	NA	osa	Oryza sativa
osa-miR5817	96	MIMAT0023290	AUCGAAUUUGAAAGAAAAAGGUAU	24	osa-MIR5817	MI0019835	NA	NA	osa	Oryza sativa
osa-miR5824	126	MIMAT0023297	AGUCUGAUAAGAAGUCAAUGGCGU	24	osa-MIR5824	MI0019842	MIR806	MIPF0000343	osa	Oryza sativa
osa-miR5826	179	MIMAT0023300	UAGCCCAAAGUGAGAAGAGUGGGU	24	osa-MIR5826	MI0019845	NA	NA	osa	Oryza sativa
osa-miR5833	66	MIMAT0023308	UCCUCCUCGGGCUCAUCGGGC	21	osa-MIR5833	MI0019853	NA	NA	osa	Oryza sativa
osa-miR5834	115	MIMAT0023309	ACGGAUGUAGAAAUUGGUGAU	21	osa-MIR5834	MI0019854	NA	NA	osa	Oryza sativa
osa-miR6248	61	MIMAT0024869	UAUUUGAGGAUGGAGGUAGUA	21	osa-MIR6248	MI0021596	NA	NA	osa	Oryza sativa
osa-miR6249a	69	MIMAT0024871	CGUGAAGAGCUCGCCGGCGGC	21	osa-MIR6249a	MI0021598	NA	NA	osa	Oryza sativa
osa-miR7693-3p	150	MIMAT0029958	GACGUCCAUCGAUGAAGAGCGA	22	osa-MIR7693	MI0025200	NA	NA	osa	Oryza sativa
osa-miR7693-5p	37	MIMAT0029957	GUUUCCGCUCUUCAUCGAUGGCUG	24	osa-MIR7693	MI0025200	NA	NA	osa	Oryza sativa
osa-miR812f	62	MIMAT0007821	ACGGAUGAUUAAAGUUGGACACGG	24	osa-MIR812f	MI0008271	MIR812	MIPF0000345	osa	Oryza sativa
osa-miR812g	27	MIMAT0007847	AAGACGGAUGAUUAAAGUUGGACA	24	osa-MIR812g	MI0008296	MIR812	MIPF0000345	osa	Oryza sativa
osa-miR812n-5p	511	MIMAT0019679	AAGUGCAGCCAUGAGUUUCCGUGC	24	osa-MIR812n	MI0017254	MIR812	MIPF0000345	osa	Oryza sativa
osa-miR812o-3p	110	MIMAT0019682	GAACGGUCAAAUGUUAGACACGGA	24	osa-MIR812o	MI0017255	MIR812	MIPF0000345	osa	Oryza sativa
osa-miR812s	208	MIMAT0023267	AAGACGGACAAUCAAACGUUGGAC	24	osa-MIR812s	MI0019812	MIR812	MIPF0000345	osa	Oryza sativa
osa-miR827	121	MIMAT0009981	UUAGAUGACCAUCAGCAAACA	21	osa-MIR827	MI0010490	MIR827	MIPF0000726	osa	Oryza sativa
pab-miR3699	148	MIMAT0018131	GACAGAAGAUAGACUUUGGUC	21	pab-MIR3699	MI0016101	NA	NA	pab	Picea abies
pab-miR3709a	54	MIMAT0018141	UCAGAUGCUUUAAAUUCCCGA	21	pab-MIR3709a	MI0016111	MIR3709	MIPF0001154	pab	Picea abies
pab-miR3709b	216	MIMAT0018142	UUUAAAUGCCUUAAAUUCCCGA	22	pab-MIR3709b	MI0016112	MIR3709	MIPF0001154	pab	Picea abies
pab-miR3711	5328	MIMAT0018144	UGGCGCUAGAAGGAGGGCCU	20	pab-MIR3711	MI0016114	NA	NA	pab	Picea abies
pab-miR3712	74	MIMAT0018145	UGUGAUCAAGAUCAGACUACCA	22	pab-MIR3712	MI0016115	MIR3712	MIPF0001625	pab	Picea abies
pab-miR395	21	MIMAT0018151	CUGAAGUGUUUGGAGGAACUU	21	pab-MIR395	MI0016121	MIR395	MIPF0000016	pab	Picea abies
pab-miR397	15	MIMAT0018155	UCAUUGAGUGCAGCGUUGACG	21	pab-MIR397	MI0016125	MIR397	MIPF0000120	pab	Picea abies
pde-miR1313	7556	MIMAT0025350	UACCACUGAAAUUGUUGUUCG	21	pde-MIR1313	MI0022114	MIR1313	MIPF0001611	pde	Pinus densata
pde-miR159	1130	MIMAT0025325	UUUGGUUUGAAGGGAGCUCUA	21	pde-MIR159	MI0022089	MIR159	MIPF0000010	pde	Pinus densata
pde-miR169	69	MIMAT0025329	CAGCCAAGGAUGACUUGCCUA	21	pde-MIR169	MI0022093	MIR169_2	MIPF0000037	pde	Pinus densata
pde-miR3704b	75	MIMAT0025354	GGUCUCGAUGGAGUUGGGAAGA	22	pde-MIR3704b	MI0022118	MIR3704	MIPF0001425	pde	Pinus densata
pde-miR3712	95	MIMAT0025355	UGUGAUCAAGAUCAGACUCCCA	22	pde-MIR3712	MI0022119	MIR3712	MIPF0001625	pde	Pinus densata
pde-miR396	829	MIMAT0025332	UCCCACGGCUUUCUUGAACUU	21	pde-MIR396	MI0022096	MIR396	MIPF0000047	pde	Pinus densata
pde-miR949a	120	MIMAT0025340	UCUCUAGGAAUCAAAUGUGUC	21	pde-MIR949a	MI0022104	MIR949	MIPF0001455	pde	Pinus densata
pde-miR952c	133	MIMAT0025346	AACAGAACAUGCCAUUGGUG	20	pde-MIR952c	MI0022110	MIR952	MIPF0000426	pde	Pinus densata
peu-miR2916	24243	MIMAT0012884	UGGGGACUCGAAGACGAUCAUAU	23	peu-MIR2916	MI0012640	NA	NA	peu	Populus euphratica
pgi-miR2118	18	MIMAT0027240	UUUCCUAUUCCACCCAUCCCAU	22	pgi-MIR2118	MI0021292	MIR482	MIPF0000403	pgi	Panax ginseng
pgi-miR4376	4	MIMAT0027252	UGCAGGAGAGAUGACGCCCAUC	22	pgi-MIR4376	MI0021303	NA	NA	pgi	Panax ginseng
pgi-miR6135c	14	MIMAT0027243	GGGUAAGUUGGUCAAUUGAC	20	pgi-MIR6135c	MI0021295	MIR6135	MIPF0001644	pgi	Panax ginseng
pgi-miR6135f	3	MIMAT0027247	GAGUAAGUUGGUCAAUUGGC	20	pgi-MIR6135f	MI0021298	MIR6135	MIPF0001644	pgi	Panax ginseng
pgi-miR6135h	92	MIMAT0027249	ACGUAAGUUGGUCAAUUGGC	20	pgi-MIR6135h	MI0021300	MIR6135	MIPF0001644	pgi	Panax ginseng
pgi-miR6138	120	MIMAT0027259	UACGUUUGGAUUGAAGGAAUGAAA	24	pgi-MIR6138	MI0021309	NA	NA	pgi	Panax ginseng
pgi-miR6140a	58	MIMAT0027261	AAUGUUUGUAGAAUAGUUUGUGUC	24	pgi-MIR6140a	MI0021311	MIR6140	MIPF0001666	pgi	Panax ginseng
pgi-miR6143a	97	MIMAT0027267	AGUACUGUAUUGGGCAUGAAG	21	pgi-MIR6143a	MI0021317	MIR6143	MIPF0001685	pgi	Panax ginseng
ppe-miR1511-3p	428	MIMAT0031522	ACCUGGCUCUGAUACCAUAAC	21	ppe-MIR1511	MI0026145	MIR1511	MIPF0001743	ppe	Prunus persica
ppe-miR1511-5p	341	MIMAT0031521	CGUGGUAUCAGAGUCAUGUUA	21	ppe-MIR1511	MI0026145	MIR1511	MIPF0001743	ppe	Prunus persica
ppe-miR169e-5p	2	MIMAT0031172	UGAGCCAAGGAUGACUUGCCA	21	ppe-MIR169e	MI0021629	MIR169_2	MIPF0000037	ppe	Prunus persica
ppe-miR169k	15	MIMAT0031464	GAGCCAAGGAUGAAUUGCCGG	21	ppe-MIR169k	MI0026092	MIR169_2	MIPF0000037	ppe	Prunus persica
ppe-miR171d-5p	1315	MIMAT0031466	UGUGAUAUUGGUUCGGUUCAUA	22	ppe-MIR171d	MI0026094	MIR171_2	MIPF0000104	ppe	Prunus persica
ppe-miR171e	793	MIMAT0027289	UUAUUGAACCGGACCAAUAUC	21	ppe-MIR171e	MI0021626	MIR171_1	MIPF0000030	ppe	Prunus persica
ppe-miR172a-5p	188	MIMAT0031468	GUAGCAUCAUCAAGAUUCACG	21	ppe-MIR172a	MI0026095	MIR172	MIPF0000035	ppe	Prunus persica
ppe-miR3627-5p	44	MIMAT0031534	UCGCAGGAGAGAUGGCACUGUC	22	ppe-MIR3627	MI0026152	MIR3627	MIPF0001471	ppe	Prunus persica
ppe-miR393a	55	MIMAT0031474	CAUCCAAAGGGAUCGCAUUGA	21	ppe-MIR393a	MI0026100	MIR393	MIPF0000083	ppe	Prunus persica
ppe-miR395a-3p	7	MIMAT0031478	CUGAAGUGUUUGGGGGGACCC	21	ppe-MIR395a	MI0026103	MIR395	MIPF0000016	ppe	Prunus persica
ppe-miR395a-5p	1206	MIMAT0031477	GUUCCCUCAAACACUUCAUU	20	ppe-MIR395a	MI0026103	MIR395	MIPF0000016	ppe	Prunus persica
ppe-miR396a	8823	MIMAT0031494	UUCCACAGCUUUCUUGAACGU	21	ppe-MIR396a	MI0026118	MIR396	MIPF0000047	ppe	Prunus persica
ppe-miR398b	32	MIMAT0027328	CGUGUUCUCAGGUCGCCCCUG	21	ppe-MIR398b	MI0021665	MIR398	MIPF0000107	ppe	Prunus persica
ppe-miR399a	249	MIMAT0031497	CGCCAAAGGAGAGUUGCCCUU	21	ppe-MIR399a	MI0026121	MIR399	MIPF0000015	ppe	Prunus persica
ppe-miR399b	483	MIMAT0031498	UCUGCCAAAGGAGAAUUGCCC	21	ppe-MIR399b	MI0026122	MIR399	MIPF0000015	ppe	Prunus persica
ppe-miR399c	22	MIMAT0031499	UGCCAAAGAAGAGUUGCCCUA	21	ppe-MIR399c	MI0026123	MIR399	MIPF0000015	ppe	Prunus persica
ppe-miR477-5p	21	MIMAT0031540	ACUCUCCCUCAAAGGCUUCUAG	22	ppe-MIR477	MI0026155	MIR477	MIPF0000216	ppe	Prunus persica
ppe-miR477a-5p	94	MIMAT0031170	UCCCUCAAGGGCUCCCAAUAUU	22	ppe-MIR477a	MI0021624	MIR477	MIPF0000216	ppe	Prunus persica
ppe-miR482a-5p	182	MIMAT0031165	GGGUGAGAGGUUGCCGGAAAGA	22	ppe-MIR482a	MI0021609	MIR482	MIPF0000403	ppe	Prunus persica
ppe-miR482b-5p	164	MIMAT0031166	GGAAUGGGAGGAUUGGGAAAA	21	ppe-MIR482b	MI0021610	MIR482	MIPF0000403	ppe	Prunus persica
ppe-miR5225-3p	86	MIMAT0031549	UCAUCUCUCCUCGACUGAA	19	ppe-MIR5225	MI0026159	MIR5225	MIPF0001388	ppe	Prunus persica
ppe-miR5225-5p	124	MIMAT0031548	UCUGUCGUAGGAGAGAUGGCGC	22	ppe-MIR5225	MI0026159	MIR5225	MIPF0001388	ppe	Prunus persica
ppe-miR6260	70	MIMAT0027276	UGGAGUGAGAGAAUGGGAGGU	21	ppe-MIR6260	MI0021613	NA	NA	ppe	Prunus persica
ppe-miR6262	572	MIMAT0027278	UCUUUAGAAAGUUAGAAUUGU	21	ppe-MIR6262	MI0021615	NA	NA	ppe	Prunus persica
ppe-miR6264	179	MIMAT0027281	AUGCCUAUGGACACGUGUCAA	21	ppe-MIR6264	MI0021618	NA	NA	ppe	Prunus persica
ppe-miR6271	115	MIMAT0027296	UCAAGAUUGAGAGAUAUAAUG	21	ppe-MIR6271	MI0021633	NA	NA	ppe	Prunus persica
ppe-miR6275	75	MIMAT0027302	AGUGGAAGUAGCAAGGGGAAGC	22	ppe-MIR6275	MI0021639	NA	NA	ppe	Prunus persica
ppe-miR6279	64	MIMAT0027308	UAGACAAGAAUUCCAGAGACC	21	ppe-MIR6279	MI0021645	NA	NA	ppe	Prunus persica
ppe-miR6281	367	MIMAT0027311	GUUAGAGAUAGAGAGAGUGAG	21	ppe-MIR6281	MI0021648	NA	NA	ppe	Prunus persica
ppe-miR6284	412	MIMAT0027314	UUUGGACCAUGGAUGAAGAUU	21	ppe-MIR6284	MI0021651	NA	NA	ppe	Prunus persica
ppe-miR6285	138	MIMAT0027316	UAGUGAAGUUUGAAUUAGGGCU	22	ppe-MIR6285	MI0021653	NA	NA	ppe	Prunus persica
ppe-miR6286	67	MIMAT0027317	UUUGAACCAUUGGAUCGUAGUUA	23	ppe-MIR6286	MI0021654	NA	NA	ppe	Prunus persica
ppe-miR6287	99	MIMAT0027319	CAAGAAGUGGAAGUUUUGGGC	21	ppe-MIR6287	MI0021656	NA	NA	ppe	Prunus persica
ppe-miR6288a	77	MIMAT0027320	GAAAAUGACAAGUGGCUAGUU	21	ppe-MIR6288a	MI0021657	MIR6288	MIPF0001696	ppe	Prunus persica
ppe-miR7122a-5p	14	MIMAT0031527	UUAUACAAUGAAAUCACGGCCG	22	ppe-MIR7122a	MI0026148	MIR1509	MIPF0000771	ppe	Prunus persica
ppe-miR7122b-5p	77	MIMAT0031529	UUAUACAAUGAAAUCACGGUCG	22	ppe-MIR7122b	MI0026149	MIR1509	MIPF0000771	ppe	Prunus persica
ppe-miR7125-5p	253	MIMAT0031536	GCUAGGUGCAACAAGUUCAAU	21	ppe-MIR7125	MI0026153	MIR7125	MIPF0001851	ppe	Prunus persica
ppe-miR8123-3p	132	MIMAT0031526	UUGUGCCAUUGCUCAAGC	18	ppe-MIR8123	MI0026147	NA	NA	ppe	Prunus persica
ppe-miR8125	66	MIMAT0031533	CAGGAAAGAAUGUGAUGAGUA	21	ppe-MIR8125	MI0026151	NA	NA	ppe	Prunus persica
ppe-miR8131-3p	69	MIMAT0031559	AAUCAACUCAGCUUAGCUGAACUG	24	ppe-MIR8131	MI0026164	NA	NA	ppe	Prunus persica
ppe-miR8131-5p	253	MIMAT0031558	AUUUCAGCUAAGUUGAGUUGU	21	ppe-MIR8131	MI0026164	NA	NA	ppe	Prunus persica
ppe-miR828-3p	86	MIMAT0027282	UCAUUUCAGCAAGCAGCGUUA	21	ppe-MIR828	MI0021619	MIR828	MIPF0000544	ppe	Prunus persica
ppe-miR858	684	MIMAT0031567	CUCGUUGUCUGUUCGACCUUG	21	ppe-MIR858	MI0026169	MIR858	MIPF0001138	ppe	Prunus persica
ppt-miR1023a-5p	13	MIMAT0005102	ACACUCUCUCCAUUUCUCUAC	21	ppt-MIR1023a	MI0005960	MIR1023	MIPF0000396	ppt	Physcomitrella patens
ppt-miR1023b-3p	109	MIMAT0005105	AGAGAAUUGAAGAGAGUGCAU	21	ppt-MIR1023b	MI0005961	MIR1023	MIPF0000396	ppt	Physcomitrella patens
ppt-miR1023b-5p	72	MIMAT0005104	ACACUCUCUCCAUUUCUCUGC	21	ppt-MIR1023b	MI0005961	MIR1023	MIPF0000396	ppt	Physcomitrella patens
ppt-miR1023c-3p	63	MIMAT0005107	AGGGAAUCGGAAAGAGUGUAC	21	ppt-MIR1023c	MI0005962	MIR1023	MIPF0000396	ppt	Physcomitrella patens
ppt-miR1026a	210	MIMAT0005112	UGAGAAAGACUUGAGAGGACA	21	ppt-MIR1026a	MI0005967	MIR1026	MIPF0000413	ppt	Physcomitrella patens
ppt-miR1027a	94	MIMAT0005114	UUUCUAUCUUCUCUUCCAAUC	21	ppt-MIR1027a	MI0005969	MIR1027	MIPF0000414	ppt	Physcomitrella patens
ppt-miR1028c-3p	53	MIMAT0005121	UGGCAUUGUAGGUUUAAGAGC	21	ppt-MIR1028c	MI0005973	NA	NA	ppt	Physcomitrella patens
ppt-miR1030h	31	MIMAT0005130	UCUGCAUCUGCACCUGCACCG	21	ppt-MIR1030h	MI0005982	MIR1030	MIPF0000380	ppt	Physcomitrella patens
ppt-miR1030i	173	MIMAT0005131	CCUGCAUCUGCACCUGCACCG	21	ppt-MIR1030i	MI0005983	MIR1030	MIPF0000380	ppt	Physcomitrella patens
ppt-miR1030j	105	MIMAT0005132	CCUGCAUCUGCACCUGCACCA	21	ppt-MIR1030j	MI0005984	MIR1030	MIPF0000380	ppt	Physcomitrella patens
ppt-miR1039-5p	139	MIMAT0005148	UCUUUGGGUCUUUCUCUCCUG	21	ppt-MIR1039	MI0005998	NA	NA	ppt	Physcomitrella patens
ppt-miR1041	71	MIMAT0005151	UUUUCGGGUGAGAGUGGUCCU	21	ppt-MIR1041	MI0006000	NA	NA	ppt	Physcomitrella patens
ppt-miR1044-3p	93	MIMAT0005157	UUGUAGUGCAUAUUUGUUUU	20	ppt-MIR1044	MI0006003	NA	NA	ppt	Physcomitrella patens
ppt-miR1045	137	MIMAT0005158	AAGUGCUGGCUUUUUGACGUU	21	ppt-MIR1045	MI0006004	NA	NA	ppt	Physcomitrella patens
ppt-miR1046-3p	74	MIMAT0005160	UGGUGAAAAAUAUGAAAAAUC	21	ppt-MIR1046	MI0006005	NA	NA	ppt	Physcomitrella patens
ppt-miR1048-3p	127	MIMAT0005164	UGUCUACACUCAUGUUCUAGA	21	ppt-MIR1048	MI0006007	NA	NA	ppt	Physcomitrella patens
ppt-miR1048-5p	2	MIMAT0005163	UAGAACAUGAGUGUAGACGAC	21	ppt-MIR1048	MI0006007	NA	NA	ppt	Physcomitrella patens
ppt-miR1049	72	MIMAT0005165	UCUCUCUUAGCCAAACAGUCU	21	ppt-MIR1049	MI0006008	NA	NA	ppt	Physcomitrella patens
ppt-miR1052	97	MIMAT0005169	UUCCUUUUAUUGAUUGUGGUA	21	ppt-MIR1052	MI0006011	NA	NA	ppt	Physcomitrella patens
ppt-miR1053-5p	126	MIMAT0005170	GAUGGGUUAUCUCAAAGUGGACUU	24	ppt-MIR1053	MI0006012	NA	NA	ppt	Physcomitrella patens
ppt-miR1060	13	MIMAT0005178	UUUGUCAUAGGAUUACACACG	21	ppt-MIR1060	MI0006019	NA	NA	ppt	Physcomitrella patens
ppt-miR1073-3p	29	MIMAT0005203	UGGGCGUUAAUACAUUUCAUA	21	ppt-MIR1073	MI0006039	NA	NA	ppt	Physcomitrella patens
ppt-miR1075	139	MIMAT0005205	UGUUUCAGUCAUGGUUUCUAC	21	ppt-MIR1075	MI0006041	NA	NA	ppt	Physcomitrella patens
ppt-miR1219d	97	MIMAT0003911	UUUCCUGCCUCUCACUAGCUU	21	ppt-MIR1219d	MI0004721	MIR1219	MIPF0000346	ppt	Physcomitrella patens
ppt-miR1222a	16	MIMAT0003917	UUGAAGGAGUUCAUUGGUAUA	21	ppt-MIR1222a	MI0004727	MIR1222	MIPF0000410	ppt	Physcomitrella patens
ppt-miR1222b	119	MIMAT0005089	CUGAAGGAGUUCAUUGGUACA	21	ppt-MIR1222b	MI0005947	MIR1222	MIPF0000410	ppt	Physcomitrella patens
ppt-miR1222d	150	MIMAT0005091	UUUAAGGGGUUCACUGGUAUA	21	ppt-MIR1222d	MI0005949	MIR1222	MIPF0000410	ppt	Physcomitrella patens
ppt-miR1222e	104	MIMAT0005092	UUGAAGGAGUUCAGUGGUACA	21	ppt-MIR1222e	MI0005950	MIR1222	MIPF0000410	ppt	Physcomitrella patens
ppt-miR160b	26	MIMAT0004348	CGCCUGGCUCCCUGUAUGCCA	21	ppt-MIR160b	MI0005656	MIR160	MIPF0000032	ppt	Physcomitrella patens
ppt-miR160c	2	MIMAT0004349	CGCCUGGCUCCCUGCAUGCCA	21	ppt-MIR160c	MI0005657	MIR160	MIPF0000032	ppt	Physcomitrella patens
ppt-miR160g	16	MIMAT0005036	UGCCUGGCUCCUUGUAUGCCA	21	ppt-MIR160g	MI0005903	MIR160	MIPF0000032	ppt	Physcomitrella patens
ppt-miR166j	1014	MIMAT0005046	UCCGGACCAGGCUUCAUUCCC	21	ppt-MIR166j	MI0005913	MIR166	MIPF0000004	ppt	Physcomitrella patens
ppt-miR166m	2943	MIMAT0005049	UCGGACCAGGCAUCAUUCCUU	21	ppt-MIR166m	MI0005916	MIR166	MIPF0000004	ppt	Physcomitrella patens
ppt-miR167	201	MIMAT0004353	GGAAGCUGCCAGCAUGAUCCU	21	ppt-MIR167	MI0005661	NA	NA	ppt	Physcomitrella patens
ppt-miR2079	32	MIMAT0010016	AGAGUUGAUGUUGAUGACGCA	21	ppt-MIR2079	MI0010531	NA	NA	ppt	Physcomitrella patens
ppt-miR2083-3p	108	MIMAT0010023	AGAUUGACGAGUGCAAGAAGA	21	ppt-MIR2083	MI0010537	MIR899	MIPF0000996	ppt	Physcomitrella patens
ppt-miR2083-5p	120	MIMAT0010022	UUCUUGCACUCCUCCAUCUCU	21	ppt-MIR2083	MI0010537	MIR899	MIPF0000996	ppt	Physcomitrella patens
ppt-miR319c	3428	MIMAT0003135	CUUGGACUGAAGGGAGCUCCC	21	ppt-MIR319c	MI0003498	MIR159	MIPF0000010	ppt	Physcomitrella patens
ppt-miR390c-5p	196	MIMAT0003919	GAGCUCAGGAGGGAUAGCGCC	21	ppt-MIR390c	MI0004729	MIR390	MIPF0000101	ppt	Physcomitrella patens
ppt-miR395	1	MIMAT0004355	CUGAAGCGUUUGGGGGAAGG	20	ppt-MIR395	MI0005667	NA	NA	ppt	Physcomitrella patens
ppt-miR414	1087	MIMAT0004357	UCAUCCUCAUCAUCCUCGUCC	21	ppt-MIR414	MI0005669	MIR414	MIPF0000375	ppt	Physcomitrella patens
ppt-miR477c	3	MIMAT0004359	CUCUCCCUCAAAGGCUUCCA	20	ppt-MIR477c	MI0005671	MIR477	MIPF0000216	ppt	Physcomitrella patens
ppt-miR529d	16	MIMAT0005057	AGAAGAGAGAGAGCACAGCCC	21	ppt-MIR529d	MI0005924	MIR529	MIPF0000388	ppt	Physcomitrella patens
ppt-miR529e	1	MIMAT0005058	AGAAGAGAGAGAGUACAGCCC	21	ppt-MIR529e	MI0005925	MIR529	MIPF0000388	ppt	Physcomitrella patens
ppt-miR529g	21	MIMAT0005060	CGAAGAGAGAGAGCACAGUCC	21	ppt-MIR529g	MI0005927	MIR529	MIPF0000388	ppt	Physcomitrella patens
ppt-miR536a	27	MIMAT0003144	UUCGUGCCAAGCUGUGUGCAAC	22	ppt-MIR536a	MI0003507	NA	NA	ppt	Physcomitrella patens
ppt-miR536f	121	MIMAT0005066	UUCGUGCCAAGCUGUGUGCA	20	ppt-MIR536f	MI0005934	NA	NA	ppt	Physcomitrella patens
ppt-miR538a	67	MIMAT0003147	UUGCAUGGAGUCUAUGUCUGGA	22	ppt-MIR538a	MI0003510	MIR538	MIPF0000161	ppt	Physcomitrella patens
ppt-miR894	45673	MIMAT0004365	CGUUUCACGUCGGGUUCACC	20	ppt-MIR894	MI0005677	NA	NA	ppt	Physcomitrella patens
ppt-miR897	107	MIMAT0004368	UGAUCAAGUGGAAACUCAGCAAA	23	ppt-MIR897	MI0005681	NA	NA	ppt	Physcomitrella patens
ppt-miR902b-5p	65	MIMAT0004963	UAUGAUGCAGAUUCUUCAUCU	21	ppt-MIR902b	MI0005686	MIR902	MIPF0000376	ppt	Physcomitrella patens
ppt-miR902f-3p	192	MIMAT0005076	ACGAAGAUCUGCAUCAUAAC	20	ppt-MIR902f	MI0005940	MIR902	MIPF0000376	ppt	Physcomitrella patens
ppt-miR902h-3p	153	MIMAT0005080	AGAAGGGUCUACAUCAUAAAC	21	ppt-MIR902h	MI0005942	MIR902	MIPF0000376	ppt	Physcomitrella patens
ppt-miR902h-5p	67	MIMAT0005079	UUAUGAUGUAGAUUCUUCAU	20	ppt-MIR902h	MI0005942	MIR902	MIPF0000376	ppt	Physcomitrella patens
pta-miR1311	81	MIMAT0009128	UCAGAGUUUUGCCAGUUCCGCC	22	pta-MIR1311	MI0009708	MIR1311	MIPF0001130	pta	Pinus taeda
pta-miR1312	115	MIMAT0009129	UUUGGAGAGAAAAUGGCGACAU	22	pta-MIR1312	MI0009709	MIR1312	MIPF0001466	pta	Pinus taeda
pta-miR1316	2532	MIMAT0009133	UCCAUACACAAACCAUUGGAA	21	pta-MIR1316	MI0009713	NA	NA	pta	Pinus taeda
pta-miR156a	29	MIMAT0004988	CAGAAGAUAGAGAGCACAUC	20	pta-MIR156a	MI0005776	MIR156	MIPF0000008	pta	Pinus taeda
pta-miR156b	5	MIMAT0004989	CAGAAGAUAGAGAGCACAAC	20	pta-MIR156b	MI0005777	MIR156	MIPF0000008	pta	Pinus taeda
pta-miR159a	2140	MIMAT0004990	UUGGAUUGAAGGGAGCUCCA	20	pta-MIR159a	MI0005778	MIR159	MIPF0000010	pta	Pinus taeda
pta-miR159b	403	MIMAT0004991	UUGGAUUGAAGAGAGCUCCC	20	pta-MIR159b	MI0005779	MIR159	MIPF0000010	pta	Pinus taeda
pta-miR159c	32	MIMAT0004992	CUUGGAUUGAAGGGAGCUCCC	21	pta-MIR159c	MI0005780	MIR159	MIPF0000010	pta	Pinus taeda
pta-miR166c	5	MIMAT0004995	CCGGACCAGGCUUCAUCCCAG	21	pta-MIR166c	MI0005784	MIR166	MIPF0000004	pta	Pinus taeda
pta-miR390	19	MIMAT0004998	AAGCCCAGGAUGGAUAGCGCC	21	pta-MIR390	MI0005787	MIR390	MIPF0000101	pta	Pinus taeda
ptc-miR1446a	1	MIMAT0006004	UUCUGAACUCUCUCCCUCAA	20	ptc-MIR1446a	MI0007042	MIR1446	MIPF0000459	ptc	Populus trichocarpa
ptc-miR1449	117	MIMAT0006011	UGAGGUGCACGUAAGAUAACUC	22	ptc-MIR1449	MI0007049	NA	NA	ptc	Populus trichocarpa
ptc-miR156k	48	MIMAT0001900	UGACAGAAGAGAGGGAGCAC	20	ptc-MIR156k	MI0002194	MIR156	MIPF0000008	ptc	Populus trichocarpa
ptc-miR156l	225	MIMAT0025268	UUGACAGAAGAUGGAGAGCAC	21	ptc-MIR156l	MI0022040	MIR156	MIPF0000008	ptc	Populus trichocarpa
ptc-miR159c	2	MIMAT0001906	AUUGGAGUGAAGGGAGCUCGA	21	ptc-MIR159c	MI0002200	MIR159	MIPF0000010	ptc	Populus trichocarpa
ptc-miR159e	2	MIMAT0001905	CUUGGGGUGAAGGGAGCUCCU	21	ptc-MIR159e	MI0002199	MIR159	MIPF0000010	ptc	Populus trichocarpa
ptc-miR160g	21	MIMAT0001913	UGCCUGGCUCCCUGGAUGCCA	21	ptc-MIR160g	MI0002207	MIR160	MIPF0000032	ptc	Populus trichocarpa
ptc-miR160h	4	MIMAT0001914	UGCCUGGCUCCCUGCAUGCCA	21	ptc-MIR160h	MI0002208	MIR160	MIPF0000032	ptc	Populus trichocarpa
ptc-miR164f	5	MIMAT0001923	UGGAGAAGCAGGGCACAUGCU	21	ptc-MIR164f	MI0002217	MIR164	MIPF0000045	ptc	Populus trichocarpa
ptc-miR166n	544	MIMAT0001937	UCGGACCAGGCUUCAUUCCUU	21	ptc-MIR166n	MI0002231	MIR166	MIPF0000004	ptc	Populus trichocarpa
ptc-miR166p	6169	MIMAT0001939	UCGGACCAGGCUCCAUUCCUU	21	ptc-MIR166p	MI0002233	MIR166	MIPF0000004	ptc	Populus trichocarpa
ptc-miR167f-3p	1534	MIMAT0022893	AGAUCAUGUGGCAGUUUCACC	21	ptc-MIR167f	MI0002240	MIR167_1	MIPF0000023	ptc	Populus trichocarpa
ptc-miR167h-5p	202	MIMAT0001948	UGAAGCUGCCAACAUGAUCUG	21	ptc-MIR167h	MI0002242	MIR167_1	MIPF0000023	ptc	Populus trichocarpa
ptc-miR169aa	9	MIMAT0001952	GAGCCAAGAAUGACUUGUCGG	21	ptc-MIR169aa	MI0002246	MIR169_3	MIPF0000253	ptc	Populus trichocarpa
ptc-miR169ac	2	MIMAT0001954	UAGCCAAGGACGACUUGCCCA	21	ptc-MIR169ac	MI0002248	MIR169_1	MIPF0000012	ptc	Populus trichocarpa
ptc-miR169b-3p	163	MIMAT0022898	GGCAGGUUGUUCUUGGCUAC	20	ptc-MIR169b	MI0002252	MIR169_2	MIPF0000037	ptc	Populus trichocarpa
ptc-miR169q	1	MIMAT0001973	UAGCCAAGGACGACUUGCCUG	21	ptc-MIR169q	MI0002267	MIR169_1	MIPF0000012	ptc	Populus trichocarpa
ptc-miR169s	3	MIMAT0001975	UCAGCCAAGGAUGACUUGCCG	21	ptc-MIR169s	MI0002269	MIR169_2	MIPF0000037	ptc	Populus trichocarpa
ptc-miR169u-3p	175	MIMAT0022900	GGCAGUCUCCUUUGGCUAUCC	21	ptc-MIR169u	MI0002271	MIR169_1	MIPF0000012	ptc	Populus trichocarpa
ptc-miR169u-5p	1771	MIMAT0001977	UAGCCAAGGACGACUUGCCUA	21	ptc-MIR169u	MI0002271	MIR169_1	MIPF0000012	ptc	Populus trichocarpa
ptc-miR169z	14	MIMAT0001982	CAGCCAAGAAUGAUUUGCCGG	21	ptc-MIR169z	MI0002276	MIR169_2	MIPF0000037	ptc	Populus trichocarpa
ptc-miR171c	20	MIMAT0001985	AGAUUGAGCCGCGCCAAUAUC	21	ptc-MIR171c	MI0002279	MIR171_1	MIPF0000030	ptc	Populus trichocarpa
ptc-miR171h-5p	51	MIMAT0022903	UGUUGGGAUGGCUCAAUCAUA	21	ptc-MIR171h	MI0002284	MIR171_1	MIPF0000030	ptc	Populus trichocarpa
ptc-miR171k	8	MIMAT0003943	GGAUUGAGCCGCGCCAAUAUC	21	ptc-MIR171k	MI0005114	MIR171_1	MIPF0000030	ptc	Populus trichocarpa
ptc-miR171l-5p	159	MIMAT0002095	UGUGAUAUUGGUCCGGCUCAUC	22	ptc-MIR171l	MI0007032	MIR171_2	MIPF0000104	ptc	Populus trichocarpa
ptc-miR172h-5p	4	MIMAT0022906	GGAGCACCAUCAAGAUUCACA	21	ptc-MIR172h	MI0002294	MIR172	MIPF0000035	ptc	Populus trichocarpa
ptc-miR172i	2	MIMAT0002001	AGAAUCCUGAUGAUGCUGCAA	21	ptc-MIR172i	MI0002295	NA	NA	ptc	Populus trichocarpa
ptc-miR2111a	32521	MIMAT0025270	UAAUCUGCAUCCUGAGGUUUG	21	ptc-MIR2111a	MI0022042	MIR2111	MIPF0000754	ptc	Populus trichocarpa
ptc-miR319i	60	MIMAT0002010	UUGGGCUGAAGGGAGCUCCC	20	ptc-MIR319i	MI0002304	MIR319	MIPF0001104	ptc	Populus trichocarpa
ptc-miR3627b	12	MIMAT0030391	UGUCGCAGGAGAGAUGGCGCUA	22	ptc-MIR3627b	MI0025491	NA	NA	ptc	Populus trichocarpa
ptc-miR390d-3p	2477	MIMAT0022907	CGCUAUCCAUCCUGAGUUUUA	21	ptc-MIR390d	MI0002308	MIR390	MIPF0000101	ptc	Populus trichocarpa
ptc-miR393a-3p	25577	MIMAT0022908	AUCAUGCUAUCCCUUUGGAUU	21	ptc-MIR393a	MI0002309	MIR393	MIPF0000083	ptc	Populus trichocarpa
ptc-miR396e-3p	469	MIMAT0022910	CUCAAGAAAGCUGUGGGAGA	20	ptc-MIR396e	MI0002329	MIR396	MIPF0000047	ptc	Populus trichocarpa
ptc-miR396f	10814	MIMAT0002036	UUCCACGGCUUUCUUGAACUG	21	ptc-MIR396f	MI0002330	MIR396	MIPF0000047	ptc	Populus trichocarpa
ptc-miR396g-3p	853	MIMAT0022911	CUCAAGAAAGCCGUGGGAAAA	21	ptc-MIR396g	MI0002331	MIR396	MIPF0000047	ptc	Populus trichocarpa
ptc-miR396g-5p	55350	MIMAT0002037	UUCCACGGCUUUCUUGAACUU	21	ptc-MIR396g	MI0002331	MIR396	MIPF0000047	ptc	Populus trichocarpa
ptc-miR397b	2	MIMAT0002039	CCAUUGAGUGCAGCGUUGAUG	21	ptc-MIR397b	MI0002333	MIR397	MIPF0000120	ptc	Populus trichocarpa
ptc-miR399c	1	MIMAT0002054	UGCCAAAGGAGAUUUGCUCAC	21	ptc-MIR399c	MI0002348	MIR399	MIPF0000015	ptc	Populus trichocarpa
ptc-miR399e	2	MIMAT0002055	CGCCAAAGGAGAGUUGCCCUC	21	ptc-MIR399e	MI0002349	MIR399	MIPF0000015	ptc	Populus trichocarpa
ptc-miR399h	661	MIMAT0002051	UGCCAAAGGAGAGUUUCCCUG	21	ptc-MIR399h	MI0002345	MIR399	MIPF0000015	ptc	Populus trichocarpa
ptc-miR399j	7	MIMAT0002053	UGCCAAAGGAGAUUUGUCCGG	21	ptc-MIR399j	MI0002347	MIR399	MIPF0000015	ptc	Populus trichocarpa
ptc-miR472a	6	MIMAT0002060	UUUUCCCUACUCCACCCAUCCC	22	ptc-MIR472a	MI0002354	NA	NA	ptc	Populus trichocarpa
ptc-miR472b	4195	MIMAT0002061	UUUUCCCAACUCCACCCAUCCC	22	ptc-MIR472b	MI0002355	NA	NA	ptc	Populus trichocarpa
ptc-miR474a	50	MIMAT0002064	CAAAAGUUGCUGGGUUUGGCUGGG	24	ptc-MIR474a	MI0002358	MIR474	MIPF0000215	ptc	Populus trichocarpa
ptc-miR474b	77	MIMAT0002065	CAAAAGUUGUUGGGUUUGGCUGGG	24	ptc-MIR474b	MI0002359	MIR474	MIPF0000215	ptc	Populus trichocarpa
ptc-miR474c	57	MIMAT0002066	CAAAAGCUGUUGGGUUUGGCUGGG	24	ptc-MIR474c	MI0002360	NA	NA	ptc	Populus trichocarpa
ptc-miR475a-5p	81	MIMAT0022915	AAUGGCCAUUGUAAGAGUAGA	21	ptc-MIR475a	MI0002361	MIR475	MIPF0000145	ptc	Populus trichocarpa
ptc-miR476b	68	MIMAT0002072	UAGUAAUUCUUCUUUGCAAAA	21	ptc-MIR476b	MI0002366	MIR476	MIPF0000166	ptc	Populus trichocarpa
ptc-miR478a	3	MIMAT0002076	UGACGUGUCUUCUAUUUUUAGGGA	24	ptc-MIR478a	MI0002370	MIR478	MIPF0000052	ptc	Populus trichocarpa
ptc-miR478d	8	MIMAT0002079	UGACAUGUCUUCUAUUUUUAGUAA	24	ptc-MIR478d	MI0002373	MIR478	MIPF0000052	ptc	Populus trichocarpa
ptc-miR478e	461	MIMAT0002080	UGACGAGUCUUCUAUUUUUAGGGA	24	ptc-MIR478e	MI0002374	MIR478	MIPF0000052	ptc	Populus trichocarpa
ptc-miR478f	39	MIMAT0002081	UGACAUGUCUUCUAUUUUUAGGGA	24	ptc-MIR478f	MI0002375	MIR478	MIPF0000052	ptc	Populus trichocarpa
ptc-miR478p	137	MIMAT0002090	UAACGUGUCUUCUAUUUUUAGGGA	24	ptc-MIR478p	MI0002384	MIR478	MIPF0000052	ptc	Populus trichocarpa
ptc-miR482c-5p	111	MIMAT0025277	UAUGGGAGAGGCGGGAAUGACU	22	ptc-MIR482c	MI0022048	MIR482	MIPF0000403	ptc	Populus trichocarpa
ptc-miR482d-3p	35830	MIMAT0025235	UUGCCGACCCCACCCAUGCCAA	22	ptc-MIR482d	MI0022007	MIR482	MIPF0000403	ptc	Populus trichocarpa
ptc-miR6425a-5p	73	MIMAT0025190	UUGUCUUCCAUGGAAUAGGCAG	22	ptc-MIR6425a	MI0021970	MIR6425	MIPF0001386	ptc	Populus trichocarpa
ptc-miR6427-5p	133	MIMAT0025227	UCGUAAUGCUUCAUUCUCACAA	22	ptc-MIR6427	MI0022001	NA	NA	ptc	Populus trichocarpa
ptc-miR6431	70	MIMAT0025232	UUAUGUGGCAUAAAAGAAUCAA	22	ptc-MIR6431	MI0022005	NA	NA	ptc	Populus trichocarpa
ptc-miR6432	590	MIMAT0025233	CGGCUCUAGAGAAAAAGAUGG	21	ptc-MIR6432	MI0022006	NA	NA	ptc	Populus trichocarpa
ptc-miR6439a	68	MIMAT0025242	CCAAAUGAAGAAGCAGAAGCC	21	ptc-MIR6439a	MI0022014	MIR6439	MIPF0001526	ptc	Populus trichocarpa
ptc-miR6443	53	MIMAT0025246	GUAUGAUCAUAGAUGAUGGAG	21	ptc-MIR6443	MI0022018	NA	NA	ptc	Populus trichocarpa
ptc-miR6445a	63	MIMAT0025248	UUCAUUCCUCUUCCUAAAAUGG	22	ptc-MIR6445a	MI0022020	MIR6445	MIPF0001621	ptc	Populus trichocarpa
ptc-miR6452	79	MIMAT0025262	UGCAAAGGUAACUGAGACAAU	21	ptc-MIR6452	MI0022034	NA	NA	ptc	Populus trichocarpa
ptc-miR6455	64	MIMAT0025265	UCAAAUAGCAUCCUCAACAUU	21	ptc-MIR6455	MI0022037	NA	NA	ptc	Populus trichocarpa
ptc-miR6457b	71	MIMAT0025203	UUAGUUUGGCAGCCUCUUCUC	21	ptc-MIR6457b	MI0021980	MIR6457	MIPF0001534	ptc	Populus trichocarpa
ptc-miR6462c-5p	145	MIMAT0025205	AAGGGACAAAAAUGGCAUAAGA	22	ptc-MIR6462c	MI0021982	MIR6462	MIPF0001393	ptc	Populus trichocarpa
ptc-miR6463	209	MIMAT0025189	UGGAUGAUCAUGUUGGCAACC	21	ptc-MIR6463	MI0021969	NA	NA	ptc	Populus trichocarpa
ptc-miR6470	73	MIMAT0025209	CUCUGAUAUCAUAUUAAAAAA	21	ptc-MIR6470	MI0021984	NA	NA	ptc	Populus trichocarpa
ptc-miR6472	43	MIMAT0025211	UAGUGAAUUCUAGGUCUCAAUC	22	ptc-MIR6472	MI0021986	NA	NA	ptc	Populus trichocarpa
ptc-miR6474	14	MIMAT0025213	UGUUCAGAUCAGUAGAUAGCA	21	ptc-MIR6474	MI0021988	NA	NA	ptc	Populus trichocarpa
ptc-miR6475	54	MIMAT0025216	UCUUGAGAAGUAAAGAACGAC	21	ptc-MIR6475	MI0021990	NA	NA	ptc	Populus trichocarpa
ptc-miR6476a	455	MIMAT0025217	UCAGUGGAGAUGAAACAUGA	20	ptc-MIR6476a	MI0021991	MIR6476	MIPF0001687	ptc	Populus trichocarpa
ptc-miR6478	39637	MIMAT0025220	CCGACCUUAGCUCAGUUGGUG	21	ptc-MIR6478	MI0021994	NA	NA	ptc	Populus trichocarpa
ptc-miR6479	168	MIMAT0025222	AUCAAUGAGAAUACUACUGCA	21	ptc-MIR6479	MI0021996	NA	NA	ptc	Populus trichocarpa
ptc-miR7812	60	MIMAT0030371	CUGUUAUGAAUUGAUGGAGUG	21	ptc-MIR7812	MI0025471	NA	NA	ptc	Populus trichocarpa
ptc-miR7817b	74	MIMAT0030379	UCUCUUCUGUUCCUGAACGGU	21	ptc-MIR7817b	MI0025479	NA	NA	ptc	Populus trichocarpa
ptc-miR7819	310	MIMAT0030401	UCUUGAGAACAUGAUGAAUCG	21	ptc-MIR7819	MI0025501	NA	NA	ptc	Populus trichocarpa
ptc-miR7822	149	MIMAT0030381	UUUGAAAUUGAACAAAUGGUA	21	ptc-MIR7822	MI0025481	NA	NA	ptc	Populus trichocarpa
ptc-miR7823	66	MIMAT0030382	UUGCAUGCAUGAACUUGAAAU	21	ptc-MIR7823	MI0025482	NA	NA	ptc	Populus trichocarpa
ptc-miR7826	93	MIMAT0030387	UUACCAAGUUUCAAAUUCUCA	21	ptc-MIR7826	MI0025487	NA	NA	ptc	Populus trichocarpa
ptc-miR7827	69	MIMAT0030403	GCUAGGACCAAGUUUUUUGGA	21	ptc-MIR7827	MI0025503	NA	NA	ptc	Populus trichocarpa
ptc-miR827	23	MIMAT0006003	UUAGAUGACCAUCAACGAAAA	21	ptc-MIR827	MI0007041	NA	NA	ptc	Populus trichocarpa
ptc-miR828b-3p	61	MIMAT0025281	UCAUUCGAGCAAGAAAUAUUA	21	ptc-MIR828b	MI0022050	MIR828	MIPF0000544	ptc	Populus trichocarpa
rgl-miR5139	3029	MIMAT0020650	AAACCUGGCUCUGAUACCA	19	rgl-MIR5139	MI0018051	NA	NA	rgl	Rehmannia glutinosa
rgl-miR5141	76	MIMAT0020652	AGACCCGACGCGACUGACAGAUAA	24	rgl-MIR5141	MI0018053	NA	NA	rgl	Rehmannia glutinosa
rgl-miR5574	67	MIMAT0022999	UUUAAUCAGAAUCUAAAAGCA	21	rgl-MIR5574	MI0019119	NA	NA	rgl	Rehmannia glutinosa
rgl-miR7804-3p	175	MIMAT0032246	UUUAAUCGAAUGAACAUUUUAAA	23	rgl-MIR7804	MI0025457	NA	NA	rgl	Rehmannia glutinosa
rgl-miR7808	94	MIMAT0032254	AAGGAUGCUCGAUUCAGAAGAA	22	rgl-MIR7808	MI0025462	NA	NA	rgl	Rehmannia glutinosa
sbi-miR1432	27	MIMAT0011390	CUCAGGAGAGAUGACACCGAC	21	sbi-MIR1432	MI0010930	MIR1432	MIPF0001063	sbi	Sorghum bicolor
sbi-miR164c	33	MIMAT0001754	UGGAGAAGCAGGACACGUGAG	21	sbi-MIR164c	MI0001852	MIR164	MIPF0000045	sbi	Sorghum bicolor
sbi-miR166k	1337	MIMAT0011330	UCGGACCAGGCUUCAUUCCU	20	sbi-MIR166k	MI0010870	MIR166	MIPF0000004	sbi	Sorghum bicolor
sbi-miR172f	3	MIMAT0014045	AGAAUCCUGAUGAUGCUGCAC	21	sbi-MIR172f	MI0013256	MIR172	MIPF0000035	sbi	Sorghum bicolor
sbi-miR396d	71	MIMAT0011357	CUCCACAGGCUUUCUUGAACUG	22	sbi-MIR396d	MI0010897	MIR396	MIPF0000047	sbi	Sorghum bicolor
sbi-miR5564a	37	MIMAT0022241	UGGGGAAGCAAUUCGUCGAACA	22	sbi-MIR5564a	MI0019096	MIR5564	MIPF0001359	sbi	Sorghum bicolor
sbi-miR5564b	43	MIMAT0022242	GCAAUUCGUCGAACAGCUUGA	21	sbi-MIR5564b	MI0019097	MIR5564	MIPF0001359	sbi	Sorghum bicolor
sbi-miR5564c-5p	51	MIMAT0026390	AAUUCGUCGAACAGCUGCAGC	21	sbi-MIR5564c	MI0023507	NA	NA	sbi	Sorghum bicolor
sbi-miR5565d	89	MIMAT0022254	ACUUCAAUCCAUGUAUGUUGGUGU	24	sbi-MIR5565d	MI0019109	MIR5565	MIPF0001279	sbi	Sorghum bicolor
sbi-miR5565e	70	MIMAT0022243	UUGUUUGGAUGUUGUCGGA	19	sbi-MIR5565e	MI0019098	MIR5565	MIPF0001279	sbi	Sorghum bicolor
sbi-miR5565g-3p	776	MIMAT0026399	ACACAUGUGGAUUGAGAUGAAUAC	24	sbi-MIR5565g	MI0023511	MIR5565	MIPF0001279	sbi	Sorghum bicolor
sbi-miR5565g-5p	66	MIMAT0026398	UUCACAUCAAUCCACAUAUGUUGG	24	sbi-MIR5565g	MI0023511	MIR5565	MIPF0001279	sbi	Sorghum bicolor
sbi-miR5568e-5p	68	MIMAT0026438	GAUGUUUUGGGUUUUCUAGAU	21	sbi-MIR5568e	MI0023532	MIR5568	MIPF0001377	sbi	Sorghum bicolor
sbi-miR5568f-5p	44	MIMAT0026442	UCCAUUCCAAAUUGUAAGAUG	21	sbi-MIR5568f	MI0023534	MIR5568	MIPF0001377	sbi	Sorghum bicolor
sbi-miR5568g-3p	42	MIMAT0026466	AAAACGUCUUAUAAUUUGGAG	21	sbi-MIR5568g	MI0023506	MIR818	MIPF0000344	sbi	Sorghum bicolor
sbi-miR5569	614	MIMAT0022250	UAUUGCAUGCUUGAACUAUGGUAA	24	sbi-MIR5569	MI0019105	NA	NA	sbi	Sorghum bicolor
sbi-miR6217a-3p	44	MIMAT0026393	AAAAUUAUCGUAAAUAGAGGUGGC	24	sbi-MIR6217a	MI0023508	MIR6217	MIPF0001550	sbi	Sorghum bicolor
sbi-miR6218-3p	90	MIMAT0026397	ACAAGUUUCGUGAUUUUUGGA	21	sbi-MIR6218	MI0023510	NA	NA	sbi	Sorghum bicolor
sbi-miR6218-5p	7	MIMAT0026396	CGAAAAUCACGAAACUUGUCG	21	sbi-MIR6218	MI0023510	NA	NA	sbi	Sorghum bicolor
sbi-miR6222-3p	84	MIMAT0026411	CUAGCUGAUCCAAACAGGCCC	21	sbi-MIR6222	MI0023518	NA	NA	sbi	Sorghum bicolor
sbi-miR6222-5p	96	MIMAT0026410	CCUGUUUGGAUCAGCCAAGGC	21	sbi-MIR6222	MI0023518	NA	NA	sbi	Sorghum bicolor
sbi-miR6225-5p	348	MIMAT0026420	AACUAGACUCAAAAGAUUCAUCUC	24	sbi-MIR6225	MI0023523	NA	NA	sbi	Sorghum bicolor
sbi-miR6228-3p	44	MIMAT0026433	GUGGCAGUAGAAUUAAUGAAGGGA	24	sbi-MIR6228	MI0023529	NA	NA	sbi	Sorghum bicolor
sbi-miR6230-3p	65	MIMAT0026437	UAACAAGUUUAGGGAUCUAGA	21	sbi-MIR6230	MI0023531	NA	NA	sbi	Sorghum bicolor
sbi-miR6230-5p	154	MIMAT0026436	UUUUGGGUCCCUAAACUUGUU	21	sbi-MIR6230	MI0023531	NA	NA	sbi	Sorghum bicolor
sbi-miR6232b-3p	26	MIMAT0026447	AAUUCGAUGUACCAAAAAAGU	21	sbi-MIR6232b	MI0023536	NA	NA	sbi	Sorghum bicolor
sbi-miR6232b-5p	421	MIMAT0026446	UUUUUGGUACAUUGAAUUUGC	21	sbi-MIR6232b	MI0023536	NA	NA	sbi	Sorghum bicolor
sbi-miR6233-3p	62	MIMAT0026449	CAAGUUUGGUUUUGGUAAUUAAUG	24	sbi-MIR6233	MI0023537	NA	NA	sbi	Sorghum bicolor
sbi-miR6234a-3p	138	MIMAT0026451	UUAGCGUCAAGAGACGAACACACU	24	sbi-MIR6234a	MI0023538	MIR6234	MIPF0001642	sbi	Sorghum bicolor
sbi-miR6235-5p	70	MIMAT0026454	UUGUGAGAGAAAAAUACUGUUGGC	24	sbi-MIR6235	MI0023540	NA	NA	sbi	Sorghum bicolor
sbi-miR821a	98	MIMAT0011385	AAGUCAUCAACAUAAAAGUUG	21	sbi-MIR821a	MI0010925	MIR821	MIPF0000350	sbi	Sorghum bicolor
sbi-miR821b	314	MIMAT0011386	AAGUUAUGAACAUAAAAGUUG	21	sbi-MIR821b	MI0010926	MIR821	MIPF0000350	sbi	Sorghum bicolor
sbi-miR821d	67	MIMAT0011388	AAGUCAUCAACAACAAAGUUG	21	sbi-MIR821d	MI0010928	MIR821	MIPF0000350	sbi	Sorghum bicolor
sbi-miR821e	110	MIMAT0011389	AAGUCAUCAAAAUAAAAGUUG	21	sbi-MIR821e	MI0010929	MIR821	MIPF0000350	sbi	Sorghum bicolor
sly-miR156e-5p	85	MIMAT0035453	UGAUAGAAGAGAGUGAGCAC	20	sly-MIR156e	MI0029110	MIR156	MIPF0000008	sly	Solanum lycopersicum
sly-miR164b-3p	68	MIMAT0033976	CACGUGUUCUCCUUCUCCAAC	21	sly-MIR164b	MI0027571	MIR164	MIPF0000045	sly	Solanum lycopersicum
sly-miR166c-5p	181	MIMAT0035443	GGGAUGUUGUCUGGCUCGACA	21	sly-MIR166c	MI0029105	MIR166	MIPF0000004	sly	Solanum lycopersicum
sly-miR167b-3p	167	MIMAT0035458	AGGUCAUCUAGCAGCUUCAAU	21	sly-MIR167b	MI0029112	MIR167_1	MIPF0000023	sly	Solanum lycopersicum
sly-miR167b-5p	138	MIMAT0035457	UAAAGCUGCCAGCAUGAUCUGG	22	sly-MIR167b	MI0029112	MIR167_1	MIPF0000023	sly	Solanum lycopersicum
sly-miR168a-3p	1388	MIMAT0031130	CCUGCCUUGCAUCAACUGAAU	21	sly-MIR168a	MI0024352	MIR168	MIPF0000081	sly	Solanum lycopersicum
sly-miR169e-5p	3	MIMAT0035475	UAGCCAAGGAUGACUUGCCUUU	22	sly-MIR169e	MI0029121	MIR169_1	MIPF0000012	sly	Solanum lycopersicum
sly-miR171d	5	MIMAT0007925	UUGAGCCGCGCCAAUAUCAC	20	sly-MIR171d	MI0008368	MIR171_1	MIPF0000030	sly	Solanum lycopersicum
sly-miR1918	893	MIMAT0007910	UGUUGGUGAGAGUUCGAUUCUC	22	sly-MIR1918	MI0008353	NA	NA	sly	Solanum lycopersicum
sly-miR319c-5p	26	MIMAT0035431	AGAGCUUCCUUCAGCCCACUC	21	sly-MIR319c	MI0029099	MIR159	MIPF0000010	sly	Solanum lycopersicum
sly-miR395a	2981	MIMAT0007926	CUGAAGUGUUUGGGGGAACUCC	22	sly-MIR395a	MI0008369	MIR395	MIPF0000016	sly	Solanum lycopersicum
sly-miR4376	102	MIMAT0022688	ACGCAGGAGAGAUGAUGCUGGA	22	sly-MIR4376	MI0019258	MIR4376	MIPF0001809	sly	Solanum lycopersicum
sly-miR477-5p	14	MIMAT0035483	UGUCUCUCCCUCAAGGGCUCC	21	sly-MIR477	MI0029126	NA	NA	sly	Solanum lycopersicum
sly-miR5302a	72	MIMAT0020766	AAACGAGGUUUGUUACUUUGG	21	sly-MIR5302a	MI0018479	MIR5302	MIPF0001975	sly	Solanum lycopersicum
sly-miR5302b-3p	122	MIMAT0035446	UUUUCAACUAUAGCAUUAUUUU	22	sly-MIR5302b	MI0029106	MIR5302	MIPF0001975	sly	Solanum lycopersicum
sly-miR5302b-5p	2405	MIMAT0035445	UGAAAUGCUAUAGUUGGAAAGU	22	sly-MIR5302b	MI0029106	MIR5302	MIPF0001975	sly	Solanum lycopersicum
sly-miR5304	94	MIMAT0020768	UCAAUGCUACAUACUCAUCCC	21	sly-MIR5304	MI0018481	MIR5304	MIPF0001713	sly	Solanum lycopersicum
sly-miR6023	240	MIMAT0023592	UUCCAUGAAAGAGUUUUUGGAU	22	sly-MIR6023	MI0020240	MIR6023	MIPF0001603	sly	Solanum lycopersicum
sly-miR9470-3p	199	MIMAT0035440	UUUGGCUCAUGGAUUUUAGC	20	sly-MIR9470	MI0029103	NA	NA	sly	Solanum lycopersicum
sly-miR9475-3p	52	MIMAT0035466	CUACAAUGUAGAGAUCGUUUU	21	sly-MIR9475	MI0029116	NA	NA	sly	Solanum lycopersicum
sly-miR9475-5p	2	MIMAT0035465	AACGAUCUCUACAUUGUAGGC	21	sly-MIR9475	MI0029116	NA	NA	sly	Solanum lycopersicum
sly-miR9477-3p	336	MIMAT0035472	UUGGGAAAGGGAACAACUGAUAGU	24	sly-MIR9477	MI0029119	NA	NA	sly	Solanum lycopersicum
sly-miR9479-5p	67	MIMAT0035477	UCCAGUCCUCUACCCUUCUCCA	22	sly-MIR9479	MI0029122	NA	NA	sly	Solanum lycopersicum
smo-miR1083	64	MIMAT0005234	UAGCCUGGAACGAAGCACGGU	21	smo-MIR1083	MI0006067	NA	NA	smo	Selaginella moellendorffii
smo-miR1087	325	MIMAT0005239	UACAGAUUGGUGUUAGUGCUU	21	smo-MIR1087	MI0006071	NA	NA	smo	Selaginella moellendorffii
smo-miR1088-3p	113	MIMAT0005241	GCGUGCUCUUUUUCUUCUGUC	21	smo-MIR1088	MI0006072	MIR156	MIPF0000008	smo	Selaginella moellendorffii
smo-miR1088-5p	79	MIMAT0005240	CAGAAGAAAGAGAGCACGCAU	21	smo-MIR1088	MI0006072	MIR156	MIPF0000008	smo	Selaginella moellendorffii
smo-miR1090	100	MIMAT0005243	UGAAAGCCAUUCUCAACAAAA	21	smo-MIR1090	MI0006074	NA	NA	smo	Selaginella moellendorffii
smo-miR1091	526	MIMAT0005244	CGGCAGUGAGGGAGGAUUUGC	21	smo-MIR1091	MI0006075	NA	NA	smo	Selaginella moellendorffii
smo-miR1092	248	MIMAT0005245	UGACAGGAAUGCAUUGGUGUU	21	smo-MIR1092	MI0006076	NA	NA	smo	Selaginella moellendorffii
smo-miR1095a	61	MIMAT0005250	UAGGUUCCCUUGUUUCCAAAU	21	smo-MIR1095a	MI0006081	MIR1095	MIPF0000473	smo	Selaginella moellendorffii
smo-miR1097	136	MIMAT0005253	UAGCCAUUGUUGUUGUUGGAA	21	smo-MIR1097	MI0006084	NA	NA	smo	Selaginella moellendorffii
smo-miR1101-3p	64	MIMAT0005258	UUGUUUGCAGAGAAUGCCCAA	21	smo-MIR1101	MI0006088	NA	NA	smo	Selaginella moellendorffii
smo-miR1104	341	MIMAT0005261	CGCAGCUGUUCUUUUUCCUUC	21	smo-MIR1104	MI0006091	NA	NA	smo	Selaginella moellendorffii
smo-miR156b	432	MIMAT0005214	CUGACAGAAGAUAGAGAGCAC	21	smo-MIR156b	MI0006047	MIR156	MIPF0000008	smo	Selaginella moellendorffii
smo-miR156c	1171	MIMAT0005215	UUGACAGAAGAAAGAGAGCAC	21	smo-MIR156c	MI0006048	MIR156	MIPF0000008	smo	Selaginella moellendorffii
smo-miR156d	53	MIMAT0005216	UUGACAGAAGACAGGGAGCAC	21	smo-MIR156d	MI0006049	MIR156	MIPF0000008	smo	Selaginella moellendorffii
smo-miR171a	187	MIMAT0005223	UUGAGCCGUGCCAAUAUCACU	21	smo-MIR171a	MI0006056	MIR171_1	MIPF0000030	smo	Selaginella moellendorffii
smo-miR171b	10	MIMAT0005224	UGAGCCGUGCCAAUAUCACAU	21	smo-MIR171b	MI0006057	MIR171_1	MIPF0000030	smo	Selaginella moellendorffii
smo-miR396	224998	MIMAT0005227	UUCCACGGCUUUCUUGAACC	20	smo-MIR396	MI0006060	MIR396	MIPF0000047	smo	Selaginella moellendorffii
smo-miR408	3913	MIMAT0005228	UGCACUGCCUCUUCCCUGGCUG	22	smo-MIR408	MI0006061	NA	NA	smo	Selaginella moellendorffii
sof-miR159c	56	MIMAT0001662	CUUGGAUUGAAGGGAGCUCCU	21	sof-MIR159c	MI0001760	MIR159	MIPF0000010	sof	Saccharum officinarum
sof-miR159e	275	MIMAT0001661	UUUGGAUUGAAAGGAGCUCUU	21	sof-MIR159e	MI0001759	MIR159	MIPF0000010	sof	Saccharum officinarum
sof-miR408e	16	MIMAT0001671	CUGCACUGACUCUUCCCUGGC	21	sof-MIR408e	MI0001769	MIR408	MIPF0000102	sof	Saccharum officinarum
ssl-miR1078	34	MIMAT0022523	CUUGAUUGAUUCAAUUGUGAU	21	ssl-MIR1078	MI0019357	NA	NA	ssl	Salvia sclarea
ssl-miR395	8	MIMAT0022516	GGGAAAUGUUUGGGGAAACUU	21	ssl-MIR395	MI0019350	NA	NA	ssl	Salvia sclarea
ssl-miR398	79	MIMAT0022519	UGUGUUCUCAGGUCACCCCUC	21	ssl-MIR398	MI0019353	MIR398	MIPF0000107	ssl	Salvia sclarea
ssl-miR399	4	MIMAT0022520	UGCCAAAGGAGAAUUGCCCGG	21	ssl-MIR399	MI0019354	MIR399	MIPF0000015	ssl	Salvia sclarea
stu-miR156d-3p	5171	MIMAT0031300	GCUCUCUAUGCUUCUGUCAUCA	22	stu-MIR156d	MI0025965	MIR156	MIPF0000008	stu	Solanum tuberosum
stu-miR156f-3p	42	MIMAT0031348	CUCACUUCUCUUUCUGUCAAUC	22	stu-MIR156f	MI0025991	MIR156	MIPF0000008	stu	Solanum tuberosum
stu-miR156f-5p	1648	MIMAT0031347	CUGACAGAAGAGAGUGAGCA	20	stu-MIR156f	MI0025991	MIR156	MIPF0000008	stu	Solanum tuberosum
stu-miR156g-3p	65	MIMAT0031350	GCUUACUCUCUAUCUGUCACC	21	stu-MIR156g	MI0025992	MIR156	MIPF0000008	stu	Solanum tuberosum
stu-miR166d-5p	73	MIMAT0031254	AGAAUGUCGUCUGGUUCGAGA	21	stu-MIR166d	MI0025935	MIR166	MIPF0000004	stu	Solanum tuberosum
stu-miR167a-3p	22	MIMAT0031308	GAUCAUGUGGCAGCCUCACC	20	stu-MIR167a	MI0025969	MIR167_1	MIPF0000023	stu	Solanum tuberosum
stu-miR167b-3p	18	MIMAT0031306	GAUCAUGUGGCAGCAUCACC	20	stu-MIR167b	MI0025968	MIR167_1	MIPF0000023	stu	Solanum tuberosum
stu-miR167c-3p	25	MIMAT0031304	GGUCAUGCUCGGACAGCCUCACU	23	stu-MIR167c	MI0025967	MIR167_1	MIPF0000023	stu	Solanum tuberosum
stu-miR171b-3p	2010	MIMAT0031248	UUGAGCCGCGUCAAUAUCUCU	21	stu-MIR171b	MI0025931	MIR171_1	MIPF0000030	stu	Solanum tuberosum
stu-miR172a-5p	55	MIMAT0031290	GUAGCAUAAUCAAGAUUCACA	21	stu-MIR172a	MI0025959	MIR172	MIPF0000035	stu	Solanum tuberosum
stu-miR172c-5p	329	MIMAT0031288	AGCAUCUUCAAGAUUCACA	19	stu-MIR172c	MI0025958	MIR172	MIPF0000035	stu	Solanum tuberosum
stu-miR172e-5p	52	MIMAT0031294	GCAACAUCAUCAAGAUUCACA	21	stu-MIR172e	MI0025961	MIR172	MIPF0000035	stu	Solanum tuberosum
stu-miR1886a	105	MIMAT0030869	AUGGUAUCGUGAGAUGAAAUCAGC	24	stu-MIR1886a	MI0025778	MIR1886	MIPF0001647	stu	Solanum tuberosum
stu-miR1886g-3p	205	MIMAT0031194	UUUCAUAUUGAUUUCAUCUCAU	22	stu-MIR1886g	MI0025809	MIR1886	MIPF0001647	stu	Solanum tuberosum
stu-miR319-3p	11	MIMAT0030952	UUGGACUGAAGGGUUCCCUUC	21	stu-MIR319	MI0025861	MIR159	MIPF0000010	stu	Solanum tuberosum
stu-miR3627-5p	2	MIMAT0031245	UCGCAGGAGAGAUGGCACUUAG	22	stu-MIR3627	MI0025930	NA	NA	stu	Solanum tuberosum
stu-miR390-3p	123	MIMAT0031344	CGCUAUCCAUCUUGAGUUUUA	21	stu-MIR390	MI0025988	MIR390	MIPF0000101	stu	Solanum tuberosum
stu-miR396-3p	1233	MIMAT0031336	GUCCAAGAAAGCUGUGGGAAA	21	stu-MIR396	MI0025984	MIR396	MIPF0000047	stu	Solanum tuberosum
stu-miR397-5p	4	MIMAT0031341	AUUGAGUGCAGCGUUGAUGAC	21	stu-MIR397	MI0025987	MIR397	MIPF0000120	stu	Solanum tuberosum
stu-miR398a-3p	19	MIMAT0031332	UAUGUUCUCAGGUCGCCCCUG	21	stu-MIR398a	MI0025982	MIR398	MIPF0000107	stu	Solanum tuberosum
stu-miR398b-3p	121	MIMAT0031334	UUGUGUUCUCAGGUCACCCCU	21	stu-MIR398b	MI0025983	MIR398	MIPF0000107	stu	Solanum tuberosum
stu-miR408a-3p	36	MIMAT0031338	UGCACAGCCUCUUCCCUGGUU	21	stu-MIR408a	MI0025985	MIR408	MIPF0000102	stu	Solanum tuberosum
stu-miR4376-5p	97926	MIMAT0031274	UACGCAGGAGAGAUGAUGCUG	21	stu-MIR4376	MI0025950	MIR4376	MIPF0001809	stu	Solanum tuberosum
stu-miR477a-5p	4	MIMAT0031326	CCUCUCCCUCAAGGGCUUCUC	21	stu-MIR477a	MI0025979	NA	NA	stu	Solanum tuberosum
stu-miR477b-3p	57	MIMAT0031329	GAGGUCUUUCGAGUGAGAGUGA	22	stu-MIR477b	MI0025980	MIR477	MIPF0000216	stu	Solanum tuberosum
stu-miR477b-5p	2	MIMAT0031328	ACUCUCCCUCAAAGGCUUCUG	21	stu-MIR477b	MI0025980	MIR477	MIPF0000216	stu	Solanum tuberosum
stu-miR482c	275	MIMAT0023596	UUUCCUAUUCCACCCAUGCCAA	22	stu-MIR482c	MI0020244	MIR482	MIPF0000403	stu	Solanum tuberosum
stu-miR482e-5p	48	MIMAT0031163	AGUGGGUGGUGUGGUAAGAUU	21	stu-MIR482e	MI0020249	MIR482	MIPF0000403	stu	Solanum tuberosum
stu-miR530	19	MIMAT0031330	UCUGCAUUUGCACCUGCACCU	21	stu-MIR530	MI0025981	MIR530	MIPF0000521	stu	Solanum tuberosum
stu-miR5303e	2	MIMAT0030903	UUUUGGAGAAUCUGACACGGGUGU	24	stu-MIR5303e	MI0025812	MIR5303	MIPF0001432	stu	Solanum tuberosum
stu-miR5303f	80	MIMAT0030904	AUUUUUGGAGAAUCUGACACGGGU	24	stu-MIR5303f	MI0025813	MIR5303	MIPF0001432	stu	Solanum tuberosum
stu-miR5303g	18	MIMAT0031242	AUAUUUUUGAAGAGUCUGAGCAAC	24	stu-MIR5303g	MI0025927	MIR5303	MIPF0001432	stu	Solanum tuberosum
stu-miR5303h	189	MIMAT0031243	AACAUUUUUGAAGAGUCUGAGCAA	24	stu-MIR5303h	MI0025928	MIR5303	MIPF0001432	stu	Solanum tuberosum
stu-miR5303j	7	MIMAT0031241	AAUAUUUUUGAAGAGUCUGAGCAA	24	stu-MIR5303j	MI0025926	MIR5303	MIPF0001432	stu	Solanum tuberosum
stu-miR6022	60	MIMAT0023589	UGGAAGGGAGAAUAUCCAGGA	21	stu-MIR6022	MI0020237	MIR6022	MIPF0001588	stu	Solanum tuberosum
stu-miR6024-3p	38	MIMAT0023593	UUUUAGCAAGAGUUGUUUUCCC	22	stu-MIR6024	MI0020241	MIR6024	MIPF0001459	stu	Solanum tuberosum
stu-miR6149-3p	86	MIMAT0031226	UGAUUCAGGUUUGUAUGCAAAC	22	stu-MIR6149	MI0025872	NA	NA	stu	Solanum tuberosum
stu-miR7122-3p	40	MIMAT0030960	ACAGCGUUUCUCUGUAUAACC	21	stu-MIR7122	MI0025869	NA	NA	stu	Solanum tuberosum
stu-miR7122-5p	79	MIMAT0031224	UUAUACAGAGAAACCGCUGUCG	22	stu-MIR7122	MI0025869	NA	NA	stu	Solanum tuberosum
stu-miR7980b-3p	38	MIMAT0030930	GAGAUGGAAUCAGUGUUUGGACAU	24	stu-MIR7980b	MI0025839	NA	NA	stu	Solanum tuberosum
stu-miR7980b-5p	76	MIMAT0031205	GUCCAAACACUGAUUCCAUCUCAU	24	stu-MIR7980b	MI0025839	NA	NA	stu	Solanum tuberosum
stu-miR7984b-3p	75	MIMAT0031184	GGUCUUUCAUAAAAUUUGGUAUCG	24	stu-MIR7984b	MI0025762	MIR7984	MIPF0001671	stu	Solanum tuberosum
stu-miR7984d-3p	77	MIMAT0031204	CAAUUUCGGUCAAAGUUCGGAUAU	24	stu-MIR7984d	MI0025837	MIR7984	MIPF0001671	stu	Solanum tuberosum
stu-miR7987	97	MIMAT0030860	ACACUAGUUGAUCUUAUUGAUGAC	24	stu-MIR7987	MI0025769	NA	NA	stu	Solanum tuberosum
stu-miR7990b	65	MIMAT0030918	GAAUUUUCAAAUGAUCGUAACUUU	24	stu-MIR7990b	MI0025827	NA	NA	stu	Solanum tuberosum
stu-miR7996a	196	MIMAT0030882	AUGUGGUACAUAUGAAAUUUGAAA	24	stu-MIR7996a	MI0025791	MIR7996	MIPF0001691	stu	Solanum tuberosum
stu-miR7999-5p	4344	MIMAT0031189	CUGGGUCACUUCUACGGGUCCUUC	24	stu-MIR7999	MI0025798	NA	NA	stu	Solanum tuberosum
stu-miR8000	70	MIMAT0030890	ACACCGAAGAACUGACACCGAAGA	24	stu-MIR8000	MI0025799	NA	NA	stu	Solanum tuberosum
stu-miR8001b-5p	62	MIMAT0030917	AUGGGGAUUAGUAUGAAAAUUUGC	24	stu-MIR8001b	MI0025826	MIR8001	MIPF0001852	stu	Solanum tuberosum
stu-miR8002-3p	60	MIMAT0031190	AUUCCAUUAUUAUCAAGAAAAAAG	24	stu-MIR8002	MI0025801	NA	NA	stu	Solanum tuberosum
stu-miR8003	25	MIMAT0030893	AUUUCGGUAUACAAAUGGGAUGAC	24	stu-MIR8003	MI0025802	NA	NA	stu	Solanum tuberosum
stu-miR8005a	617	MIMAT0030895	UUUAGAGUUUAAGGUUUAGAGUUU	24	stu-MIR8005a	MI0025804	MIR8005	MIPF0001677	stu	Solanum tuberosum
stu-miR8005b-5p	156	MIMAT0031191	ACUCUAAAUUUUAAAUUCUAAAUC	24	stu-MIR8005b	MI0025805	MIR8005	MIPF0001677	stu	Solanum tuberosum
stu-miR8007a-3p	44	MIMAT0031193	CGAAAAAUGAAAAGUGCCACAUAA	24	stu-MIR8007a	MI0025808	MIR8007	MIPF0001839	stu	Solanum tuberosum
stu-miR8007b-3p	59	MIMAT0031197	CGAAAAAUGAAAAGUACCACAUAA	24	stu-MIR8007b	MI0025820	MIR8007	MIPF0001839	stu	Solanum tuberosum
stu-miR8011a-5p	70	MIMAT0031195	UUGUGUGAGGUUUCUUUUUGUUUC	24	stu-MIR8011a	MI0025816	NA	NA	stu	Solanum tuberosum
stu-miR8011b-3p	77	MIMAT0030950	UUCGUGAGACAAAAAGAAGCCU	22	stu-MIR8011b	MI0025859	NA	NA	stu	Solanum tuberosum
stu-miR8011b-5p	89	MIMAT0031218	ACUCAUUUUUGUCUCACAAAAA	22	stu-MIR8011b	MI0025859	NA	NA	stu	Solanum tuberosum
stu-miR8014-3p	154	MIMAT0030910	AUGAAUACAAUGUUUGGAUAAAUU	24	stu-MIR8014	MI0025819	NA	NA	stu	Solanum tuberosum
stu-miR8014-5p	79	MIMAT0031196	AUUGUUUCAUAUUGUAUUGUAUUU	24	stu-MIR8014	MI0025819	NA	NA	stu	Solanum tuberosum
stu-miR8015-5p	110	MIMAT0030912	UAUUGGAUAUUGAAAAUGAAACUU	24	stu-MIR8015	MI0025821	NA	NA	stu	Solanum tuberosum
stu-miR8016	1565	MIMAT0030913	AUUUUUGAAUGGAAGGCCCAUGUG	24	stu-MIR8016	MI0025822	NA	NA	stu	Solanum tuberosum
stu-miR8022	133	MIMAT0030921	UUUAAAUGAGAAUUUUGGACUAUU	24	stu-MIR8022	MI0025830	NA	NA	stu	Solanum tuberosum
stu-miR8023	89	MIMAT0030922	UUUGGCACAAUUUCAUUGGCAACC	24	stu-MIR8023	MI0025831	NA	NA	stu	Solanum tuberosum
stu-miR8024a-3p	197	MIMAT0030923	UUGGAGGAUUUGAAGAUUUCAACU	24	stu-MIR8024a	MI0025832	MIR8024	MIPF0001789	stu	Solanum tuberosum
stu-miR8024a-5p	176	MIMAT0031201	UUGAAGAAUUUAAAGACUUCAACU	24	stu-MIR8024a	MI0025832	MIR8024	MIPF0001789	stu	Solanum tuberosum
stu-miR8025-3p	69	MIMAT0031203	UUUAAUUGCAUGCCAAGUGUGUGG	24	stu-MIR8025	MI0025835	NA	NA	stu	Solanum tuberosum
stu-miR8028-3p	125	MIMAT0030932	GUUCAUAAUUAUAGUAUAAGGAUG	24	stu-MIR8028	MI0025841	NA	NA	stu	Solanum tuberosum
stu-miR8029	868	MIMAT0030933	AGCCAUUUUUCUUUGUUUUGGAGC	24	stu-MIR8029	MI0025842	NA	NA	stu	Solanum tuberosum
stu-miR8030-3p	149	MIMAT0031207	UUAAAACCAAAUCAACCCAAAU	22	stu-MIR8030	MI0025843	NA	NA	stu	Solanum tuberosum
stu-miR8030-5p	122	MIMAT0030934	UUGGGUUGGUUUGGUCUCGGGUU	23	stu-MIR8030	MI0025843	NA	NA	stu	Solanum tuberosum
stu-miR8040-3p	71	MIMAT0030953	CUUAUAAUUGUAAUUAUGAUC	21	stu-MIR8040	MI0025862	NA	NA	stu	Solanum tuberosum
stu-miR8040-5p	3	MIMAT0031220	UCAUAAUUACAAUUAUAAGCC	21	stu-MIR8040	MI0025862	NA	NA	stu	Solanum tuberosum
stu-miR8041a-5p	60	MIMAT0031221	GUGCUUUGCUAUUUUCAUUG	20	stu-MIR8041a	MI0025863	MIR8041	MIPF0001773	stu	Solanum tuberosum
stu-miR8045	45	MIMAT0030959	AUUGAUAGUUGAGGUGUGUUU	21	stu-MIR8045	MI0025868	NA	NA	stu	Solanum tuberosum
stu-miR8046-5p	53	MIMAT0030961	UAUGAUCGAAGUUUCAAUGAC	21	stu-MIR8046	MI0025870	NA	NA	stu	Solanum tuberosum
stu-miR8051-3p	288	MIMAT0031240	UAUUUCUUCUACCAUACUAUU	21	stu-MIR8051	MI0025887	NA	NA	stu	Solanum tuberosum
stu-miR8051-5p	21270	MIMAT0030978	UAGUAUGGUAGAAAGAUUCA	20	stu-MIR8051	MI0025887	NA	NA	stu	Solanum tuberosum
stu-miR827-5p	227	MIMAT0031272	UUUGUUGAUGGUCAUCUAUUC	21	stu-MIR827	MI0025949	MIR827_5	MIPF0001769	stu	Solanum tuberosum
tae-miR1120b-3p	43	MIMAT0035794	UUCUUAUAUUGUGGGACAGAG	21	tae-MIR1120b	MI0030404	MIR1120	MIPF0000443	tae	Triticum aestivum
tae-miR1134	1280	MIMAT0005369	CAACAACAACAAGAAGAAGAAGAU	24	tae-MIR1134	MI0006196	NA	NA	tae	Triticum aestivum
tae-miR1137a	79	MIMAT0005372	UAGUACAAAGUUGAGUCAUC	20	tae-MIR1137a	MI0006199	MIR1120	MIPF0000443	tae	Triticum aestivum
tae-miR167b	252	MIMAT0018214	UGAAGCUGACAGCAUGAUCUA	21	tae-MIR167b	MI0016456	MIR167_1	MIPF0000023	tae	Triticum aestivum
tae-miR167c-5p	35140	MIMAT0035789	UGAAGCUGCCAGCAUGAUCUGC	22	tae-MIR167c	MI0030399	MIR167_1	MIPF0000023	tae	Triticum aestivum
tae-miR2275-3p	66	MIMAT0035777	UUUGGUUUCCUCCAAUAUCUCG	22	tae-MIR2275	MI0030387	MIR2275	MIPF0000797	tae	Triticum aestivum
tae-miR395b	120	MIMAT0018223	UGAAGUGUUUGGGGGAACUC	20	tae-MIR395b	MI0016464	MIR395	MIPF0000016	tae	Triticum aestivum
tae-miR9652-5p	89	MIMAT0035758	CCUGUUUGUCAUUAAGUUUCUU	22	tae-MIR9652	MI0030369	NA	NA	tae	Triticum aestivum
tae-miR9653a-3p	65	MIMAT0035760	UUUGAGACUUUGGCCAUGGCC	21	tae-MIR9653a	MI0030370	NA	NA	tae	Triticum aestivum
tae-miR9656-3p	921	MIMAT0035763	CUUCGAGACUCUGAACAGCGG	21	tae-MIR9656	MI0030373	NA	NA	tae	Triticum aestivum
tae-miR9667-5p	154	MIMAT0035779	AAAUAUGGCAAACAAUGAAUG	21	tae-MIR9667	MI0030389	NA	NA	tae	Triticum aestivum
tae-miR9674b-5p	62	MIMAT0035801	AUAGCAUCAUCCAUCCUACCC	21	tae-MIR9674b	MI0030411	MIR9674	MIPF0001917	tae	Triticum aestivum
tae-miR9679-5p	5826	MIMAT0035808	CAGAACCAGAAUGAGUAGCUC	21	tae-MIR9679	MI0030418	NA	NA	tae	Triticum aestivum
tae-miR9773	144397	MIMAT0036983	UUUGUUUUUAUGUUAUUUUGUGAA	24	tae-MIR9773	MI0031525	NA	NA	tae	Triticum aestivum
tae-miR9774	61	MIMAT0036985	CAAGAUAUUGGGUAUUUCUGUC	22	tae-MIR9774	MI0031527	NA	NA	tae	Triticum aestivum
tae-miR9776	6	MIMAT0036988	UUGGACGAGGAUGUGCAACUG	21	tae-MIR9776	MI0031530	MIR9776	MIPF0001990	tae	Triticum aestivum
tae-miR9777	83	MIMAT0036990	AGCAAACAUAUCUGAGCACA	20	tae-MIR9777	MI0031532	NA	NA	tae	Triticum aestivum
tcc-miR169f	4	MIMAT0020396	AAGCCAAGAAUGACUUGCCUG	21	tcc-MIR169f	MI0017480	MIR169_1	MIPF0000012	tcc	Theobroma cacao
tcc-miR169g	6	MIMAT0020397	UAGCCAGGGAUGACUUGCCUA	21	tcc-MIR169g	MI0017481	MIR169_1	MIPF0000012	tcc	Theobroma cacao
tcc-miR169i	8	MIMAT0020399	UAGCCAAGGAUGAGUUGCCUG	21	tcc-MIR169i	MI0017483	MIR169_1	MIPF0000012	tcc	Theobroma cacao
tcc-miR169n	3	MIMAT0020404	UGAGUCAAGAAUGACUUGCCG	21	tcc-MIR169n	MI0017488	MIR169_2	MIPF0000037	tcc	Theobroma cacao
tcc-miR172d	58	MIMAT0020416	AGAAUCCUGAUGAUGCUGCAU	21	tcc-MIR172d	MI0017500	MIR172	MIPF0000035	tcc	Theobroma cacao
tcc-miR399e	1174	MIMAT0020439	CGCCAAAGGAGAAUUGCCCUG	21	tcc-MIR399e	MI0017523	MIR399	MIPF0000015	tcc	Theobroma cacao
tcc-miR399f	44	MIMAT0020440	UGCCAGAGGAGAUUUGCCCUG	21	tcc-MIR399f	MI0017524	MIR399	MIPF0000015	tcc	Theobroma cacao
tcc-miR530a	3	MIMAT0020446	UGCAUUUGCACCUGCACCUC	20	tcc-MIR530a	MI0017530	MIR530	MIPF0000521	tcc	Theobroma cacao
tcc-miR535	494	MIMAT0020448	UGACAACGAUAGAGAGCACGC	21	tcc-MIR535	MI0017532	MIR535	MIPF0000136	tcc	Theobroma cacao
vun-miR164	245	MIMAT0022757	UGGAGAAGGGGAGCACGUGCA	21	vun-MIR164	MI0019570	MIR164	MIPF0000045	vun	Vigna unguiculata
vun-miR319b	1547	MIMAT0022754	CUUGGACUGAAGGGAGCUCCU	21	vun-MIR319b	MI0019567	MIR159	MIPF0000010	vun	Vigna unguiculata
vvi-miR156e	379	MIMAT0005644	UGACAGAGGAGAGUGAGCAC	20	vvi-MIR156e	MI0006489	MIR156	MIPF0000008	vvi	Vitis vinifera
vvi-miR156h	13	MIMAT0006544	UGACAGAAGAGAGAGAGCAU	20	vvi-MIR156h	MI0007939	NA	NA	vvi	Vitis vinifera
vvi-miR159a	12	MIMAT0005648	CUUGGAGUGAAGGGAGCUCUC	21	vvi-MIR159a	MI0006493	MIR159	MIPF0000010	vvi	Vitis vinifera
vvi-miR160a	1320	MIMAT0005651	UGCCUGGCUCCCUGAAUGCCAUC	23	vvi-MIR160a	MI0006496	MIR160	MIPF0000032	vvi	Vitis vinifera
vvi-miR167c	251	MIMAT0005672	UGAAGCUGCCAGCAUGAUCUC	21	vvi-MIR167c	MI0006517	MIR167_1	MIPF0000023	vvi	Vitis vinifera
vvi-miR169b	7	MIMAT0006545	UGAGCCAAGGAUGGCUUGCCG	21	vvi-MIR169b	MI0007940	MIR169_2	MIPF0000037	vvi	Vitis vinifera
vvi-miR169i	6	MIMAT0006547	GAGCCAAGGAUGACUGGCCGU	21	vvi-MIR169i	MI0007942	MIR169_2	MIPF0000037	vvi	Vitis vinifera
vvi-miR169r	1	MIMAT0005687	UGAGUCAAGGAUGACUUGCCG	21	vvi-MIR169r	MI0006532	MIR169_2	MIPF0000037	vvi	Vitis vinifera
vvi-miR169t	1	MIMAT0005689	CGAGUCAAGGAUGACUUGCCG	21	vvi-MIR169t	MI0006534	MIR169_2	MIPF0000037	vvi	Vitis vinifera
vvi-miR169v	11	MIMAT0006552	AAGCCAAGGAUGAAUUGCCGG	21	vvi-MIR169v	MI0007947	MIR169_2	MIPF0000037	vvi	Vitis vinifera
vvi-miR169y	8	MIMAT0005677	UAGCGAAGGAUGACUUGCCUA	21	vvi-MIR169y	MI0006522	MIR169_1	MIPF0000012	vvi	Vitis vinifera
vvi-miR171f	68	MIMAT0005696	UUGAGCCGCGCCAAUAUCACU	21	vvi-MIR171f	MI0006541	MIR171_1	MIPF0000030	vvi	Vitis vinifera
vvi-miR171h	3096	MIMAT0005697	UGGUUGAGCCGCGCCAAUAUC	21	vvi-MIR171h	MI0006542	MIR171_1	MIPF0000030	vvi	Vitis vinifera
vvi-miR172a	29	MIMAT0005699	UGAAUCUUGAUGAUGCUACAU	21	vvi-MIR172a	MI0006544	MIR172	MIPF0000035	vvi	Vitis vinifera
vvi-miR172b	1328	MIMAT0005700	UGAAUCUUGAUGAUGCUACAC	21	vvi-MIR172b	MI0006545	MIR172	MIPF0000035	vvi	Vitis vinifera
vvi-miR172d	10165	MIMAT0005702	UGAGAAUCUUGAUGAUGCUGCAU	23	vvi-MIR172d	MI0006547	MIR172	MIPF0000035	vvi	Vitis vinifera
vvi-miR2111-3p	233	MIMAT0016365	GUCCUCUGGUUGCAGAUUACU	21	vvi-MIR2111	MI0015370	MIR2111	MIPF0000754	vvi	Vitis vinifera
vvi-miR2111-5p	38452	MIMAT0016364	UAAUCUGCAUCCUGAGGUCUA	21	vvi-MIR2111	MI0015370	MIR2111	MIPF0000754	vvi	Vitis vinifera
vvi-miR2950-5p	133	MIMAT0018009	UUCCAUCUCUUGCACACUGGA	21	vvi-MIR2950	MI0016016	MIR2950	MIPF0001121	vvi	Vitis vinifera
vvi-miR319g	6281	MIMAT0005706	UUGGACUGAAGGGAGCUCCCA	21	vvi-MIR319g	MI0006551	MIR159	MIPF0000010	vvi	Vitis vinifera
vvi-miR3623-3p	84	MIMAT0018008	UGGUGCUUGGACGAAUUUGCUA	22	vvi-MIR3623	MI0016015	NA	NA	vvi	Vitis vinifera
vvi-miR3630-3p	1256	MIMAT0018028	UUUGGGAAUCUCUCUGAUGCAC	22	vvi-MIR3630	MI0016026	MIR3630	MIPF0001542	vvi	Vitis vinifera
vvi-miR3636-5p	440	MIMAT0018045	UCGGUUUGCUUCUUUGAUAGAUUC	24	vvi-MIR3636	MI0016036	NA	NA	vvi	Vitis vinifera
vvi-miR3639-3p	233	MIMAT0018052	GAGCUUUUGGCUUCUCAGAAGUCA	24	vvi-MIR3639	MI0016039	NA	NA	vvi	Vitis vinifera
vvi-miR3640-3p	76	MIMAT0018054	AUCGAAAAGGCAUCAUCAAUCAGG	24	vvi-MIR3640	MI0016040	NA	NA	vvi	Vitis vinifera
vvi-miR394a	13121	MIMAT0005709	UUGGCAUUCUGUCCACCUCCAU	22	vvi-MIR394a	MI0006554	MIR394	MIPF0000100	vvi	Vitis vinifera
vvi-miR396a	16979	MIMAT0005724	UUCCACAGCUUUCUUGAACUA	21	vvi-MIR396a	MI0006569	MIR396	MIPF0000047	vvi	Vitis vinifera
vvi-miR399g	1	MIMAT0005731	UGCCAAAGGAGAUUUGCCCCU	21	vvi-MIR399g	MI0006576	MIR399	MIPF0000015	vvi	Vitis vinifera
vvi-miR399i	4	MIMAT0006568	CGCCAAAGGAGAGUUGCCCUG	21	vvi-MIR399i	MI0007963	MIR399	MIPF0000015	vvi	Vitis vinifera
vvi-miR482	48	MIMAT0006576	UCUUUCCUACUCCUCCCAUUCC	22	vvi-MIR482	MI0007971	MIR482	MIPF0000403	vvi	Vitis vinifera
vvi-miR845a	662	MIMAT0006579	UAGCUCUGAUACCAAUUGAUA	21	vvi-MIR845a	MI0007974	MIR845_3	MIPF0000543	vvi	Vitis vinifera
vvi-miR845c	395	MIMAT0006581	AGGCUCUGAUACCAAUUGAUG	21	vvi-MIR845c	MI0007976	NA	NA	vvi	Vitis vinifera
vvi-miR845d	364	MIMAT0006582	UGGCUCUGAUACCAAUUGAUG	21	vvi-MIR845d	MI0007977	MIR845_2	MIPF0000481	vvi	Vitis vinifera
zma-miR156a-3p	153	MIMAT0015129	GCUCACUUCUCUCUCUGUCAGU	22	zma-MIR156a	MI0001462	MIR156	MIPF0000008	zma	Zea mays
zma-miR156e-3p	38	MIMAT0015128	GCUCACUGCUCUCUCUGUCAUC	22	zma-MIR156e	MI0001461	MIR156	MIPF0000008	zma	Zea mays
zma-miR156h-3p	13	MIMAT0015130	GCUCACUGCUCUUUCUGUCAUC	22	zma-MIR156h	MI0001463	MIR156	MIPF0000008	zma	Zea mays
zma-miR156i-3p	8	MIMAT0015131	GCUCACUGCUCUAUCUGUCAUC	22	zma-MIR156i	MI0001464	MIR156	MIPF0000008	zma	Zea mays
zma-miR156k-3p	62	MIMAT0015208	GCUCGCUUCUCUUUCUGUCAGC	22	zma-MIR156k	MI0001847	MIR156	MIPF0000008	zma	Zea mays
zma-miR156k-5p	84	MIMAT0001749	UGACAGAAGAGAGCGAGCAC	20	zma-MIR156k	MI0001847	MIR156	MIPF0000008	zma	Zea mays
zma-miR156l-3p	5	MIMAT0015308	GCUCACUGCUCUAUCUGUCACC	22	zma-MIR156l	MI0013184	MIR156	MIPF0000008	zma	Zea mays
zma-miR159b-5p	5	MIMAT0015177	GUGCUCCCUUCAAACCAAUAA	21	zma-MIR159b	MI0001810	MIR159	MIPF0000010	zma	Zea mays
zma-miR159c-5p	1120	MIMAT0015178	GAGCUCCCUUCGAUCCAAUCC	21	zma-MIR159c	MI0001811	MIR159	MIPF0000010	zma	Zea mays
zma-miR159e-3p	5	MIMAT0013974	AUUGGUUUGAAGGGAGCUCCA	21	zma-MIR159e	MI0013185	NA	NA	zma	Zea mays
zma-miR159e-5p	232	MIMAT0015309	CAGCUCCUGCAGCAUCUGUUC	21	zma-MIR159e	MI0013185	NA	NA	zma	Zea mays
zma-miR159f-5p	71	MIMAT0015310	GAGCUCCUCUCAUUCCAAUGA	21	zma-MIR159f	MI0013186	MIR159	MIPF0000010	zma	Zea mays
zma-miR159g-3p	62	MIMAT0013976	UUUGGAGUGAAGGGAGUUCUG	21	zma-MIR159g	MI0013187	MIR159	MIPF0000010	zma	Zea mays
zma-miR159h-3p	66	MIMAT0013977	UUUGGAGUGAAGGGAGCUCUG	21	zma-MIR159h	MI0013188	MIR159	MIPF0000010	zma	Zea mays
zma-miR160d-3p	28	MIMAT0015134	GCGUGCGUGGAGCCAAGCAUG	21	zma-MIR160d	MI0001467	MIR160	MIPF0000032	zma	Zea mays
zma-miR162-3p	65	MIMAT0001376	UCGAUAAACCUCUGCAUCCA	20	zma-MIR162	MI0001481	MIR162_2	MIPF0000169	zma	Zea mays
zma-miR164b-3p	485	MIMAT0015138	AUGUGCCCAUCUUCUCCACC	20	zma-MIR164b	MI0001471	MIR164	MIPF0000045	zma	Zea mays
zma-miR164c-3p	1717	MIMAT0015139	CAUGUGCCCUUCUUCUCCAUC	21	zma-MIR164c	MI0001472	MIR164	MIPF0000045	zma	Zea mays
zma-miR164g-3p	12	MIMAT0015319	CACGUGCUCCCCUUCUCCACC	21	zma-MIR164g	MI0013195	MIR164	MIPF0000045	zma	Zea mays
zma-miR164h-5p	3376	MIMAT0013985	UGGAGAAGCAGGGCACGUGUG	21	zma-MIR164h	MI0013196	MIR164	MIPF0000045	zma	Zea mays
zma-miR166g-5p	96	MIMAT0015150	GGAAUGUUGUCUGGUUGGAGA	21	zma-MIR166g	MI0001487	MIR166	MIPF0000004	zma	Zea mays
zma-miR166i-5p	233	MIMAT0015149	GGAAUGUCGUCUGGCGCGAGA	21	zma-MIR166i	MI0001485	MIR166	MIPF0000004	zma	Zea mays
zma-miR166k-5p	1	MIMAT0015184	GGAUUGUUGUCUGGCUCGGGG	21	zma-MIR166k	MI0001817	MIR166	MIPF0000004	zma	Zea mays
zma-miR166n-5p	22	MIMAT0015321	GGAUUGUUGUCUGGCUCGGUG	21	zma-MIR166n	MI0013197	MIR166	MIPF0000004	zma	Zea mays
zma-miR167j-3p	21729	MIMAT0015322	GAUCAUGUGGCAGUUUCAUU	20	zma-MIR167j	MI0013198	MIR167_1	MIPF0000023	zma	Zea mays
zma-miR168a-3p	3	MIMAT0015191	CCCGCCUUGCACCAAGUGAA	20	zma-MIR168a	MI0001824	MIR168	MIPF0000081	zma	Zea mays
zma-miR168b-3p	23	MIMAT0015192	CCCGCCUUGCAUCAAGUGAA	20	zma-MIR168b	MI0001825	MIR168	MIPF0000081	zma	Zea mays
zma-miR169a-3p	4	MIMAT0015140	GGCAAGUUGUUCUUGGCUACA	21	zma-MIR169a	MI0001473	MIR169_2	MIPF0000037	zma	Zea mays
zma-miR169c-3p	7	MIMAT0015193	GGCAAGUCUGUCCUUGGCUACA	22	zma-MIR169c	MI0001826	MIR169_2	MIPF0000037	zma	Zea mays
zma-miR169o-3p	98	MIMAT0015326	GGCAGGUCUUCUUGGCUAGC	20	zma-MIR169o	MI0013202	MIR169_1	MIPF0000012	zma	Zea mays
zma-miR169r-3p	129	MIMAT0015329	GGCAAGUUGUCCUUGGCUACA	21	zma-MIR169r	MI0013205	MIR169_2	MIPF0000037	zma	Zea mays
zma-miR171a-5p	58	MIMAT0015154	UAUUGGCGAGGUUCAAUCAGA	21	zma-MIR171a	MI0001491	MIR171_1	MIPF0000030	zma	Zea mays
zma-miR171b-5p	3	MIMAT0015155	GAUAUUGGCGCGGUUCAAUC	20	zma-MIR171b	MI0001492	MIR171_1	MIPF0000030	zma	Zea mays
zma-miR171c-3p	20	MIMAT0001737	UGACUGAGCCGUGCCAAUAUC	21	zma-MIR171c	MI0001835	MIR171_1	MIPF0000030	zma	Zea mays
zma-miR171f-3p	10	MIMAT0001695	UUGAGCCGUGCCAAUAUCACA	21	zma-MIR171f	MI0001793	MIR171_1	MIPF0000030	zma	Zea mays
zma-miR171i-5p	74	MIMAT0015201	UGUUGGCACGGUUCAAUCAAA	21	zma-MIR171i	MI0001838	MIR171_1	MIPF0000030	zma	Zea mays
zma-miR171j-5p	4	MIMAT0015199	UAUUGACGCGGUUCAAUUCGA	21	zma-MIR171j	MI0001836	MIR171_1	MIPF0000030	zma	Zea mays
zma-miR171m-5p	86	MIMAT0015331	UAUUGGCGCGCCUCAAUCCGA	21	zma-MIR171m	MI0013207	MIR171_1	MIPF0000030	zma	Zea mays
zma-miR2275c-5p	31367	MIMAT0011771	AGGAUUAGAGGGACUUGAACC	21	zma-MIR2275c	MI0011280	NA	NA	zma	Zea mays
zma-miR2275d-5p	63	MIMAT0011773	AGAGUUGGAGGAAAGAAAACU	21	zma-MIR2275d	MI0011281	MIR2275	MIPF0000797	zma	Zea mays
zma-miR319a-5p	1	MIMAT0015180	GAGCUCUCUUCAGUCCACUC	20	zma-MIR319a	MI0001813	MIR159	MIPF0000010	zma	Zea mays
zma-miR319b-5p	11	MIMAT0015182	AGAGCGUCCUUCAGUCCACUC	21	zma-MIR319b	MI0001815	MIR159	MIPF0000010	zma	Zea mays
zma-miR390a-3p	180	MIMAT0015333	CGCUAUCUAUCCUGAGCUCCA	21	zma-MIR390a	MI0013209	MIR390	MIPF0000101	zma	Zea mays
zma-miR393a-3p	3	MIMAT0015207	AUCAGUGCAAUCCCUUUGGAAU	22	zma-MIR393a	MI0001845	MIR393	MIPF0000083	zma	Zea mays
zma-miR393b-3p	568	MIMAT0015334	AUCAAUGCGAUCCUUUUGGAGG	22	zma-MIR393b	MI0013210	MIR393	MIPF0000083	zma	Zea mays
zma-miR393c-3p	10	MIMAT0015335	GUCAGUGCAAUCCCUUUGGAAU	22	zma-MIR393c	MI0013211	MIR393	MIPF0000083	zma	Zea mays
zma-miR395k-3p	47	MIMAT0014008	GUGAAGUGUUUGAGGAAACUC	21	zma-MIR395k	MI0013219	MIR395	MIPF0000016	zma	Zea mays
zma-miR395l-5p	135	MIMAT0015344	GUUCCUUCCAAACACUUCACCA	22	zma-MIR395l	MI0013220	MIR395	MIPF0000016	zma	Zea mays
zma-miR395o-3p	17	MIMAT0014012	GUGAAGUGUUUGGGUGAACUC	21	zma-MIR395o	MI0013223	MIR395	MIPF0000016	zma	Zea mays
zma-miR395o-5p	74	MIMAT0015347	GUUCUCUUCAAGCACUUCACGA	22	zma-MIR395o	MI0013223	MIR395	MIPF0000016	zma	Zea mays
zma-miR396b-3p	250	MIMAT0015167	GUUCAAUAAAGCUGUGGGAAA	21	zma-MIR396b	MI0001800	MIR396	MIPF0000047	zma	Zea mays
zma-miR396c	4	MIMAT0010076	UUCCACAGGCUUUCUUGAACUG	22	zma-MIR396c	MI0010569	MIR396	MIPF0000047	zma	Zea mays
zma-miR396e-3p	7741	MIMAT0015349	GGUCAAGAAAGCCGUGGGAAG	21	zma-MIR396e	MI0013225	MIR396	MIPF0000047	zma	Zea mays
zma-miR396g-3p	186	MIMAT0015351	GUUCAAGAAAGCUGUGGAAGA	21	zma-MIR396g	MI0013227	MIR396	MIPF0000047	zma	Zea mays
zma-miR396g-5p	610	MIMAT0014016	UCCCACAGCUUUAUUGAACUG	21	zma-MIR396g	MI0013227	MIR396	MIPF0000047	zma	Zea mays
zma-miR397a-5p	7	MIMAT0014018	UCAUUGAGCGCAGCGUUGAUG	21	zma-MIR397a	MI0013229	NA	NA	zma	Zea mays
zma-miR398a-3p	589	MIMAT0014020	UGUGUUCUCAGGUCGCCCCCG	21	zma-MIR398a	MI0013231	MIR398_2	MIPF0000871	zma	Zea mays
zma-miR398a-5p	2	MIMAT0015354	GGGGCGAACUGAGAACACAUG	21	zma-MIR398a	MI0013231	MIR398_2	MIPF0000871	zma	Zea mays
zma-miR398b-5p	227	MIMAT0015355	GGGGCGGACUGGGAACACAUG	21	zma-MIR398b	MI0013232	MIR398_2	MIPF0000871	zma	Zea mays
zma-miR399a-5p	7	MIMAT0015169	GUGCGGUUCUCCUCUGGCACG	21	zma-MIR399a	MI0001802	MIR399	MIPF0000015	zma	Zea mays
zma-miR399b-3p	16	MIMAT0001706	UGCCAAAGGAGAGCUGUCCUG	21	zma-MIR399b	MI0001804	MIR399	MIPF0000015	zma	Zea mays
zma-miR399f-5p	27	MIMAT0015174	GGGCAACUUCUCCUUUGGCAGA	22	zma-MIR399f	MI0001807	MIR399	MIPF0000015	zma	Zea mays
zma-miR399g-3p	8	MIMAT0014022	UGCCAAAGGGGAUUUGCCCGG	21	zma-MIR399g	MI0013233	MIR399	MIPF0000015	zma	Zea mays
zma-miR399h-5p	30	MIMAT0015357	GUGCAGUUCUCCUCUGGCACG	21	zma-MIR399h	MI0013234	MIR399	MIPF0000015	zma	Zea mays
zma-miR399j-5p	215	MIMAT0015359	AGGCAGCUCUCCUCUGGCAGG	21	zma-MIR399j	MI0013236	MIR399	MIPF0000015	zma	Zea mays
zma-miR482-3p	561	MIMAT0014027	UCUUCCUUGUUCCUCCCAUU	20	zma-MIR482	MI0013238	NA	NA	zma	Zea mays
zma-miR482-5p	70	MIMAT0015361	UGGGAGAUGAAGGAGCCUU	19	zma-MIR482	MI0013238	NA	NA	zma	Zea mays
zma-miR529-3p	1217	MIMAT0015364	GCUGUACCCUCUCUCUUCUUC	21	zma-MIR529	MI0013241	MIR529	MIPF0000388	zma	Zea mays
zma-miR529-5p	156	MIMAT0014030	AGAAGAGAGAGAGUACAGCCU	21	zma-MIR529	MI0013241	MIR529	MIPF0000388	zma	Zea mays
