# Supplementary material for: Integrated analysis of transcriptome and miRNAome reveals the heat stress response of Pinellia ternata seedlings
Source: BMC Genomics. 2024 Apr 23;25:398. doi: 10.1186/s12864-024-10318-x (PMC11040748; doi:10.1186/s12864-024-10318-x)
Supplement: Supplementary file 7 — Supplementary Material 7 [file 12864_2024_10318_MOESM7_ESM.xlsx]

## Sheet: pvalue0.05FC2_edgeR_G_vs_C
Table S7. The detailed information of the differentially expression miRNAs (DEMs).
miRNA	log2FoldChange	log2CPM	pvalue	padj	regulated
gra-miR8640	6.58524	6.23986	9.58896e-08	0.000153136	up
mtr-miR2592ap	4.57525	11.1919	2.50312e-05	0.0133249	up
bdi-miR7755-5p	3.88638	3.53687	0.000690314	0.125649	up
stu-miR482e-5p	4.40571	3.47041	0.000994514	0.125649	up
bra-miR9560b-3p	3.34025	5.63566	0.00102304	0.125649	up
gma-miR319g	3.41965	4.9036	0.00123147	0.126699	up
bdi-miR7719-3p	2.69318	3.88249	0.0013496	0.126699	up
ptc-miR399h	4.15964	7.08832	0.00146873	0.126699	up
ppe-miR477a-5p	3.35487	4.34713	0.00202135	0.146732	up
pde-miR952c	3.93574	4.95188	0.00257964	0.1761	up
mtr-miR319a-5p	2.2509	4.10689	0.00330241	0.177867	up
sly-miR6023	2.73786	5.58414	0.00350053	0.177867	up
mtr-miR2642	3.27069	5.10075	0.00465305	0.187903	up
ppt-miR414	3.68777	8.08909	0.00494173	0.187903	up
gma-miR167k	1.81775	5.97897	0.00495489	0.439709	up
ath-miR319a	3.7719	9.52104	0.00729224	0.228918	up
bdi-miR5057	3.105	7.15089	0.00764276	0.228918	up
zma-miR395l-5p	3.86052	4.8388	0.00770507	0.228918	up
bdi-miR319b-3p	3.01698	3.50377	0.00782397	0.228918	up
aly-miR3434-5p	3.54362	5.55556	0.00805436	0.228918	up
ppt-miR1030i	3.19274	5.24698	0.00845721	0.228918	up
bdi-miR5164	3.62469	3.65595	0.00882857	0.232815	up
gma-miR4407	4.60508	4.8032	0.010544	0.246335	up
bdi-miR9483a	2.38436	3.60903	0.0111224	0.249208	up
ath-miR782	3.06173	3.31091	0.0112354	0.249208	up
aly-miR847-5p	2.74594	5.19467	0.0141394	0.271537	up
stu-miR7122-3p	4.87119	2.88518	0.0158032	0.277338	up
mtr-miR2652a	2.48615	12.4476	0.0184537	0.30382	up
osa-miR5155	2.61655	4.34192	0.0195489	0.308824	up
ppe-miR6284	2.60886	6.54841	0.019838	0.308824	up
sbi-miR396d	3.63782	3.888	0.0199179	0.308824	up
osa-miR1863b.2	1.44855	4.31577	0.0202151	0.422319	up
mes-miR535b	1.89914	12.9784	0.0206041	0.397242	up
peu-miR2916	3.72654	12.6537	0.0212547	0.313674	up
stu-miR8051-5p	1.82112	12.0162	0.0217385	0.397242	up
ppe-miR6275	2.40985	4.27391	0.0219865	0.434998	up
bdi-miR7732-5p	1.66467	3.79403	0.0220387	0.425833	up
ptc-miR6445a	1.96373	3.33846	0.022124	0.425833	up
gma-miR395d	2.32429	4.95146	0.0222747	0.322608	up
mtr-miR5221	2.66447	3.67973	0.0232505	0.429835	up
bdi-miR7765-3p	2.96736	6.21621	0.0234735	0.328835	up
stu-miR8000	1.64333	3.91596	0.0244346	0.438642	up
ath-miR157c-3p	3.16028	6.79017	0.0246436	0.33433	up
ppt-miR1075	1.66543	4.58909	0.0247501	0.33433	up
stu-miR1886a	2.25297	4.58824	0.0259645	0.337117	up
ppt-miR1028c-3p	2.39623	3.16817	0.0283688	0.445392	up
aly-miR163-5p.1	1.38869	4.76668	0.0286962	0.419386	up
aly-miR169d-3p	1.91258	4.21204	0.0287329	0.490087	up
ppe-miR5225-3p	1.52357	3.8462	0.0287406	0.34527	up
gra-miR8686	1.5745	4.0409	0.0291966	0.34527	up
bdi-miR7713-5p	2.73447	6.14632	0.0294895	0.34527	up
gma-miR319q	2.3264	6.46775	0.0295559	0.34527	up
zma-miR171m-5p	1.49808	3.91154	0.0300298	0.434998	up
cre-miR909.3	1.52302	3.72442	0.0317779	0.475874	up
osa-miR5073	1.4851	4.32647	0.0321786	0.45136	up
osa-miR5083	1.73313	7.09149	0.0321958	0.45136	up
nta-miR6020b	1.59903	6.51541	0.0331598	0.435641	up
ath-miR8167a	1.23054	4.57784	0.0334527	0.478346	up
ppe-miR8123-3p	5.01341	5.24877	0.0341995	0.353544	up
pde-miR3712	1.94489	4.29781	0.0344296	0.353544	up
ppt-miR1044-3p	1.69967	4.28761	0.0345397	0.462363	up
ppt-miR2083-5p	1.41186	4.5415	0.035618	0.439709	up
mdm-miR477a	2.28299	2.2934	0.0361438	0.439709	up
gma-miR319p	2.3474	6.97073	0.0364067	0.360109	up
smo-miR156d	1.45118	3.34851	0.0366156	0.433881	up
ata-miR2275a-5p	2.33379	8.73298	0.0366591	0.433881	up
cpa-miR8154	2.0614	7.76001	0.0372558	0.415625	up
sbi-miR821b	1.79984	5.95198	0.038125	0.418133	up
ghr-miR160	3.62385	3.88777	0.0387014	0.365925	up
osa-miR5795	1.21846	4.31779	0.0387709	0.490087	up
bra-miR9552b-5p	1.1984	3.82601	0.0390168	0.434998	up
sly-miR395a	1.64242	8.79719	0.0390439	0.446459	up
osa-miR1882a	1.4479	3.50339	0.0391222	0.490087	up
ptc-miR319i	1.55319	3.37556	0.0391609	0.446459	up
mtr-miR5745a	1.86476	5.44679	0.0391732	0.434998	up
gma-miR319f	2.74018	1.47707	0.0398937	0.473275	up
osa-miR2102-5p	1.83298	4.15433	0.0399659	0.371079	up
hvu-miR6214	1.59641	4.01547	0.0414284	0.434998	up
ptc-miR6432	2.26991	7.00036	0.0414718	0.376593	up
ppe-miR482a-5p	1.55436	5.00575	0.042088	0.398012	up
bdi-miR5179	1.77096	4.40909	0.0423685	0.376593	up
gma-miR9749	1.47244	4.30942	0.0427367	0.376593	up
nta-miR6151a	1.74759	4.2265	0.042914	0.435641	up
ppe-miR395a-3p	2.77345	1.4964	0.0430595	0.376593	up
mtr-miR5243	1.79416	9.25146	0.0430677	0.477907	up
osa-miR5523	2.02337	6.89871	0.0447573	0.431883	up
osa-miR5502	1.44501	3.68879	0.0451315	0.376593	up
smo-miR1092	2.45155	5.66766	0.0451419	0.483891	up
ath-miR5027	1.44834	4.83662	0.045825	0.466199	up
bdi-miR7737-3p	2.5059	4.00283	0.0473203	0.383606	up
gma-miR1520h	2.26525	2.82676	0.0494733	0.393118	up
vvi-miR3640-3p	1.4968	3.85567	0.0499179	0.434998	up
bra-miR5716	-4.03873	4.16396	2.46577e-05	0.0133249	down
ath-miR396b-3p	-6.02722	5.43942	0.000467126	0.125649	down
osa-miR1875	-4.06911	6.31967	0.000576087	0.125649	down
atr-miR2111	-2.97207	3.68031	0.00076777	0.125649	down
ath-miR829-3p.2	-5.65008	4.25786	0.000790483	0.125649	down
mdm-miR827	-7.6038	9.65363	0.000870119	0.125649	down
hvu-miR5049a	-4.25444	5.45228	0.000976978	0.125649	down
ptc-miR396f	-6.19737	9.66081	0.00109186	0.125649	down
ath-miR396a-3p	-10.9673	6.77891	0.00110149	0.125649	down
cme-miR530b	-8.87698	7.8948	0.0015375	0.126699	down
gma-miR396a-3p	-10.6787	6.4975	0.00155193	0.126699	down
stu-miR396-3p	-3.15324	7.15636	0.00161089	0.126699	down
ath-miR408-3p	-7.14854	7.4492	0.00166605	0.126699	down
ath-miR5649a	-4.21713	3.94001	0.00264646	0.1761	down
gma-miR4992	-4.6837	6.18808	0.00310419	0.177867	down
ath-miR162a-3p	-8.00997	6.41254	0.00311406	0.177867	down
mtr-miR5559-5p	-5.25362	7.578	0.00318811	0.177867	down
ath-miR396b-5p	-5.71191	9.71695	0.00325446	0.177867	down
mtr-miR5248	-5.08318	5.45826	0.00339241	0.177867	down
sbi-miR5565g-3p	-4.58394	6.66324	0.0037626	0.177867	down
ptc-miR396e-3p	-6.17919	5.26212	0.00377402	0.177867	down
cme-miR7129	-6.02912	5.10292	0.00378678	0.177867	down
cme-miR156j	-5.21453	7.15804	0.00391711	0.178732	down
bna-miR169g	-5.75836	2.22606	0.00450141	0.187903	down
osa-miR398b	-5.72165	8.50805	0.00457136	0.187903	down
bna-miR6029	-7.04404	6.87266	0.00468153	0.187903	down
ath-miR5653	-5.48186	7.94114	0.00484554	0.187903	down
cca-miR396a-3p	-3.22932	9.88254	0.00493393	0.187903	down
gma-miR4348b	-2.51489	3.69644	0.00522211	0.193947	down
hbr-miR159b	-4.26278	5.53523	0.00566267	0.205529	down
cme-miR399f	-3.9541	4.10098	0.00628388	0.223008	down
mtr-miR172c-5p	-2.8013	5.75298	0.00657247	0.228179	down
osa-miR169q	-2.08307	2.98686	0.00669174	0.486113	down
ath-miR1886.1	-2.83413	6.7679	0.00736409	0.228918	down
ama-miR396-3p	-4.53909	7.37633	0.00754601	0.228918	down
zma-miR166g-5p	-2.39976	3.63187	0.00766134	0.228918	down
cme-miR169t	-6.24926	6.01512	0.00785598	0.228918	down
aly-miR781-3p	-4.24903	2.81267	0.00793992	0.228918	down
gra-miR5741	-7.38152	6.84179	0.00817777	0.228918	down
osa-miR2928	-2.34675	4.04087	0.00835268	0.228918	down
lus-miR398f	-3.95541	5.84074	0.00889276	0.232815	down
cme-miR858	-4.6994	5.40659	0.00986337	0.246335	down
mtr-miR5217	-3.2732	5.33539	0.0101927	0.246335	down
ath-miR865-5p	-3.17942	3.73694	0.0102557	0.246335	down
ath-miR170-5p	-6.72408	6.11791	0.010334	0.246335	down
bdi-miR7721-3p	-2.93427	4.08097	0.0103845	0.246335	down
gma-miR5376	-2.58554	4.26933	0.0105014	0.246335	down
gma-miR396d	-6.56378	6.26041	0.0106432	0.246335	down
gma-miR2606a	-2.94822	10.2605	0.0111318	0.249208	down
osa-miR399h	-5.41487	4.3977	0.0117679	0.250339	down
gma-miR156f	-4.94847	7.32136	0.011942	0.250339	down
bna-miR171g	-3.59664	6.04497	0.0120036	0.250339	down
gra-miR8658	-4.79169	4.22597	0.0120168	0.250339	down
gma-miR396e	-4.90306	15.0477	0.0120702	0.250339	down
cme-miR169m	-10.1411	5.97811	0.0124257	0.25069	down
mtr-miR5741a	-10.0594	5.89956	0.0125007	0.25069	down
ppe-miR171d-5p	-4.07714	6.70166	0.0125581	0.25069	down
gma-miR4388	-4.86374	6.81493	0.0137649	0.268546	down
bdi-miR5069	-2.8984	3.31786	0.0137888	0.268546	down
ata-miR172c-5p	-4.05013	6.98342	0.0144403	0.271537	down
mtr-miR397-3p	-5.35131	3.39647	0.0144525	0.271537	down
mdm-miR167h	-2.88436	8.80794	0.0148198	0.272524	down
mtr-miR5284a	-3.90627	4.69731	0.0148463	0.272524	down
cca-miR6107	-2.87847	3.36578	0.0153133	0.277037	down
ptc-miR169u-5p	-5.7741	7.06094	0.0154943	0.277037	down
gma-miR396h	-4.52553	11.881	0.0156126	0.277037	down
bra-miR9559-5p	-3.22423	4.55995	0.0161981	0.281178	down
gma-miR171m	-2.08659	3.5013	0.0173519	0.297751	down
lus-miR172j	-7.00404	5.36613	0.0175257	0.297751	down
osa-miR166b-5p	-1.9369	4.98814	0.0179162	0.301181	down
ath-miR5633	-3.42378	4.97581	0.0182156	0.303024	down
stu-miR8041a-5p	-1.98265	3.25111	0.0191616	0.308824	down
ppe-miR8131-5p	-2.38513	4.67176	0.0191966	0.308824	down
ath-miR5019	-1.80725	4.99535	0.0198244	0.308824	down
ath-miR164b-3p	-3.32433	4.9191	0.0202046	0.309524	down
cme-miR169q	-1.87074	3.18896	0.0202928	0.446786	down
ath-miR836	-3.49543	7.63749	0.0203632	0.309524	down
ata-miR169f-3p	-3.1886	2.38188	0.0204637	0.397242	down
bdi-miR7770-5p	-6.67009	2.92247	0.0207012	0.309524	down
rgl-miR7804-3p	-3.02892	4.07848	0.0207383	0.309524	down
sbi-miR6225-5p	-2.11617	5.01903	0.020858	0.473275	down
tae-miR9679-5p	-2.83992	9.44676	0.0209802	0.473275	down
csi-miR1515	-3.73538	4.47868	0.0214092	0.313674	down
ptc-miR2111a	-2.02597	12.1585	0.0214764	0.397242	down
bdi-miR7725a-5p	-2.76796	3.59914	0.0215151	0.397242	down
ata-miR167d-3p	-1.70707	4.66211	0.0215928	0.434998	down
sbi-miR6230-5p	-3.70209	3.82199	0.0216152	0.434998	down
osa-miR1862f	-2.20265	3.9951	0.0220943	0.434998	down
gra-miR7484e	-5.98282	2.44613	0.022097	0.45136	down
osa-miR399i	-4.25539	1.45819	0.0223419	0.434998	down
gra-miR8766	-2.3107	3.33398	0.022423	0.322608	down
gra-miR7492l	-2.67372	3.51613	0.0224542	0.434998	down
zma-miR398b-5p	-2.57827	4.42289	0.0225168	0.398175	down
zma-miR396b-3p	-4.13822	4.44624	0.0226883	0.32351	down
gma-miR4383	-2.01771	4.66536	0.0228499	0.477907	down
gma-miR159d	-4.88759	3.95762	0.0230805	0.398175	down
aly-miR827-5p	-1.89222	4.19691	0.023351	0.328835	down
zma-miR162-3p	-6.49771	2.80324	0.0242732	0.40502	down
stu-miR8007a-3p	-2.50317	2.7618	0.0247533	0.33433	down
bdi-miR7777-5p.2	-4.02579	3.96826	0.0248982	0.33433	down
mtr-miR5562-5p	-2.61917	3.97397	0.0249125	0.33433	down
mtr-miR5754	-2.25464	4.20499	0.0252599	0.439709	down
stu-miR172a-5p	-2.37434	3.12907	0.0253014	0.33672	down
osa-miR166h-5p	-2.57593	7.29387	0.0257274	0.337117	down
ath-miR2111a-5p	-1.82746	3.47981	0.0257744	0.466199	down
pde-miR1313	-3.12938	10.2549	0.0259457	0.337117	down
smo-miR156c	-3.02627	6.82467	0.0262541	0.337922	down
tae-miR1137a	-2.86992	3.08584	0.0262677	0.439709	down
cme-miR169b	-1.9548	4.03173	0.0264005	0.411286	down
gma-miR159e-5p	-2.51617	7.82795	0.0264497	0.337922	down
cre-miR1160.2	-1.47265	4.37332	0.0269326	0.470387	down
ghr-miR2949a-3p	-3.62221	4.61535	0.0270975	0.34345	down
ath-miR5648-3p	-2.22703	3.53889	0.0273702	0.344174	down
ppt-miR1045	-2.45739	3.77293	0.0275708	0.470877	down
cme-miR169k	-4.85666	2.98509	0.0275827	0.442498	down
stu-miR8005b-5p	-1.75472	4.09143	0.0278642	0.434998	down
ath-miR841a-3p	-4.94654	3.07704	0.0281369	0.34527	down
stu-miR398b-3p	-2.15082	3.93279	0.0283644	0.34527	down
aly-miR394b-3p	-4.03699	2.4317	0.0284426	0.473275	down
bdi-miR162	-3.72645	4.83384	0.0285337	0.34527	down
zma-miR398a-3p	-4.28268	5.59592	0.0286028	0.34527	down
ptc-miR156k	-3.49992	2.59476	0.0292823	0.34527	down
gma-miR9742	-1.66866	4.86903	0.029675	0.446459	down
sly-miR5302b-3p	-1.52262	3.92704	0.0296924	0.473275	down
vvi-miR394a	-1.67085	10.4059	0.0297171	0.473275	down
ath-miR826b	-5.14363	3.22334	0.0297959	0.34527	down
zma-miR399j-5p	-2.36855	4.8082	0.0298354	0.34527	down
gra-miR8657a	-1.78349	3.81443	0.0299664	0.434998	down
osa-miR395c	-2.23114	1.88602	0.0302042	0.446786	down
gma-miR5773	-2.81501	2.47535	0.0304524	0.434998	down
gma-miR4406	-2.84448	3.90953	0.0305055	0.473275	down
mtr-miR2655b	-5.37374	3.86863	0.0306546	0.348692	down
gra-miR8693	-2.55181	4.28575	0.0310569	0.348692	down
ptc-miR167f-3p	-2.69113	7.31128	0.0310614	0.348692	down
mtr-miR171a	-1.89894	3.0289	0.0311544	0.397242	down
gma-miR5031	-1.89863	3.38452	0.0312871	0.348692	down
gma-miR172h-5p	-2.1201	7.5385	0.0312989	0.425627	down
cme-miR399d	-3.44032	7.10293	0.0316456	0.348692	down
ppe-miR399a	-2.44464	4.73476	0.0316641	0.348692	down
osa-miR1428a-5p	-3.17745	2.92607	0.0316935	0.397242	down
mes-miR477a	-7.06354	3.23013	0.0316974	0.348692	down
gma-miR6299	-2.75733	3.92075	0.0318779	0.348692	down
stu-miR8003	-5.254	1.97857	0.032136	0.434998	down
sly-miR166c-5p	-1.78485	4.73123	0.0329181	0.353363	down
ath-miR5632-5p	-2.85138	3.07154	0.0329421	0.477907	down
ppt-miR902h-3p	-2.87173	3.96294	0.0330234	0.398175	down
osa-miR5798	-3.38322	2.51841	0.0330472	0.353363	down
ptc-miR6476a	-2.53483	5.35479	0.0331067	0.398175	down
stu-miR8028-3p	-3.28367	3.60415	0.0331307	0.353363	down
ptc-miR1449	-5.04731	3.48014	0.0332566	0.353363	down
gra-miR7584e	-1.89641	3.20205	0.0333797	0.435641	down
aly-miR4242	-2.70124	3.174	0.0334113	0.353363	down
ghr-miR7497	-2.95372	3.41307	0.0339945	0.353544	down
mtr-miR5561-3p	-1.81775	4.2414	0.0344412	0.353544	down
mtr-miR5279	-2.49835	3.17244	0.034627	0.431883	down
vvi-miR2111-3p	-3.03444	4.40932	0.0348778	0.353544	down
ghr-miR827a	-1.96271	11.8926	0.0348797	0.353544	down
zma-miR171a-5p	-4.01245	2.76676	0.0349041	0.431883	down
nta-miR6146b	-2.45236	3.46217	0.034978	0.353544	down
vvi-miR3636-5p	-3.02701	6.11733	0.0353702	0.407494	down
ppe-miR6262	-2.56393	5.6076	0.0355476	0.484411	down
cme-miR172f	-3.44988	4.95933	0.0355655	0.357221	down
bdi-miR169c-3p	-1.88048	7.08005	0.0356868	0.433881	down
gma-miR1526	-2.18369	3.40187	0.0363673	0.360109	down
gma-miR4401a	-3.14867	2.56181	0.036499	0.486113	down
bra-miR9408-5p	-2.5113	6.76418	0.0365295	0.360109	down
tcc-miR399e	-2.24825	7.43641	0.0367913	0.360465	down
bra-miR9555b-3p	-2.53586	2.71858	0.0367965	0.486113	down
osa-miR812o-3p	-1.90646	4.06298	0.0370739	0.442498	down
mdm-miR167a	-2.15099	10.6997	0.037185	0.470387	down
ptc-miR6472	-4.10441	2.47227	0.0374926	0.434998	down
gra-miR172b	-2.60452	5.03514	0.0375117	0.365282	down
stu-miR1886g-3p	-1.7555	4.42702	0.0375788	0.488506	down
cca-miR6110-3p	-1.89507	3.35678	0.0383345	0.434998	down
osa-miR399a	-2.51677	9.71785	0.0384207	0.365925	down
cca-miR169b	-4.64968	1.62515	0.0384416	0.365925	down
mdm-miR393d	-1.84612	3.48664	0.0386267	0.473275	down
osa-miR166k-5p	-1.70328	3.31019	0.0387459	0.365925	down
zma-miR396g-5p	-2.1908	5.78216	0.0389009	0.490087	down
ppt-miR1048-3p	-1.63524	4.35915	0.0389209	0.365925	down
mdm-miR396a	-2.98191	5.79425	0.0389526	0.365925	down
zma-miR396g-3p	-2.93982	4.14865	0.0394347	0.368288	down
mtr-miR2592bl-5p	-2.55823	2.99021	0.0397391	0.422139	down
ptc-miR475a-5p	-2.55501	3.23962	0.0398097	0.434998	down
hbr-miR6169	-1.46407	4.8251	0.0399947	0.473275	down
ghr-miR7510a	-4.85554	3.35993	0.0401276	0.473275	down
aly-miR169n-5p	-4.63617	4.86508	0.0402428	0.37149	down
zma-miR156a-3p	-2.57391	3.909	0.0403617	0.422319	down
bdi-miR5185m-3p	-2.9467	9.67621	0.0405464	0.372141	down
aly-miR390b-3p	-2.91098	2.53527	0.040558	0.422319	down
gma-miR3522	-3.70429	2.45458	0.0412494	0.434998	down
osa-miR5079a	-2.57509	2.75465	0.0422453	0.45136	down
csi-miR473	-6.3632	4.79561	0.0422964	0.376593	down
ppt-miR1073-3p	-5.44475	2.09166	0.0423417	0.425833	down
mtr-miR5225b	-3.85362	4.59051	0.0423951	0.425833	down
ath-miR2934-3p	-2.05272	7.12237	0.0424003	0.376593	down
stu-miR8011a-5p	-1.65263	3.34161	0.0424069	0.376593	down
aly-miR167b-3p	-2.72314	6.27057	0.0432318	0.376593	down
atr-miR8614	-2.36752	3.00977	0.0437352	0.376593	down
bra-miR172c-5p	-1.87288	4.51195	0.0439536	0.431883	down
stu-miR166d-5p	-1.72801	3.53022	0.0441562	0.376593	down
ppe-miR399b	-2.53533	5.77833	0.0441707	0.431883	down
ath-miR1887	-5.07098	1.86908	0.0443593	0.438642	down
ppt-miR1222e	-1.92937	4.05473	0.0444737	0.376593	down
aly-miR773b-3p	-2.45104	3.405	0.0444955	0.376593	down
mtr-miR166b	-2.04126	2.57127	0.0445441	0.376593	down
sly-miR5302b-5p	-4.02079	8.964	0.0445627	0.405286	down
gma-miR390a-3p	-3.16216	3.94623	0.0447367	0.376593	down
mtr-miR2677	-1.54661	3.92658	0.0447562	0.483469	down
sly-miR5304	-3.08546	4.33052	0.0447736	0.376593	down
sbi-miR5568f-5p	-4.17299	2.5248	0.0451346	0.376593	down
mtr-miR7696a-3p	-1.68899	3.38479	0.0452435	0.407494	down
cme-miR7130	-3.47945	2.57098	0.0452761	0.376593	down
gma-miR169k	-2.29931	3.04718	0.0456761	0.377952	down
osa-miR166c-5p	-2.10273	10.961	0.0458408	0.433881	down
ptc-miR478e	-1.43807	5.975	0.0458712	0.439709	down
osa-miR2873c	-1.56083	4.80418	0.0461861	0.433881	down
gra-miR8774	-1.84356	4.07873	0.0463511	0.411286	down
osa-miR2931	-2.1097	3.62588	0.0464178	0.38211	down
osa-miR1862d	-1.54491	4.01963	0.0468345	0.433881	down
ptc-miR6427-5p	-2.07045	3.82724	0.0468504	0.383606	down
tae-miR9656-3p	-3.02135	7.1591	0.0471197	0.383606	down
osa-miR5078	-3.3177	4.25854	0.0474089	0.442498	down
ahy-miR3514-3p	-4.70047	3.21655	0.0476503	0.416595	down
osa-miR396c-3p	-2.0889	2.71263	0.048153	0.434998	down
smo-miR1091	-1.94359	6.11653	0.0483647	0.390093	down
gma-miR1520n	-2.21782	3.61117	0.0488243	0.419386	down
ath-miR829-5p	-2.17117	3.28277	0.0494114	0.421689	down
stu-miR8040-3p	-6.62215	2.89414	0.0494613	0.393118	down
ghr-miR7510b	-1.73847	7.54352	0.0494744	0.446459	down
ath-miR406	-2.73434	3.0002	0.0494782	0.393118	down
