# Supplementary material for: Integrated analysis of transcriptome and miRNAome reveals the heat stress response of Pinellia ternata seedlings
Source: BMC Genomics. 2024 Apr 23;25:398. doi: 10.1186/s12864-024-10318-x (PMC11040748; doi:10.1186/s12864-024-10318-x)
Supplement: Supplementary file 8 — Supplementary Material 8 [file 12864_2024_10318_MOESM8_ESM.xlsx]

## Sheet: Sheet 1
Table S8. The detailed information of the targeted mRNA.
miRNA	Target	Score	Target_range	Strand
ptc-miR6472	TRINITY_DN82667_c0_g1	3	0-0	1
bra-miR9552b-5p	TRINITY_DN44545_c1_g1	4	806-825	1
bna-miR169g	TRINITY_DN23276_c0_g1	2	0-0	1
bna-miR169g	TRINITY_DN66239_c1_g1	4	0-0	1
ppe-miR395a-3p	TRINITY_DN72174_c0_g2	3	0-0	1
ppe-miR395a-3p	TRINITY_DN74906_c2_g1	3	0-0	1
ppe-miR395a-3p	TRINITY_DN49507_c1_g1	3.5	822-842	1
ppe-miR395a-3p	TRINITY_DN66952_c2_g1	4	131-151	1
ppe-miR395a-3p	TRINITY_DN61004_c1_g2	4	0-0	1
ppe-miR395a-3p	TRINITY_DN23847_c0_g1	4	0-0	1
ppe-miR171d-5p	TRINITY_DN58028_c0_g1	3.5	0-0	1
ppe-miR171d-5p	TRINITY_DN75539_c1_g1	3.5	0-0	1
ppe-miR171d-5p	TRINITY_DN19296_c0_g1	4	463-485	1
ppe-miR171d-5p	TRINITY_DN2945_c0_g1	4	278-298	1
stu-miR8051-5p	TRINITY_DN44847_c4_g2	2.5	206-224	1
stu-miR8051-5p	TRINITY_DN73505_c3_g2	3	0-0	1
stu-miR8051-5p	TRINITY_DN22701_c0_g2	3	216-234	1
stu-miR8051-5p	TRINITY_DN46640_c1_g1	3.5	199-218	1
stu-miR8051-5p	TRINITY_DN95428_c0_g1	3.5	129-148	1
stu-miR8051-5p	TRINITY_DN58413_c0_g5	3.5	0-0	1
stu-miR8051-5p	TRINITY_DN18037_c0_g1	3.5	0-0	1
stu-miR8051-5p	TRINITY_DN70224_c3_g4	3.5	0-0	1
stu-miR8051-5p	TRINITY_DN34102_c0_g1	3.5	187-205	1
stu-miR8051-5p	TRINITY_DN57568_c0_g3	3.5	206-225	1
stu-miR8051-5p	TRINITY_DN61362_c0_g4	4	45007	1
stu-miR8051-5p	TRINITY_DN68205_c3_g2	4	0-0	1
stu-miR8051-5p	TRINITY_DN71718_c1_g2	4	0-0	1
stu-miR8051-5p	TRINITY_DN34526_c0_g1	4	0-0	1
stu-miR8051-5p	TRINITY_DN75510_c3_g2	4	1108-1128	1
stu-miR8051-5p	TRINITY_DN68383_c2_g4	4	28-46	1
gma-miR319p	TRINITY_DN74678_c4_g1	2	258-278	1
gma-miR319p	TRINITY_DN42098_c0_g1	3.5	0-0	1
gma-miR319p	TRINITY_DN71295_c2_g1	3.5	584-604	1
gma-miR319p	TRINITY_DN53488_c0_g2	4	140-160	1
gma-miR319p	TRINITY_DN69444_c1_g2	4	1126-1145	1
gma-miR319p	TRINITY_DN64181_c1_g1	4	0-0	1
gma-miR319p	TRINITY_DN66040_c0_g1	4	0-0	1
gma-miR319p	TRINITY_DN75655_c3_g2	4	585-605	1
gma-miR319p	TRINITY_DN44581_c0_g2	4	195-216	1
gma-miR5773	TRINITY_DN60283_c3_g3	3.5	62-82	1
gma-miR5773	TRINITY_DN93977_c0_g1	4	96-117	1
gma-miR5773	TRINITY_DN58002_c0_g3	4	195-216	1
gma-miR5773	TRINITY_DN50280_c3_g1	4	890-911	1
gma-miR4401a	TRINITY_DN60623_c1_g1	4	0-0	1
gma-miR4401a	TRINITY_DN73162_c1_g1	4	0-0	1
osa-miR2928	TRINITY_DN45056_c0_g3	3.5	0-0	1
osa-miR2928	TRINITY_DN15741_c0_g1	3.5	134-152	1
osa-miR2928	TRINITY_DN41890_c0_g1	3.5	322-341	1
osa-miR2928	TRINITY_DN38079_c0_g1	3.5	151-169	1
osa-miR2928	TRINITY_DN70986_c2_g3	3.5	0-0	1
osa-miR2928	TRINITY_DN58746_c0_g3	3.5	0-0	1
osa-miR2928	TRINITY_DN36915_c0_g1	4	428-447	1
osa-miR2928	TRINITY_DN25729_c0_g1	4	198-217	1
osa-miR2928	TRINITY_DN8031_c0_g1	4	0-0	1
osa-miR2928	TRINITY_DN64983_c0_g2	4	0-0	1
osa-miR2928	TRINITY_DN69325_c0_g2	4	83-102	1
osa-miR2928	TRINITY_DN56296_c1_g1	4	34-53	1
osa-miR2928	TRINITY_DN76353_c0_g1	4	68-87	1
osa-miR2928	TRINITY_DN58430_c3_g3	4	203-223	1
osa-miR2928	TRINITY_DN72819_c3_g2	4	0-0	1
osa-miR2928	TRINITY_DN69118_c0_g2	4	249-269	1
osa-miR2928	TRINITY_DN39076_c0_g1	4	0-0	1
osa-miR2928	TRINITY_DN49201_c0_g1	4	74-92	1
osa-miR2928	TRINITY_DN64395_c1_g1	4	2040-2058	1
osa-miR2928	TRINITY_DN50565_c0_g1	4	870-890	1
osa-miR2928	TRINITY_DN64395_c1_g4	4	0-0	1
osa-miR2928	TRINITY_DN50565_c0_g3	4	0-0	1
osa-miR2928	TRINITY_DN53994_c0_g1	4	137-155	1
osa-miR2928	TRINITY_DN76066_c14_g5	4	308-327	1
osa-miR2928	TRINITY_DN43836_c2_g2	4	40-59	1
osa-miR2928	TRINITY_DN54888_c0_g1	4	0-0	1
osa-miR2928	TRINITY_DN71401_c0_g3	4	0-0	1
osa-miR2928	TRINITY_DN71725_c2_g1	4	0-0	1
lus-miR172j	TRINITY_DN53670_c0_g4	1	253-273	1
lus-miR172j	TRINITY_DN53698_c0_g2	1	0-0	1
lus-miR172j	TRINITY_DN67469_c4_g1	2	331-351	1
lus-miR172j	TRINITY_DN71917_c2_g2	2	78-98	1
lus-miR172j	TRINITY_DN55213_c0_g1	2.5	1791-1812	1
lus-miR172j	TRINITY_DN59857_c0_g2	3	570-590	1
lus-miR172j	TRINITY_DN59857_c0_g1	3	89-109	1
lus-miR172j	TRINITY_DN69337_c1_g1	3	221-242	1
lus-miR172j	TRINITY_DN65699_c1_g4	3	805-825	1
lus-miR172j	TRINITY_DN36782_c0_g1	3.5	151-171	1
lus-miR172j	TRINITY_DN75269_c1_g1	3.5	0-0	1
lus-miR172j	TRINITY_DN65321_c0_g1	3.5	0-0	1
lus-miR172j	TRINITY_DN51438_c0_g6	3.5	274-294	1
lus-miR172j	TRINITY_DN51438_c0_g3	3.5	512-532	1
lus-miR172j	TRINITY_DN53765_c1_g1	4	1003-1024	1
lus-miR172j	TRINITY_DN57785_c1_g1	4	0-0	1
lus-miR172j	TRINITY_DN82072_c0_g1	4	273-293	1
lus-miR172j	TRINITY_DN54778_c0_g5	4	314-334	1
lus-miR172j	TRINITY_DN86845_c0_g1	4	82-102	1
lus-miR172j	TRINITY_DN56108_c2_g1	4	1132-1151	1
lus-miR172j	TRINITY_DN49851_c0_g1	4	83-102	1
lus-miR172j	TRINITY_DN59232_c1_g5	4	0-0	1
lus-miR172j	TRINITY_DN63551_c0_g2	4	0-0	1
lus-miR172j	TRINITY_DN40078_c0_g1	4	734-754	1
ppe-miR6284	TRINITY_DN54486_c4_g1	3	75-94	1
ppe-miR6284	TRINITY_DN66746_c0_g1	3.5	1181-1200	1
ppe-miR6284	TRINITY_DN56489_c4_g6	4	0-0	1
ppe-miR6284	TRINITY_DN70412_c1_g1	4	894-914	1
ppe-miR6284	TRINITY_DN26512_c0_g1	4	21-42	1
ppe-miR6284	TRINITY_DN58858_c0_g3	4	386-405	1
ppe-miR6284	TRINITY_DN45340_c2_g1	4	0-0	1
ppe-miR6284	TRINITY_DN71325_c1_g2	4	1103-1122	1
ppe-miR6284	TRINITY_DN64552_c3_g1	4	0-0	1
ppe-miR6284	TRINITY_DN74642_c4_g3	4	454-473	1
ptc-miR156k	TRINITY_DN65031_c2_g1	0.5	45007	1
ptc-miR156k	TRINITY_DN67605_c0_g4	0.5	63-82	1
ptc-miR156k	TRINITY_DN67605_c0_g1	0.5	560-579	1
ptc-miR156k	TRINITY_DN49137_c1_g1	0.5	492-511	1
ptc-miR156k	TRINITY_DN56836_c1_g1	2.5	759-778	1
ptc-miR156k	TRINITY_DN52219_c0_g1	2.5	314-333	1
ptc-miR156k	TRINITY_DN34349_c0_g1	3	284-303	1
ptc-miR156k	TRINITY_DN58008_c3_g1	3	0-0	1
ptc-miR156k	TRINITY_DN74874_c4_g3	3	0-0	1
ptc-miR156k	TRINITY_DN70488_c1_g4	3	28-47	1
ptc-miR156k	TRINITY_DN76062_c6_g2	3.5	463-482	1
ptc-miR156k	TRINITY_DN75067_c4_g1	3.5	0-0	1
ptc-miR156k	TRINITY_DN2369_c0_g1	3.5	190-209	1
ptc-miR156k	TRINITY_DN36703_c0_g1	3.5	20-39	1
ptc-miR156k	TRINITY_DN80785_c0_g1	3.5	193-213	1
ptc-miR156k	TRINITY_DN55792_c1_g2	3.5	1559-1577	1
ptc-miR156k	TRINITY_DN59894_c1_g2	3.5	582-601	1
ptc-miR156k	TRINITY_DN53976_c1_g5	3.5	253-271	1
ptc-miR156k	TRINITY_DN39117_c0_g1	3.5	29-48	1
ptc-miR156k	TRINITY_DN50105_c1_g1	3.5	770-790	1
ptc-miR156k	TRINITY_DN73613_c2_g2	4	740-759	1
ptc-miR156k	TRINITY_DN57259_c1_g1	4	93-112	1
ptc-miR156k	TRINITY_DN59881_c0_g2	4	0-0	1
ptc-miR156k	TRINITY_DN53449_c0_g1	4	347-365	1
ptc-miR156k	TRINITY_DN26530_c0_g1	4	368-387	1
ptc-miR156k	TRINITY_DN68034_c0_g3	4	45260	1
ptc-miR156k	TRINITY_DN45659_c2_g1	4	141-161	1
ptc-miR156k	TRINITY_DN52413_c1_g1	4	371-390	1
ptc-miR156k	TRINITY_DN69327_c0_g1	4	502-522	1
ptc-miR156k	TRINITY_DN64311_c1_g2	4	1550-1569	1
ptc-miR156k	TRINITY_DN52858_c2_g1	4	0-0	1
ptc-miR156k	TRINITY_DN58904_c0_g1	4	309-327	1
ptc-miR156k	TRINITY_DN44730_c5_g6	4	88-106	1
ptc-miR156k	TRINITY_DN65114_c0_g2	4	0-0	1
ptc-miR156k	TRINITY_DN55734_c0_g2	4	143-162	1
ptc-miR156k	TRINITY_DN60719_c1_g2	4	93-112	1
ptc-miR156k	TRINITY_DN55405_c1_g2	4	0-0	1
ptc-miR156k	TRINITY_DN74542_c2_g7	4	87-105	1
ptc-miR156k	TRINITY_DN73601_c4_g2	4	433-451	1
ptc-miR156k	TRINITY_DN53777_c0_g3	4	149-167	1
ptc-miR156k	TRINITY_DN74629_c4_g1	4	101-119	1
ptc-miR156k	TRINITY_DN60188_c2_g1	4	67-87	1
ptc-miR156k	TRINITY_DN53030_c2_g1	4	72-92	1
ptc-miR156k	TRINITY_DN52368_c0_g1	4	753-771	1
ptc-miR156k	TRINITY_DN52065_c1_g1	4	403-421	1
ptc-miR156k	TRINITY_DN63056_c0_g1	4	63-81	1
sbi-miR821b	TRINITY_DN19520_c0_g1	2	138-158	1
sbi-miR821b	TRINITY_DN74391_c2_g1	3.5	0-0	1
sbi-miR821b	TRINITY_DN73046_c2_g4	4	0-0	1
sbi-miR821b	TRINITY_DN58147_c0_g1	4	0-0	1
sbi-miR821b	TRINITY_DN52442_c1_g1	4	282-302	1
sbi-miR821b	TRINITY_DN18869_c0_g1	4	0-0	1
sbi-miR821b	TRINITY_DN50524_c2_g1	4	253-273	1
sbi-miR821b	TRINITY_DN20172_c0_g1	4	198-218	1
nta-miR6146b	TRINITY_DN31729_c0_g1	4	581-602	1
nta-miR6146b	TRINITY_DN23747_c0_g1	4	0-0	1
nta-miR6146b	TRINITY_DN53581_c5_g3	4	26-47	1
ata-miR167d-3p	TRINITY_DN47690_c0_g1	4	734-753	1
ata-miR167d-3p	TRINITY_DN67384_c0_g1	4	2088-2107	1
ata-miR167d-3p	TRINITY_DN61297_c0_g1	4	0-0	1
ata-miR167d-3p	TRINITY_DN7977_c0_g1	4	65-84	1
ata-miR167d-3p	TRINITY_DN63402_c3_g1	4	916-935	1
aly-miR169n-5p	TRINITY_DN83141_c0_g1	4	137-157	1
aly-miR169n-5p	TRINITY_DN23276_c0_g1	4	0-0	1
aly-miR169n-5p	TRINITY_DN74427_c3_g2	4	0-0	1
ppe-miR6275	TRINITY_DN60244_c0_g6	3.5	45135	1
ppe-miR6275	TRINITY_DN45104_c0_g1	3.5	579-600	1
ppe-miR6275	TRINITY_DN75704_c9_g3	3.5	189-210	1
ppe-miR6275	TRINITY_DN56749_c1_g1	3.5	0-0	1
ppe-miR6275	TRINITY_DN47890_c2_g1	4	193-215	1
ppe-miR6275	TRINITY_DN41916_c0_g1	4	77-99	1
ppe-miR6275	TRINITY_DN74231_c3_g1	4	0-0	1
mtr-miR5754	TRINITY_DN68765_c0_g2	3.5	879-899	1
mtr-miR5754	TRINITY_DN49332_c3_g1	4	806-828	1
zma-miR396g-5p	TRINITY_DN70521_c1_g2	3	0-0	1
zma-miR396g-5p	TRINITY_DN26974_c0_g1	3.5	0-0	1
zma-miR396g-5p	TRINITY_DN48492_c0_g4	3.5	0-0	1
zma-miR396g-5p	TRINITY_DN72394_c0_g1	3.5	162-182	1
zma-miR396g-5p	TRINITY_DN73334_c4_g7	4	222-241	1
zma-miR396g-5p	TRINITY_DN53098_c0_g1	4	64-84	1
zma-miR396g-5p	TRINITY_DN35626_c0_g2	4	92-112	1
zma-miR396g-5p	TRINITY_DN35626_c0_g3	4	92-112	1
zma-miR396g-5p	TRINITY_DN71485_c2_g3	4	209-229	1
zma-miR396g-5p	TRINITY_DN21056_c0_g1	4	128-147	1
ath-miR396b-5p	TRINITY_DN44982_c2_g1	2	397-417	1
ath-miR396b-5p	TRINITY_DN72635_c2_g1	3	2235-2256	1
ath-miR396b-5p	TRINITY_DN61275_c0_g1	3.5	41-60	1
ath-miR396b-5p	TRINITY_DN57291_c1_g3	4	138-159	1
ath-miR396b-5p	TRINITY_DN51804_c0_g4	4	376-396	1
ath-miR396b-5p	TRINITY_DN73359_c1_g6	4	0-0	1
ath-miR396b-5p	TRINITY_DN73359_c1_g3	4	0-0	1
ath-miR396b-5p	TRINITY_DN59069_c1_g2	4	385-406	1
ath-miR396b-5p	TRINITY_DN59832_c0_g2	4	159-179	1
ath-miR396b-5p	TRINITY_DN56219_c0_g2	4	0-0	1
ath-miR396b-5p	TRINITY_DN69676_c0_g2	4	1039-1060	1
ath-miR396b-5p	TRINITY_DN59031_c0_g1	4	0-0	1
ath-miR396b-5p	TRINITY_DN74636_c4_g4	4	0-0	1
ath-miR396b-5p	TRINITY_DN65684_c0_g2	4	458-478	1
ath-miR396b-5p	TRINITY_DN52046_c1_g1	4	1665-1685	1
ath-miR396b-5p	TRINITY_DN47440_c0_g5	4	45199	1
ath-miR396b-5p	TRINITY_DN70330_c1_g1	4	388-408	1
ath-miR396b-5p	TRINITY_DN58067_c0_g2	4	212-231	1
ath-miR396b-5p	TRINITY_DN24915_c0_g1	4	210-229	1
atr-miR8614	TRINITY_DN67384_c0_g1	4	0-0	1
gma-miR1520h	TRINITY_DN54885_c1_g2	4	36-58	1
gma-miR1520h	TRINITY_DN54885_c1_g3	4	36-58	1
osa-miR166c-5p	TRINITY_DN63085_c0_g2	1.5	561-580	1
osa-miR166c-5p	TRINITY_DN75668_c6_g1	3	0-0	1
osa-miR166c-5p	TRINITY_DN41818_c0_g1	3	712-731	1
osa-miR166c-5p	TRINITY_DN54290_c0_g1	3.5	0-0	1
osa-miR166c-5p	TRINITY_DN57294_c2_g1	3.5	0-0	1
osa-miR166c-5p	TRINITY_DN52567_c2_g2	4	313-332	1
osa-miR166c-5p	TRINITY_DN39236_c0_g1	4	0-0	1
osa-miR166c-5p	TRINITY_DN44648_c2_g2	4	159-178	1
osa-miR166c-5p	TRINITY_DN62345_c0_g2	4	0-0	1
osa-miR166c-5p	TRINITY_DN91219_c0_g1	4	129-148	1
osa-miR166c-5p	TRINITY_DN67280_c0_g1	4	15-33	1
osa-miR166c-5p	TRINITY_DN54178_c1_g1	4	941-960	1
osa-miR166c-5p	TRINITY_DN45964_c2_g1	4	0-0	1
osa-miR166c-5p	TRINITY_DN62089_c0_g3	4	202-220	1
osa-miR166c-5p	TRINITY_DN44944_c0_g1	4	252-270	1
ppe-miR5225-3p	TRINITY_DN49680_c2_g3	2.5	316-333	1
ppe-miR5225-3p	TRINITY_DN60340_c2_g1	2.5	219-236	1
ppe-miR5225-3p	TRINITY_DN69187_c0_g2	3	138-157	1
ppe-miR5225-3p	TRINITY_DN62298_c3_g5	3	71-88	1
ppe-miR5225-3p	TRINITY_DN75265_c1_g1	3.5	0-0	1
ppe-miR5225-3p	TRINITY_DN67727_c1_g3	3.5	275-292	1
ppe-miR5225-3p	TRINITY_DN25368_c0_g1	3.5	70-87	1
ppe-miR5225-3p	TRINITY_DN83809_c0_g1	3.5	157-174	1
ppe-miR5225-3p	TRINITY_DN50093_c3_g3	3.5	0-0	1
ppe-miR5225-3p	TRINITY_DN51744_c0_g1	4	381-399	1
ppe-miR5225-3p	TRINITY_DN18847_c0_g1	4	368-386	1
ppe-miR5225-3p	TRINITY_DN75771_c8_g1	4	2709-2727	1
ppe-miR5225-3p	TRINITY_DN57793_c0_g1	4	264-282	1
ppe-miR5225-3p	TRINITY_DN26635_c0_g1	4	0-0	1
ppe-miR5225-3p	TRINITY_DN66167_c0_g2	4	91-110	1
ppe-miR5225-3p	TRINITY_DN50760_c3_g1	4	132-150	1
ppe-miR5225-3p	TRINITY_DN64284_c2_g3	4	212-230	1
ppe-miR5225-3p	TRINITY_DN54436_c2_g4	4	0-0	1
ppe-miR5225-3p	TRINITY_DN75746_c7_g2	4	153-171	1
ppe-miR5225-3p	TRINITY_DN62200_c0_g1	4	191-208	1
ppe-miR5225-3p	TRINITY_DN73693_c3_g1	4	0-0	1
ppe-miR5225-3p	TRINITY_DN85483_c0_g1	4	157-174	1
ppe-miR5225-3p	TRINITY_DN2524_c0_g1	4	0-0	1
ppe-miR5225-3p	TRINITY_DN60040_c0_g2	4	767-785	1
ppe-miR5225-3p	TRINITY_DN94650_c0_g1	4	250-268	1
ppe-miR5225-3p	TRINITY_DN42762_c0_g1	4	197-214	1
ppe-miR5225-3p	TRINITY_DN62047_c0_g2	4	129-146	1
ppe-miR5225-3p	TRINITY_DN28524_c0_g1	4	0-0	1
ppe-miR5225-3p	TRINITY_DN57900_c1_g1	4	638-655	1
ppe-miR5225-3p	TRINITY_DN56251_c2_g1	4	0-0	1
ppe-miR5225-3p	TRINITY_DN46648_c3_g1	4	0-0	1
ppe-miR5225-3p	TRINITY_DN69714_c0_g2	4	314-331	1
ppe-miR5225-3p	TRINITY_DN73319_c3_g1	4	386-403	1
ppe-miR5225-3p	TRINITY_DN51449_c2_g3	4	315-332	1
ppe-miR5225-3p	TRINITY_DN71565_c4_g2	4	32-49	1
ppe-miR5225-3p	TRINITY_DN74697_c5_g1	4	0-0	1
ppe-miR5225-3p	TRINITY_DN64704_c0_g1	4	0-0	1
ppe-miR5225-3p	TRINITY_DN47264_c0_g6	4	24-41	1
ppe-miR5225-3p	TRINITY_DN75579_c7_g2	4	0-0	1
ppe-miR5225-3p	TRINITY_DN58182_c1_g2	4	18-36	1
ppe-miR5225-3p	TRINITY_DN45660_c4_g1	4	684-701	1
ppe-miR5225-3p	TRINITY_DN56739_c0_g1	4	579-596	1
ppe-miR5225-3p	TRINITY_DN73723_c0_g2	4	490-507	1
ppe-miR5225-3p	TRINITY_DN73723_c0_g3	4	15-32	1
ppe-miR5225-3p	TRINITY_DN62298_c3_g4	4	16-33	1
ppe-miR5225-3p	TRINITY_DN75579_c7_g3	4	249-266	1
ppe-miR5225-3p	TRINITY_DN57519_c0_g1	4	0-0	1
ppe-miR5225-3p	TRINITY_DN75518_c2_g3	4	0-0	1
ppe-miR5225-3p	TRINITY_DN61807_c2_g1	4	516-533	1
ppe-miR5225-3p	TRINITY_DN75518_c2_g4	4	0-0	1
ppe-miR5225-3p	TRINITY_DN62387_c0_g3	4	278-295	1
ppe-miR5225-3p	TRINITY_DN57168_c4_g2	4	39-56	1
bdi-miR5164	TRINITY_DN67543_c0_g1	3	222-242	1
bdi-miR5164	TRINITY_DN51419_c1_g5	4	0-0	1
gma-miR5031	TRINITY_DN70956_c2_g4	3	0-0	1
gma-miR5031	TRINITY_DN46494_c0_g4	3.5	78-99	1
gma-miR5031	TRINITY_DN46709_c3_g1	3.5	0-0	1
gma-miR5031	TRINITY_DN83920_c0_g1	4	45040	1
gma-miR5031	TRINITY_DN73251_c4_g1	4	509-529	1
gma-miR5031	TRINITY_DN65432_c2_g1	4	683-704	1
gma-miR5031	TRINITY_DN53111_c4_g4	4	400-420	1
gra-miR7584e	TRINITY_DN93408_c0_g1	2.5	160-180	1
gra-miR7584e	TRINITY_DN68615_c0_g4	3	737-756	1
gra-miR7584e	TRINITY_DN19809_c0_g1	4	0-0	1
gra-miR7584e	TRINITY_DN18375_c0_g1	4	263-284	1
gra-miR7584e	TRINITY_DN18049_c0_g1	4	88-107	1
gra-miR7584e	TRINITY_DN62473_c0_g1	4	267-288	1
gra-miR7584e	TRINITY_DN37679_c0_g1	4	455-474	1
gra-miR7584e	TRINITY_DN7746_c0_g1	4	255-274	1
ptc-miR6427-5p	TRINITY_DN62232_c0_g3	4	554-574	1
mdm-miR396a	TRINITY_DN54034_c2_g1	3	0-0	1
mdm-miR396a	TRINITY_DN56219_c0_g2	3	0-0	1
mdm-miR396a	TRINITY_DN45938_c1_g2	3.5	441-461	1
mdm-miR396a	TRINITY_DN69676_c0_g2	3.5	1039-1060	1
mdm-miR396a	TRINITY_DN54249_c0_g1	3.5	76-96	1
mdm-miR396a	TRINITY_DN22584_c0_g1	3.5	138-158	1
mdm-miR396a	TRINITY_DN71093_c3_g2	3.5	0-0	1
mdm-miR396a	TRINITY_DN35626_c0_g2	4	92-112	1
mdm-miR396a	TRINITY_DN35626_c0_g3	4	92-112	1
mdm-miR396a	TRINITY_DN44982_c2_g1	4	397-417	1
mdm-miR396a	TRINITY_DN42080_c0_g1	4	272-292	1
mdm-miR396a	TRINITY_DN57291_c1_g3	4	138-159	1
mdm-miR396a	TRINITY_DN43339_c0_g1	4	0-0	1
mdm-miR396a	TRINITY_DN40159_c0_g4	4	338-359	1
mdm-miR396a	TRINITY_DN70877_c1_g3	4	447-466	1
mdm-miR396a	TRINITY_DN45181_c2_g1	4	0-0	1
mdm-miR396a	TRINITY_DN74730_c2_g2	4	0-0	1
mdm-miR396a	TRINITY_DN51761_c0_g1	4	34-53	1
ptc-miR2111a	TRINITY_DN58510_c0_g3	1	0-0	1
ptc-miR2111a	TRINITY_DN69593_c1_g1	3	0-0	1
ptc-miR2111a	TRINITY_DN25099_c0_g1	3	80-101	1
ptc-miR2111a	TRINITY_DN53552_c0_g1	3.5	337-356	1
ptc-miR2111a	TRINITY_DN45417_c0_g2	3.5	0-0	1
ptc-miR2111a	TRINITY_DN25661_c0_g1	4	0-0	1
ptc-miR2111a	TRINITY_DN51372_c4_g4	4	17-36	1
ptc-miR2111a	TRINITY_DN71204_c1_g1	4	72-91	1
ptc-miR2111a	TRINITY_DN64651_c0_g2	4	557-576	1
mtr-miR5243	TRINITY_DN40360_c1_g1	3	0-0	1
mtr-miR5243	TRINITY_DN75228_c3_g1	3.5	306-325	1
mtr-miR5243	TRINITY_DN56016_c2_g3	3.5	71-90	1
mtr-miR5243	TRINITY_DN64022_c0_g1	4	212-232	1
mtr-miR5243	TRINITY_DN75391_c4_g3	4	255-275	1
mtr-miR5243	TRINITY_DN75120_c6_g5	4	134-154	1
mtr-miR5243	TRINITY_DN67332_c2_g3	4	0-0	1
mtr-miR5243	TRINITY_DN65952_c1_g5	4	138-159	1
ppt-miR1044-3p	TRINITY_DN76928_c0_g1	2	275-293	1
ppt-miR1044-3p	TRINITY_DN45671_c1_g1	3	320-339	1
ppt-miR1044-3p	TRINITY_DN4269_c0_g1	3	197-216	1
ppt-miR1044-3p	TRINITY_DN77449_c0_g1	3	139-157	1
ppt-miR1044-3p	TRINITY_DN59343_c1_g1	3.5	750-769	1
ppt-miR1044-3p	TRINITY_DN84548_c0_g1	3.5	310-329	1
ppt-miR1044-3p	TRINITY_DN66159_c0_g1	3.5	1119-1138	1
ppt-miR1044-3p	TRINITY_DN44521_c0_g1	3.5	686-704	1
ppt-miR1044-3p	TRINITY_DN41040_c0_g1	3.5	400-418	1
ppt-miR1044-3p	TRINITY_DN24006_c0_g1	3.5	308-328	1
ppt-miR1044-3p	TRINITY_DN56769_c0_g2	3.5	0-0	1
ppt-miR1044-3p	TRINITY_DN36859_c0_g2	3.5	65-83	1
ppt-miR1044-3p	TRINITY_DN65986_c0_g2	3.5	0-0	1
ppt-miR1044-3p	TRINITY_DN25840_c0_g1	3.5	30-48	1
ppt-miR1044-3p	TRINITY_DN60802_c1_g2	3.5	0-0	1
ppt-miR1044-3p	TRINITY_DN57054_c0_g4	4	266-285	1
ppt-miR1044-3p	TRINITY_DN45414_c3_g2	4	187-206	1
ppt-miR1044-3p	TRINITY_DN96452_c0_g1	4	34-53	1
ppt-miR1044-3p	TRINITY_DN71625_c1_g1	4	152-172	1
ppt-miR1044-3p	TRINITY_DN43510_c2_g1	4	279-298	1
ppt-miR1044-3p	TRINITY_DN73980_c1_g1	4	79-98	1
ppt-miR1044-3p	TRINITY_DN60064_c0_g1	4	207-226	1
ppt-miR1044-3p	TRINITY_DN63420_c1_g1	4	189-208	1
ppt-miR1044-3p	TRINITY_DN63170_c0_g1	4	255-274	1
ppt-miR1044-3p	TRINITY_DN78716_c0_g1	4	86-105	1
ppt-miR1044-3p	TRINITY_DN32267_c0_g1	4	0-0	1
ppt-miR1044-3p	TRINITY_DN44898_c0_g2	4	202-221	1
ppt-miR1044-3p	TRINITY_DN43179_c0_g3	4	193-211	1
ppt-miR1044-3p	TRINITY_DN51257_c1_g1	4	397-416	1
ppt-miR1044-3p	TRINITY_DN69328_c1_g5	4	0-0	1
ppt-miR1044-3p	TRINITY_DN47847_c1_g7	4	203-222	1
ppt-miR1044-3p	TRINITY_DN65986_c0_g1	4	19-37	1
ppt-miR1044-3p	TRINITY_DN67198_c2_g1	4	0-0	1
ppt-miR1044-3p	TRINITY_DN61614_c0_g1	4	89-109	1
ppt-miR1044-3p	TRINITY_DN57286_c0_g1	4	1740-1759	1
ppt-miR1044-3p	TRINITY_DN44585_c0_g1	4	0-0	1
ppt-miR1044-3p	TRINITY_DN56414_c0_g2	4	466-485	1
ppt-miR1044-3p	TRINITY_DN66338_c1_g1	4	81-99	1
ppt-miR1044-3p	TRINITY_DN95564_c0_g1	4	65-84	1
ppt-miR1044-3p	TRINITY_DN64361_c0_g2	4	67-86	1
ppt-miR1044-3p	TRINITY_DN52426_c0_g1	4	0-0	1
ppt-miR1044-3p	TRINITY_DN55150_c2_g3	4	381-400	1
ppt-miR1044-3p	TRINITY_DN25932_c1_g1	4	0-0	1
ppt-miR1044-3p	TRINITY_DN50524_c3_g1	4	194-214	1
ppt-miR1044-3p	TRINITY_DN45136_c3_g3	4	0-0	1
ppt-miR1044-3p	TRINITY_DN64598_c0_g2	4	0-0	1
ppt-miR1044-3p	TRINITY_DN45423_c1_g1	4	553-571	1
ppt-miR1044-3p	TRINITY_DN71348_c1_g6	4	22-40	1
ppt-miR1044-3p	TRINITY_DN65059_c0_g1	4	917-935	1
ppt-miR1044-3p	TRINITY_DN50200_c2_g2	4	245-263	1
ppt-miR1044-3p	TRINITY_DN44724_c2_g3	4	73-91	1
ppt-miR1044-3p	TRINITY_DN53957_c4_g4	4	23-43	1
ppt-miR1044-3p	TRINITY_DN66016_c1_g2	4	311-329	1
bra-miR172c-5p	TRINITY_DN73760_c0_g1	2	0-0	1
bra-miR172c-5p	TRINITY_DN71728_c3_g1	2.5	315-335	1
bra-miR172c-5p	TRINITY_DN68235_c0_g1	2.5	0-0	1
bra-miR172c-5p	TRINITY_DN70028_c1_g6	3	86-106	1
bra-miR172c-5p	TRINITY_DN56515_c0_g1	3	209-228	1
bra-miR172c-5p	TRINITY_DN70479_c0_g2	3.5	0-0	1
bra-miR172c-5p	TRINITY_DN74583_c4_g1	3.5	0-0	1
bra-miR172c-5p	TRINITY_DN73025_c1_g5	3.5	265-285	1
bra-miR172c-5p	TRINITY_DN46351_c2_g2	3.5	132-151	1
bra-miR172c-5p	TRINITY_DN49881_c0_g1	3.5	625-644	1
bra-miR172c-5p	TRINITY_DN66876_c3_g1	4	1465-1486	1
bra-miR172c-5p	TRINITY_DN51560_c0_g3	4	0-0	1
bra-miR172c-5p	TRINITY_DN63812_c0_g1	4	0-0	1
bra-miR172c-5p	TRINITY_DN66923_c0_g2	4	0-0	1
bra-miR172c-5p	TRINITY_DN72600_c2_g3	4	1177-1197	1
bra-miR172c-5p	TRINITY_DN74984_c6_g1	4	509-530	1
bra-miR172c-5p	TRINITY_DN53670_c0_g4	4	253-273	1
bra-miR172c-5p	TRINITY_DN53698_c0_g2	4	0-0	1
bra-miR172c-5p	TRINITY_DN75517_c6_g1	4	3063-3083	1
bra-miR172c-5p	TRINITY_DN66077_c0_g1	4	340-360	1
bra-miR172c-5p	TRINITY_DN69172_c1_g2	4	150-171	1
bra-miR172c-5p	TRINITY_DN65067_c0_g1	4	139-158	1
bra-miR172c-5p	TRINITY_DN63657_c1_g1	4	1681-1702	1
bra-miR172c-5p	TRINITY_DN73232_c1_g1	4	342-361	1
bra-miR172c-5p	TRINITY_DN90297_c0_g1	4	36-55	1
bra-miR172c-5p	TRINITY_DN68335_c1_g4	4	92-112	1
bra-miR172c-5p	TRINITY_DN66844_c1_g1	4	0-0	1
bra-miR172c-5p	TRINITY_DN13612_c0_g1	4	102-121	1
bra-miR172c-5p	TRINITY_DN64474_c1_g4	4	28-47	1
bra-miR172c-5p	TRINITY_DN59382_c2_g1	4	0-0	1
bra-miR172c-5p	TRINITY_DN64901_c0_g6	4	270-289	1
bra-miR172c-5p	TRINITY_DN93902_c0_g1	4	0-0	1
hvu-miR5049a	TRINITY_DN66921_c0_g1	2.5	0-0	1
hvu-miR5049a	TRINITY_DN47848_c3_g5	2.5	221-241	1
hvu-miR5049a	TRINITY_DN72679_c1_g2	3.5	340-360	1
hvu-miR5049a	TRINITY_DN71950_c3_g4	4	0-0	1
hvu-miR5049a	TRINITY_DN51917_c0_g4	4	0-0	1
hvu-miR5049a	TRINITY_DN52556_c1_g1	4	68-88	1
bdi-miR7777-5p.2	TRINITY_DN74014_c1_g1	3	1047-1066	1
bdi-miR7777-5p.2	TRINITY_DN40568_c0_g1	3	45133	1
bdi-miR7777-5p.2	TRINITY_DN68187_c0_g1	3.5	0-0	1
bdi-miR7777-5p.2	TRINITY_DN96407_c0_g1	3.5	0-0	1
bdi-miR7777-5p.2	TRINITY_DN66990_c0_g3	4	0-0	1
bdi-miR7777-5p.2	TRINITY_DN63358_c0_g1	4	1130-1149	1
bdi-miR7777-5p.2	TRINITY_DN43214_c0_g1	4	0-0	1
bdi-miR7777-5p.2	TRINITY_DN58225_c0_g1	4	0-0	1
gma-miR396a-3p	TRINITY_DN48905_c3_g2	2	45165	1
gma-miR396a-3p	TRINITY_DN52825_c1_g1	3	44945	1
gma-miR396a-3p	TRINITY_DN51714_c1_g3	3.5	200-219	1
gma-miR396a-3p	TRINITY_DN46142_c2_g1	3.5	0-0	1
gma-miR396a-3p	TRINITY_DN66104_c0_g1	3.5	432-451	1
gma-miR396a-3p	TRINITY_DN2232_c0_g1	3.5	191-209	1
gma-miR396a-3p	TRINITY_DN74400_c5_g3	4	0-0	1
gma-miR396a-3p	TRINITY_DN70495_c0_g1	4	553-573	1
gma-miR396a-3p	TRINITY_DN67438_c0_g1	4	0-0	1
gma-miR396a-3p	TRINITY_DN31266_c0_g1	4	377-395	1
gma-miR396a-3p	TRINITY_DN69918_c0_g1	4	0-0	1
gma-miR396a-3p	TRINITY_DN54950_c0_g2	4	0-0	1
gma-miR396a-3p	TRINITY_DN73905_c0_g1	4	2400-2420	1
gma-miR396a-3p	TRINITY_DN65804_c0_g3	4	45290	1
gma-miR396a-3p	TRINITY_DN59030_c1_g2	4	250-269	1
gma-miR396a-3p	TRINITY_DN45744_c2_g2	4	138-157	1
ama-miR396-3p	TRINITY_DN73135_c1_g1	3	0-0	1
ama-miR396-3p	TRINITY_DN51714_c1_g3	3.5	202-222	1
ama-miR396-3p	TRINITY_DN64752_c1_g3	3.5	0-0	1
ama-miR396-3p	TRINITY_DN39936_c0_g1	4	0-0	1
ama-miR396-3p	TRINITY_DN70984_c2_g2	4	87-107	1
ama-miR396-3p	TRINITY_DN72063_c2_g2	4	758-778	1
ama-miR396-3p	TRINITY_DN89666_c0_g1	4	144-163	1
ama-miR396-3p	TRINITY_DN73994_c1_g1	4	0-0	1
ama-miR396-3p	TRINITY_DN68521_c3_g3	4	85-105	1
ama-miR396-3p	TRINITY_DN58511_c0_g1	4	0-0	1
ama-miR396-3p	TRINITY_DN74502_c1_g3	4	150-169	1
ppe-miR8131-5p	TRINITY_DN58821_c0_g2	3	447-466	1
ppe-miR8131-5p	TRINITY_DN68904_c5_g1	3	150-169	1
ppe-miR8131-5p	TRINITY_DN45887_c0_g6	3.5	0-0	1
ppe-miR8131-5p	TRINITY_DN54852_c6_g6	3.5	0-0	1
ppe-miR8131-5p	TRINITY_DN47896_c0_g1	3.5	467-487	1
ppe-miR8131-5p	TRINITY_DN50188_c4_g1	3.5	161-181	1
ppe-miR8131-5p	TRINITY_DN48200_c0_g1	3.5	449-468	1
ppe-miR8131-5p	TRINITY_DN81714_c0_g1	4	0-0	1
ppe-miR8131-5p	TRINITY_DN20241_c0_g1	4	267-286	1
ppe-miR8131-5p	TRINITY_DN7016_c0_g1	4	254-275	1
ppe-miR8131-5p	TRINITY_DN71703_c2_g3	4	860-880	1
ppe-miR8131-5p	TRINITY_DN39145_c0_g1	4	124-143	1
mtr-miR5248	TRINITY_DN75818_c3_g1	3	0-0	1
mtr-miR5248	TRINITY_DN27883_c0_g2	3	0-0	1
mtr-miR5248	TRINITY_DN77540_c0_g1	3.5	205-225	1
mtr-miR5248	TRINITY_DN44419_c0_g1	3.5	520-539	1
mtr-miR5248	TRINITY_DN48408_c3_g4	3.5	0-0	1
mtr-miR5248	TRINITY_DN48408_c3_g2	3.5	66-86	1
mtr-miR5248	TRINITY_DN50694_c0_g1	3.5	941-960	1
mtr-miR5248	TRINITY_DN69109_c0_g1	4	0-0	1
mtr-miR5248	TRINITY_DN9404_c0_g1	4	247-266	1
mtr-miR5248	TRINITY_DN60651_c0_g2	4	37-56	1
mtr-miR5248	TRINITY_DN74809_c0_g1	4	0-0	1
mtr-miR5248	TRINITY_DN15449_c0_g1	4	306-327	1
mtr-miR5248	TRINITY_DN91505_c0_g1	4	70-89	1
gra-miR172b	TRINITY_DN53698_c0_g2	2	0-0	1
gra-miR172b	TRINITY_DN53670_c0_g4	2	253-273	1
gra-miR172b	TRINITY_DN65699_c1_g4	3	805-825	1
gra-miR172b	TRINITY_DN66040_c0_g1	3	0-0	1
gra-miR172b	TRINITY_DN59857_c0_g1	4	89-109	1
gra-miR172b	TRINITY_DN71917_c2_g2	4	78-98	1
gra-miR172b	TRINITY_DN59857_c0_g2	4	570-590	1
gra-miR172b	TRINITY_DN67469_c4_g1	4	331-351	1
ppe-miR477a-5p	TRINITY_DN49354_c1_g5	3.5	194-215	1
gma-miR1526	TRINITY_DN60994_c0_g1	4	1106-1127	1
gma-miR1526	TRINITY_DN72274_c1_g2	4	0-0	1
gma-miR1526	TRINITY_DN65782_c0_g1	4	1306-1327	1
gma-miR1526	TRINITY_DN48776_c2_g6	4	0-0	1
stu-miR8005b-5p	TRINITY_DN59285_c0_g1	3	401-424	1
stu-miR8005b-5p	TRINITY_DN68073_c0_g1	4	806-830	1
gma-miR172h-5p	TRINITY_DN53670_c0_g4	3	253-273	1
gma-miR172h-5p	TRINITY_DN53698_c0_g2	3	0-0	1
gma-miR172h-5p	TRINITY_DN56894_c0_g1	3.5	0-0	1
gma-miR172h-5p	TRINITY_DN74011_c5_g3	3.5	260-280	1
gma-miR172h-5p	TRINITY_DN66857_c0_g2	3.5	402-421	1
gma-miR172h-5p	TRINITY_DN45024_c0_g1	3.5	0-0	1
gma-miR172h-5p	TRINITY_DN53695_c0_g6	3.5	0-0	1
gma-miR172h-5p	TRINITY_DN70355_c4_g2	3.5	0-0	1
gma-miR172h-5p	TRINITY_DN48595_c0_g1	3.5	0-0	1
gma-miR172h-5p	TRINITY_DN75784_c2_g1	4	0-0	1
gma-miR172h-5p	TRINITY_DN65699_c1_g4	4	805-825	1
gma-miR172h-5p	TRINITY_DN49809_c2_g1	4	1499-1519	1
gma-miR172h-5p	TRINITY_DN47689_c3_g7	4	146-165	1
gma-miR172h-5p	TRINITY_DN40260_c0_g1	4	0-0	1
gma-miR172h-5p	TRINITY_DN69509_c1_g1	4	1061-1080	1
gma-miR172h-5p	TRINITY_DN23901_c0_g1	4	1161-1181	1
gma-miR172h-5p	TRINITY_DN59325_c0_g1	4	0-0	1
gma-miR172h-5p	TRINITY_DN66642_c2_g1	4	137-158	1
gma-miR172h-5p	TRINITY_DN65116_c1_g2	4	0-0	1
gma-miR172h-5p	TRINITY_DN67209_c0_g1	4	0-0	1
ptc-miR167f-3p	TRINITY_DN75444_c5_g1	3	1986-2007	1
ptc-miR167f-3p	TRINITY_DN60363_c0_g1	3	496-516	1
ptc-miR167f-3p	TRINITY_DN75938_c7_g3	3.5	589-608	1
ptc-miR167f-3p	TRINITY_DN57836_c1_g1	3.5	0-0	1
stu-miR166d-5p	TRINITY_DN54290_c0_g1	3.5	0-0	1
osa-miR5798	TRINITY_DN73960_c1_g2	4	0-0	1
ath-miR396a-3p	TRINITY_DN48905_c3_g2	2.5	45166	1
ath-miR396a-3p	TRINITY_DN67438_c0_g1	3.5	0-0	1
ath-miR396a-3p	TRINITY_DN52828_c0_g2	3.5	0-0	1
ath-miR396a-3p	TRINITY_DN51714_c1_g3	4	200-220	1
ath-miR396a-3p	TRINITY_DN74400_c5_g3	4	0-0	1
ath-miR396a-3p	TRINITY_DN52825_c1_g1	4	44946	1
ath-miR396a-3p	TRINITY_DN2232_c0_g1	4	191-210	1
ath-miR396a-3p	TRINITY_DN71938_c0_g1	4	1056-1077	1
ath-miR396a-3p	TRINITY_DN65804_c0_g3	4	45291	1
mes-miR535b	TRINITY_DN71934_c4_g1	1	1415-1435	1
mes-miR535b	TRINITY_DN53219_c0_g1	1	0-0	1
mes-miR535b	TRINITY_DN53219_c0_g2	1	0-0	1
mes-miR535b	TRINITY_DN73880_c3_g2	3.5	0-0	1
mes-miR535b	TRINITY_DN57835_c1_g2	4	0-0	1
mes-miR535b	TRINITY_DN70438_c0_g2	4	584-604	1
mes-miR535b	TRINITY_DN92066_c0_g1	4	24-44	1
mes-miR535b	TRINITY_DN61492_c1_g1	4	90-109	1
mes-miR535b	TRINITY_DN73429_c2_g1	4	677-696	1
zma-miR156a-3p	TRINITY_DN49008_c3_g1	2	0-0	1
zma-miR156a-3p	TRINITY_DN69713_c1_g1	2.5	0-0	1
zma-miR156a-3p	TRINITY_DN65818_c1_g3	3.5	0-0	1
zma-miR156a-3p	TRINITY_DN45900_c4_g2	3.5	17-38	1
zma-miR156a-3p	TRINITY_DN49885_c0_g1	3.5	248-269	1
zma-miR156a-3p	TRINITY_DN49268_c3_g7	3.5	381-401	1
zma-miR156a-3p	TRINITY_DN74709_c3_g7	4	335-356	1
zma-miR156a-3p	TRINITY_DN40152_c0_g1	4	213-233	1
zma-miR156a-3p	TRINITY_DN49906_c2_g1	4	334-354	1
zma-miR156a-3p	TRINITY_DN47125_c0_g2	4	983-1003	1
zma-miR156a-3p	TRINITY_DN71173_c1_g3	4	0-0	1
zma-miR156a-3p	TRINITY_DN15006_c0_g1	4	0-0	1
zma-miR156a-3p	TRINITY_DN64439_c3_g1	4	31-52	1
zma-miR156a-3p	TRINITY_DN54631_c3_g1	4	0-0	1
zma-miR156a-3p	TRINITY_DN62879_c2_g4	4	0-0	1
zma-miR156a-3p	TRINITY_DN58080_c0_g1	4	78-99	1
zma-miR156a-3p	TRINITY_DN72506_c3_g3	4	0-0	1
zma-miR156a-3p	TRINITY_DN68077_c2_g3	4	97-119	1
ath-miR157c-3p	TRINITY_DN56836_c1_g1	3	694-714	1
ath-miR157c-3p	TRINITY_DN70987_c0_g1	4	1850-1870	1
ath-miR157c-3p	TRINITY_DN51910_c0_g1	4	269-289	1
ath-miR157c-3p	TRINITY_DN63020_c0_g3	4	451-472	1
ath-miR157c-3p	TRINITY_DN50139_c0_g2	4	0-0	1
ath-miR157c-3p	TRINITY_DN60548_c0_g7	4	16-36	1
ath-miR157c-3p	TRINITY_DN75107_c2_g2	4	11-31	1
tae-miR9656-3p	TRINITY_DN44917_c0_g3	4	615-635	1
tae-miR9656-3p	TRINITY_DN85242_c0_g1	4	0-0	1
zma-miR395l-5p	TRINITY_DN56266_c0_g1	3	442-462	1
zma-miR395l-5p	TRINITY_DN39260_c0_g1	3.5	378-399	1
zma-miR395l-5p	TRINITY_DN10754_c0_g1	3.5	72-93	1
zma-miR395l-5p	TRINITY_DN66646_c0_g2	4	147-169	1
zma-miR395l-5p	TRINITY_DN56410_c0_g2	4	278-299	1
zma-miR395l-5p	TRINITY_DN48135_c0_g2	4	380-402	1
zma-miR395l-5p	TRINITY_DN71381_c1_g2	4	218-238	1
zma-miR395l-5p	TRINITY_DN69709_c2_g3	4	0-0	1
aly-miR781-3p	TRINITY_DN69346_c1_g1	3.5	0-0	1
aly-miR781-3p	TRINITY_DN12409_c0_g1	4	0-0	1
aly-miR781-3p	TRINITY_DN75696_c10_g1	4	1786-1806	1
aly-miR781-3p	TRINITY_DN68156_c0_g2	4	45134	1
aly-miR781-3p	TRINITY_DN54669_c4_g4	4	0-0	1
aly-miR781-3p	TRINITY_DN86612_c0_g1	4	26-45	1
gra-miR8774	TRINITY_DN40760_c0_g1	3	130-152	1
gra-miR8774	TRINITY_DN71164_c1_g1	4	212-234	1
gra-miR8774	TRINITY_DN33746_c0_g1	4	309-331	1
osa-miR166h-5p	TRINITY_DN63085_c0_g2	2	560-580	1
osa-miR166h-5p	TRINITY_DN71379_c3_g2	3.5	438-457	1
osa-miR166h-5p	TRINITY_DN90304_c0_g1	4	29-49	1
osa-miR166h-5p	TRINITY_DN75045_c1_g1	4	1045-1064	1
ppt-miR2083-5p	TRINITY_DN46483_c3_g2	2.5	447-466	1
ppt-miR2083-5p	TRINITY_DN67448_c7_g3	2.5	0-0	1
ppt-miR2083-5p	TRINITY_DN48552_c0_g1	3	201-221	1
ppt-miR2083-5p	TRINITY_DN63923_c0_g3	3	0-0	1
ppt-miR2083-5p	TRINITY_DN40764_c0_g1	3.5	0-0	1
ppt-miR2083-5p	TRINITY_DN47112_c3_g1	3.5	0-0	1
ppt-miR2083-5p	TRINITY_DN63033_c0_g3	3.5	945-964	1
ppt-miR2083-5p	TRINITY_DN62493_c1_g2	4	131-151	1
ppt-miR2083-5p	TRINITY_DN69000_c2_g1	4	22-42	1
ppt-miR2083-5p	TRINITY_DN43227_c0_g1	4	0-0	1
ppt-miR2083-5p	TRINITY_DN60936_c0_g7	4	0-0	1
ppt-miR2083-5p	TRINITY_DN10646_c0_g1	4	0-0	1
ppt-miR2083-5p	TRINITY_DN63732_c1_g3	4	91-112	1
ppt-miR2083-5p	TRINITY_DN63732_c1_g2	4	388-409	1
ppt-miR2083-5p	TRINITY_DN56945_c1_g1	4	368-387	1
ppt-miR2083-5p	TRINITY_DN53571_c3_g2	4	253-272	1
ppt-miR2083-5p	TRINITY_DN66870_c0_g1	4	404-425	1
ppt-miR2083-5p	TRINITY_DN46678_c0_g1	4	1057-1076	1
ppt-miR2083-5p	TRINITY_DN57960_c0_g1	4	0-0	1
ath-miR8167a	TRINITY_DN45747_c2_g4	3	259-280	1
ath-miR8167a	TRINITY_DN45747_c2_g3	3	556-577	1
ath-miR8167a	TRINITY_DN67304_c0_g1	3	1246-1267	1
ath-miR8167a	TRINITY_DN47572_c2_g3	3.5	70-91	1
ath-miR8167a	TRINITY_DN48367_c1_g2	3.5	68-89	1
ath-miR8167a	TRINITY_DN94459_c0_g1	4	0-0	1
ath-miR8167a	TRINITY_DN25806_c0_g1	4	158-178	1
ath-miR8167a	TRINITY_DN71573_c0_g2	4	142-164	1
ath-miR8167a	TRINITY_DN66049_c0_g1	4	952-973	1
ath-miR8167a	TRINITY_DN58997_c0_g1	4	1300-1321	1
ath-miR8167a	TRINITY_DN60408_c0_g1	4	0-0	1
ath-miR8167a	TRINITY_DN64610_c0_g1	4	405-425	1
ath-miR8167a	TRINITY_DN71697_c0_g2	4	22-42	1
osa-miR1428a-5p	TRINITY_DN48380_c0_g2	3.5	63-84	1
osa-miR1428a-5p	TRINITY_DN66168_c1_g1	4	867-887	1
osa-miR1428a-5p	TRINITY_DN44494_c0_g1	4	73-93	1
osa-miR1428a-5p	TRINITY_DN47858_c3_g5	4	339-358	1
gma-miR4348b	TRINITY_DN76264_c0_g1	2	154-174	1
gma-miR4348b	TRINITY_DN13536_c0_g1	2.5	341-362	1
gma-miR4348b	TRINITY_DN47482_c1_g3	3	265-285	1
gma-miR4348b	TRINITY_DN50575_c2_g3	3	33-53	1
gma-miR4348b	TRINITY_DN21842_c0_g2	3	98-118	1
gma-miR4348b	TRINITY_DN41007_c0_g1	3	311-331	1
gma-miR4348b	TRINITY_DN74094_c0_g1	3.5	0-0	1
gma-miR4348b	TRINITY_DN66261_c0_g5	3.5	0-0	1
gma-miR4348b	TRINITY_DN53255_c0_g3	3.5	88-107	1
gma-miR4348b	TRINITY_DN65150_c1_g1	3.5	186-205	1
gma-miR4348b	TRINITY_DN34695_c0_g1	3.5	141-160	1
gma-miR4348b	TRINITY_DN47573_c0_g1	4	96-116	1
gma-miR4348b	TRINITY_DN69300_c0_g4	4	1848-1868	1
gma-miR4348b	TRINITY_DN26463_c0_g1	4	213-233	1
gma-miR4348b	TRINITY_DN48358_c5_g3	4	143-164	1
gma-miR4348b	TRINITY_DN65269_c0_g1	4	1740-1761	1
gma-miR4348b	TRINITY_DN65630_c0_g1	4	1364-1385	1
gma-miR4348b	TRINITY_DN46167_c0_g5	4	83-103	1
gma-miR4348b	TRINITY_DN74964_c2_g2	4	0-0	1
gma-miR4348b	TRINITY_DN71912_c1_g3	4	41-60	1
gma-miR4388	TRINITY_DN26330_c0_g1	4	207-229	1
ata-miR2275a-5p	TRINITY_DN54551_c1_g1	3	0-0	1
ata-miR2275a-5p	TRINITY_DN52420_c0_g1	3.5	509-529	1
ata-miR2275a-5p	TRINITY_DN77841_c0_g1	3.5	0-0	1
ata-miR2275a-5p	TRINITY_DN70714_c2_g1	4	493-513	1
ata-miR2275a-5p	TRINITY_DN58694_c0_g1	4	210-229	1
ata-miR2275a-5p	TRINITY_DN76906_c0_g1	4	24-42	1
ata-miR2275a-5p	TRINITY_DN90803_c0_g1	4	70-88	1
ata-miR2275a-5p	TRINITY_DN36865_c0_g1	4	865-883	1
ata-miR2275a-5p	TRINITY_DN67696_c0_g2	4	2021-2040	1
ata-miR2275a-5p	TRINITY_DN52533_c0_g3	4	195-213	1
ata-miR2275a-5p	TRINITY_DN37708_c0_g2	4	367-385	1
smo-miR1091	TRINITY_DN72815_c3_g3	3.5	0-0	1
smo-miR1091	TRINITY_DN53740_c0_g2	4	1070-1090	1
smo-miR1091	TRINITY_DN53740_c0_g1	4	1366-1386	1
smo-miR1091	TRINITY_DN51877_c3_g6	4	28-48	1
smo-miR1091	TRINITY_DN47064_c1_g2	4	65-85	1
smo-miR1091	TRINITY_DN67006_c0_g2	4	589-609	1
smo-miR1091	TRINITY_DN63383_c0_g1	4	44980	1
smo-miR1091	TRINITY_DN47226_c1_g4	4	271-290	1
smo-miR1091	TRINITY_DN65136_c1_g1	4	312-331	1
smo-miR1091	TRINITY_DN90074_c0_g1	4	20-39	1
gma-miR4407	TRINITY_DN91644_c0_g1	3	141-163	1
gma-miR4407	TRINITY_DN68260_c0_g2	4	0-0	1
gma-miR4407	TRINITY_DN70971_c1_g1	4	0-0	1
gma-miR4407	TRINITY_DN59461_c0_g2	4	866-886	1
cme-miR156j	TRINITY_DN67605_c0_g1	1	560-581	1
cme-miR156j	TRINITY_DN65031_c2_g1	1	45009	1
cme-miR156j	TRINITY_DN67605_c0_g4	2	63-84	1
cme-miR156j	TRINITY_DN82371_c0_g1	3	0-0	1
cme-miR156j	TRINITY_DN56836_c1_g1	3	759-780	1
cme-miR156j	TRINITY_DN49137_c1_g1	3	492-513	1
cme-miR156j	TRINITY_DN80785_c0_g1	3.5	193-215	1
cme-miR156j	TRINITY_DN60719_c1_g2	4	93-114	1
cme-miR156j	TRINITY_DN76062_c6_g2	4	463-484	1
cme-miR156j	TRINITY_DN52858_c2_g1	4	0-0	1
cre-miR1160.2	TRINITY_DN60043_c0_g1	3.5	1055-1075	1
cre-miR1160.2	TRINITY_DN74880_c3_g3	3.5	0-0	1
cre-miR1160.2	TRINITY_DN70312_c0_g2	3.5	502-521	1
cre-miR1160.2	TRINITY_DN58443_c0_g2	4	213-232	1
cre-miR1160.2	TRINITY_DN68120_c0_g1	4	216-236	1
cre-miR1160.2	TRINITY_DN57632_c0_g2	4	0-0	1
cre-miR1160.2	TRINITY_DN84915_c0_g1	4	0-0	1
cre-miR1160.2	TRINITY_DN74761_c3_g3	4	45135	1
cre-miR1160.2	TRINITY_DN73079_c1_g2	4	79-99	1
cre-miR1160.2	TRINITY_DN69561_c1_g2	4	215-234	1
cre-miR1160.2	TRINITY_DN58919_c2_g1	4	157-177	1
bdi-miR5185m-3p	TRINITY_DN68063_c0_g1	3	0-0	1
bdi-miR5185m-3p	TRINITY_DN83711_c0_g1	3	16-35	1
bdi-miR5185m-3p	TRINITY_DN74571_c0_g1	3	703-722	1
bdi-miR5185m-3p	TRINITY_DN51119_c0_g3	3.5	0-0	1
bdi-miR5185m-3p	TRINITY_DN69609_c0_g1	3.5	154-174	1
bdi-miR5185m-3p	TRINITY_DN84924_c0_g1	4	31-51	1
bdi-miR5185m-3p	TRINITY_DN53967_c0_g1	4	406-426	1
bdi-miR5185m-3p	TRINITY_DN62121_c0_g3	4	0-0	1
bdi-miR5185m-3p	TRINITY_DN63023_c0_g3	4	322-341	1
bdi-miR5185m-3p	TRINITY_DN64905_c2_g2	4	870-891	1
bdi-miR5185m-3p	TRINITY_DN59563_c0_g1	4	205-226	1
bdi-miR5185m-3p	TRINITY_DN71516_c1_g1	4	1411-1430	1
bdi-miR5185m-3p	TRINITY_DN75704_c9_g2	4	13-34	1
bdi-miR5185m-3p	TRINITY_DN72222_c2_g4	4	371-392	1
bdi-miR5185m-3p	TRINITY_DN59056_c0_g1	4	441-462	1
bdi-miR5185m-3p	TRINITY_DN64262_c2_g2	4	0-0	1
bdi-miR5185m-3p	TRINITY_DN62122_c1_g2	4	185-205	1
bdi-miR5185m-3p	TRINITY_DN57581_c3_g5	4	497-516	1
bdi-miR5185m-3p	TRINITY_DN23141_c0_g1	4	63-82	1
bdi-miR5185m-3p	TRINITY_DN46570_c1_g3	4	45135	1
mes-miR477a	TRINITY_DN68670_c0_g3	3	0-0	1
mes-miR477a	TRINITY_DN61165_c1_g3	3	98-117	1
mes-miR477a	TRINITY_DN69263_c3_g3	3	203-221	1
mes-miR477a	TRINITY_DN60907_c1_g7	3.5	31-50	1
mes-miR477a	TRINITY_DN60953_c0_g4	3.5	0-0	1
mes-miR477a	TRINITY_DN71103_c4_g2	3.5	311-330	1
mes-miR477a	TRINITY_DN60876_c0_g1	3.5	0-0	1
mes-miR477a	TRINITY_DN60110_c1_g1	3.5	0-0	1
mes-miR477a	TRINITY_DN7910_c0_g1	3.5	340-358	1
mes-miR477a	TRINITY_DN62659_c2_g2	4	0-0	1
mes-miR477a	TRINITY_DN34133_c0_g1	4	521-539	1
mes-miR477a	TRINITY_DN60711_c2_g1	4	45260	1
mes-miR477a	TRINITY_DN74720_c4_g1	4	0-0	1
mes-miR477a	TRINITY_DN54976_c0_g1	4	1788-1808	1
mes-miR477a	TRINITY_DN52598_c0_g4	4	44979	1
mes-miR477a	TRINITY_DN68950_c0_g2	4	448-468	1
mes-miR477a	TRINITY_DN73202_c1_g1	4	0-0	1
mes-miR477a	TRINITY_DN58878_c1_g4	4	40-60	1
mes-miR477a	TRINITY_DN61797_c0_g1	4	0-0	1
mes-miR477a	TRINITY_DN73726_c2_g6	4	0-0	1
mes-miR477a	TRINITY_DN64490_c0_g4	4	36-55	1
mes-miR477a	TRINITY_DN37483_c0_g1	4	319-337	1
mes-miR477a	TRINITY_DN58944_c0_g2	4	635-654	1
mes-miR477a	TRINITY_DN65677_c0_g3	4	221-239	1
mes-miR477a	TRINITY_DN18682_c0_g1	4	200-219	1
mes-miR477a	TRINITY_DN2834_c0_g1	4	38-58	1
mdm-miR393d	TRINITY_DN50100_c0_g7	4	0-0	1
mdm-miR393d	TRINITY_DN56524_c0_g1	4	311-332	1
mdm-miR393d	TRINITY_DN52943_c0_g1	4	700-720	1
ppt-miR1222e	TRINITY_DN68875_c1_g1	3.5	0-0	1
ppt-miR1222e	TRINITY_DN92350_c0_g1	3.5	0-0	1
ppt-miR1222e	TRINITY_DN63420_c2_g6	3.5	29-49	1
ppt-miR1222e	TRINITY_DN74548_c4_g2	3.5	1232-1252	1
ppt-miR1222e	TRINITY_DN63645_c3_g5	3.5	0-0	1
ppt-miR1222e	TRINITY_DN79934_c0_g1	4	37-57	1
ppt-miR1222e	TRINITY_DN67943_c1_g2	4	0-0	1
ppt-miR1222e	TRINITY_DN46708_c2_g10	4	0-0	1
ppt-miR1222e	TRINITY_DN46708_c2_g8	4	0-0	1
ppt-miR1222e	TRINITY_DN48025_c5_g1	4	143-163	1
ppt-miR1222e	TRINITY_DN69488_c1_g1	4	588-608	1
ppt-miR1222e	TRINITY_DN44113_c1_g1	4	401-420	1
ppt-miR1222e	TRINITY_DN94871_c0_g1	4	263-282	1
cre-miR909.3	TRINITY_DN72578_c4_g2	3	372-392	1
cre-miR909.3	TRINITY_DN49712_c0_g1	3	515-535	1
cre-miR909.3	TRINITY_DN67417_c0_g4	4	35-55	1
cre-miR909.3	TRINITY_DN15322_c0_g1	4	97-117	1
cre-miR909.3	TRINITY_DN46626_c3_g1	4	1012-1033	1
cre-miR909.3	TRINITY_DN63545_c0_g3	4	0-0	1
cre-miR909.3	TRINITY_DN61499_c3_g1	4	192-211	1
cre-miR909.3	TRINITY_DN38287_c0_g1	4	407-426	1
cre-miR909.3	TRINITY_DN44290_c0_g1	4	0-0	1
cre-miR909.3	TRINITY_DN51757_c0_g1	4	221-242	1
osa-miR2873c	TRINITY_DN75754_c9_g3	3	673-692	1
osa-miR2873c	TRINITY_DN33437_c0_g1	3	0-0	1
osa-miR2873c	TRINITY_DN74646_c3_g1	3.5	0-0	1
osa-miR2873c	TRINITY_DN54479_c1_g3	3.5	325-345	1
osa-miR2873c	TRINITY_DN68194_c0_g1	4	322-342	1
osa-miR2873c	TRINITY_DN70517_c0_g3	4	406-426	1
osa-miR2873c	TRINITY_DN45413_c1_g9	4	0-0	1
osa-miR2873c	TRINITY_DN70010_c2_g2	4	493-512	1
osa-miR2873c	TRINITY_DN57867_c0_g1	4	0-0	1
osa-miR2873c	TRINITY_DN75308_c4_g2	4	126-145	1
osa-miR2873c	TRINITY_DN47082_c0_g2	4	344-363	1
osa-miR2873c	TRINITY_DN44833_c1_g2	4	0-0	1
cme-miR858	TRINITY_DN73325_c5_g2	2	524-544	1
cme-miR858	TRINITY_DN46673_c1_g1	3	272-292	1
cme-miR858	TRINITY_DN65538_c0_g1	3.5	222-242	1
cme-miR858	TRINITY_DN75661_c5_g1	3.5	23-43	1
cme-miR858	TRINITY_DN67408_c2_g3	3.5	0-0	1
cme-miR858	TRINITY_DN45561_c1_g1	3.5	27-47	1
cme-miR858	TRINITY_DN53493_c2_g1	4	0-0	1
cme-miR858	TRINITY_DN32603_c0_g1	4	45008	1
cme-miR858	TRINITY_DN39447_c0_g1	4	0-0	1
cme-miR858	TRINITY_DN46972_c8_g1	4	24-45	1
cme-miR858	TRINITY_DN46673_c0_g1	4	158-178	1
cme-miR858	TRINITY_DN58029_c0_g5	4	1471-1490	1
cme-miR858	TRINITY_DN28856_c0_g1	4	0-0	1
osa-miR1862f	TRINITY_DN16784_c0_g1	2.5	385-404	1
osa-miR1862f	TRINITY_DN48001_c7_g2	3.5	0-0	1
osa-miR1862f	TRINITY_DN56737_c0_g2	3.5	0-0	1
osa-miR1862f	TRINITY_DN73870_c4_g1	3.5	1621-1640	1
osa-miR1862f	TRINITY_DN23933_c0_g1	3.5	24-44	1
osa-miR1862f	TRINITY_DN76034_c14_g2	4	738-757	1
osa-miR1862f	TRINITY_DN55735_c4_g1	4	0-0	1
osa-miR1862f	TRINITY_DN43648_c1_g1	4	0-0	1
osa-miR1862f	TRINITY_DN29623_c0_g1	4	86-104	1
osa-miR1862f	TRINITY_DN50839_c0_g1	4	1746-1765	1
osa-miR1862f	TRINITY_DN67114_c1_g2	4	0-0	1
osa-miR1862f	TRINITY_DN62025_c0_g2	4	201-219	1
osa-miR1862f	TRINITY_DN54140_c7_g1	4	0-0	1
osa-miR1862f	TRINITY_DN46929_c0_g4	4	274-292	1
osa-miR1862f	TRINITY_DN51364_c1_g5	4	64-84	1
osa-miR1862f	TRINITY_DN50799_c0_g4	4	0-0	1
osa-miR1862f	TRINITY_DN26859_c0_g1	4	152-170	1
osa-miR1862f	TRINITY_DN49769_c1_g1	4	0-0	1
ath-miR1887	TRINITY_DN41818_c0_g1	3.5	0-0	1
ath-miR1887	TRINITY_DN54503_c3_g1	4	100-119	1
ath-miR1887	TRINITY_DN54503_c3_g4	4	129-148	1
ath-miR1887	TRINITY_DN75219_c7_g4	4	221-240	1
vvi-miR2111-3p	TRINITY_DN58445_c1_g1	3.5	337-356	1
vvi-miR2111-3p	TRINITY_DN50630_c4_g1	3.5	796-816	1
vvi-miR2111-3p	TRINITY_DN62389_c0_g1	4	750-771	1
vvi-miR2111-3p	TRINITY_DN39352_c0_g1	4	0-0	1
vvi-miR2111-3p	TRINITY_DN75697_c1_g1	4	28-47	1
osa-miR169q	TRINITY_DN31768_c0_g1	3	247-267	1
osa-miR169q	TRINITY_DN11343_c0_g1	3.5	0-0	1
osa-miR169q	TRINITY_DN54054_c0_g1	4	257-277	1
osa-miR169q	TRINITY_DN1639_c0_g1	4	45197	1
mtr-miR5745a	TRINITY_DN71096_c1_g1	4	0-0	1
mtr-miR5745a	TRINITY_DN59052_c1_g1	4	745-767	1
ptc-miR6432	TRINITY_DN61953_c0_g3	3.5	332-353	1
ptc-miR6432	TRINITY_DN35368_c0_g1	4	144-163	1
ptc-miR6432	TRINITY_DN94962_c0_g1	4	159-179	1
ptc-miR6432	TRINITY_DN62046_c1_g2	4	0-0	1
tae-miR1137a	TRINITY_DN7157_c0_g1	3.5	212-231	1
tae-miR1137a	TRINITY_DN52155_c2_g1	3.5	2104-2122	1
tae-miR1137a	TRINITY_DN72669_c1_g1	4	1494-1513	1
tae-miR1137a	TRINITY_DN62385_c0_g1	4	310-328	1
ppt-miR1073-3p	TRINITY_DN66016_c0_g2	3.5	161-182	1
mtr-miR2592ap	TRINITY_DN40822_c0_g2	3.5	0-0	1
mtr-miR2592ap	TRINITY_DN76870_c0_g1	3.5	224-243	1
mtr-miR2592ap	TRINITY_DN69416_c1_g2	4	37-56	1
mtr-miR2592ap	TRINITY_DN68706_c2_g2	4	0-0	1
cme-miR399d	TRINITY_DN16894_c0_g1	2	30-50	1
cme-miR399d	TRINITY_DN23612_c0_g1	2	191-211	1
cme-miR399d	TRINITY_DN28303_c0_g1	3.5	39-59	1
cme-miR399d	TRINITY_DN75444_c5_g1	3.5	0-0	1
cme-miR399d	TRINITY_DN49437_c1_g1	4	45166	1
cme-miR399d	TRINITY_DN15289_c0_g1	4	96-116	1
cme-miR399d	TRINITY_DN63801_c0_g1	4	1287-1307	1
cme-miR399d	TRINITY_DN69277_c0_g4	4	249-268	1
cme-miR399d	TRINITY_DN69058_c1_g4	4	35-56	1
atr-miR2111	TRINITY_DN69593_c1_g1	2	0-0	1
atr-miR2111	TRINITY_DN58510_c0_g3	3	0-0	1
atr-miR2111	TRINITY_DN71564_c1_g3	3.5	155-177	1
atr-miR2111	TRINITY_DN62058_c2_g2	3.5	861-881	1
atr-miR2111	TRINITY_DN61028_c2_g1	4	633-654	1
atr-miR2111	TRINITY_DN49925_c0_g1	4	0-0	1
osa-miR399a	TRINITY_DN16894_c0_g1	0	30-50	1
osa-miR399a	TRINITY_DN49437_c1_g1	2	45166	1
osa-miR399a	TRINITY_DN75695_c5_g1	2.5	0-0	1
osa-miR399a	TRINITY_DN75444_c5_g1	3	0-0	1
osa-miR399a	TRINITY_DN23612_c0_g1	3	191-211	1
osa-miR399a	TRINITY_DN15289_c0_g1	3	96-116	1
osa-miR399a	TRINITY_DN56040_c1_g2	3.5	0-0	1
osa-miR399a	TRINITY_DN71815_c1_g1	3.5	37-57	1
osa-miR399a	TRINITY_DN72397_c2_g2	4	0-0	1
osa-miR399a	TRINITY_DN86541_c0_g1	4	199-219	1
osa-miR399a	TRINITY_DN74676_c4_g1	4	207-228	1
osa-miR399a	TRINITY_DN49437_c1_g2	4	215-235	1
osa-miR399a	TRINITY_DN58671_c0_g1	4	20-41	1
osa-miR399a	TRINITY_DN67678_c1_g1	4	80-99	1
osa-miR399a	TRINITY_DN19736_c0_g1	4	271-292	1
osa-miR399a	TRINITY_DN12443_c0_g1	4	189-208	1
stu-miR1886g-3p	TRINITY_DN62831_c3_g4	2.5	13-34	1
stu-miR1886g-3p	TRINITY_DN75433_c12_g1	3.5	0-0	1
stu-miR1886g-3p	TRINITY_DN70069_c1_g1	4	0-0	1
stu-miR1886g-3p	TRINITY_DN72179_c2_g2	4	750-771	1
stu-miR1886g-3p	TRINITY_DN19535_c0_g2	4	220-241	1
stu-miR1886g-3p	TRINITY_DN64470_c0_g1	4	271-292	1
stu-miR1886g-3p	TRINITY_DN50116_c1_g3	4	93-113	1
stu-miR1886g-3p	TRINITY_DN52686_c1_g3	4	0-0	1
stu-miR1886g-3p	TRINITY_DN73366_c3_g3	4	2225-2247	1
stu-miR1886g-3p	TRINITY_DN73674_c7_g5	4	1589-1609	1
stu-miR1886g-3p	TRINITY_DN43386_c1_g2	4	320-342	1
stu-miR1886g-3p	TRINITY_DN67320_c0_g3	4	0-0	1
ath-miR170-5p	TRINITY_DN65477_c1_g3	3	442-462	1
ath-miR170-5p	TRINITY_DN64975_c1_g4	4	95-115	1
ath-miR170-5p	TRINITY_DN69979_c2_g5	4	272-292	1
ath-miR170-5p	TRINITY_DN58957_c0_g1	4	1370-1389	1
ath-miR170-5p	TRINITY_DN63295_c0_g2	4	129-149	1
ath-miR170-5p	TRINITY_DN69519_c1_g1	4	215-234	1
ath-miR170-5p	TRINITY_DN68171_c1_g4	4	218-238	1
ath-miR170-5p	TRINITY_DN46166_c1_g1	4	1139-1158	1
cme-miR169k	TRINITY_DN70459_c0_g4	3	435-455	1
cme-miR169k	TRINITY_DN23276_c0_g1	3	0-0	1
cme-miR169k	TRINITY_DN73412_c2_g3	3.5	0-0	1
cme-miR169k	TRINITY_DN96696_c0_g1	4	76-96	1
ghr-miR2949a-3p	TRINITY_DN11294_c0_g1	3.5	45167	1
ghr-miR2949a-3p	TRINITY_DN52042_c3_g1	3.5	153-172	1
ghr-miR2949a-3p	TRINITY_DN56933_c0_g1	4	585-605	1
ghr-miR2949a-3p	TRINITY_DN72750_c0_g2	4	0-0	1
ghr-miR2949a-3p	TRINITY_DN66319_c0_g4	4	91-112	1
gma-miR396h	TRINITY_DN64303_c0_g3	2.5	405-424	1
gma-miR396h	TRINITY_DN44982_c2_g1	3	397-416	1
gma-miR396h	TRINITY_DN72635_c2_g1	3	2235-2255	1
gma-miR396h	TRINITY_DN56219_c0_g2	3	0-0	1
gma-miR396h	TRINITY_DN74739_c4_g1	3	680-698	1
gma-miR396h	TRINITY_DN69676_c0_g2	3.5	1039-1059	1
gma-miR396h	TRINITY_DN56212_c1_g2	3.5	92-111	1
gma-miR396h	TRINITY_DN61275_c0_g1	3.5	41-59	1
gma-miR396h	TRINITY_DN58209_c0_g1	3.5	66-84	1
gma-miR396h	TRINITY_DN57291_c1_g3	4	138-158	1
gma-miR396h	TRINITY_DN50875_c0_g1	4	468-487	1
gma-miR396h	TRINITY_DN52804_c2_g1	4	0-0	1
gma-miR396h	TRINITY_DN57429_c0_g1	4	0-0	1
gma-miR396h	TRINITY_DN74749_c11_g1	4	633-652	1
gma-miR396h	TRINITY_DN42914_c0_g1	4	89-108	1
gma-miR396h	TRINITY_DN73612_c4_g3	4	2936-2955	1
gma-miR396h	TRINITY_DN67934_c1_g1	4	159-178	1
gma-miR396h	TRINITY_DN19638_c0_g1	4	0-0	1
gma-miR396h	TRINITY_DN53721_c2_g1	4	438-456	1
gma-miR396h	TRINITY_DN75863_c7_g1	4	0-0	1
gma-miR396h	TRINITY_DN69011_c0_g1	4	1430-1448	1
gma-miR396h	TRINITY_DN58570_c0_g6	4	0-0	1
gma-miR396h	TRINITY_DN43339_c0_g1	4	0-0	1
gma-miR396h	TRINITY_DN80406_c0_g1	4	317-335	1
gma-miR396h	TRINITY_DN76214_c0_g1	4	278-296	1
gma-miR396h	TRINITY_DN71093_c3_g2	4	0-0	1
gma-miR396h	TRINITY_DN67438_c0_g1	4	2108-2126	1
gma-miR396h	TRINITY_DN74957_c2_g1	4	199-217	1
ath-miR865-5p	TRINITY_DN39108_c0_g1	3.5	263-283	1
ath-miR865-5p	TRINITY_DN69793_c0_g3	3.5	18-38	1
ath-miR865-5p	TRINITY_DN75751_c2_g1	3.5	9222-9243	1
ath-miR865-5p	TRINITY_DN59113_c1_g2	4	0-0	1
ath-miR865-5p	TRINITY_DN50184_c0_g1	4	0-0	1
tcc-miR399e	TRINITY_DN16894_c0_g1	1	30-50	1
tcc-miR399e	TRINITY_DN49437_c1_g1	3	45166	1
tcc-miR399e	TRINITY_DN86541_c0_g1	3.5	199-219	1
tcc-miR399e	TRINITY_DN75695_c5_g1	3.5	0-0	1
tcc-miR399e	TRINITY_DN71815_c1_g1	3.5	37-57	1
tcc-miR399e	TRINITY_DN75444_c5_g1	4	0-0	1
tcc-miR399e	TRINITY_DN23612_c0_g1	4	191-211	1
tcc-miR399e	TRINITY_DN15289_c0_g1	4	96-116	1
tcc-miR399e	TRINITY_DN48474_c0_g1	4	0-0	1
tcc-miR399e	TRINITY_DN51688_c0_g1	4	0-0	1
tcc-miR399e	TRINITY_DN67678_c1_g1	4	80-99	1
tcc-miR399e	TRINITY_DN19736_c0_g1	4	271-292	1
bdi-miR7755-5p	TRINITY_DN51867_c2_g1	3.5	0-0	1
bdi-miR7755-5p	TRINITY_DN67060_c0_g1	4	1000-1019	1
bdi-miR7755-5p	TRINITY_DN62732_c0_g1	4	31-50	1
bdi-miR7755-5p	TRINITY_DN62395_c1_g2	4	0-0	1
osa-miR5795	TRINITY_DN61930_c1_g1	3.5	0-0	1
osa-miR5795	TRINITY_DN93137_c0_g1	4	99-120	1
osa-miR5523	TRINITY_DN51426_c0_g2	0	3507-3528	1
osa-miR5523	TRINITY_DN41635_c0_g1	3.5	433-454	1
osa-miR5523	TRINITY_DN71334_c1_g4	4	0-0	1
gma-miR156f	TRINITY_DN67605_c0_g4	0	62-83	1
gma-miR156f	TRINITY_DN67605_c0_g1	0	559-580	1
gma-miR156f	TRINITY_DN65031_c2_g1	1	44980	1
gma-miR156f	TRINITY_DN56836_c1_g1	2	758-779	1
gma-miR156f	TRINITY_DN49137_c1_g1	2	491-512	1
gma-miR156f	TRINITY_DN34349_c0_g1	3	283-304	1
gma-miR156f	TRINITY_DN76062_c6_g2	3.5	462-483	1
gma-miR156f	TRINITY_DN64311_c1_g2	3.5	1549-1570	1
gma-miR156f	TRINITY_DN46479_c0_g2	3.5	941-961	1
gma-miR156f	TRINITY_DN52858_c2_g3	4	0-0	1
gma-miR156f	TRINITY_DN58008_c3_g1	4	0-0	1
gma-miR156f	TRINITY_DN52219_c0_g1	4	313-334	1
gma-miR156f	TRINITY_DN58904_c0_g1	4	308-328	1
gma-miR156f	TRINITY_DN50731_c1_g1	4	0-0	1
gma-miR156f	TRINITY_DN52858_c2_g1	4	0-0	1
gma-miR156f	TRINITY_DN60719_c1_g2	4	92-113	1
gma-miR156f	TRINITY_DN45714_c3_g2	4	0-0	1
osa-miR5078	TRINITY_DN74602_c4_g3	4	128-147	1
osa-miR5078	TRINITY_DN45414_c0_g2	4	612-631	1
osa-miR5078	TRINITY_DN61158_c1_g5	4	40-59	1
osa-miR166k-5p	TRINITY_DN20435_c0_g1	3	187-207	1
osa-miR166k-5p	TRINITY_DN63085_c0_g2	4	560-580	1
osa-miR166k-5p	TRINITY_DN93195_c0_g1	4	45134	1
osa-miR166k-5p	TRINITY_DN58351_c0_g1	4	428-449	1
osa-miR166k-5p	TRINITY_DN56615_c2_g1	4	73-94	1
mtr-miR5741a	TRINITY_DN13980_c0_g1	4	130-150	1
mtr-miR5741a	TRINITY_DN63956_c2_g3	4	266-287	1
mtr-miR5741a	TRINITY_DN75831_c8_g2	4	213-233	1
mtr-miR5741a	TRINITY_DN58219_c2_g1	4	1529-1549	1
gra-miR5741	TRINITY_DN63940_c4_g1	4	642-662	1
osa-miR399h	TRINITY_DN15289_c0_g1	2	96-116	1
osa-miR399h	TRINITY_DN16894_c0_g1	3	30-50	1
osa-miR399h	TRINITY_DN75444_c5_g1	3.5	0-0	1
osa-miR399h	TRINITY_DN23612_c0_g1	4	191-211	1
osa-miR399h	TRINITY_DN73653_c2_g1	4	1172-1192	1
osa-miR399h	TRINITY_DN37574_c0_g1	4	511-531	1
gma-miR169k	TRINITY_DN23276_c0_g1	2.5	0-0	1
gma-miR169k	TRINITY_DN24095_c0_g1	3.5	0-0	1
gma-miR169k	TRINITY_DN70459_c0_g4	4	434-454	1
gma-miR169k	TRINITY_DN73412_c2_g3	4	0-0	1
gma-miR171m	TRINITY_DN51740_c0_g4	1	0-0	1
gma-miR171m	TRINITY_DN64172_c0_g3	1.5	97-117	1
gma-miR171m	TRINITY_DN71125_c1_g3	3	273-293	1
gma-miR171m	TRINITY_DN47447_c2_g1	3	249-269	1
gma-miR171m	TRINITY_DN66966_c0_g1	3.5	259-280	1
gma-miR171m	TRINITY_DN39618_c0_g1	4	17-36	1
gma-miR171m	TRINITY_DN69306_c1_g1	4	511-530	1
gma-miR171m	TRINITY_DN69306_c1_g3	4	391-410	1
sly-miR5302b-5p	TRINITY_DN53111_c4_g1	4	744-766	1
zma-miR396b-3p	TRINITY_DN74400_c5_g3	3.5	0-0	1
zma-miR396b-3p	TRINITY_DN48905_c3_g2	3.5	45166	1
zma-miR396b-3p	TRINITY_DN66104_c0_g1	4	432-452	1
zma-miR396b-3p	TRINITY_DN64106_c0_g2	4	831-850	1
zma-miR396b-3p	TRINITY_DN65804_c0_g3	4	45291	1
stu-miR172a-5p	TRINITY_DN65699_c1_g4	2	805-825	1
stu-miR172a-5p	TRINITY_DN81292_c0_g1	3	268-288	1
stu-miR172a-5p	TRINITY_DN95193_c0_g1	3	135-155	1
stu-miR172a-5p	TRINITY_DN59077_c0_g1	4	574-594	1
stu-miR172a-5p	TRINITY_DN53698_c0_g2	4	0-0	1
stu-miR172a-5p	TRINITY_DN53670_c0_g4	4	253-273	1
stu-miR172a-5p	TRINITY_DN57358_c0_g1	4	196-215	1
stu-miR172a-5p	TRINITY_DN35605_c0_g1	4	195-215	1
stu-miR172a-5p	TRINITY_DN19067_c0_g1	4	14-34	1
stu-miR172a-5p	TRINITY_DN75908_c3_g1	4	0-0	1
stu-miR8007a-3p	TRINITY_DN89719_c0_g1	2	87-109	1
ata-miR169f-3p	TRINITY_DN7901_c0_g1	3.5	157-178	1
ata-miR169f-3p	TRINITY_DN31768_c0_g1	4	85-105	1
ata-miR169f-3p	TRINITY_DN23276_c0_g1	4	272-292	1
osa-miR5083	TRINITY_DN64651_c0_g2	1	389-408	1
osa-miR5083	TRINITY_DN1484_c0_g1	3	251-270	1
osa-miR5083	TRINITY_DN46295_c3_g7	3.5	0-0	1
osa-miR5083	TRINITY_DN59988_c0_g1	3.5	128-147	1
osa-miR5083	TRINITY_DN62304_c0_g1	3.5	0-0	1
osa-miR5083	TRINITY_DN51601_c5_g3	3.5	29-47	1
osa-miR5083	TRINITY_DN58804_c2_g2	4	158-178	1
osa-miR5083	TRINITY_DN60471_c1_g1	4	0-0	1
osa-miR5083	TRINITY_DN57822_c4_g1	4	881-899	1
zma-miR399j-5p	TRINITY_DN65356_c0_g1	3.5	1502-1522	1
zma-miR399j-5p	TRINITY_DN90242_c0_g1	4	82-103	1
zma-miR399j-5p	TRINITY_DN48040_c0_g1	4	192-212	1
zma-miR399j-5p	TRINITY_DN62809_c2_g1	4	0-0	1
zma-miR399j-5p	TRINITY_DN59911_c1_g3	4	1927-1948	1
zma-miR399j-5p	TRINITY_DN47783_c1_g1	4	0-0	1
zma-miR399j-5p	TRINITY_DN47783_c1_g6	4	0-0	1
zma-miR399j-5p	TRINITY_DN75628_c3_g1	4	735-755	1
zma-miR399j-5p	TRINITY_DN31746_c0_g1	4	0-0	1
zma-miR399j-5p	TRINITY_DN33375_c0_g1	4	0-0	1
zma-miR399j-5p	TRINITY_DN65906_c1_g1	4	3615-3636	1
pde-miR952c	TRINITY_DN62608_c0_g2	2	1411-1430	1
pde-miR952c	TRINITY_DN16911_c0_g1	3	88-107	1
pde-miR952c	TRINITY_DN61257_c1_g4	3	76-94	1
pde-miR952c	TRINITY_DN56541_c1_g1	3.5	997-1016	1
pde-miR952c	TRINITY_DN36522_c0_g1	3.5	436-455	1
pde-miR952c	TRINITY_DN59306_c2_g2	3.5	1312-1330	1
pde-miR952c	TRINITY_DN72780_c3_g7	3.5	0-0	1
pde-miR952c	TRINITY_DN28304_c0_g2	4	0-0	1
pde-miR952c	TRINITY_DN54124_c0_g1	4	925-944	1
pde-miR952c	TRINITY_DN25898_c0_g1	4	90-108	1
pde-miR952c	TRINITY_DN61998_c0_g1	4	257-275	1
pde-miR952c	TRINITY_DN50812_c0_g1	4	0-0	1
pde-miR952c	TRINITY_DN59360_c1_g1	4	311-329	1
ppt-miR1028c-3p	TRINITY_DN65824_c0_g2	4	0-0	1
ppt-miR1028c-3p	TRINITY_DN71558_c0_g1	4	308-328	1
ppe-miR6262	TRINITY_DN7807_c0_g1	3	31-51	1
ppe-miR6262	TRINITY_DN65826_c1_g1	3	491-511	1
ppe-miR6262	TRINITY_DN47498_c3_g1	3.5	0-0	1
ppe-miR6262	TRINITY_DN55866_c0_g1	3.5	0-0	1
ppe-miR6262	TRINITY_DN68754_c0_g3	4	458-478	1
ppe-miR6262	TRINITY_DN49150_c3_g1	4	184-205	1
ppe-miR6262	TRINITY_DN74703_c1_g1	4	764-784	1
ppe-miR6262	TRINITY_DN47295_c0_g3	4	32-53	1
ppe-miR6262	TRINITY_DN68064_c4_g7	4	31-52	1
ppe-miR6262	TRINITY_DN92465_c0_g1	4	94-113	1
gma-miR319g	TRINITY_DN74678_c4_g1	0.5	255-276	1
gma-miR319g	TRINITY_DN44359_c0_g1	4	184-205	1
gma-miR319g	TRINITY_DN47535_c0_g1	4	0-0	1
gma-miR319g	TRINITY_DN75486_c1_g5	4	0-0	1
gma-miR319g	TRINITY_DN39469_c0_g1	4	0-0	1
ptc-miR475a-5p	TRINITY_DN74450_c4_g2	3.5	1107-1127	1
ptc-miR475a-5p	TRINITY_DN74424_c3_g2	3.5	1441-1460	1
ptc-miR475a-5p	TRINITY_DN62658_c0_g4	4	188-208	1
ptc-miR475a-5p	TRINITY_DN9990_c0_g1	4	157-178	1
ptc-miR475a-5p	TRINITY_DN72699_c2_g1	4	643-662	1
ptc-miR475a-5p	TRINITY_DN56398_c1_g1	4	24-44	1
ptc-miR475a-5p	TRINITY_DN75358_c4_g1	4	86-107	1
sly-miR6023	TRINITY_DN64392_c0_g1	3	577-598	1
sly-miR6023	TRINITY_DN75833_c3_g2	3.5	0-0	1
sly-miR6023	TRINITY_DN59404_c0_g1	3.5	2170-2191	1
sly-miR6023	TRINITY_DN74736_c2_g1	4	0-0	1
sly-miR6023	TRINITY_DN66382_c0_g3	4	1056-1077	1
sly-miR6023	TRINITY_DN68946_c0_g1	4	0-0	1
ath-miR5653	TRINITY_DN51953_c0_g1	2.5	135-158	1
ath-miR5653	TRINITY_DN64700_c0_g8	4	141-164	1
mtr-miR319a-5p	TRINITY_DN74678_c4_g1	0	0-0	1
mtr-miR319a-5p	TRINITY_DN59170_c0_g2	3	79-98	1
mtr-miR319a-5p	TRINITY_DN30970_c0_g1	3	324-343	1
mtr-miR319a-5p	TRINITY_DN57204_c0_g1	3.5	206-226	1
mtr-miR319a-5p	TRINITY_DN53752_c0_g5	3.5	0-0	1
mtr-miR319a-5p	TRINITY_DN74888_c7_g3	4	1369-1389	1
mtr-miR319a-5p	TRINITY_DN41041_c0_g1	4	0-0	1
mtr-miR319a-5p	TRINITY_DN4356_c0_g1	4	187-207	1
mtr-miR319a-5p	TRINITY_DN88682_c0_g1	4	211-231	1
mtr-miR319a-5p	TRINITY_DN51705_c0_g2	4	582-602	1
mtr-miR319a-5p	TRINITY_DN59022_c0_g1	4	0-0	1
mtr-miR319a-5p	TRINITY_DN59170_c0_g3	4	186-205	1
mtr-miR319a-5p	TRINITY_DN38972_c0_g1	4	207-226	1
mtr-miR319a-5p	TRINITY_DN59178_c0_g1	4	269-288	1
ghr-miR7497	TRINITY_DN64352_c1_g4	3.5	0-0	1
ghr-miR7497	TRINITY_DN75691_c5_g1	3.5	0-0	1
ath-miR5648-3p	TRINITY_DN63004_c1_g3	3	698-717	1
ath-miR5648-3p	TRINITY_DN51210_c0_g1	3	384-403	1
ath-miR5648-3p	TRINITY_DN74827_c6_g1	3.5	0-0	1
ath-miR5648-3p	TRINITY_DN71090_c1_g3	3.5	1285-1306	1
ath-miR5648-3p	TRINITY_DN16666_c0_g1	3.5	29-50	1
ath-miR5648-3p	TRINITY_DN70704_c1_g3	3.5	334-354	1
ath-miR5648-3p	TRINITY_DN40023_c0_g1	3.5	0-0	1
ath-miR5648-3p	TRINITY_DN25939_c0_g1	3.5	84-105	1
ath-miR5648-3p	TRINITY_DN8954_c0_g1	4	45071	1
ath-miR5648-3p	TRINITY_DN71194_c0_g3	4	374-393	1
ath-miR5648-3p	TRINITY_DN49211_c0_g2	4	270-289	1
ath-miR5648-3p	TRINITY_DN21376_c1_g1	4	28-47	1
ath-miR5648-3p	TRINITY_DN68492_c1_g1	4	147-168	1
ath-miR5648-3p	TRINITY_DN73299_c2_g3	4	45070	1
ath-miR5648-3p	TRINITY_DN27069_c0_g1	4	97-116	1
ath-miR5648-3p	TRINITY_DN67844_c1_g1	4	24-43	1
ath-miR5648-3p	TRINITY_DN72054_c1_g2	4	1611-1631	1
bdi-miR319b-3p	TRINITY_DN74678_c4_g1	1	256-276	1
bdi-miR319b-3p	TRINITY_DN47535_c0_g1	3.5	0-0	1
bdi-miR319b-3p	TRINITY_DN75486_c1_g5	3.5	0-0	1
bdi-miR319b-3p	TRINITY_DN39469_c0_g1	4	0-0	1
pde-miR1313	TRINITY_DN98156_c0_g1	4	0-0	1
pde-miR1313	TRINITY_DN68441_c0_g1	4	69-89	1
pde-miR1313	TRINITY_DN79619_c0_g1	4	191-212	1
pde-miR1313	TRINITY_DN88161_c0_g1	4	100-120	1
pde-miR1313	TRINITY_DN48869_c1_g1	4	1002-1021	1
ppt-miR1075	TRINITY_DN75121_c1_g3	4	83-103	1
ppt-miR1075	TRINITY_DN75121_c1_g1	4	1183-1203	1
ppt-miR1075	TRINITY_DN63666_c1_g2	4	186-205	1
ppt-miR1075	TRINITY_DN69469_c1_g1	4	273-293	1
ppe-miR482a-5p	TRINITY_DN69285_c1_g3	3.5	0-0	1
ppe-miR482a-5p	TRINITY_DN37809_c0_g1	4	255-275	1
ppe-miR482a-5p	TRINITY_DN62981_c1_g1	4	0-0	1
ppe-miR482a-5p	TRINITY_DN50137_c1_g3	4	795-815	1
stu-miR8041a-5p	TRINITY_DN45038_c1_g2	2	0-0	1
stu-miR8041a-5p	TRINITY_DN66583_c0_g3	2.5	66-85	1
stu-miR8041a-5p	TRINITY_DN20345_c0_g1	3	13-32	1
stu-miR8041a-5p	TRINITY_DN54491_c0_g5	3	268-287	1
stu-miR8041a-5p	TRINITY_DN82246_c0_g1	3	101-119	1
stu-miR8041a-5p	TRINITY_DN15683_c0_g1	3	0-0	1
stu-miR8041a-5p	TRINITY_DN54555_c0_g2	3.5	984-1003	1
stu-miR8041a-5p	TRINITY_DN63144_c0_g2	3.5	367-386	1
stu-miR8041a-5p	TRINITY_DN49683_c0_g1	4	247-266	1
stu-miR8041a-5p	TRINITY_DN37325_c0_g1	4	13-33	1
stu-miR8041a-5p	TRINITY_DN59343_c1_g1	4	0-0	1
stu-miR8041a-5p	TRINITY_DN64342_c0_g1	4	1356-1374	1
stu-miR8041a-5p	TRINITY_DN95064_c0_g1	4	29-47	1
stu-miR8041a-5p	TRINITY_DN75281_c5_g1	4	0-0	1
stu-miR8041a-5p	TRINITY_DN74680_c1_g2	4	162-182	1
stu-miR8041a-5p	TRINITY_DN11996_c0_g1	4	209-228	1
stu-miR8041a-5p	TRINITY_DN70219_c2_g1	4	758-776	1
stu-miR8041a-5p	TRINITY_DN67967_c2_g1	4	321-339	1
stu-miR8041a-5p	TRINITY_DN60177_c1_g1	4	501-520	1
stu-miR8041a-5p	TRINITY_DN86427_c0_g1	4	35-53	1
stu-miR8041a-5p	TRINITY_DN58761_c4_g2	4	34-52	1
mtr-miR5225b	TRINITY_DN45897_c1_g2	1.5	398-419	1
bdi-miR7713-5p	TRINITY_DN75233_c8_g3	4	0-0	1
zma-miR398a-3p	TRINITY_DN86555_c0_g1	1	160-180	1
zma-miR398a-3p	TRINITY_DN61795_c0_g1	4	212-232	1
zma-miR398a-3p	TRINITY_DN36331_c0_g1	4	0-0	1
mtr-miR5561-3p	TRINITY_DN15864_c0_g1	3	212-232	1
mtr-miR5561-3p	TRINITY_DN73319_c3_g1	3	463-483	1
mtr-miR5561-3p	TRINITY_DN48836_c4_g1	3.5	38-58	1
mtr-miR5561-3p	TRINITY_DN18611_c0_g1	3.5	142-162	1
mtr-miR5561-3p	TRINITY_DN54838_c2_g2	3.5	258-277	1
mtr-miR5561-3p	TRINITY_DN64111_c0_g1	4	629-649	1
mtr-miR5561-3p	TRINITY_DN44058_c0_g1	4	28-48	1
mtr-miR5561-3p	TRINITY_DN49537_c1_g1	4	0-0	1
mtr-miR5561-3p	TRINITY_DN66945_c0_g2	4	0-0	1
mtr-miR5561-3p	TRINITY_DN51831_c1_g4	4	150-170	1
mtr-miR5561-3p	TRINITY_DN55948_c3_g3	4	0-0	1
mtr-miR5561-3p	TRINITY_DN51209_c6_g1	4	0-0	1
mtr-miR5561-3p	TRINITY_DN75877_c5_g2	4	0-0	1
mtr-miR5561-3p	TRINITY_DN53496_c0_g3	4	0-0	1
mtr-miR5561-3p	TRINITY_DN57480_c0_g2	4	0-0	1
mtr-miR5561-3p	TRINITY_DN80437_c0_g1	4	0-0	1
mtr-miR5561-3p	TRINITY_DN53521_c1_g3	4	30-50	1
mtr-miR5561-3p	TRINITY_DN55265_c1_g1	4	0-0	1
mtr-miR5561-3p	TRINITY_DN70975_c8_g2	4	0-0	1
mtr-miR5561-3p	TRINITY_DN67825_c2_g2	4	202-222	1
mtr-miR5561-3p	TRINITY_DN70248_c0_g1	4	314-334	1
mtr-miR5561-3p	TRINITY_DN49056_c1_g6	4	74-94	1
mtr-miR5561-3p	TRINITY_DN53692_c0_g1	4	198-218	1
mtr-miR5561-3p	TRINITY_DN47566_c1_g1	4	0-0	1
mtr-miR5561-3p	TRINITY_DN65825_c0_g2	4	449-468	1
mtr-miR5561-3p	TRINITY_DN36417_c0_g1	4	248-267	1
mtr-miR5561-3p	TRINITY_DN70853_c1_g2	4	398-417	1
bdi-miR5069	TRINITY_DN1044_c0_g1	4	219-238	1
bdi-miR5069	TRINITY_DN88770_c0_g1	4	98-117	1
ath-miR829-5p	TRINITY_DN40338_c1_g1	3	29-49	1
ath-miR829-5p	TRINITY_DN51130_c0_g1	3.5	0-0	1
ath-miR829-5p	TRINITY_DN74877_c5_g2	3.5	681-701	1
ath-miR829-5p	TRINITY_DN48394_c0_g5	3.5	309-330	1
ath-miR829-5p	TRINITY_DN99180_c0_g1	3.5	45133	1
ath-miR829-5p	TRINITY_DN42910_c0_g1	4	45198	1
ath-miR829-5p	TRINITY_DN61859_c1_g2	4	440-460	1
ath-miR829-5p	TRINITY_DN42055_c0_g2	4	145-165	1
ath-miR829-5p	TRINITY_DN41071_c0_g1	4	153-174	1
ath-miR829-5p	TRINITY_DN75196_c7_g1	4	1076-1095	1
ath-miR829-5p	TRINITY_DN74698_c3_g3	4	73-92	1
ath-miR829-5p	TRINITY_DN73384_c2_g2	4	1232-1253	1
ath-miR829-5p	TRINITY_DN73888_c2_g2	4	866-886	1
ath-miR829-5p	TRINITY_DN45524_c0_g3	4	83-103	1
ath-miR829-5p	TRINITY_DN73619_c3_g2	4	525-546	1
ath-miR829-5p	TRINITY_DN46263_c2_g4	4	0-0	1
ath-miR829-5p	TRINITY_DN51078_c0_g2	4	156-175	1
ath-miR829-5p	TRINITY_DN72254_c1_g4	4	95-116	1
ath-miR826b	TRINITY_DN52364_c1_g1	4	329-349	1
ath-miR826b	TRINITY_DN58909_c2_g1	4	0-0	1
ath-miR826b	TRINITY_DN76001_c8_g1	4	647-666	1
ath-miR826b	TRINITY_DN45520_c6_g1	4	21-40	1
ath-miR826b	TRINITY_DN46757_c0_g1	4	507-527	1
csi-miR1515	TRINITY_DN77702_c0_g1	4	147-168	1
csi-miR1515	TRINITY_DN61859_c0_g1	4	203-223	1
csi-miR1515	TRINITY_DN61304_c1_g1	4	387-407	1
cme-miR169q	TRINITY_DN34027_c0_g1	3.5	45230	1
cme-miR169q	TRINITY_DN54832_c2_g1	4	74-94	1
cme-miR169q	TRINITY_DN60399_c0_g3	4	1186-1206	1
cme-miR169q	TRINITY_DN59528_c2_g8	4	21-42	1
cme-miR169q	TRINITY_DN60798_c0_g1	4	559-580	1
cme-miR169q	TRINITY_DN56204_c2_g1	4	751-770	1
mtr-miR2642	TRINITY_DN67442_c0_g2	2.5	0-0	1
mtr-miR2642	TRINITY_DN54943_c1_g10	4	214-234	1
mtr-miR2642	TRINITY_DN72498_c2_g2	4	499-519	1
mtr-miR2642	TRINITY_DN62963_c0_g1	4	0-0	1
mtr-miR2642	TRINITY_DN71815_c2_g4	4	102-121	1
mtr-miR2642	TRINITY_DN68136_c1_g2	4	0-0	1
mtr-miR2642	TRINITY_DN59250_c1_g2	4	699-718	1
mtr-miR2642	TRINITY_DN69127_c0_g2	4	258-277	1
mtr-miR2642	TRINITY_DN66927_c0_g3	4	923-942	1
ath-miR841a-3p	TRINITY_DN47113_c3_g2	4	207-226	1
ath-miR841a-3p	TRINITY_DN42085_c0_g3	4	0-0	1
ath-miR841a-3p	TRINITY_DN3720_c0_g1	4	38-57	1
ath-miR2111a-5p	TRINITY_DN58510_c0_g3	2	0-0	1
ath-miR2111a-5p	TRINITY_DN69593_c1_g1	2.5	0-0	1
ath-miR2111a-5p	TRINITY_DN45417_c0_g2	3	0-0	1
ath-miR2111a-5p	TRINITY_DN41213_c0_g1	4	0-0	1
ath-miR2111a-5p	TRINITY_DN25099_c0_g1	4	80-101	1
mtr-miR397-3p	TRINITY_DN91572_c0_g1	4	204-225	1
ath-miR5633	TRINITY_DN59175_c1_g1	3	617-638	1
ath-miR5633	TRINITY_DN8830_c0_g1	3.5	0-0	1
ath-miR5633	TRINITY_DN74706_c3_g1	3.5	0-0	1
ath-miR5633	TRINITY_DN72579_c3_g2	3.5	404-425	1
ath-miR5633	TRINITY_DN85651_c0_g1	4	0-0	1
ath-miR5633	TRINITY_DN74073_c3_g2	4	0-0	1
ath-miR5633	TRINITY_DN58501_c0_g1	4	0-0	1
ath-miR5633	TRINITY_DN77592_c0_g1	4	14-34	1
ath-miR5633	TRINITY_DN64240_c1_g1	4	763-782	1
ath-miR5633	TRINITY_DN49836_c0_g1	4	0-0	1
mtr-miR2652a	TRINITY_DN40102_c0_g1	3.5	388-408	1
mtr-miR2652a	TRINITY_DN73184_c4_g3	3.5	459-478	1
mtr-miR2652a	TRINITY_DN69200_c1_g1	4	705-725	1
ath-miR164b-3p	TRINITY_DN68086_c0_g1	2	144-164	1
ath-miR164b-3p	TRINITY_DN47130_c0_g3	3	30-50	1
ath-miR164b-3p	TRINITY_DN18572_c0_g1	3	25-45	1
ath-miR164b-3p	TRINITY_DN43801_c1_g2	3	0-0	1
ath-miR164b-3p	TRINITY_DN64608_c0_g1	3	697-716	1
ath-miR164b-3p	TRINITY_DN67559_c0_g1	3.5	3693-3713	1
ath-miR164b-3p	TRINITY_DN87156_c0_g1	4	0-0	1
ath-miR164b-3p	TRINITY_DN71879_c1_g1	4	5406-5426	1
ath-miR164b-3p	TRINITY_DN63784_c2_g2	4	0-0	1
ath-miR164b-3p	TRINITY_DN63784_c2_g4	4	84-104	1
ath-miR164b-3p	TRINITY_DN53777_c0_g6	4	45007	1
ath-miR164b-3p	TRINITY_DN11950_c0_g1	4	223-242	1
ath-miR164b-3p	TRINITY_DN73495_c3_g5	4	152-171	1
ath-miR164b-3p	TRINITY_DN62498_c2_g1	4	17-36	1
ptc-miR6445a	TRINITY_DN77211_c0_g1	4	151-172	1
aly-miR773b-3p	TRINITY_DN52025_c2_g3	3	567-586	1
aly-miR773b-3p	TRINITY_DN49847_c1_g2	3	563-582	1
aly-miR773b-3p	TRINITY_DN60283_c4_g2	3.5	882-902	1
aly-miR773b-3p	TRINITY_DN2217_c0_g1	3.5	381-401	1
aly-miR773b-3p	TRINITY_DN50335_c4_g1	3.5	221-240	1
aly-miR773b-3p	TRINITY_DN60922_c5_g2	3.5	17-36	1
aly-miR773b-3p	TRINITY_DN49207_c0_g3	3.5	0-0	1
aly-miR773b-3p	TRINITY_DN49289_c1_g4	3.5	45133	1
aly-miR773b-3p	TRINITY_DN66067_c0_g1	3.5	197-218	1
aly-miR773b-3p	TRINITY_DN58252_c0_g1	4	0-0	1
aly-miR773b-3p	TRINITY_DN68980_c0_g1	4	0-0	1
aly-miR773b-3p	TRINITY_DN40258_c0_g1	4	45229	1
aly-miR773b-3p	TRINITY_DN66634_c0_g2	4	0-0	1
aly-miR773b-3p	TRINITY_DN93268_c0_g1	4	0-0	1
aly-miR773b-3p	TRINITY_DN55115_c0_g1	4	0-0	1
aly-miR773b-3p	TRINITY_DN53295_c7_g2	4	750-770	1
aly-miR773b-3p	TRINITY_DN73484_c4_g1	4	687-707	1
aly-miR773b-3p	TRINITY_DN66219_c0_g1	4	324-345	1
aly-miR773b-3p	TRINITY_DN68283_c1_g2	4	282-303	1
aly-miR773b-3p	TRINITY_DN93971_c0_g1	4	198-217	1
bdi-miR169c-3p	TRINITY_DN23276_c0_g1	2	273-292	1
bdi-miR169c-3p	TRINITY_DN49249_c2_g2	2.5	0-0	1
bdi-miR169c-3p	TRINITY_DN31768_c0_g1	3	86-105	1
bdi-miR169c-3p	TRINITY_DN66500_c0_g3	3	133-152	1
bdi-miR169c-3p	TRINITY_DN49249_c2_g3	3	162-181	1
bdi-miR169c-3p	TRINITY_DN65268_c2_g3	3	0-0	1
bdi-miR169c-3p	TRINITY_DN46341_c0_g1	3	464-483	1
bdi-miR169c-3p	TRINITY_DN76121_c0_g1	3.5	44946	1
bdi-miR169c-3p	TRINITY_DN49249_c2_g4	3.5	0-0	1
bdi-miR169c-3p	TRINITY_DN72085_c1_g2	4	510-530	1
bdi-miR169c-3p	TRINITY_DN71103_c4_g1	4	805-824	1
bdi-miR169c-3p	TRINITY_DN47567_c0_g1	4	100-119	1
bdi-miR169c-3p	TRINITY_DN71910_c3_g4	4	0-0	1
bdi-miR169c-3p	TRINITY_DN72931_c4_g5	4	0-0	1
bdi-miR169c-3p	TRINITY_DN50432_c4_g1	4	1498-1516	1
bdi-miR169c-3p	TRINITY_DN40396_c0_g1	4	378-397	1
bdi-miR169c-3p	TRINITY_DN76856_c0_g1	4	0-0	1
bdi-miR169c-3p	TRINITY_DN65268_c2_g6	4	382-401	1
bdi-miR169c-3p	TRINITY_DN60837_c0_g2	4	312-330	1
bdi-miR169c-3p	TRINITY_DN50559_c2_g1	4	767-785	1
zma-miR166g-5p	TRINITY_DN63085_c0_g2	2.5	560-580	1
zma-miR166g-5p	TRINITY_DN54943_c1_g7	3	0-0	1
zma-miR166g-5p	TRINITY_DN54178_c1_g1	3	940-960	1
zma-miR166g-5p	TRINITY_DN44944_c0_g1	3	251-270	1
zma-miR166g-5p	TRINITY_DN66947_c1_g3	3.5	149-169	1
zma-miR166g-5p	TRINITY_DN56674_c0_g2	3.5	39-59	1
zma-miR166g-5p	TRINITY_DN59006_c0_g2	3.5	555-575	1
zma-miR166g-5p	TRINITY_DN54970_c0_g1	4	0-0	1
zma-miR166g-5p	TRINITY_DN51048_c1_g1	4	277-297	1
zma-miR166g-5p	TRINITY_DN68676_c0_g2	4	11-32	1
zma-miR166g-5p	TRINITY_DN71550_c0_g1	4	0-0	1
zma-miR166g-5p	TRINITY_DN62089_c0_g3	4	201-220	1
zma-miR166g-5p	TRINITY_DN54396_c1_g1	4	392-411	1
zma-miR166g-5p	TRINITY_DN13448_c0_g1	4	16-35	1
zma-miR396g-3p	TRINITY_DN74400_c5_g3	1.5	0-0	1
zma-miR396g-3p	TRINITY_DN61433_c0_g4	2	0-0	1
zma-miR396g-3p	TRINITY_DN51714_c1_g3	3	199-220	1
zma-miR396g-3p	TRINITY_DN74940_c9_g4	3	259-279	1
zma-miR396g-3p	TRINITY_DN65819_c0_g2	3.5	1048-1068	1
zma-miR396g-3p	TRINITY_DN46569_c0_g1	3.5	0-0	1
zma-miR396g-3p	TRINITY_DN49567_c2_g2	3.5	24-45	1
zma-miR396g-3p	TRINITY_DN65723_c0_g1	3.5	0-0	1
zma-miR396g-3p	TRINITY_DN40492_c0_g1	3.5	796-816	1
zma-miR396g-3p	TRINITY_DN51624_c0_g3	4	69-89	1
zma-miR396g-3p	TRINITY_DN18935_c0_g1	4	0-0	1
zma-miR396g-3p	TRINITY_DN45311_c5_g8	4	0-0	1
zma-miR396g-3p	TRINITY_DN49521_c3_g3	4	267-286	1
zma-miR396g-3p	TRINITY_DN65963_c1_g1	4	574-594	1
zma-miR396g-3p	TRINITY_DN61728_c0_g2	4	0-0	1
zma-miR396g-3p	TRINITY_DN61728_c0_g3	4	144-165	1
zma-miR396g-3p	TRINITY_DN67880_c0_g3	4	94-114	1
zma-miR396g-3p	TRINITY_DN75414_c2_g1	4	3369-3388	1
zma-miR396g-3p	TRINITY_DN70509_c1_g4	4	0-0	1
zma-miR396g-3p	TRINITY_DN73644_c6_g2	4	0-0	1
zma-miR396g-3p	TRINITY_DN74994_c3_g2	4	2510-2529	1
zma-miR396g-3p	TRINITY_DN64453_c1_g2	4	430-449	1
ath-miR2934-3p	TRINITY_DN58883_c0_g3	1	282-302	1
ath-miR2934-3p	TRINITY_DN72525_c3_g1	2	251-271	1
ath-miR2934-3p	TRINITY_DN64851_c2_g5	3.5	337-357	1
ath-miR2934-3p	TRINITY_DN80007_c0_g1	3.5	64-83	1
ath-miR2934-3p	TRINITY_DN75049_c1_g2	4	100-120	1
ath-miR2934-3p	TRINITY_DN60329_c2_g2	4	87-107	1
ath-miR2934-3p	TRINITY_DN46305_c4_g2	4	77-96	1
ath-miR2934-3p	TRINITY_DN41629_c0_g1	4	273-293	1
ath-miR2934-3p	TRINITY_DN56476_c7_g1	4	144-164	1
ath-miR2934-3p	TRINITY_DN73589_c1_g3	4	249-270	1
ath-miR2934-3p	TRINITY_DN48883_c0_g1	4	622-641	1
ath-miR2934-3p	TRINITY_DN67044_c3_g1	4	309-328	1
ath-miR2934-3p	TRINITY_DN70301_c3_g3	4	90-109	1
ath-miR2934-3p	TRINITY_DN62581_c0_g2	4	0-0	1
rgl-miR7804-3p	TRINITY_DN50379_c1_g3	4	0-0	1
ppt-miR1045	TRINITY_DN33022_c0_g1	4	0-0	1
ppt-miR1045	TRINITY_DN70839_c0_g2	4	0-0	1
ppt-miR1045	TRINITY_DN55619_c1_g1	4	1651-1670	1
cca-miR6110-3p	TRINITY_DN47806_c0_g4	4	45136	1
stu-miR8011a-5p	TRINITY_DN53635_c2_g3	4	764-786	1
mdm-miR827	TRINITY_DN52833_c2_g1	4	1004-1023	1
mdm-miR827	TRINITY_DN52519_c1_g2	4	215-234	1
stu-miR482e-5p	TRINITY_DN64190_c0_g2	2.5	931-951	1
stu-miR482e-5p	TRINITY_DN68649_c1_g4	3	1221-1240	1
stu-miR482e-5p	TRINITY_DN61486_c0_g1	3.5	12-32	1
stu-miR482e-5p	TRINITY_DN55623_c0_g1	4	1321-1341	1
stu-miR482e-5p	TRINITY_DN47758_c1_g4	4	130-150	1
stu-miR482e-5p	TRINITY_DN64857_c0_g1	4	0-0	1
stu-miR482e-5p	TRINITY_DN66457_c1_g1	4	0-0	1
stu-miR482e-5p	TRINITY_DN53426_c0_g3	4	138-158	1
stu-miR482e-5p	TRINITY_DN55855_c1_g2	4	1381-1400	1
stu-miR482e-5p	TRINITY_DN73432_c1_g4	4	0-0	1
ath-miR5632-5p	TRINITY_DN62590_c0_g2	3.5	1102-1121	1
ath-miR5632-5p	TRINITY_DN21047_c0_g1	4	128-148	1
ath-miR5632-5p	TRINITY_DN49108_c0_g1	4	0-0	1
ath-miR5632-5p	TRINITY_DN49123_c4_g1	4	39-58	1
ath-miR5632-5p	TRINITY_DN45363_c0_g1	4	136-156	1
ath-miR5632-5p	TRINITY_DN65037_c2_g1	4	378-398	1
sly-miR166c-5p	TRINITY_DN63085_c0_g2	3	560-580	1
sly-miR166c-5p	TRINITY_DN42816_c2_g1	3	0-0	1
sly-miR166c-5p	TRINITY_DN62105_c0_g3	4	125-145	1
sly-miR166c-5p	TRINITY_DN58933_c0_g1	4	0-0	1
bdi-miR5179	TRINITY_DN49776_c1_g4	3.5	31-50	1
bdi-miR5179	TRINITY_DN67601_c3_g1	4	96-116	1
bdi-miR5179	TRINITY_DN74638_c3_g2	4	0-0	1
bdi-miR5179	TRINITY_DN47169_c0_g2	4	16-37	1
bdi-miR5179	TRINITY_DN44559_c2_g2	4	0-0	1
sbi-miR396d	TRINITY_DN56219_c0_g2	2	0-0	1
sbi-miR396d	TRINITY_DN69676_c0_g2	2.5	1039-1060	1
sbi-miR396d	TRINITY_DN96232_c0_g1	4	193-214	1
sbi-miR396d	TRINITY_DN59069_c1_g2	4	385-406	1
sbi-miR396d	TRINITY_DN44982_c2_g1	4	397-417	1
sbi-miR396d	TRINITY_DN53549_c0_g1	4	0-0	1
sbi-miR396d	TRINITY_DN75340_c1_g1	4	3987-4009	1
ata-miR172c-5p	TRINITY_DN65699_c1_g4	3	803-825	1
ata-miR172c-5p	TRINITY_DN38478_c0_g1	3.5	0-0	1
ata-miR172c-5p	TRINITY_DN68085_c0_g1	3.5	1479-1502	1
ata-miR172c-5p	TRINITY_DN53698_c0_g2	4	0-0	1
ath-miR5027	TRINITY_DN61755_c0_g3	3.5	161-182	1
ath-miR5027	TRINITY_DN5593_c0_g1	4	252-272	1
osa-miR396c-3p	TRINITY_DN61433_c0_g4	1.5	0-0	1
osa-miR396c-3p	TRINITY_DN54875_c0_g1	2	0-0	1
osa-miR396c-3p	TRINITY_DN61433_c0_g2	2.5	621-641	1
osa-miR396c-3p	TRINITY_DN51714_c1_g3	3	200-220	1
osa-miR396c-3p	TRINITY_DN64510_c0_g4	3.5	143-164	1
osa-miR396c-3p	TRINITY_DN71213_c0_g1	3.5	2026-2046	1
osa-miR396c-3p	TRINITY_DN36818_c0_g1	3.5	0-0	1
osa-miR396c-3p	TRINITY_DN66346_c1_g2	3.5	393-412	1
osa-miR396c-3p	TRINITY_DN74400_c5_g3	4	0-0	1
osa-miR396c-3p	TRINITY_DN65413_c2_g1	4	216-236	1
osa-miR396c-3p	TRINITY_DN74940_c9_g4	4	259-280	1
osa-miR396c-3p	TRINITY_DN72959_c0_g1	4	0-0	1
osa-miR396c-3p	TRINITY_DN70904_c2_g2	4	0-0	1
osa-miR396c-3p	TRINITY_DN71578_c1_g1	4	765-786	1
osa-miR396c-3p	TRINITY_DN58396_c3_g1	4	0-0	1
bra-miR5716	TRINITY_DN67934_c1_g1	3	0-0	1
bra-miR5716	TRINITY_DN39565_c0_g1	3.5	26-45	1
bra-miR5716	TRINITY_DN46891_c0_g2	4	0-0	1
bra-miR5716	TRINITY_DN72222_c2_g4	4	372-391	1
bra-miR5716	TRINITY_DN57942_c0_g1	4	377-398	1
bra-miR5716	TRINITY_DN48742_c0_g1	4	265-286	1
bra-miR5716	TRINITY_DN57245_c2_g3	4	0-0	1
bra-miR5716	TRINITY_DN74906_c4_g1	4	2327-2346	1
bra-miR5716	TRINITY_DN87435_c0_g1	4	87-106	1
ath-miR406	TRINITY_DN69325_c0_g5	3.5	0-0	1
ath-miR406	TRINITY_DN48982_c2_g6	3.5	278-298	1
ath-miR406	TRINITY_DN62652_c1_g1	3.5	2596-2616	1
ath-miR406	TRINITY_DN43081_c0_g1	3.5	1112-1131	1
ath-miR406	TRINITY_DN96484_c0_g1	3.5	0-0	1
ath-miR406	TRINITY_DN68788_c0_g1	4	0-0	1
ath-miR406	TRINITY_DN75535_c4_g1	4	5559-5579	1
ath-miR406	TRINITY_DN79991_c0_g1	4	209-230	1
ath-miR406	TRINITY_DN39739_c0_g1	4	857-876	1
ath-miR406	TRINITY_DN1031_c0_g1	4	0-0	1
gma-miR3522	TRINITY_DN67856_c0_g6	3	326-343	1
gma-miR3522	TRINITY_DN56644_c1_g1	3.5	384-401	1
gma-miR3522	TRINITY_DN67856_c0_g5	3.5	406-423	1
gma-miR3522	TRINITY_DN29256_c0_g1	4	0-0	1
gma-miR3522	TRINITY_DN98523_c0_g1	4	200-219	1
gma-miR3522	TRINITY_DN62240_c0_g1	4	279-297	1
gma-miR3522	TRINITY_DN52353_c0_g1	4	0-0	1
gma-miR3522	TRINITY_DN43581_c0_g3	4	148-166	1
gma-miR3522	TRINITY_DN73396_c3_g3	4	245-262	1
gma-miR3522	TRINITY_DN68683_c0_g1	4	495-513	1
gma-miR3522	TRINITY_DN50908_c1_g7	4	0-0	1
gma-miR3522	TRINITY_DN57550_c1_g3	4	387-406	1
gma-miR3522	TRINITY_DN40995_c0_g1	4	515-534	1
gma-miR3522	TRINITY_DN42184_c5_g5	4	370-389	1
gma-miR3522	TRINITY_DN16320_c0_g1	4	251-269	1
gma-miR3522	TRINITY_DN69597_c1_g3	4	0-0	1
gma-miR3522	TRINITY_DN45136_c3_g4	4	45132	1
gma-miR3522	TRINITY_DN13648_c0_g1	4	45289	1
gma-miR3522	TRINITY_DN49013_c0_g1	4	341-358	1
gma-miR3522	TRINITY_DN50926_c0_g4	4	384-401	1
gma-miR3522	TRINITY_DN69532_c2_g3	4	196-213	1
gma-miR3522	TRINITY_DN58745_c1_g1	4	0-0	1
gma-miR3522	TRINITY_DN73200_c2_g5	4	145-162	1
gma-miR3522	TRINITY_DN70686_c0_g1	4	0-0	1
ppt-miR902h-3p	TRINITY_DN59338_c1_g1	3.5	277-297	1
ppt-miR902h-3p	TRINITY_DN30155_c0_g1	4	97-118	1
ppt-miR902h-3p	TRINITY_DN71094_c1_g4	4	245-265	1
ppt-miR902h-3p	TRINITY_DN30066_c0_g1	4	257-277	1
gma-miR396e	TRINITY_DN57291_c1_g3	3	137-159	1
gma-miR396e	TRINITY_DN44982_c2_g1	3	396-417	1
gma-miR396e	TRINITY_DN56219_c0_g2	3	0-0	1
gma-miR396e	TRINITY_DN69676_c0_g2	3.5	1038-1060	1
gma-miR396e	TRINITY_DN74739_c4_g1	4	679-699	1
gma-miR396e	TRINITY_DN65684_c0_g2	4	458-478	1
gma-miR396e	TRINITY_DN62820_c0_g4	4	0-0	1
osa-miR166b-5p	TRINITY_DN63085_c0_g2	0.5	560-580	1
osa-miR166b-5p	TRINITY_DN73459_c1_g1	4	0-0	1
gma-miR4992	TRINITY_DN74084_c1_g1	3	311-333	1
gma-miR4992	TRINITY_DN46949_c0_g1	3.5	0-0	1
gma-miR4992	TRINITY_DN27527_c0_g1	4	0-0	1
gma-miR4992	TRINITY_DN65736_c0_g2	4	616-637	1
gma-miR4992	TRINITY_DN74973_c1_g1	4	0-0	1
gma-miR4992	TRINITY_DN44980_c1_g1	4	578-598	1
mtr-miR2592bl-5p	TRINITY_DN29915_c0_g1	3.5	45008	1
mtr-miR2592bl-5p	TRINITY_DN68579_c0_g1	3.5	27-47	1
osa-miR5502	TRINITY_DN59025_c4_g5	3.5	125-145	1
osa-miR5502	TRINITY_DN50073_c9_g2	4	65-85	1
osa-miR5502	TRINITY_DN24773_c0_g1	4	123-143	1
osa-miR5502	TRINITY_DN48344_c1_g5	4	145-165	1
osa-miR5502	TRINITY_DN59025_c4_g3	4	0-0	1
osa-miR5502	TRINITY_DN80886_c0_g1	4	130-150	1
vvi-miR394a	TRINITY_DN68784_c0_g1	1	698-719	1
vvi-miR394a	TRINITY_DN79973_c0_g1	3	0-0	1
vvi-miR394a	TRINITY_DN46889_c4_g1	4	265-287	1
bra-miR9408-5p	TRINITY_DN49979_c0_g4	4	248-268	1
bra-miR9408-5p	TRINITY_DN67353_c1_g2	4	72-93	1
bra-miR9408-5p	TRINITY_DN66884_c0_g1	4	0-0	1
bdi-miR7725a-5p	TRINITY_DN51948_c4_g3	3.5	0-0	1
bdi-miR7725a-5p	TRINITY_DN44254_c0_g1	3.5	32-54	1
gma-miR1520n	TRINITY_DN68441_c0_g2	4	0-0	1
gma-miR6299	TRINITY_DN62790_c3_g2	3	39-60	1
gma-miR6299	TRINITY_DN81572_c0_g1	3	85-105	1
gma-miR6299	TRINITY_DN56937_c3_g4	3	45041	1
gma-miR6299	TRINITY_DN51800_c2_g1	4	0-0	1
cme-miR172f	TRINITY_DN53670_c0_g4	3	136-156	1
cme-miR172f	TRINITY_DN65699_c1_g4	3	0-0	1
cme-miR172f	TRINITY_DN59076_c0_g1	3.5	0-0	1
cme-miR172f	TRINITY_DN74081_c5_g3	4	213-233	1
cme-miR172f	TRINITY_DN52966_c0_g1	4	0-0	1
cme-miR172f	TRINITY_DN92483_c0_g1	4	32-53	1
cme-miR172f	TRINITY_DN45557_c0_g2	4	576-595	1
cme-miR172f	TRINITY_DN49772_c3_g3	4	0-0	1
cme-miR530b	TRINITY_DN68731_c3_g1	2.5	1298-1317	1
cme-miR530b	TRINITY_DN74554_c3_g4	2.5	0-0	1
cme-miR530b	TRINITY_DN67700_c0_g1	3	1009-1028	1
cme-miR530b	TRINITY_DN72213_c2_g2	3.5	208-227	1
cme-miR530b	TRINITY_DN75326_c2_g1	3.5	0-0	1
cme-miR530b	TRINITY_DN61626_c1_g2	3.5	339-359	1
cme-miR530b	TRINITY_DN45181_c0_g1	4	0-0	1
cme-miR530b	TRINITY_DN60222_c1_g3	4	338-358	1
cme-miR530b	TRINITY_DN57216_c0_g5	4	0-0	1
cme-miR530b	TRINITY_DN48633_c1_g1	4	0-0	1
cme-miR530b	TRINITY_DN48824_c1_g1	4	0-0	1
cme-miR530b	TRINITY_DN65135_c0_g2	4	324-342	1
cme-miR530b	TRINITY_DN62693_c0_g1	4	0-0	1
cme-miR530b	TRINITY_DN60826_c3_g1	4	502-520	1
cme-miR530b	TRINITY_DN60554_c0_g4	4	0-0	1
cme-miR530b	TRINITY_DN72413_c1_g4	4	342-360	1
smo-miR156c	TRINITY_DN56836_c1_g1	2	759-779	1
smo-miR156c	TRINITY_DN65031_c2_g1	2	45008	1
smo-miR156c	TRINITY_DN67605_c0_g4	2	63-83	1
smo-miR156c	TRINITY_DN67605_c0_g1	2	560-580	1
smo-miR156c	TRINITY_DN52858_c2_g3	3	0-0	1
smo-miR156c	TRINITY_DN49137_c1_g1	3	492-512	1
smo-miR156c	TRINITY_DN81890_c0_g1	3	131-150	1
smo-miR156c	TRINITY_DN45915_c3_g1	3.5	310-330	1
smo-miR156c	TRINITY_DN46938_c3_g1	3.5	0-0	1
smo-miR156c	TRINITY_DN46938_c3_g6	3.5	210-231	1
smo-miR156c	TRINITY_DN80785_c0_g1	3.5	193-214	1
smo-miR156c	TRINITY_DN81057_c0_g1	3.5	45041	1
smo-miR156c	TRINITY_DN65070_c0_g1	3.5	892-913	1
smo-miR156c	TRINITY_DN69327_c0_g1	3.5	502-523	1
smo-miR156c	TRINITY_DN11466_c0_g1	4	265-285	1
smo-miR156c	TRINITY_DN68729_c0_g1	4	947-967	1
smo-miR156c	TRINITY_DN63075_c1_g4	4	76-96	1
smo-miR156c	TRINITY_DN48761_c0_g2	4	0-0	1
smo-miR156c	TRINITY_DN67897_c0_g1	4	0-0	1
smo-miR156c	TRINITY_DN67384_c0_g1	4	1899-1920	1
smo-miR156c	TRINITY_DN26530_c0_g1	4	368-388	1
smo-miR156c	TRINITY_DN72731_c2_g1	4	13-34	1
smo-miR156c	TRINITY_DN53928_c3_g2	4	13-32	1
smo-miR156c	TRINITY_DN48831_c2_g1	4	518-537	1
smo-miR156c	TRINITY_DN75877_c5_g2	4	0-0	1
ath-miR396b-3p	TRINITY_DN51714_c1_g3	2	200-220	1
ath-miR396b-3p	TRINITY_DN74400_c5_g3	3.5	0-0	1
ath-miR396b-3p	TRINITY_DN53834_c0_g2	3.5	676-695	1
ath-miR396b-3p	TRINITY_DN61433_c0_g4	3.5	0-0	1
ath-miR396b-3p	TRINITY_DN53118_c1_g3	4	0-0	1
ath-miR396b-3p	TRINITY_DN73135_c1_g1	4	0-0	1
aly-miR4242	TRINITY_DN36978_c0_g1	4	0-0	1
ath-miR1886.1	TRINITY_DN68964_c0_g1	4	0-0	1
ath-miR1886.1	TRINITY_DN72552_c1_g1	4	201-221	1
ath-miR1886.1	TRINITY_DN62413_c3_g2	4	0-0	1
ath-miR1886.1	TRINITY_DN55205_c1_g1	4	1114-1133	1
ath-miR1886.1	TRINITY_DN52697_c1_g1	4	36-55	1
ath-miR1886.1	TRINITY_DN42848_c0_g1	4	0-0	1
ath-miR1886.1	TRINITY_DN47415_c3_g6	4	0-0	1
ath-miR1886.1	TRINITY_DN39077_c0_g1	4	189-208	1
aly-miR169d-3p	TRINITY_DN67039_c1_g1	3	190-211	1
aly-miR169d-3p	TRINITY_DN75059_c6_g4	4	191-211	1
aly-miR169d-3p	TRINITY_DN54961_c0_g1	4	0-0	1
aly-miR169d-3p	TRINITY_DN92796_c0_g1	4	75-95	1
aly-miR169d-3p	TRINITY_DN96643_c0_g1	4	98-117	1
aly-miR169d-3p	TRINITY_DN68882_c3_g1	4	45040	1
aly-miR169d-3p	TRINITY_DN46540_c4_g2	4	152-171	1
osa-miR5079a	TRINITY_DN67147_c0_g2	3.5	615-637	1
osa-miR5079a	TRINITY_DN72012_c1_g4	3.5	262-283	1
osa-miR5079a	TRINITY_DN51728_c1_g3	3.5	254-274	1
osa-miR5079a	TRINITY_DN68046_c2_g1	4	636-657	1
osa-miR5079a	TRINITY_DN56155_c2_g2	4	453-473	1
osa-miR5079a	TRINITY_DN74692_c1_g1	4	495-515	1
osa-miR5079a	TRINITY_DN72559_c0_g1	4	264-284	1
osa-miR5079a	TRINITY_DN66087_c0_g2	4	45040	1
osa-miR5079a	TRINITY_DN69585_c1_g1	4	45198	1
osa-miR2102-5p	TRINITY_DN94050_c0_g1	1	0-0	1
osa-miR2102-5p	TRINITY_DN61268_c2_g2	3	146-166	1
osa-miR2102-5p	TRINITY_DN46667_c7_g2	3	12-32	1
osa-miR2102-5p	TRINITY_DN49362_c4_g3	3	193-212	1
osa-miR2102-5p	TRINITY_DN49220_c2_g4	3	0-0	1
osa-miR2102-5p	TRINITY_DN43467_c3_g1	3	0-0	1
osa-miR2102-5p	TRINITY_DN45056_c1_g4	3	616-635	1
osa-miR2102-5p	TRINITY_DN59444_c0_g1	3	0-0	1
osa-miR2102-5p	TRINITY_DN48903_c0_g2	3	185-204	1
osa-miR2102-5p	TRINITY_DN51200_c1_g3	3	0-0	1
osa-miR2102-5p	TRINITY_DN57679_c1_g1	3	23-42	1
osa-miR2102-5p	TRINITY_DN49078_c0_g1	3	342-362	1
osa-miR2102-5p	TRINITY_DN74886_c3_g1	3	39-58	1
osa-miR2102-5p	TRINITY_DN53236_c0_g1	3	343-361	1
osa-miR2102-5p	TRINITY_DN71977_c1_g2	3.5	126-145	1
osa-miR2102-5p	TRINITY_DN66785_c3_g2	3.5	127-146	1
osa-miR2102-5p	TRINITY_DN49378_c1_g1	3.5	0-0	1
osa-miR2102-5p	TRINITY_DN75952_c6_g2	3.5	45260	1
osa-miR2102-5p	TRINITY_DN62474_c3_g1	3.5	0-0	1
osa-miR2102-5p	TRINITY_DN59893_c0_g3	3.5	189-209	1
osa-miR2102-5p	TRINITY_DN54634_c1_g3	3.5	276-296	1
osa-miR2102-5p	TRINITY_DN53845_c1_g1	3.5	278-297	1
osa-miR2102-5p	TRINITY_DN59253_c2_g1	3.5	187-207	1
osa-miR2102-5p	TRINITY_DN71627_c1_g4	3.5	0-0	1
osa-miR2102-5p	TRINITY_DN51914_c1_g2	4	33-53	1
osa-miR2102-5p	TRINITY_DN55950_c0_g1	4	888-908	1
osa-miR2102-5p	TRINITY_DN61346_c0_g1	4	0-0	1
osa-miR2102-5p	TRINITY_DN46742_c2_g4	4	30-50	1
osa-miR2102-5p	TRINITY_DN46742_c2_g5	4	339-359	1
osa-miR2102-5p	TRINITY_DN55895_c2_g1	4	157-176	1
osa-miR2102-5p	TRINITY_DN57001_c0_g1	4	621-640	1
osa-miR2102-5p	TRINITY_DN46516_c2_g1	4	143-162	1
osa-miR2102-5p	TRINITY_DN54984_c0_g1	4	522-542	1
osa-miR2102-5p	TRINITY_DN74120_c2_g2	4	509-529	1
osa-miR2102-5p	TRINITY_DN45897_c1_g2	4	526-545	1
osa-miR2102-5p	TRINITY_DN59883_c3_g2	4	63-82	1
osa-miR2102-5p	TRINITY_DN50521_c4_g1	4	99-118	1
osa-miR2102-5p	TRINITY_DN62375_c0_g2	4	275-294	1
osa-miR2102-5p	TRINITY_DN69054_c1_g3	4	509-528	1
osa-miR2102-5p	TRINITY_DN41203_c0_g1	4	34-53	1
osa-miR2102-5p	TRINITY_DN67854_c3_g1	4	131-150	1
osa-miR2102-5p	TRINITY_DN59329_c0_g1	4	65-84	1
osa-miR2102-5p	TRINITY_DN90064_c0_g1	4	25-44	1
osa-miR2102-5p	TRINITY_DN48981_c1_g2	4	45260	1
osa-miR2102-5p	TRINITY_DN47036_c1_g1	4	380-399	1
osa-miR2102-5p	TRINITY_DN51533_c1_g1	4	628-648	1
osa-miR2102-5p	TRINITY_DN63939_c1_g3	4	131-151	1
osa-miR2102-5p	TRINITY_DN69068_c0_g1	4	86-105	1
osa-miR2102-5p	TRINITY_DN64120_c3_g1	4	16-35	1
osa-miR2102-5p	TRINITY_DN34783_c0_g1	4	31-50	1
osa-miR2102-5p	TRINITY_DN53405_c2_g2	4	92-110	1
osa-miR2102-5p	TRINITY_DN53486_c1_g4	4	615-634	1
osa-miR2102-5p	TRINITY_DN49541_c0_g2	4	97-116	1
osa-miR2102-5p	TRINITY_DN63167_c0_g3	4	644-663	1
osa-miR2102-5p	TRINITY_DN65474_c2_g1	4	0-0	1
osa-miR2102-5p	TRINITY_DN66635_c1_g3	4	0-0	1
osa-miR2102-5p	TRINITY_DN58290_c1_g4	4	44978	1
osa-miR2102-5p	TRINITY_DN56219_c0_g2	4	0-0	1
osa-miR2102-5p	TRINITY_DN70414_c3_g4	4	0-0	1
osa-miR2102-5p	TRINITY_DN60167_c0_g1	4	825-843	1
osa-miR2102-5p	TRINITY_DN69459_c0_g2	4	448-468	1
osa-miR2102-5p	TRINITY_DN48738_c1_g1	4	103-121	1
osa-miR2102-5p	TRINITY_DN73477_c3_g2	4	0-0	1
osa-miR2102-5p	TRINITY_DN49680_c2_g1	4	73-93	1
osa-miR2102-5p	TRINITY_DN48255_c0_g2	4	135-153	1
osa-miR2102-5p	TRINITY_DN61150_c0_g1	4	19-38	1
osa-miR2102-5p	TRINITY_DN74555_c1_g2	4	82-100	1
osa-miR2102-5p	TRINITY_DN37448_c1_g1	4	198-216	1
osa-miR2102-5p	TRINITY_DN48060_c1_g2	4	24-43	1
osa-miR2102-5p	TRINITY_DN74673_c3_g4	4	45227	1
osa-miR2102-5p	TRINITY_DN70900_c1_g2	4	1434-1453	1
osa-miR2102-5p	TRINITY_DN65457_c1_g3	4	862-881	1
osa-miR2102-5p	TRINITY_DN45056_c1_g5	4	158-177	1
osa-miR2102-5p	TRINITY_DN57231_c0_g2	4	99-118	1
osa-miR2102-5p	TRINITY_DN44142_c1_g1	4	96-115	1
osa-miR2102-5p	TRINITY_DN56654_c0_g1	4	0-0	1
osa-miR2102-5p	TRINITY_DN50719_c0_g1	4	400-420	1
osa-miR2102-5p	TRINITY_DN51367_c1_g8	4	22-42	1
osa-miR2102-5p	TRINITY_DN53938_c2_g1	4	159-179	1
osa-miR2102-5p	TRINITY_DN51367_c1_g6	4	22-42	1
osa-miR2102-5p	TRINITY_DN46538_c2_g2	4	0-0	1
osa-miR2102-5p	TRINITY_DN62102_c1_g2	4	1183-1201	1
osa-miR2102-5p	TRINITY_DN57527_c0_g1	4	381-399	1
osa-miR2102-5p	TRINITY_DN68786_c0_g1	4	371-389	1
osa-miR2102-5p	TRINITY_DN48495_c0_g3	4	162-180	1
osa-miR2102-5p	TRINITY_DN67714_c1_g1	4	42-60	1
osa-miR2102-5p	TRINITY_DN53726_c2_g1	4	261-279	1
osa-miR2102-5p	TRINITY_DN55660_c0_g3	4	158-177	1
gma-miR390a-3p	TRINITY_DN86433_c0_g1	3	84-103	1
gma-miR390a-3p	TRINITY_DN68341_c1_g3	3.5	281-299	1
gma-miR390a-3p	TRINITY_DN43214_c0_g2	4	69-89	1
gma-miR390a-3p	TRINITY_DN55170_c0_g2	4	0-0	1
gma-miR390a-3p	TRINITY_DN75094_c2_g3	4	1291-1309	1
gma-miR390a-3p	TRINITY_DN74656_c6_g3	4	402-421	1
ghr-miR827a	TRINITY_DN51995_c2_g2	4	0-0	1
bdi-miR7721-3p	TRINITY_DN57967_c0_g2	3	566-588	1
bra-miR9559-5p	TRINITY_DN51014_c2_g5	3	0-0	1
bra-miR9559-5p	TRINITY_DN56443_c0_g1	3.5	45166	1
bra-miR9559-5p	TRINITY_DN60676_c0_g1	3.5	690-711	1
bra-miR9559-5p	TRINITY_DN75780_c5_g1	3.5	3875-3895	1
bra-miR9559-5p	TRINITY_DN57984_c1_g1	3.5	0-0	1
bra-miR9559-5p	TRINITY_DN62211_c0_g1	3.5	0-0	1
bra-miR9559-5p	TRINITY_DN73182_c4_g1	3.5	582-602	1
bra-miR9559-5p	TRINITY_DN55047_c2_g1	3.5	0-0	1
bra-miR9559-5p	TRINITY_DN87847_c0_g1	4	0-0	1
bra-miR9559-5p	TRINITY_DN59673_c0_g1	4	492-512	1
bra-miR9559-5p	TRINITY_DN52471_c2_g3	4	191-211	1
bra-miR9559-5p	TRINITY_DN22105_c0_g1	4	0-0	1
bra-miR9559-5p	TRINITY_DN24500_c0_g1	4	370-390	1
bra-miR9559-5p	TRINITY_DN46779_c0_g1	4	0-0	1
bra-miR9559-5p	TRINITY_DN68635_c0_g3	4	217-238	1
bra-miR9559-5p	TRINITY_DN70214_c1_g2	4	742-762	1
bra-miR9559-5p	TRINITY_DN73185_c5_g3	4	307-326	1
bra-miR9559-5p	TRINITY_DN3176_c0_g1	4	97-116	1
bra-miR9559-5p	TRINITY_DN76554_c0_g1	4	0-0	1
bra-miR9559-5p	TRINITY_DN33600_c0_g1	4	89-108	1
bra-miR9559-5p	TRINITY_DN68847_c2_g2	4	263-282	1
bra-miR9559-5p	TRINITY_DN67156_c10_g2	4	0-0	1
aly-miR390b-3p	TRINITY_DN55170_c0_g2	3.5	0-0	1
aly-miR390b-3p	TRINITY_DN86433_c0_g1	4	83-103	1
aly-miR390b-3p	TRINITY_DN68341_c1_g3	4	280-299	1
nta-miR6020b	TRINITY_DN52724_c0_g1	3.5	315-335	1
nta-miR6020b	TRINITY_DN54634_c1_g4	4	448-467	1
nta-miR6020b	TRINITY_DN72746_c2_g1	4	0-0	1
nta-miR6020b	TRINITY_DN46102_c1_g1	4	615-634	1
mtr-miR5221	TRINITY_DN15451_c0_g1	2	200-221	1
mtr-miR5221	TRINITY_DN48388_c4_g1	3	44948	1
mtr-miR5221	TRINITY_DN46303_c1_g2	3.5	0-0	1
mtr-miR5221	TRINITY_DN73534_c2_g3	3.5	0-0	1
mtr-miR5221	TRINITY_DN64073_c0_g2	4	1781-1802	1
mtr-miR5221	TRINITY_DN21505_c0_g1	4	0-0	1
mtr-miR5221	TRINITY_DN64340_c3_g2	4	1109-1130	1
mtr-miR5221	TRINITY_DN58117_c2_g2	4	403-423	1
mtr-miR5221	TRINITY_DN55260_c1_g1	4	27-48	1
mtr-miR5221	TRINITY_DN63724_c4_g2	4	220-241	1
mtr-miR5221	TRINITY_DN42209_c0_g1	4	0-0	1
mtr-miR5221	TRINITY_DN74854_c5_g2	4	1438-1460	1
gma-miR396d	TRINITY_DN61433_c0_g4	3.5	0-0	1
gma-miR2606a	TRINITY_DN70266_c0_g1	3.5	87-107	1
gma-miR2606a	TRINITY_DN73784_c3_g2	4	1120-1139	1
gra-miR8657a	TRINITY_DN48700_c3_g8	4	143-165	1
cca-miR396a-3p	TRINITY_DN74400_c5_g3	1.5	0-0	1
cca-miR396a-3p	TRINITY_DN74940_c9_g4	2.5	259-279	1
cca-miR396a-3p	TRINITY_DN51714_c1_g3	3	200-220	1
cca-miR396a-3p	TRINITY_DN65819_c0_g2	3.5	1048-1068	1
cca-miR396a-3p	TRINITY_DN46569_c0_g1	3.5	0-0	1
cca-miR396a-3p	TRINITY_DN49567_c2_g2	3.5	24-45	1
cca-miR396a-3p	TRINITY_DN65723_c0_g1	3.5	0-0	1
cca-miR396a-3p	TRINITY_DN65963_c1_g1	3.5	574-594	1
cca-miR396a-3p	TRINITY_DN61433_c0_g4	3.5	0-0	1
cca-miR396a-3p	TRINITY_DN68364_c0_g3	4	553-573	1
cca-miR396a-3p	TRINITY_DN39879_c0_g1	4	0-0	1
cca-miR396a-3p	TRINITY_DN56570_c0_g6	4	339-359	1
cca-miR396a-3p	TRINITY_DN44982_c2_g1	4	282-302	1
cca-miR396a-3p	TRINITY_DN45311_c5_g8	4	0-0	1
cca-miR396a-3p	TRINITY_DN49521_c3_g3	4	267-286	1
cca-miR396a-3p	TRINITY_DN67880_c0_g3	4	94-114	1
cca-miR396a-3p	TRINITY_DN52989_c0_g2	4	735-756	1
cca-miR396a-3p	TRINITY_DN57467_c0_g1	4	0-0	1
cca-miR396a-3p	TRINITY_DN48597_c3_g1	4	705-724	1
bna-miR171g	TRINITY_DN64172_c0_g3	0.5	99-120	1
bna-miR171g	TRINITY_DN71125_c1_g3	1	275-296	1
bna-miR171g	TRINITY_DN47447_c2_g1	1	251-272	1
bna-miR171g	TRINITY_DN64033_c0_g3	3	374-395	1
bna-miR171g	TRINITY_DN70152_c0_g2	3.5	0-0	1
bna-miR171g	TRINITY_DN51740_c0_g4	4	0-0	1
smo-miR1092	TRINITY_DN81880_c0_g1	3	95-115	1
smo-miR1092	TRINITY_DN70186_c2_g4	3	274-294	1
smo-miR1092	TRINITY_DN4798_c0_g1	3.5	186-207	1
smo-miR1092	TRINITY_DN75082_c4_g1	4	0-0	1
smo-miR1092	TRINITY_DN66629_c0_g2	4	707-728	1
smo-miR1092	TRINITY_DN76004_c5_g2	4	0-0	1
smo-miR1092	TRINITY_DN56909_c2_g1	4	513-532	1
smo-miR1092	TRINITY_DN65924_c0_g3	4	207-226	1
ppt-miR1048-3p	TRINITY_DN71304_c1_g1	4	0-0	1
ppt-miR1048-3p	TRINITY_DN31608_c0_g1	4	22-42	1
osa-miR2931	TRINITY_DN54397_c1_g1	3	73-92	1
osa-miR2931	TRINITY_DN69677_c0_g2	3	32-50	1
osa-miR2931	TRINITY_DN49469_c0_g1	3	0-0	1
osa-miR2931	TRINITY_DN77101_c0_g1	3.5	213-231	1
osa-miR2931	TRINITY_DN52900_c1_g1	4	0-0	1
osa-miR2931	TRINITY_DN75876_c8_g1	4	154-173	1
osa-miR2931	TRINITY_DN73597_c4_g2	4	258-277	1
osa-miR2931	TRINITY_DN72168_c0_g1	4	590-609	1
osa-miR2931	TRINITY_DN21994_c0_g2	4	336-355	1
osa-miR2931	TRINITY_DN74783_c2_g2	4	1069-1089	1
osa-miR2931	TRINITY_DN73418_c4_g2	4	376-395	1
osa-miR2931	TRINITY_DN58697_c2_g5	4	0-0	1
osa-miR2931	TRINITY_DN53836_c0_g4	4	81-100	1
osa-miR2931	TRINITY_DN69172_c2_g4	4	215-234	1
osa-miR2931	TRINITY_DN72934_c1_g1	4	814-833	1
osa-miR2931	TRINITY_DN43000_c3_g1	4	0-0	1
osa-miR2931	TRINITY_DN44481_c1_g1	4	0-0	1
osa-miR2931	TRINITY_DN51192_c0_g5	4	152-170	1
osa-miR2931	TRINITY_DN54800_c0_g1	4	13-31	1
osa-miR2931	TRINITY_DN44816_c0_g1	4	0-0	1
osa-miR2931	TRINITY_DN50976_c1_g6	4	0-0	1
osa-miR2931	TRINITY_DN57254_c2_g3	4	397-417	1
osa-miR2931	TRINITY_DN75470_c6_g2	4	1124-1142	1
osa-miR2931	TRINITY_DN60155_c1_g3	4	313-331	1
osa-miR2931	TRINITY_DN56076_c0_g4	4	0-0	1
osa-miR2931	TRINITY_DN45213_c0_g6	4	45259	1
osa-miR2931	TRINITY_DN68944_c4_g1	4	45038	1
osa-miR2931	TRINITY_DN71672_c3_g1	4	45069	1
zma-miR171m-5p	TRINITY_DN63317_c0_g2	4	277-297	1
gra-miR7484e	TRINITY_DN69879_c1_g2	4	0-0	1
gra-miR7484e	TRINITY_DN57534_c0_g2	4	436-455	1
gra-miR7484e	TRINITY_DN55376_c1_g2	4	0-0	1
gra-miR7484e	TRINITY_DN47295_c0_g3	4	0-0	1
gra-miR7484e	TRINITY_DN55560_c4_g3	4	143-162	1
osa-miR1863b.2	TRINITY_DN49194_c2_g6	4	217-240	1
osa-miR1863b.2	TRINITY_DN49194_c2_g5	4	0-0	1
osa-miR1863b.2	TRINITY_DN75774_c3_g1	4	570-593	1
mdm-miR167h	TRINITY_DN60363_c0_g1	1	0-0	1
mdm-miR167h	TRINITY_DN51682_c0_g1	4	0-0	1
gma-miR395d	TRINITY_DN74906_c2_g1	2.5	0-0	1
gma-miR395d	TRINITY_DN72174_c0_g2	2.5	0-0	1
gma-miR395d	TRINITY_DN49256_c1_g4	3	0-0	1
gma-miR395d	TRINITY_DN43567_c0_g1	3.5	13-33	1
gma-miR395d	TRINITY_DN71118_c2_g1	3.5	0-0	1
gma-miR395d	TRINITY_DN63751_c2_g1	4	0-0	1
gma-miR395d	TRINITY_DN61713_c2_g2	4	215-235	1
gma-miR395d	TRINITY_DN61004_c1_g2	4	0-0	1
gma-miR395d	TRINITY_DN75667_c1_g1	4	0-0	1
ath-miR5019	TRINITY_DN51263_c2_g1	3	83-103	1
ath-miR5019	TRINITY_DN56538_c4_g3	3.5	495-516	1
ath-miR5019	TRINITY_DN12757_c0_g1	3.5	28-47	1
ath-miR5019	TRINITY_DN45531_c0_g1	3.5	0-0	1
ath-miR5019	TRINITY_DN47096_c0_g1	3.5	273-293	1
ath-miR5019	TRINITY_DN61147_c1_g5	4	862-882	1
ath-miR5019	TRINITY_DN67931_c0_g1	4	1056-1077	1
ath-miR5019	TRINITY_DN53287_c0_g1	4	250-270	1
ath-miR5019	TRINITY_DN56220_c0_g1	4	1102-1122	1
ath-miR5019	TRINITY_DN58088_c1_g2	4	0-0	1
ath-miR5019	TRINITY_DN45555_c2_g1	4	527-548	1
ath-miR5019	TRINITY_DN48352_c0_g1	4	0-0	1
ath-miR5019	TRINITY_DN22848_c0_g1	4	342-361	1
ath-miR5019	TRINITY_DN52576_c1_g1	4	187-207	1
ath-miR5019	TRINITY_DN72023_c0_g1	4	1052-1073	1
ath-miR5019	TRINITY_DN53814_c0_g2	4	147-167	1
ath-miR5019	TRINITY_DN73200_c2_g7	4	250-271	1
ath-miR5019	TRINITY_DN47652_c1_g1	4	0-0	1
ath-miR5019	TRINITY_DN53313_c1_g3	4	247-267	1
ptc-miR399h	TRINITY_DN49437_c1_g1	2	45166	1
ptc-miR399h	TRINITY_DN16894_c0_g1	2	30-50	1
ptc-miR399h	TRINITY_DN64994_c2_g2	3.5	1502-1521	1
ptc-miR399h	TRINITY_DN75444_c5_g1	3.5	1003-1023	1
ptc-miR399h	TRINITY_DN60705_c6_g1	3.5	0-0	1
ptc-miR399h	TRINITY_DN28303_c0_g1	4	39-59	1
ptc-miR399h	TRINITY_DN22870_c0_g1	4	0-0	1
ptc-miR399h	TRINITY_DN23612_c0_g1	4	191-211	1
ptc-miR399h	TRINITY_DN15289_c0_g1	4	97-116	1
smo-miR156d	TRINITY_DN67605_c0_g1	2.5	560-580	1
smo-miR156d	TRINITY_DN67605_c0_g4	2.5	63-83	1
smo-miR156d	TRINITY_DN65031_c2_g1	2.5	45008	1
smo-miR156d	TRINITY_DN56836_c1_g1	2.5	759-779	1
smo-miR156d	TRINITY_DN65114_c0_g2	2.5	0-0	1
smo-miR156d	TRINITY_DN71375_c3_g4	3	0-0	1
smo-miR156d	TRINITY_DN49137_c1_g1	3.5	492-512	1
smo-miR156d	TRINITY_DN72597_c2_g3	3.5	0-0	1
smo-miR156d	TRINITY_DN61006_c0_g1	4	872-893	1
smo-miR156d	TRINITY_DN49397_c5_g1	4	0-0	1
smo-miR156d	TRINITY_DN71045_c1_g1	4	396-415	1
smo-miR156d	TRINITY_DN60144_c3_g1	4	146-165	1
pde-miR3712	TRINITY_DN52484_c0_g3	2	0-0	1
pde-miR3712	TRINITY_DN84126_c0_g1	3.5	28-50	1
pde-miR3712	TRINITY_DN72271_c2_g3	4	0-0	1
pde-miR3712	TRINITY_DN71917_c2_g2	4	387-407	1
aly-miR163-5p.1	TRINITY_DN29702_c0_g1	3	461-480	1
aly-miR163-5p.1	TRINITY_DN86929_c0_g1	3	159-178	1
aly-miR163-5p.1	TRINITY_DN42148_c1_g2	4	14-33	1
aly-miR163-5p.1	TRINITY_DN74889_c1_g3	4	0-0	1
aly-miR163-5p.1	TRINITY_DN69862_c0_g3	4	0-0	1
aly-miR163-5p.1	TRINITY_DN73282_c4_g3	4	79-97	1
aly-miR163-5p.1	TRINITY_DN63289_c0_g1	4	74-93	1
aly-miR163-5p.1	TRINITY_DN73536_c5_g1	4	2199-2219	1
aly-miR163-5p.1	TRINITY_DN31678_c0_g2	4	16-34	1
aly-miR163-5p.1	TRINITY_DN60247_c2_g3	4	194-212	1
ppe-miR8123-3p	TRINITY_DN73353_c5_g3	2	1318-1335	1
ppe-miR8123-3p	TRINITY_DN40489_c0_g1	2	194-211	1
ppe-miR8123-3p	TRINITY_DN74145_c4_g1	2	651-668	1
ppe-miR8123-3p	TRINITY_DN63971_c0_g4	2	43-60	1
ppe-miR8123-3p	TRINITY_DN56557_c0_g3	2	45005	1
ppe-miR8123-3p	TRINITY_DN65598_c0_g3	3	679-696	1
ppe-miR8123-3p	TRINITY_DN55259_c0_g3	3	1731-1748	1
ppe-miR8123-3p	TRINITY_DN75264_c4_g3	3	393-409	1
ppe-miR8123-3p	TRINITY_DN73627_c1_g3	3	866-883	1
ppe-miR8123-3p	TRINITY_DN73300_c3_g5	3	634-650	1
ppe-miR8123-3p	TRINITY_DN44228_c0_g1	3	0-0	1
ppe-miR8123-3p	TRINITY_DN73425_c2_g1	3.5	0-0	1
ppe-miR8123-3p	TRINITY_DN59570_c2_g7	3.5	1595-1612	1
ppe-miR8123-3p	TRINITY_DN58653_c0_g2	3.5	748-765	1
ppe-miR8123-3p	TRINITY_DN45408_c2_g5	3.5	1004-1021	1
ppe-miR8123-3p	TRINITY_DN59555_c2_g6	3.5	219-235	1
ppe-miR8123-3p	TRINITY_DN59555_c2_g8	3.5	312-328	1
ppe-miR8123-3p	TRINITY_DN60466_c0_g1	3.5	157-174	1
ppe-miR8123-3p	TRINITY_DN43605_c0_g1	3.5	93-110	1
ppe-miR8123-3p	TRINITY_DN51909_c1_g1	3.5	0-0	1
ppe-miR8123-3p	TRINITY_DN47510_c4_g3	3.5	0-0	1
ppe-miR8123-3p	TRINITY_DN74099_c0_g2	3.5	0-0	1
ppe-miR8123-3p	TRINITY_DN60087_c0_g3	3.5	203-219	1
ppe-miR8123-3p	TRINITY_DN75824_c3_g2	4	0-0	1
ppe-miR8123-3p	TRINITY_DN88043_c0_g1	4	0-0	1
ppe-miR8123-3p	TRINITY_DN18445_c0_g1	4	67-84	1
ppe-miR8123-3p	TRINITY_DN66333_c0_g1	4	0-0	1
ppe-miR8123-3p	TRINITY_DN74814_c2_g2	4	0-0	1
ppe-miR8123-3p	TRINITY_DN67781_c0_g2	4	264-280	1
ppe-miR8123-3p	TRINITY_DN50572_c0_g1	4	277-293	1
ppe-miR8123-3p	TRINITY_DN59555_c2_g2	4	551-567	1
ppe-miR8123-3p	TRINITY_DN65347_c1_g1	4	1013-1030	1
ppe-miR8123-3p	TRINITY_DN46132_c0_g1	4	1568-1585	1
ppe-miR8123-3p	TRINITY_DN42719_c0_g1	4	875-892	1
ppe-miR8123-3p	TRINITY_DN58700_c0_g3	4	449-466	1
ppe-miR8123-3p	TRINITY_DN43560_c1_g2	4	0-0	1
ppe-miR8123-3p	TRINITY_DN45086_c0_g1	4	0-0	1
ppe-miR8123-3p	TRINITY_DN44202_c5_g1	4	0-0	1
ppe-miR8123-3p	TRINITY_DN68846_c0_g2	4	875-892	1
ppe-miR8123-3p	TRINITY_DN56342_c3_g2	4	887-904	1
ppe-miR8123-3p	TRINITY_DN15789_c0_g1	4	645-662	1
ppe-miR8123-3p	TRINITY_DN66338_c0_g2	4	137-154	1
ppe-miR8123-3p	TRINITY_DN72230_c2_g2	4	320-338	1
ppe-miR8123-3p	TRINITY_DN75753_c2_g1	4	934-951	1
ppe-miR8123-3p	TRINITY_DN64328_c0_g1	4	1973-1990	1
ppe-miR8123-3p	TRINITY_DN75753_c2_g2	4	0-0	1
ppe-miR8123-3p	TRINITY_DN54325_c0_g2	4	0-0	1
ppe-miR8123-3p	TRINITY_DN45410_c1_g4	4	0-0	1
ppe-miR8123-3p	TRINITY_DN53070_c1_g3	4	1067-1083	1
ppe-miR8123-3p	TRINITY_DN41474_c0_g1	4	0-0	1
ppe-miR8123-3p	TRINITY_DN55828_c1_g1	4	0-0	1
ppe-miR8123-3p	TRINITY_DN75068_c1_g1	4	582-599	1
ppe-miR8123-3p	TRINITY_DN67568_c0_g4	4	80-96	1
ppe-miR8123-3p	TRINITY_DN31559_c0_g1	4	339-355	1
ppe-miR8123-3p	TRINITY_DN48407_c1_g1	4	0-0	1
ppe-miR8123-3p	TRINITY_DN94942_c0_g1	4	0-0	1
ppe-miR8123-3p	TRINITY_DN64074_c0_g1	4	141-157	1
ppe-miR8123-3p	TRINITY_DN91894_c0_g1	4	0-0	1
ppe-miR8123-3p	TRINITY_DN43850_c6_g1	4	0-0	1
ppe-miR8123-3p	TRINITY_DN65703_c0_g2	4	77-93	1
ppe-miR8123-3p	TRINITY_DN49770_c1_g1	4	0-0	1
ppe-miR8123-3p	TRINITY_DN67696_c0_g2	4	0-0	1
ppe-miR8123-3p	TRINITY_DN57765_c0_g2	4	65-82	1
ppe-miR8123-3p	TRINITY_DN98051_c0_g1	4	129-146	1
ppe-miR8123-3p	TRINITY_DN6799_c0_g1	4	92-109	1
ppe-miR8123-3p	TRINITY_DN61167_c1_g1	4	860-878	1
ppe-miR8123-3p	TRINITY_DN66195_c2_g1	4	0-0	1
ppe-miR8123-3p	TRINITY_DN74445_c6_g3	4	990-1008	1
ppe-miR8123-3p	TRINITY_DN73426_c3_g3	4	2323-2340	1
ppe-miR8123-3p	TRINITY_DN69361_c0_g2	4	1357-1373	1
ppe-miR8123-3p	TRINITY_DN68509_c0_g2	4	957-973	1
ppe-miR8123-3p	TRINITY_DN48937_c0_g1	4	382-398	1
ppe-miR8123-3p	TRINITY_DN59821_c0_g2	4	409-425	1
ppe-miR8123-3p	TRINITY_DN97492_c0_g1	4	0-0	1
ppe-miR8123-3p	TRINITY_DN56744_c0_g1	4	194-210	1
ppe-miR8123-3p	TRINITY_DN85032_c0_g1	4	45225	1
ppe-miR8123-3p	TRINITY_DN44069_c1_g2	4	133-149	1
ppe-miR8123-3p	TRINITY_DN67428_c0_g3	4	130-146	1
ppe-miR8123-3p	TRINITY_DN36582_c0_g1	4	44-60	1
ppe-miR8123-3p	TRINITY_DN63289_c0_g1	4	0-0	1
ppe-miR8123-3p	TRINITY_DN75223_c4_g1	4	383-400	1
ppe-miR8123-3p	TRINITY_DN67073_c0_g1	4	0-0	1
ppe-miR8123-3p	TRINITY_DN46919_c1_g2	4	211-229	1
ppe-miR8123-3p	TRINITY_DN61541_c0_g3	4	214-231	1
ppe-miR8123-3p	TRINITY_DN64588_c0_g4	4	449-465	1
ppe-miR8123-3p	TRINITY_DN62021_c1_g2	4	125-141	1
ppe-miR8123-3p	TRINITY_DN48914_c0_g1	4	283-299	1
ppe-miR399b	TRINITY_DN16894_c0_g1	0.5	32-52	1
ppe-miR399b	TRINITY_DN15289_c0_g1	1.5	98-118	1
ppe-miR399b	TRINITY_DN49437_c1_g1	2.5	45229	1
ppe-miR399b	TRINITY_DN23612_c0_g1	3	193-213	1
ppe-miR399b	TRINITY_DN75444_c5_g1	3	0-0	1
ppe-miR399b	TRINITY_DN53461_c0_g8	3	88-107	1
ppe-miR399b	TRINITY_DN56040_c1_g2	4	0-0	1
ppe-miR399b	TRINITY_DN53736_c1_g3	4	140-160	1
ppe-miR399b	TRINITY_DN58671_c0_g1	4	22-43	1
ppe-miR399b	TRINITY_DN60224_c0_g1	4	0-0	1
ath-miR319a	TRINITY_DN74678_c4_g1	0	256-276	1
ath-miR319a	TRINITY_DN39469_c0_g1	3	0-0	1
ath-miR319a	TRINITY_DN73657_c3_g3	3.5	93-113	1
ath-miR319a	TRINITY_DN47535_c0_g1	3.5	0-0	1
ath-miR319a	TRINITY_DN75486_c1_g5	3.5	0-0	1
bdi-miR7719-3p	TRINITY_DN74265_c1_g1	2.5	0-0	1
bdi-miR7719-3p	TRINITY_DN44696_c0_g1	2.5	0-0	1
bdi-miR7719-3p	TRINITY_DN87084_c0_g1	3	140-159	1
bdi-miR7719-3p	TRINITY_DN65614_c1_g2	3.5	0-0	1
bdi-miR7719-3p	TRINITY_DN68015_c0_g3	3.5	1114-1133	1
bdi-miR7719-3p	TRINITY_DN28394_c0_g1	3.5	88-108	1
bdi-miR7719-3p	TRINITY_DN75613_c0_g2	4	568-588	1
bdi-miR7719-3p	TRINITY_DN58128_c0_g2	4	1624-1645	1
bdi-miR7719-3p	TRINITY_DN45732_c3_g1	4	36-56	1
bdi-miR7719-3p	TRINITY_DN74875_c3_g4	4	0-0	1
bdi-miR7719-3p	TRINITY_DN51771_c0_g1	4	583-602	1
cpa-miR8154	TRINITY_DN69348_c1_g1	2	0-0	1
cpa-miR8154	TRINITY_DN58918_c0_g3	2	85-106	1
cpa-miR8154	TRINITY_DN52463_c1_g1	2.5	0-0	1
cpa-miR8154	TRINITY_DN56744_c0_g5	2.5	134-155	1
cpa-miR8154	TRINITY_DN65617_c0_g1	2.5	0-0	1
cpa-miR8154	TRINITY_DN65710_c0_g3	2.5	0-0	1
cpa-miR8154	TRINITY_DN25794_c0_g1	3	30-51	1
cpa-miR8154	TRINITY_DN59654_c0_g1	3	202-223	1
cpa-miR8154	TRINITY_DN71893_c2_g2	3	316-337	1
cpa-miR8154	TRINITY_DN44682_c0_g2	3	464-485	1
cpa-miR8154	TRINITY_DN75731_c7_g1	3	2829-2850	1
cpa-miR8154	TRINITY_DN68663_c0_g1	3	389-411	1
cpa-miR8154	TRINITY_DN40016_c0_g1	3	12-34	1
cpa-miR8154	TRINITY_DN48542_c3_g5	3	0-0	1
cpa-miR8154	TRINITY_DN66074_c1_g1	3.5	26-47	1
cpa-miR8154	TRINITY_DN51403_c0_g4	3.5	0-0	1
cpa-miR8154	TRINITY_DN72826_c0_g4	3.5	194-216	1
cpa-miR8154	TRINITY_DN69273_c2_g1	3.5	129-151	1
cpa-miR8154	TRINITY_DN72826_c0_g3	3.5	0-0	1
cpa-miR8154	TRINITY_DN43362_c0_g1	3.5	375-397	1
cpa-miR8154	TRINITY_DN69273_c2_g2	3.5	67-89	1
cpa-miR8154	TRINITY_DN47447_c3_g1	3.5	199-221	1
cpa-miR8154	TRINITY_DN59408_c2_g3	3.5	0-0	1
cpa-miR8154	TRINITY_DN48969_c1_g1	3.5	1234-1256	1
cpa-miR8154	TRINITY_DN49986_c4_g6	3.5	0-0	1
cpa-miR8154	TRINITY_DN69405_c5_g1	3.5	45008	1
[truncated: 1,019 more rows]
