# Supplementary material for: Integrated analysis of transcriptome and miRNAome reveals the heat stress response of Pinellia ternata seedlings
Source: BMC Genomics. 2024 Apr 23;25:398. doi: 10.1186/s12864-024-10318-x (PMC11040748; doi:10.1186/s12864-024-10318-x)
Supplement: Supplementary file 9 — Supplementary Material 9 [file 12864_2024_10318_MOESM9_ESM.xlsx]

## Sheet: sheet1
Table S9. Functional classification of the predicted target genes based on GO categorization.
GO.ID	Term	Ontology	GeneRatio	BgRatio	Pvalue	Qvalue	Score	GeneID
GO:0005634	nucleus	cellular_component	157|625	8268|52926	4.77743e-10	5.27026e-07	1.60801	TRINITY_DN69127_c0_g2; TRINITY_DN72174_c0_g1; TRINITY_DN41918_c0_g1; TRINITY_DN60110_c1_g1; TRINITY_DN42914_c0_g1; TRINITY_DN74139_c2_g1; TRINITY_DN46673_c0_g1; TRINITY_DN19296_c0_g1; TRINITY_DN72168_c0_g1; TRINITY_DN46673_c1_g1; TRINITY_DN49955_c0_g1; TRINITY_DN70104_c1_g2; TRINITY_DN64453_c1_g2; TRINITY_DN71879_c1_g1; TRINITY_DN54838_c2_g2; TRINITY_DN66457_c1_g1; TRINITY_DN55259_c0_g3; TRINITY_…
GO:0006351	transcription, DNA-templated	biological_process	80|625	3575|52926	3.36062e-08	1.38986e-05	1.89497	TRINITY_DN69127_c0_g2; TRINITY_DN41918_c0_g1; TRINITY_DN74139_c2_g1; TRINITY_DN46673_c0_g1; TRINITY_DN46673_c1_g1; TRINITY_DN70452_c2_g3; TRINITY_DN54838_c2_g2; TRINITY_DN66457_c1_g1; TRINITY_DN58219_c2_g1; TRINITY_DN66239_c1_g1; TRINITY_DN70987_c0_g1; TRINITY_DN41041_c0_g1; TRINITY_DN75069_c8_g1; TRINITY_DN69459_c0_g2; TRINITY_DN56596_c1_g2; TRINITY_DN75579_c7_g2; TRINITY_DN48255_c0_g2; TRINITY_…
GO:0003677	DNA binding	molecular_function	86|625	3963|52926	3.77967e-08	1.38986e-05	1.83765	TRINITY_DN41918_c0_g1; TRINITY_DN67825_c2_g2; TRINITY_DN74139_c2_g1; TRINITY_DN69327_c0_g1; TRINITY_DN46673_c0_g1; TRINITY_DN46673_c1_g1; TRINITY_DN53740_c0_g1; TRINITY_DN70452_c2_g3; TRINITY_DN58219_c2_g1; TRINITY_DN66239_c1_g1; TRINITY_DN75485_c7_g1; TRINITY_DN70987_c0_g1; TRINITY_DN75379_c8_g1; TRINITY_DN69459_c0_g2; TRINITY_DN48836_c4_g1; TRINITY_DN49537_c1_g1; TRINITY_DN75579_c7_g2; TRINITY_…
GO:0032502	developmental process	biological_process	7|625	45|52926	9.5244e-07	0.000262673	13.1727	TRINITY_DN49955_c0_g1; TRINITY_DN56219_c0_g2; TRINITY_DN46569_c0_g1; TRINITY_DN61728_c0_g3; TRINITY_DN69709_c2_g3; TRINITY_DN49567_c2_g2; TRINITY_DN66333_c0_g1
GO:1990188	euchromatin binding	molecular_function	3|625	7|52926	5.53695e-05	0.0118149	36.2921	TRINITY_DN41918_c0_g1; TRINITY_DN61797_c0_g1; TRINITY_DN41918_c0_g5
GO:0000212	meiotic spindle organization	biological_process	3|625	8|52926	8.78122e-05	0.0118149	31.7556	TRINITY_DN41918_c0_g1; TRINITY_DN61797_c0_g1; TRINITY_DN41918_c0_g5
GO:0006355	regulation of transcription, DNA-templated	biological_process	57|625	2870|52926	0.000103128	0.0118149	1.68183	TRINITY_DN69127_c0_g2; TRINITY_DN41918_c0_g1; TRINITY_DN74139_c2_g1; TRINITY_DN46673_c0_g1; TRINITY_DN54838_c2_g2; TRINITY_DN66457_c1_g1; TRINITY_DN58219_c2_g1; TRINITY_DN70987_c0_g1; TRINITY_DN41041_c0_g1; TRINITY_DN69459_c0_g2; TRINITY_DN56596_c1_g2; TRINITY_DN48255_c0_g2; TRINITY_DN53089_c2_g3; TRINITY_DN73806_c3_g4; TRINITY_DN74513_c3_g1; TRINITY_DN67855_c0_g1; TRINITY_DN47535_c0_g1; TRINITY_…
GO:0004386	helicase activity	molecular_function	12|625	272|52926	0.000110485	0.0118149	3.73595	TRINITY_DN74139_c2_g1; TRINITY_DN57467_c0_g1; TRINITY_DN59232_c1_g5; TRINITY_DN69011_c0_g1; TRINITY_DN69300_c0_g4; TRINITY_DN56108_c2_g1; TRINITY_DN57429_c0_g1; TRINITY_DN48407_c1_g1; TRINITY_DN75414_c2_g1; TRINITY_DN62652_c1_g1; TRINITY_DN71424_c1_g1; TRINITY_DN70562_c1_g2
GO:0005719	nuclear euchromatin	cellular_component	3|625	9|52926	0.000130561	0.0118149	28.2272	TRINITY_DN41918_c0_g1; TRINITY_DN61797_c0_g1; TRINITY_DN41918_c0_g5
GO:0033613	activating transcription factor binding	molecular_function	3|625	9|52926	0.000130561	0.0118149	28.2272	TRINITY_DN41918_c0_g1; TRINITY_DN61797_c0_g1; TRINITY_DN41918_c0_g5
GO:0090305	nucleic acid phosphodiester bond hydrolysis	biological_process	9|625	161|52926	0.00013736	0.0118149	4.73375	TRINITY_DN19296_c0_g1; TRINITY_DN63310_c0_g1; TRINITY_DN75771_c8_g1; TRINITY_DN61834_c0_g2; TRINITY_DN44711_c1_g2; TRINITY_DN72353_c2_g2; TRINITY_DN50731_c1_g1; TRINITY_DN22550_c0_g1; TRINITY_DN74265_c1_g1
GO:0044877	macromolecular complex binding	molecular_function	2|625	2|52926	0.000139231	0.0118149	84.6816	TRINITY_DN72174_c0_g1; TRINITY_DN72174_c0_g2
GO:2000234	positive regulation of rRNA processing	biological_process	2|625	2|52926	0.000139231	0.0118149	84.6816	TRINITY_DN72174_c0_g1; TRINITY_DN72174_c0_g2
GO:0048235	pollen sperm cell differentiation	biological_process	4|625	26|52926	0.000234211	0.0184551	13.0279	TRINITY_DN41918_c0_g1; TRINITY_DN46516_c2_g1; TRINITY_DN61797_c0_g1; TRINITY_DN41918_c0_g5
GO:0007060	male meiosis chromosome segregation	biological_process	3|625	11|52926	0.000251974	0.0185311	23.095	TRINITY_DN41918_c0_g1; TRINITY_DN61797_c0_g1; TRINITY_DN41918_c0_g5
GO:0030307	positive regulation of cell growth	biological_process	3|625	12|52926	0.000333018	0.0223211	21.1704	TRINITY_DN72174_c0_g1; TRINITY_DN72174_c0_g2; TRINITY_DN73425_c2_g1
GO:0006281	DNA repair	biological_process	18|625	600|52926	0.000343975	0.0223211	2.54045	TRINITY_DN72174_c0_g1; TRINITY_DN67825_c2_g2; TRINITY_DN66457_c1_g1; TRINITY_DN72174_c0_g2; TRINITY_DN63310_c0_g1; TRINITY_DN75379_c8_g1; TRINITY_DN63971_c0_g4; TRINITY_DN70214_c1_g2; TRINITY_DN67855_c0_g1; TRINITY_DN66927_c0_g3; TRINITY_DN57216_c0_g5; TRINITY_DN75340_c1_g1; TRINITY_DN59881_c0_g2; TRINITY_DN51209_c6_g1; TRINITY_DN40258_c0_g1; TRINITY_DN45181_c2_g1; TRINITY_DN71424_c1_g1; TRINITY_…
GO:0030915	Smc5-Smc6 complex	cellular_component	3|625	13|52926	0.000429127	0.0262997	19.5419	TRINITY_DN45181_c2_g1; TRINITY_DN69960_c0_g1; TRINITY_DN49770_c1_g1
GO:0003700	transcription factor activity, sequence-specific DNA binding	molecular_function	38|625	1821|52926	0.000601897	0.0349467	1.76711	TRINITY_DN46673_c1_g1; TRINITY_DN53740_c0_g1; TRINITY_DN70452_c2_g3; TRINITY_DN58219_c2_g1; TRINITY_DN66239_c1_g1; TRINITY_DN41041_c0_g1; TRINITY_DN69459_c0_g2; TRINITY_DN56596_c1_g2; TRINITY_DN75579_c7_g2; TRINITY_DN58501_c0_g1; TRINITY_DN70459_c0_g4; TRINITY_DN66040_c0_g1; TRINITY_DN47535_c0_g1; TRINITY_DN46516_c2_g1; TRINITY_DN49046_c0_g1; TRINITY_DN60167_c0_g1; TRINITY_DN73412_c2_g3; TRINITY_…
GO:0016602	CCAAT-binding factor complex	cellular_component	3|625	16|52926	0.000818364	0.0431981	15.8778	TRINITY_DN66239_c1_g1; TRINITY_DN70459_c0_g4; TRINITY_DN73412_c2_g3
GO:0040019	positive regulation of embryonic development	biological_process	2|625	4|52926	0.00082233	0.0431981	42.3408	TRINITY_DN72174_c0_g1; TRINITY_DN72174_c0_g2
GO:0032968	positive regulation of transcription elongation from RNA polymerase II promoter	biological_process	3|625	17|52926	0.000985035	0.0493931	14.9438	TRINITY_DN73644_c6_g2; TRINITY_DN57481_c0_g1; TRINITY_DN62969_c0_g2
GO:0004721	phosphoprotein phosphatase activity	molecular_function	8|625	177|52926	0.0012899	0.0585203	3.82742	TRINITY_DN69346_c1_g1; TRINITY_DN67438_c0_g1; TRINITY_DN46227_c0_g1; TRINITY_DN66713_c1_g3; TRINITY_DN74706_c3_g1; TRINITY_DN47511_c2_g1; TRINITY_DN68630_c0_g1; TRINITY_DN60719_c1_g2
GO:0016303	1-phosphatidylinositol-3-kinase activity	molecular_function	2|625	5|52926	0.00135981	0.0585203	33.8726	TRINITY_DN72174_c0_g1; TRINITY_DN72174_c0_g2
GO:0008022	protein C-terminus binding	molecular_function	3|625	19|52926	0.00137925	0.0585203	13.3708	TRINITY_DN74706_c3_g1; TRINITY_DN57481_c0_g1; TRINITY_DN62969_c0_g2
GO:0055046	microgametogenesis	biological_process	3|625	19|52926	0.00137925	0.0585203	13.3708	TRINITY_DN64190_c0_g2; TRINITY_DN73412_c2_g3; TRINITY_DN65538_c0_g1
GO:0009036	Type II site-specific deoxyribonuclease activity	molecular_function	7|625	147|52926	0.00190282	0.0697665	4.03246	TRINITY_DN75771_c8_g1; TRINITY_DN61834_c0_g2; TRINITY_DN44711_c1_g2; TRINITY_DN72353_c2_g2; TRINITY_DN50731_c1_g1; TRINITY_DN22550_c0_g1; TRINITY_DN74265_c1_g1
GO:0032199	reverse transcription involved in RNA-mediated transposition	biological_process	7|625	147|52926	0.00190282	0.0697665	4.03246	TRINITY_DN75771_c8_g1; TRINITY_DN61834_c0_g2; TRINITY_DN44711_c1_g2; TRINITY_DN72353_c2_g2; TRINITY_DN50731_c1_g1; TRINITY_DN22550_c0_g1; TRINITY_DN74265_c1_g1
GO:0000812	Swr1 complex	cellular_component	2|625	6|52926	0.00202376	0.0697665	28.2272	TRINITY_DN66457_c1_g1; TRINITY_DN67855_c0_g1
GO:0060964	regulation of gene silencing by miRNA	biological_process	2|625	6|52926	0.00202376	0.0697665	28.2272	TRINITY_DN72114_c1_g4; TRINITY_DN49683_c0_g1
GO:0071139	resolution of recombination intermediates	biological_process	2|625	6|52926	0.00202376	0.0697665	28.2272	TRINITY_DN69960_c0_g1; TRINITY_DN49770_c1_g1
GO:1904115	axon cytoplasm	cellular_component	2|625	6|52926	0.00202376	0.0697665	28.2272	TRINITY_DN55259_c0_g3; TRINITY_DN94942_c0_g1
GO:0004652	polynucleotide adenylyltransferase activity	molecular_function	3|625	22|52926	0.0021351	0.0713745	11.5475	TRINITY_DN75069_c8_g1; TRINITY_DN75431_c3_g1; TRINITY_DN75780_c5_g1
GO:0009791	post-embryonic development	biological_process	7|625	152|52926	0.00229839	0.074573	3.89981	TRINITY_DN72174_c0_g1; TRINITY_DN71879_c1_g1; TRINITY_DN72174_c0_g2; TRINITY_DN75579_c7_g2; TRINITY_DN67384_c0_g1; TRINITY_DN49046_c0_g1; TRINITY_DN61238_c1_g1
GO:0007062	sister chromatid cohesion	biological_process	3|625	23|52926	0.00243397	0.0767158	11.0454	TRINITY_DN75780_c5_g1; TRINITY_DN69960_c0_g1; TRINITY_DN49770_c1_g1
GO:0009303	rRNA transcription	biological_process	2|625	7|52926	0.00281112	0.0861419	24.1947	TRINITY_DN72174_c0_g1; TRINITY_DN72174_c0_g2
GO:0051321	meiotic cell cycle	biological_process	5|625	84|52926	0.00324216	0.0966652	5.04057	TRINITY_DN41918_c0_g1; TRINITY_DN45938_c1_g2; TRINITY_DN61797_c0_g1; TRINITY_DN41918_c0_g5; TRINITY_DN49776_c1_g4
GO:0016779	nucleotidyltransferase activity	molecular_function	4|625	54|52926	0.00381874	0.11086	6.27271	TRINITY_DN72114_c1_g4; TRINITY_DN75069_c8_g1; TRINITY_DN64552_c3_g1; TRINITY_DN75780_c5_g1
GO:0010507	negative regulation of autophagy	biological_process	2|625	9|52926	0.00474412	0.125167	18.8181	TRINITY_DN72174_c0_g1; TRINITY_DN72174_c0_g2
GO:0046975	histone methyltransferase activity (H3-K36 specific)	molecular_function	2|625	9|52926	0.00474412	0.125167	18.8181	TRINITY_DN19296_c0_g1; TRINITY_DN68263_c0_g2
GO:0004356	glutamate-ammonia ligase activity	molecular_function	3|625	29|52926	0.00476543	0.125167	8.76017	TRINITY_DN75952_c6_g2; TRINITY_DN72013_c3_g4; TRINITY_DN52173_c0_g2
GO:0006542	glutamine biosynthetic process	biological_process	3|625	29|52926	0.00476543	0.125167	8.76017	TRINITY_DN75952_c6_g2; TRINITY_DN72013_c3_g4; TRINITY_DN52173_c0_g2
GO:0004420	hydroxymethylglutaryl-CoA reductase (NADPH) activity	molecular_function	2|625	10|52926	0.00588394	0.131587	16.9363	TRINITY_DN59911_c1_g3; TRINITY_DN61795_c0_g1
GO:0007409	axonogenesis	biological_process	2|625	10|52926	0.00588394	0.131587	16.9363	TRINITY_DN55259_c0_g3; TRINITY_DN94942_c0_g1
GO:0015936	coenzyme A metabolic process	biological_process	2|625	10|52926	0.00588394	0.131587	16.9363	TRINITY_DN59911_c1_g3; TRINITY_DN61795_c0_g1
GO:0048366	leaf development	biological_process	7|625	181|52926	0.0059755	0.131587	3.27498	TRINITY_DN60110_c1_g1; TRINITY_DN47535_c0_g1; TRINITY_DN46742_c2_g5; TRINITY_DN75486_c1_g5; TRINITY_DN74094_c0_g1; TRINITY_DN48401_c3_g3; TRINITY_DN55265_c1_g1
GO:0005778	peroxisomal membrane	cellular_component	5|625	97|52926	0.00597656	0.131587	4.36503	TRINITY_DN59911_c1_g3; TRINITY_DN61795_c0_g1; TRINITY_DN63075_c1_g4; TRINITY_DN68706_c2_g2; TRINITY_DN48742_c0_g1
GO:0031540	regulation of anthocyanin biosynthetic process	biological_process	2|625	11|52926	0.00713548	0.131587	15.3967	TRINITY_DN48903_c0_g2; TRINITY_DN53062_c1_g1
GO:0072546	ER membrane protein complex	cellular_component	2|625	11|52926	0.00713548	0.131587	15.3967	TRINITY_DN75518_c2_g3; TRINITY_DN75518_c2_g4
GO:0006302	double-strand break repair	biological_process	3|625	34|52926	0.00747172	0.131587	7.47191	TRINITY_DN49541_c0_g2; TRINITY_DN75780_c5_g1; TRINITY_DN69960_c0_g1
GO:0000963	mitochondrial RNA processing	biological_process	2|625	12|52926	0.00849597	0.131587	14.1136	TRINITY_DN73934_c3_g3; TRINITY_DN69068_c0_g1
GO:0006013	mannose metabolic process	biological_process	2|625	12|52926	0.00849597	0.131587	14.1136	TRINITY_DN64106_c0_g2; TRINITY_DN32377_c0_g1
GO:0043047	single-stranded telomeric DNA binding	molecular_function	2|625	12|52926	0.00849597	0.131587	14.1136	TRINITY_DN45938_c1_g2; TRINITY_DN67700_c0_g1
GO:0045893	positive regulation of transcription, DNA-templated	biological_process	9|625	293|52926	0.00859649	0.131587	2.60114	TRINITY_DN72174_c0_g1; TRINITY_DN53740_c0_g1; TRINITY_DN72174_c0_g2; TRINITY_DN69361_c0_g2; TRINITY_DN52900_c1_g1; TRINITY_DN53740_c0_g2; TRINITY_DN65736_c0_g2; TRINITY_DN64127_c0_g1; TRINITY_DN68441_c0_g1
GO:0042393	histone binding	molecular_function	4|625	70|52926	0.00955423	0.131587	4.83895	TRINITY_DN41918_c0_g1; TRINITY_DN61797_c0_g1; TRINITY_DN73644_c6_g2; TRINITY_DN41918_c0_g5
GO:0009853	photorespiration	biological_process	5|625	109|52926	0.00966385	0.131587	3.88448	TRINITY_DN72934_c1_g1; TRINITY_DN74686_c1_g1; TRINITY_DN56557_c0_g3; TRINITY_DN44419_c0_g1; TRINITY_DN56220_c0_g1
GO:0031297	replication fork processing	biological_process	2|625	13|52926	0.00996267	0.131587	13.0279	TRINITY_DN19296_c0_g1; TRINITY_DN69011_c0_g1
GO:0045962	positive regulation of development, heterochronic	biological_process	2|625	13|52926	0.00996267	0.131587	13.0279	TRINITY_DN47535_c0_g1; TRINITY_DN75486_c1_g5
GO:0031966	mitochondrial membrane	cellular_component	6|625	154|52926	0.0102464	0.131587	3.29928	TRINITY_DN59911_c1_g3; TRINITY_DN61973_c0_g1; TRINITY_DN39936_c0_g1; TRINITY_DN74638_c3_g2; TRINITY_DN50139_c0_g2; TRINITY_DN56220_c0_g1
GO:0030983	mismatched DNA binding	molecular_function	3|625	39|52926	0.0109265	0.131587	6.51397	TRINITY_DN66884_c0_g1; TRINITY_DN68085_c0_g1; TRINITY_DN73426_c3_g3
GO:0000795	synaptonemal complex	cellular_component	2|625	14|52926	0.0115329	0.131587	12.0974	TRINITY_DN66884_c0_g1; TRINITY_DN68085_c0_g1
GO:0000938	GARP complex	cellular_component	2|625	14|52926	0.0115329	0.131587	12.0974	TRINITY_DN74304_c2_g1; TRINITY_DN49507_c1_g1
GO:0005861	troponin complex	cellular_component	2|625	14|52926	0.0115329	0.131587	12.0974	TRINITY_DN26078_c0_g1; TRINITY_DN26078_c0_g2
GO:0042800	histone methyltransferase activity (H3-K4 specific)	molecular_function	2|625	14|52926	0.0115329	0.131587	12.0974	TRINITY_DN19296_c0_g1; TRINITY_DN71879_c1_g1
GO:0052852	very-long-chain-(S)-2-hydroxy-acid oxidase activity	molecular_function	2|625	14|52926	0.0115329	0.131587	12.0974	TRINITY_DN68904_c5_g1; TRINITY_DN58821_c0_g2
GO:0052853	long-chain-(S)-2-hydroxy-long-chain-acid oxidase activity	molecular_function	2|625	14|52926	0.0115329	0.131587	12.0974	TRINITY_DN68904_c5_g1; TRINITY_DN58821_c0_g2
GO:0052854	medium-chain-(S)-2-hydroxy-acid oxidase activity	molecular_function	2|625	14|52926	0.0115329	0.131587	12.0974	TRINITY_DN68904_c5_g1; TRINITY_DN58821_c0_g2
GO:0000125	PCAF complex	cellular_component	1|625	1|52926	0.0118089	0.131587	84.6816	TRINITY_DN66457_c1_g1
GO:0000247	C-8 sterol isomerase activity	molecular_function	1|625	1|52926	0.0118089	0.131587	84.6816	TRINITY_DN49683_c0_g1
GO:0004454	ketohexokinase activity	molecular_function	1|625	1|52926	0.0118089	0.131587	84.6816	TRINITY_DN96407_c0_g1
GO:0004484	mRNA guanylyltransferase activity	molecular_function	1|625	1|52926	0.0118089	0.131587	84.6816	TRINITY_DN58225_c0_g1
GO:0004651	polynucleotide 5'-phosphatase activity	molecular_function	1|625	1|52926	0.0118089	0.131587	84.6816	TRINITY_DN58225_c0_g1
GO:0005731	nucleolus organizer region	cellular_component	1|625	1|52926	0.0118089	0.131587	84.6816	TRINITY_DN64190_c0_g2
GO:0006005	L-fucose biosynthetic process	biological_process	1|625	1|52926	0.0118089	0.131587	84.6816	TRINITY_DN46305_c4_g2
GO:0008192	RNA guanylyltransferase activity	molecular_function	1|625	1|52926	0.0118089	0.131587	84.6816	TRINITY_DN58225_c0_g1
GO:0010296	prenylcysteine methylesterase activity	molecular_function	1|625	1|52926	0.0118089	0.131587	84.6816	TRINITY_DN70900_c1_g2
GO:0019087	transformation of host cell by virus	biological_process	1|625	1|52926	0.0118089	0.131587	84.6816	TRINITY_DN57162_c1_g1
GO:0030056	hemidesmosome	cellular_component	1|625	1|52926	0.0118089	0.131587	84.6816	TRINITY_DN94942_c0_g1
GO:0030914	STAGA complex	cellular_component	1|625	1|52926	0.0118089	0.131587	84.6816	TRINITY_DN66457_c1_g1
GO:0032933	SREBP signaling pathway	biological_process	1|625	1|52926	0.0118089	0.131587	84.6816	TRINITY_DN62615_c0_g1
GO:0033276	transcription factor TFTC complex	cellular_component	1|625	1|52926	0.0118089	0.131587	84.6816	TRINITY_DN66457_c1_g1
GO:0035371	microtubule plus-end	cellular_component	1|625	1|52926	0.0118089	0.131587	84.6816	TRINITY_DN94942_c0_g1
GO:0035939	microsatellite binding	molecular_function	1|625	1|52926	0.0118089	0.131587	84.6816	TRINITY_DN45938_c1_g2
GO:0042282	hydroxymethylglutaryl-CoA reductase activity	molecular_function	1|625	1|52926	0.0118089	0.131587	84.6816	TRINITY_DN61795_c0_g1
GO:0043221	SMC family protein binding	molecular_function	1|625	1|52926	0.0118089	0.131587	84.6816	TRINITY_DN75780_c5_g1
GO:0044313	protein K6-linked deubiquitination	biological_process	1|625	1|52926	0.0118089	0.131587	84.6816	TRINITY_DN59076_c0_g1
GO:0045104	intermediate filament cytoskeleton organization	biological_process	1|625	1|52926	0.0118089	0.131587	84.6816	TRINITY_DN94942_c0_g1
GO:0045191	regulation of isotype switching	biological_process	1|625	1|52926	0.0118089	0.131587	84.6816	TRINITY_DN73644_c6_g2
GO:0047750	cholestenol delta-isomerase activity	molecular_function	1|625	1|52926	0.0118089	0.131587	84.6816	TRINITY_DN49683_c0_g1
GO:0048629	trichome patterning	biological_process	1|625	1|52926	0.0118089	0.131587	84.6816	TRINITY_DN56816_c0_g1
GO:0051147	regulation of muscle cell differentiation	biological_process	1|625	1|52926	0.0118089	0.131587	84.6816	TRINITY_DN73644_c6_g2
GO:0052545	callose localization	biological_process	1|625	1|52926	0.0118089	0.131587	84.6816	TRINITY_DN65538_c0_g1
GO:0070873	regulation of glycogen metabolic process	biological_process	1|625	1|52926	0.0118089	0.131587	84.6816	TRINITY_DN96407_c0_g1
GO:0080185	effector dependent induction by symbiont of host immune response	biological_process	1|625	1|52926	0.0118089	0.131587	84.6816	TRINITY_DN74975_c7_g4
GO:0090656	t-circle formation	biological_process	1|625	1|52926	0.0118089	0.131587	84.6816	TRINITY_DN70214_c1_g2
GO:1900030	regulation of pectin biosynthetic process	biological_process	1|625	1|52926	0.0118089	0.131587	84.6816	TRINITY_DN47036_c2_g1
GO:1901149	salicylic acid binding	molecular_function	1|625	1|52926	0.0118089	0.131587	84.6816	TRINITY_DN74975_c7_g4
GO:1904431	positive regulation of t-circle formation	biological_process	1|625	1|52926	0.0118089	0.131587	84.6816	TRINITY_DN70214_c1_g2
GO:1990605	GU repeat RNA binding	molecular_function	1|625	1|52926	0.0118089	0.131587	84.6816	TRINITY_DN45938_c1_g2
GO:0005983	starch catabolic process	biological_process	3|625	41|52926	0.0125262	0.138184	6.19621	TRINITY_DN71325_c1_g2; TRINITY_DN69866_c2_g4; TRINITY_DN73674_c7_g1
GO:0000210	NAD+ diphosphatase activity	molecular_function	2|625	15|52926	0.013204	0.140058	11.2909	TRINITY_DN61304_c1_g1; TRINITY_DN58351_c0_g1
GO:0006517	protein deglycosylation	biological_process	2|625	15|52926	0.013204	0.140058	11.2909	TRINITY_DN64106_c0_g2; TRINITY_DN32377_c0_g1
GO:0010587	miRNA catabolic process	biological_process	2|625	15|52926	0.013204	0.140058	11.2909	TRINITY_DN71213_c0_g1; TRINITY_DN72023_c0_g1
GO:0042162	telomeric DNA binding	molecular_function	2|625	15|52926	0.013204	0.140058	11.2909	TRINITY_DN67700_c0_g1; TRINITY_DN75340_c1_g1
GO:0042752	regulation of circadian rhythm	biological_process	3|625	42|52926	0.0133736	0.140506	6.04869	TRINITY_DN49955_c0_g1; TRINITY_DN68263_c0_g2; TRINITY_DN48401_c3_g3
GO:0007623	circadian rhythm	biological_process	6|625	164|52926	0.0136434	0.141989	3.09811	TRINITY_DN70104_c1_g2; TRINITY_DN74686_c1_g1; TRINITY_DN70152_c0_g2; TRINITY_DN64172_c0_g3; TRINITY_DN68263_c0_g2; TRINITY_DN69628_c2_g1
GO:0006298	mismatch repair	biological_process	3|625	43|52926	0.0142528	0.145585	5.90802	TRINITY_DN66884_c0_g1; TRINITY_DN68085_c0_g1; TRINITY_DN73426_c3_g3
GO:0016554	cytidine to uridine editing	biological_process	3|625	43|52926	0.0142528	0.145585	5.90802	TRINITY_DN73934_c3_g3; TRINITY_DN65356_c0_g1; TRINITY_DN69068_c0_g1
GO:0004534	5'-3' exoribonuclease activity	molecular_function	2|625	16|52926	0.0149734	0.150163	10.5852	TRINITY_DN72023_c0_g1; TRINITY_DN74888_c7_g3
GO:0017183	peptidyl-diphthamide biosynthetic process from peptidyl-histidine	biological_process	2|625	16|52926	0.0149734	0.150163	10.5852	TRINITY_DN72222_c2_g4; TRINITY_DN73184_c4_g3
GO:0005777	peroxisome	cellular_component	12|625	495|52926	0.0157667	0.156695	2.05289	TRINITY_DN72934_c1_g1; TRINITY_DN66966_c0_g1; TRINITY_DN63075_c1_g4; TRINITY_DN55405_c1_g2; TRINITY_DN68904_c5_g1; TRINITY_DN73200_c2_g7; TRINITY_DN58821_c0_g2; TRINITY_DN68706_c2_g2; TRINITY_DN48742_c0_g1; TRINITY_DN44980_c1_g1; TRINITY_DN37787_c0_g1; TRINITY_DN67880_c0_g3
GO:0031461	cullin-RING ubiquitin ligase complex	cellular_component	2|625	17|52926	0.0168385	0.165853	9.96254	TRINITY_DN46770_c1_g1; TRINITY_DN48401_c3_g3
GO:0005654	nucleoplasm	cellular_component	12|625	501|52926	0.01715	0.167426	2.0283	TRINITY_DN70104_c1_g2; TRINITY_DN66457_c1_g1; TRINITY_DN71703_c2_g3; TRINITY_DN63310_c0_g1; TRINITY_DN53089_c2_g3; TRINITY_DN75753_c2_g1; TRINITY_DN69011_c0_g1; TRINITY_DN72635_c2_g1; TRINITY_DN75780_c5_g1; TRINITY_DN70219_c2_g1; TRINITY_DN71718_c1_g2; TRINITY_DN61165_c1_g3
GO:0031123	RNA 3'-end processing	biological_process	2|625	18|52926	0.0187968	0.177248	9.40907	TRINITY_DN75431_c3_g1; TRINITY_DN62608_c0_g2
GO:0035861	site of double-strand break	cellular_component	2|625	18|52926	0.0187968	0.177248	9.40907	TRINITY_DN19296_c0_g1; TRINITY_DN69011_c0_g1
GO:0010090	trichome morphogenesis	biological_process	4|625	86|52926	0.0191155	0.177248	3.93868	TRINITY_DN58746_c0_g3; TRINITY_DN63004_c1_g3; TRINITY_DN75824_c3_g2; TRINITY_DN61998_c0_g1
GO:0009825	multidimensional cell growth	biological_process	3|625	48|52926	0.019132	0.177248	5.2926	TRINITY_DN63004_c1_g3; TRINITY_DN75824_c3_g2; TRINITY_DN61998_c0_g1
GO:0008271	secondary active sulfate transmembrane transporter activity	molecular_function	3|625	50|52926	0.0213104	0.177248	5.0809	TRINITY_DN46599_c0_g4; TRINITY_DN64303_c0_g3; TRINITY_DN56266_c0_g1
GO:0005762	mitochondrial large ribosomal subunit	cellular_component	2|625	20|52926	0.0229834	0.177248	8.46816	TRINITY_DN74502_c1_g3; TRINITY_DN73459_c1_g1
GO:0006397	mRNA processing	biological_process	14|625	647|52926	0.0231951	0.177248	1.83237	TRINITY_DN73185_c5_g3; TRINITY_DN70104_c1_g2; TRINITY_DN72114_c1_g4; TRINITY_DN73495_c3_g5; TRINITY_DN71703_c2_g3; TRINITY_DN75431_c3_g1; TRINITY_DN72023_c0_g1; TRINITY_DN73644_c6_g2; TRINITY_DN62105_c0_g3; TRINITY_DN56108_c2_g1; TRINITY_DN74994_c3_g2; TRINITY_DN62608_c0_g2; TRINITY_DN68964_c0_g1; TRINITY_DN62498_c2_g1
GO:0002539	prostaglandin production involved in inflammatory response	biological_process	1|625	2|52926	0.0234787	0.177248	42.3408	TRINITY_DN55405_c1_g2
GO:0006027	glycosaminoglycan catabolic process	biological_process	1|625	2|52926	0.0234787	0.177248	42.3408	TRINITY_DN73202_c1_g1
GO:0006540	glutamate decarboxylation to succinate	biological_process	1|625	2|52926	0.0234787	0.177248	42.3408	TRINITY_DN67678_c1_g1
GO:0008090	retrograde axonal transport	biological_process	1|625	2|52926	0.0234787	0.177248	42.3408	TRINITY_DN94942_c0_g1
GO:0010113	negative regulation of systemic acquired resistance	biological_process	1|625	2|52926	0.0234787	0.177248	42.3408	TRINITY_DN39447_c0_g1
GO:0015226	carnitine transmembrane transporter activity	molecular_function	1|625	2|52926	0.0234787	0.177248	42.3408	TRINITY_DN53236_c0_g1
GO:0015839	cadaverine transport	biological_process	1|625	2|52926	0.0234787	0.177248	42.3408	TRINITY_DN53236_c0_g1
GO:0017124	SH3 domain binding	molecular_function	1|625	2|52926	0.0234787	0.177248	42.3408	TRINITY_DN63310_c0_g1
GO:0031154	culmination involved in sorocarp development	biological_process	1|625	2|52926	0.0234787	0.177248	42.3408	TRINITY_DN59006_c0_g2
GO:0032206	positive regulation of telomere maintenance	biological_process	1|625	2|52926	0.0234787	0.177248	42.3408	TRINITY_DN67700_c0_g1
GO:0033383	geranyl diphosphate metabolic process	biological_process	1|625	2|52926	0.0234787	0.177248	42.3408	TRINITY_DN62102_c1_g2
GO:0033557	Slx1-Slx4 complex	cellular_component	1|625	2|52926	0.0234787	0.177248	42.3408	TRINITY_DN70214_c1_g2
GO:0043036	starch grain	cellular_component	1|625	2|52926	0.0234787	0.177248	42.3408	TRINITY_DN69866_c2_g4
GO:0044655	phagosome reneutralization	biological_process	1|625	2|52926	0.0234787	0.177248	42.3408	TRINITY_DN73290_c1_g6
GO:0045777	positive regulation of blood pressure	biological_process	1|625	2|52926	0.0234787	0.177248	42.3408	TRINITY_DN55405_c1_g2
GO:0050355	triphosphatase activity	molecular_function	1|625	2|52926	0.0234787	0.177248	42.3408	TRINITY_DN58225_c0_g1
GO:0055120	striated muscle dense body	cellular_component	1|625	2|52926	0.0234787	0.177248	42.3408	TRINITY_DN93971_c0_g1
GO:0061086	negative regulation of histone H3-K27 methylation	biological_process	1|625	2|52926	0.0234787	0.177248	42.3408	TRINITY_DN73644_c6_g2
GO:0061462	protein localization to lysosome	biological_process	1|625	2|52926	0.0234787	0.177248	42.3408	TRINITY_DN73290_c1_g6
GO:0070206	protein trimerization	biological_process	1|625	2|52926	0.0234787	0.177248	42.3408	TRINITY_DN74906_c2_g1
GO:0071368	cellular response to cytokinin stimulus	biological_process	1|625	2|52926	0.0234787	0.177248	42.3408	TRINITY_DN58501_c0_g1
GO:0072708	response to sorbitol	biological_process	1|625	2|52926	0.0234787	0.177248	42.3408	TRINITY_DN74814_c2_g2
GO:0098505	G-rich strand telomeric DNA binding	molecular_function	1|625	2|52926	0.0234787	0.177248	42.3408	TRINITY_DN67700_c0_g1
GO:1902231	positive regulation of intrinsic apoptotic signaling pathway in response to DNA damage	biological_process	1|625	2|52926	0.0234787	0.177248	42.3408	TRINITY_DN63310_c0_g1
GO:1904837	beta-catenin-TCF complex assembly	biological_process	1|625	2|52926	0.0234787	0.177248	42.3408	TRINITY_DN66457_c1_g1
GO:1990074	polyuridylation-dependent mRNA catabolic process	biological_process	1|625	2|52926	0.0234787	0.177248	42.3408	TRINITY_DN71213_c0_g1
GO:0030665	clathrin-coated vesicle membrane	cellular_component	3|625	52|52926	0.023619	0.177248	4.88548	TRINITY_DN53836_c0_g4; TRINITY_DN56570_c0_g6; TRINITY_DN51909_c1_g1
GO:0009873	ethylene-activated signaling pathway	biological_process	7|625	239|52926	0.0242536	0.180781	2.48021	TRINITY_DN58501_c0_g1; TRINITY_DN49378_c1_g1; TRINITY_DN48401_c3_g3; TRINITY_DN60907_c1_g7; TRINITY_DN47036_c2_g1; TRINITY_DN57793_c0_g1; TRINITY_DN75577_c0_g3
GO:0009631	cold acclimation	biological_process	3|625	53|52926	0.024822	0.183775	4.7933	TRINITY_DN75485_c7_g1; TRINITY_DN48255_c0_g2; TRINITY_DN73674_c7_g1
GO:0015385	sodium:proton antiporter activity	molecular_function	2|625	21|52926	0.0252069	0.184154	8.06491	TRINITY_DN54778_c0_g5; TRINITY_DN55265_c1_g1
GO:0047560	3-dehydrosphinganine reductase activity	molecular_function	2|625	21|52926	0.0252069	0.184154	8.06491	TRINITY_DN70500_c1_g1; TRINITY_DN62659_c2_g2
GO:0008289	lipid binding	molecular_function	8|625	298|52926	0.0262943	0.190834	2.27333	TRINITY_DN61167_c1_g1; TRINITY_DN75182_c6_g1; TRINITY_DN54800_c0_g1; TRINITY_DN66067_c0_g1; TRINITY_DN53544_c1_g1; TRINITY_DN54254_c1_g1; TRINITY_DN57001_c0_g1; TRINITY_DN71142_c0_g5
GO:0006357	regulation of transcription from RNA polymerase II promoter	biological_process	6|625	192|52926	0.0271634	0.192104	2.6463	TRINITY_DN75579_c7_g2; TRINITY_DN49046_c0_g1; TRINITY_DN69011_c0_g1; TRINITY_DN69488_c1_g1; TRINITY_DN61238_c1_g1; TRINITY_DN73644_c6_g2
GO:0004020	adenylylsulfate kinase activity	molecular_function	2|625	22|52926	0.0275141	0.192104	7.69833	TRINITY_DN54950_c0_g2; TRINITY_DN74906_c2_g1
GO:0005982	starch metabolic process	biological_process	2|625	22|52926	0.0275141	0.192104	7.69833	TRINITY_DN49955_c0_g1; TRINITY_DN72827_c2_g3
GO:0010072	primary shoot apical meristem specification	biological_process	2|625	22|52926	0.0275141	0.192104	7.69833	TRINITY_DN74720_c4_g1; TRINITY_DN71142_c0_g5
GO:0010078	maintenance of root meristem identity	biological_process	2|625	22|52926	0.0275141	0.192104	7.69833	TRINITY_DN52900_c1_g1; TRINITY_DN62652_c1_g1
GO:0016197	endosomal transport	biological_process	2|625	22|52926	0.0275141	0.192104	7.69833	TRINITY_DN75087_c3_g3; TRINITY_DN73290_c1_g6
GO:0043565	sequence-specific DNA binding	molecular_function	15|625	727|52926	0.0277871	0.19279	1.74721	TRINITY_DN41918_c0_g1; TRINITY_DN41041_c0_g1; TRINITY_DN45938_c1_g2; TRINITY_DN56596_c1_g2; TRINITY_DN66040_c0_g1; TRINITY_DN46516_c2_g1; TRINITY_DN61797_c0_g1; TRINITY_DN60167_c0_g1; TRINITY_DN70152_c0_g2; TRINITY_DN64172_c0_g3; TRINITY_DN46949_c0_g1; TRINITY_DN72874_c5_g2; TRINITY_DN65736_c0_g2; TRINITY_DN41918_c0_g5; TRINITY_DN68441_c0_g1
GO:0016573	histone acetylation	biological_process	2|625	23|52926	0.0299027	0.199085	7.36362	TRINITY_DN66457_c1_g1; TRINITY_DN69488_c1_g1
GO:0055062	phosphate ion homeostasis	biological_process	2|625	23|52926	0.0299027	0.199085	7.36362	TRINITY_DN73477_c3_g2; TRINITY_DN75444_c5_g1
GO:0042793	transcription from plastid promoter	biological_process	2|625	24|52926	0.0323705	0.199085	7.0568	TRINITY_DN64127_c0_g1; TRINITY_DN66333_c0_g1
GO:0019898	extrinsic component of membrane	cellular_component	4|625	103|52926	0.0341086	0.199085	3.28861	TRINITY_DN75751_c2_g1; TRINITY_DN69200_c1_g1; TRINITY_DN69709_c2_g3; TRINITY_DN75535_c4_g1
GO:0003886	DNA (cytosine-5-)-methyltransferase activity	molecular_function	2|625	25|52926	0.0349152	0.199085	6.77453	TRINITY_DN70219_c2_g1; TRINITY_DN59006_c0_g2
GO:0042023	DNA endoreduplication	biological_process	2|625	25|52926	0.0349152	0.199085	6.77453	TRINITY_DN69450_c0_g2; TRINITY_DN53538_c1_g1
GO:0000798	nuclear cohesin complex	cellular_component	1|625	3|52926	0.0350108	0.199085	28.2272	TRINITY_DN49541_c0_g2
GO:0004113	2',3'-cyclic-nucleotide 3'-phosphodiesterase activity	molecular_function	1|625	3|52926	0.0350108	0.199085	28.2272	TRINITY_DN75223_c4_g1
GO:0004777	succinate-semialdehyde dehydrogenase (NAD+) activity	molecular_function	1|625	3|52926	0.0350108	0.199085	28.2272	TRINITY_DN67678_c1_g1
GO:0008853	exodeoxyribonuclease III activity	molecular_function	1|625	3|52926	0.0350108	0.199085	28.2272	TRINITY_DN63310_c0_g1
GO:0009013	succinate-semialdehyde dehydrogenase [NAD(P)+] activity	molecular_function	1|625	3|52926	0.0350108	0.199085	28.2272	TRINITY_DN67678_c1_g1
GO:0009450	gamma-aminobutyric acid catabolic process	biological_process	1|625	3|52926	0.0350108	0.199085	28.2272	TRINITY_DN67678_c1_g1
GO:0010793	regulation of mRNA export from nucleus	biological_process	1|625	3|52926	0.0350108	0.199085	28.2272	TRINITY_DN73644_c6_g2
GO:0016166	phytoene dehydrogenase activity	molecular_function	1|625	3|52926	0.0350108	0.199085	28.2272	TRINITY_DN68606_c1_g1
GO:0017178	diphthine-ammonia ligase activity	molecular_function	1|625	3|52926	0.0350108	0.199085	28.2272	TRINITY_DN73184_c4_g3
GO:0019896	axonal transport of mitochondrion	biological_process	1|625	3|52926	0.0350108	0.199085	28.2272	TRINITY_DN55259_c0_g3
GO:0022624	proteasome accessory complex	cellular_component	1|625	3|52926	0.0350108	0.199085	28.2272	TRINITY_DN42914_c0_g1
GO:0030667	secretory granule membrane	cellular_component	1|625	3|52926	0.0350108	0.199085	28.2272	TRINITY_DN73969_c3_g2
GO:0032506	cytokinetic process	biological_process	1|625	3|52926	0.0350108	0.199085	28.2272	TRINITY_DN55259_c0_g3
GO:0033169	histone H3-K9 demethylation	biological_process	1|625	3|52926	0.0350108	0.199085	28.2272	TRINITY_DN64190_c0_g2
GO:0033955	mitochondrial DNA inheritance	biological_process	1|625	3|52926	0.0350108	0.199085	28.2272	TRINITY_DN75379_c8_g1
GO:0035871	protein K11-linked deubiquitination	biological_process	1|625	3|52926	0.0350108	0.199085	28.2272	TRINITY_DN59076_c0_g1
GO:0038198	auxin receptor activity	molecular_function	1|625	3|52926	0.0350108	0.199085	28.2272	TRINITY_DN75577_c0_g3
GO:0043651	linoleic acid metabolic process	biological_process	1|625	3|52926	0.0350108	0.199085	28.2272	TRINITY_DN55405_c1_g2
GO:0044257	cellular protein catabolic process	biological_process	1|625	3|52926	0.0350108	0.199085	28.2272	TRINITY_DN75444_c5_g1
GO:0045541	negative regulation of cholesterol biosynthetic process	biological_process	1|625	3|52926	0.0350108	0.199085	28.2272	TRINITY_DN62615_c0_g1
GO:0050285	sinapine esterase activity	molecular_function	1|625	3|52926	0.0350108	0.199085	28.2272	TRINITY_DN75628_c3_g1
GO:0061625	glycolytic process through fructose-1-phosphate	biological_process	1|625	3|52926	0.0350108	0.199085	28.2272	TRINITY_DN96407_c0_g1
GO:0072660	maintenance of protein location in plasma membrane	biological_process	1|625	3|52926	0.0350108	0.199085	28.2272	TRINITY_DN62303_c0_g2
GO:0090148	membrane fission	biological_process	1|625	3|52926	0.0350108	0.199085	28.2272	TRINITY_DN55259_c0_g3
GO:0097038	perinuclear endoplasmic reticulum	cellular_component	1|625	3|52926	0.0350108	0.199085	28.2272	TRINITY_DN94942_c0_g1
GO:0103115	protoheme IX ABC transporter activity	molecular_function	1|625	3|52926	0.0350108	0.199085	28.2272	TRINITY_DN58944_c0_g2
GO:1903705	positive regulation of production of siRNA involved in RNA interference	biological_process	1|625	3|52926	0.0350108	0.199085	28.2272	TRINITY_DN72114_c1_g4
GO:1904216	positive regulation of protein import into chloroplast stroma	biological_process	1|625	3|52926	0.0350108	0.199085	28.2272	TRINITY_DN61973_c0_g1
GO:2000185	regulation of phosphate transmembrane transport	biological_process	1|625	3|52926	0.0350108	0.199085	28.2272	TRINITY_DN75444_c5_g1
GO:2001141	regulation of RNA biosynthetic process	biological_process	2|625	26|52926	0.0375347	0.209812	6.51397	TRINITY_DN53740_c0_g1; TRINITY_DN53740_c0_g2
GO:0000723	telomere maintenance	biological_process	3|625	63|52926	0.0386262	0.209812	4.03246	TRINITY_DN66927_c0_g3; TRINITY_DN67700_c0_g1; TRINITY_DN75340_c1_g1
GO:0009627	systemic acquired resistance	biological_process	3|625	63|52926	0.0386262	0.209812	4.03246	TRINITY_DN48903_c0_g2; TRINITY_DN53062_c1_g1; TRINITY_DN74975_c7_g4
GO:0009877	nodulation	biological_process	3|625	63|52926	0.0386262	0.209812	4.03246	TRINITY_DN74940_c9_g4; TRINITY_DN62581_c0_g2; TRINITY_DN58028_c0_g1
GO:0010091	trichome branching	biological_process	3|625	64|52926	0.0401818	0.209812	3.96945	TRINITY_DN69450_c0_g2; TRINITY_DN55284_c2_g1; TRINITY_DN53538_c1_g1
GO:0000794	condensed nuclear chromosome	cellular_component	2|625	27|52926	0.0402269	0.209812	6.27271	TRINITY_DN48401_c3_g3; TRINITY_DN68085_c0_g1
GO:0004559	alpha-mannosidase activity	molecular_function	2|625	27|52926	0.0402269	0.209812	6.27271	TRINITY_DN64106_c0_g2; TRINITY_DN32377_c0_g1
GO:0006139	nucleobase-containing compound metabolic process	biological_process	2|625	27|52926	0.0402269	0.209812	6.27271	TRINITY_DN66927_c0_g3; TRINITY_DN73644_c6_g2
GO:0009854	oxidative photosynthetic carbon pathway	biological_process	2|625	27|52926	0.0402269	0.209812	6.27271	TRINITY_DN68904_c5_g1; TRINITY_DN58821_c0_g2
GO:0008299	isoprenoid biosynthetic process	biological_process	3|625	65|52926	0.0417686	0.209812	3.90838	TRINITY_DN59911_c1_g3; TRINITY_DN61795_c0_g1; TRINITY_DN59178_c0_g1
GO:0016126	sterol biosynthetic process	biological_process	3|625	65|52926	0.0417686	0.209812	3.90838	TRINITY_DN59911_c1_g3; TRINITY_DN61795_c0_g1; TRINITY_DN49683_c0_g1
GO:0006310	DNA recombination	biological_process	14|625	705|52926	0.0427224	0.209812	1.68162	TRINITY_DN75379_c8_g1; TRINITY_DN75771_c8_g1; TRINITY_DN70214_c1_g2; TRINITY_DN61834_c0_g2; TRINITY_DN44711_c1_g2; TRINITY_DN67855_c0_g1; TRINITY_DN66927_c0_g3; TRINITY_DN43000_c3_g1; TRINITY_DN72353_c2_g2; TRINITY_DN50731_c1_g1; TRINITY_DN53728_c1_g5; TRINITY_DN22550_c0_g1; TRINITY_DN70412_c1_g1; TRINITY_DN74265_c1_g1
GO:0048768	root hair cell tip growth	biological_process	2|625	28|52926	0.0429898	0.209812	6.04869	TRINITY_DN70152_c0_g2; TRINITY_DN64172_c0_g3
GO:0003724	RNA helicase activity	molecular_function	2|625	29|52926	0.0458212	0.209812	5.84011	TRINITY_DN71703_c2_g3; TRINITY_DN48407_c1_g1
GO:0004521	endoribonuclease activity	molecular_function	2|625	29|52926	0.0458212	0.209812	5.84011	TRINITY_DN74888_c7_g3; TRINITY_DN71725_c2_g1
GO:0008138	protein tyrosine/serine/threonine phosphatase activity	molecular_function	2|625	29|52926	0.0458212	0.209812	5.84011	TRINITY_DN58225_c0_g1; TRINITY_DN69866_c2_g4
GO:0008574	ATP-dependent microtubule motor activity, plus-end-directed	molecular_function	2|625	29|52926	0.0458212	0.209812	5.84011	TRINITY_DN67137_c1_g6; TRINITY_DN68441_c0_g1
GO:0070814	hydrogen sulfide biosynthetic process	biological_process	2|625	29|52926	0.0458212	0.209812	5.84011	TRINITY_DN54950_c0_g2; TRINITY_DN74906_c2_g1
GO:0071483	cellular response to blue light	biological_process	2|625	29|52926	0.0458212	0.209812	5.84011	TRINITY_DN53740_c0_g1; TRINITY_DN53740_c0_g2
GO:0000156	phosphorelay response regulator activity	molecular_function	1|625	4|52926	0.0464069	0.209812	21.1704	TRINITY_DN58501_c0_g1
GO:0006516	glycoprotein catabolic process	biological_process	1|625	4|52926	0.0464069	0.209812	21.1704	TRINITY_DN71194_c0_g3
GO:0006655	phosphatidylglycerol biosynthetic process	biological_process	1|625	4|52926	0.0464069	0.209812	21.1704	TRINITY_DN68846_c0_g2
GO:0008156	negative regulation of DNA replication	biological_process	1|625	4|52926	0.0464069	0.209812	21.1704	TRINITY_DN72865_c2_g1
GO:0008821	crossover junction endodeoxyribonuclease activity	molecular_function	1|625	4|52926	0.0464069	0.209812	21.1704	TRINITY_DN70214_c1_g2
GO:0009257	10-formyltetrahydrofolate biosynthetic process	biological_process	1|625	4|52926	0.0464069	0.209812	21.1704	TRINITY_DN53250_c0_g2
GO:0010458	exit from mitosis	biological_process	1|625	4|52926	0.0464069	0.209812	21.1704	TRINITY_DN55259_c0_g3
GO:0010569	regulation of double-strand break repair via homologous recombination	biological_process	1|625	4|52926	0.0464069	0.209812	21.1704	TRINITY_DN66927_c0_g3
GO:0010777	meiotic mismatch repair involved in reciprocal meiotic recombination	biological_process	1|625	4|52926	0.0464069	0.209812	21.1704	TRINITY_DN68085_c0_g1
GO:0015439	heme-transporting ATPase activity	molecular_function	1|625	4|52926	0.0464069	0.209812	21.1704	TRINITY_DN58944_c0_g2
GO:0016428	tRNA (cytosine-5-)-methyltransferase activity	molecular_function	1|625	4|52926	0.0464069	0.209812	21.1704	TRINITY_DN59006_c0_g2
GO:0030123	AP-3 adaptor complex	cellular_component	1|625	4|52926	0.0464069	0.209812	21.1704	TRINITY_DN58067_c0_g2
GO:0030288	outer membrane-bounded periplasmic space	cellular_component	1|625	4|52926	0.0464069	0.209812	21.1704	TRINITY_DN58944_c0_g2
GO:0031468	nuclear envelope reassembly	biological_process	1|625	4|52926	0.0464069	0.209812	21.1704	TRINITY_DN55259_c0_g3
GO:0031573	intra-S DNA damage checkpoint	biological_process	1|625	4|52926	0.0464069	0.209812	21.1704	TRINITY_DN63310_c0_g1
GO:0033553	rDNA heterochromatin	cellular_component	1|625	4|52926	0.0464069	0.209812	21.1704	TRINITY_DN61165_c1_g3
GO:0035197	siRNA binding	molecular_function	1|625	4|52926	0.0464069	0.209812	21.1704	TRINITY_DN64190_c0_g2
GO:0042794	rRNA transcription from plastid promoter	biological_process	1|625	4|52926	0.0464069	0.209812	21.1704	TRINITY_DN66333_c0_g1
GO:0042868	antisense RNA metabolic process	biological_process	1|625	4|52926	0.0464069	0.209812	21.1704	TRINITY_DN62608_c0_g2
GO:0043014	alpha-tubulin binding	molecular_function	1|625	4|52926	0.0464069	0.209812	21.1704	TRINITY_DN55259_c0_g3
GO:0043968	histone H2A acetylation	biological_process	1|625	4|52926	0.0464069	0.209812	21.1704	TRINITY_DN66457_c1_g1
GO:0046166	glyceraldehyde-3-phosphate biosynthetic process	biological_process	1|625	4|52926	0.0464069	0.209812	21.1704	TRINITY_DN47440_c0_g5
GO:0050152	omega-amidase activity	molecular_function	1|625	4|52926	0.0464069	0.209812	21.1704	TRINITY_DN46709_c3_g1
GO:0050577	GDP-L-fucose synthase activity	molecular_function	1|625	4|52926	0.0464069	0.209812	21.1704	TRINITY_DN46305_c4_g2
GO:0050636	vinorine synthase activity	molecular_function	1|625	4|52926	0.0464069	0.209812	21.1704	TRINITY_DN74120_c2_g2
GO:0051228	mitotic spindle disassembly	biological_process	1|625	4|52926	0.0464069	0.209812	21.1704	TRINITY_DN55259_c0_g3
GO:0061624	fructose catabolic process to hydroxyacetone phosphate and glyceraldehyde-3-phosphate	biological_process	1|625	4|52926	0.0464069	0.209812	21.1704	TRINITY_DN96407_c0_g1
GO:0070544	histone H3-K36 demethylation	biological_process	1|625	4|52926	0.0464069	0.209812	21.1704	TRINITY_DN68263_c0_g2
GO:0071076	RNA 3' uridylation	biological_process	1|625	4|52926	0.0464069	0.209812	21.1704	TRINITY_DN72114_c1_g4
GO:0080113	regulation of seed growth	biological_process	1|625	4|52926	0.0464069	0.209812	21.1704	TRINITY_DN58501_c0_g1
GO:1990072	TRAPPIII protein complex	cellular_component	1|625	4|52926	0.0464069	0.209812	21.1704	TRINITY_DN73653_c2_g1
GO:0043621	protein self-association	molecular_function	4|625	114|52926	0.0466194	0.209912	2.97128	TRINITY_DN72174_c0_g1; TRINITY_DN72174_c0_g2; TRINITY_DN75087_c3_g3; TRINITY_DN69709_c2_g3
GO:0032197	transposition, RNA-mediated	biological_process	8|625	337|52926	0.0483191	0.215843	2.01025	TRINITY_DN75771_c8_g1; TRINITY_DN61834_c0_g2; TRINITY_DN44711_c1_g2; TRINITY_DN72353_c2_g2; TRINITY_DN50731_c1_g1; TRINITY_DN22550_c0_g1; TRINITY_DN70412_c1_g1; TRINITY_DN74265_c1_g1
GO:0000015	phosphopyruvate hydratase complex	cellular_component	2|625	30|52926	0.0487192	0.215843	5.64544	TRINITY_DN75121_c1_g3; TRINITY_DN75121_c1_g1
GO:0000784	nuclear chromosome, telomeric region	cellular_component	2|625	30|52926	0.0487192	0.215843	5.64544	TRINITY_DN58128_c0_g2; TRINITY_DN67700_c0_g1
GO:0004634	phosphopyruvate hydratase activity	molecular_function	2|625	30|52926	0.0487192	0.215843	5.64544	TRINITY_DN75121_c1_g3; TRINITY_DN75121_c1_g1
GO:0004843	thiol-dependent ubiquitin-specific protease activity	molecular_function	2|625	31|52926	0.0516819	0.216854	5.46333	TRINITY_DN59076_c0_g1; TRINITY_DN75264_c4_g3
GO:0016810	hydrolase activity, acting on carbon-nitrogen (but not peptide) bonds	molecular_function	2|625	31|52926	0.0516819	0.216854	5.46333	TRINITY_DN46709_c3_g1; TRINITY_DN71734_c2_g3
GO:0000932	P-body	cellular_component	4|625	120|52926	0.0543811	0.216854	2.82272	TRINITY_DN71213_c0_g1; TRINITY_DN72114_c1_g4; TRINITY_DN75824_c3_g2; TRINITY_DN70562_c1_g2
GO:0003917	DNA topoisomerase type I activity	molecular_function	2|625	32|52926	0.0547072	0.216854	5.2926	TRINITY_DN69327_c0_g1; TRINITY_DN59881_c0_g2
GO:0006896	Golgi to vacuole transport	biological_process	2|625	32|52926	0.0547072	0.216854	5.2926	TRINITY_DN56570_c0_g6; TRINITY_DN74304_c2_g1
GO:0016702	oxidoreductase activity, acting on single donors with incorporation of molecular oxygen, incorporation of two atoms of oxygen	molecular_function	4|625	121|52926	0.0557386	0.216854	2.79939	TRINITY_DN63784_c2_g2; TRINITY_DN70414_c3_g4; TRINITY_DN63784_c2_g4; TRINITY_DN51953_c0_g1
GO:0005789	endoplasmic reticulum membrane	cellular_component	21|625	1218|52926	0.0565181	0.216854	1.46003	TRINITY_DN62615_c0_g1; TRINITY_DN59911_c1_g3; TRINITY_DN66921_c0_g1; TRINITY_DN61795_c0_g1; TRINITY_DN75775_c7_g1; TRINITY_DN52804_c2_g1; TRINITY_DN51533_c1_g1; TRINITY_DN70500_c1_g1; TRINITY_DN49683_c0_g1; TRINITY_DN94942_c0_g1; TRINITY_DN66067_c0_g1; TRINITY_DN64857_c0_g1; TRINITY_DN62121_c0_g3; TRINITY_DN62659_c2_g2; TRINITY_DN75667_c1_g1; TRINITY_DN67252_c1_g3; TRINITY_DN55265_c1_g1; TRINITY_…
GO:0000917	barrier septum assembly	biological_process	1|625	5|52926	0.0576687	0.216854	16.9363	TRINITY_DN68492_c1_g1
GO:0004638	phosphoribosylaminoimidazole carboxylase activity	molecular_function	1|625	5|52926	0.0576687	0.216854	16.9363	TRINITY_DN69793_c0_g3
GO:0008089	anterograde axonal transport	biological_process	1|625	5|52926	0.0576687	0.216854	16.9363	TRINITY_DN55259_c0_g3
GO:0009413	response to flooding	biological_process	1|625	5|52926	0.0576687	0.216854	16.9363	TRINITY_DN74814_c2_g2
GO:0009590	detection of gravity	biological_process	1|625	5|52926	0.0576687	0.216854	16.9363	TRINITY_DN68946_c0_g1
GO:0009594	detection of nutrient	biological_process	1|625	5|52926	0.0576687	0.216854	16.9363	TRINITY_DN70144_c1_g5
GO:0010495	long-distance posttranscriptional gene silencing	biological_process	1|625	5|52926	0.0576687	0.216854	16.9363	TRINITY_DN53089_c2_g3
GO:0015184	L-cystine transmembrane transporter activity	molecular_function	1|625	5|52926	0.0576687	0.216854	16.9363	TRINITY_DN59069_c1_g2
GO:0015462	ATPase-coupled protein transmembrane transporter activity	molecular_function	1|625	5|52926	0.0576687	0.216854	16.9363	TRINITY_DN73818_c4_g1
GO:0015811	L-cystine transport	biological_process	1|625	5|52926	0.0576687	0.216854	16.9363	TRINITY_DN59069_c1_g2
GO:0016281	eukaryotic translation initiation factor 4F complex	cellular_component	1|625	5|52926	0.0576687	0.216854	16.9363	TRINITY_DN84924_c0_g1
GO:0018108	peptidyl-tyrosine phosphorylation	biological_process	1|625	5|52926	0.0576687	0.216854	16.9363	TRINITY_DN73325_c5_g2
GO:0018401	peptidyl-proline hydroxylation to 4-hydroxy-L-proline	biological_process	1|625	5|52926	0.0576687	0.216854	16.9363	TRINITY_DN51533_c1_g1
GO:0019203	carbohydrate phosphatase activity	molecular_function	1|625	5|52926	0.0576687	0.216854	16.9363	TRINITY_DN69866_c2_g4
GO:0019905	syntaxin binding	molecular_function	1|625	5|52926	0.0576687	0.216854	16.9363	TRINITY_DN74304_c2_g1
GO:0032258	CVT pathway	biological_process	1|625	5|52926	0.0576687	0.216854	16.9363	TRINITY_DN73653_c2_g1
GO:0032389	MutLalpha complex	cellular_component	1|625	5|52926	0.0576687	0.216854	16.9363	TRINITY_DN66884_c0_g1
GO:0034067	protein localization to Golgi apparatus	biological_process	1|625	5|52926	0.0576687	0.216854	16.9363	TRINITY_DN73135_c1_g1
GO:0042351	'de novo' GDP-L-fucose biosynthetic process	biological_process	1|625	5|52926	0.0576687	0.216854	16.9363	TRINITY_DN46305_c4_g2
GO:0043073	germ cell nucleus	cellular_component	1|625	5|52926	0.0576687	0.216854	16.9363	TRINITY_DN68085_c0_g1
GO:0043144	snoRNA processing	biological_process	1|625	5|52926	0.0576687	0.216854	16.9363	TRINITY_DN71725_c2_g1
GO:0043190	ATP-binding cassette (ABC) transporter complex	cellular_component	1|625	5|52926	0.0576687	0.216854	16.9363	TRINITY_DN58944_c0_g2
GO:0043495	protein anchor	molecular_function	1|625	5|52926	0.0576687	0.216854	16.9363	TRINITY_DN62303_c0_g2
GO:0045171	intercellular bridge	cellular_component	1|625	5|52926	0.0576687	0.216854	16.9363	TRINITY_DN72635_c2_g1
GO:0050265	RNA uridylyltransferase activity	molecular_function	1|625	5|52926	0.0576687	0.216854	16.9363	TRINITY_DN72114_c1_g4
GO:0051176	positive regulation of sulfur metabolic process	biological_process	1|625	5|52926	0.0576687	0.216854	16.9363	TRINITY_DN67696_c0_g2
GO:0051569	regulation of histone H3-K4 methylation	biological_process	1|625	5|52926	0.0576687	0.216854	16.9363	TRINITY_DN69361_c0_g2
GO:0052894	norspermine:oxygen oxidoreductase activity	molecular_function	1|625	5|52926	0.0576687	0.216854	16.9363	TRINITY_DN37787_c0_g1
GO:0052895	N1-acetylspermine:oxygen oxidoreductase (N1-acetylspermidine-forming) activity	molecular_function	1|625	5|52926	0.0576687	0.216854	16.9363	TRINITY_DN37787_c0_g1
GO:0060628	regulation of ER to Golgi vesicle-mediated transport	biological_process	1|625	5|52926	0.0576687	0.216854	16.9363	TRINITY_DN74555_c1_g2
GO:0060968	regulation of gene silencing	biological_process	1|625	5|52926	0.0576687	0.216854	16.9363	TRINITY_DN62608_c0_g2
GO:0097676	histone H3-K36 dimethylation	biological_process	1|625	5|52926	0.0576687	0.216854	16.9363	TRINITY_DN19296_c0_g1
GO:2000039	regulation of trichome morphogenesis	biological_process	1|625	5|52926	0.0576687	0.216854	16.9363	TRINITY_DN56816_c0_g1
GO:2000373	positive regulation of DNA topoisomerase (ATP-hydrolyzing) activity	biological_process	1|625	5|52926	0.0576687	0.216854	16.9363	TRINITY_DN19296_c0_g1
GO:2001034	positive regulation of double-strand break repair via nonhomologous end joining	biological_process	1|625	5|52926	0.0576687	0.216854	16.9363	TRINITY_DN19296_c0_g1
GO:2001251	negative regulation of chromosome organization	biological_process	1|625	5|52926	0.0576687	0.216854	16.9363	TRINITY_DN19296_c0_g1
GO:0000175	3'-5'-exoribonuclease activity	molecular_function	2|625	33|52926	0.0577934	0.216854	5.13222	TRINITY_DN71213_c0_g1; TRINITY_DN56541_c1_g1
GO:0032543	mitochondrial translation	biological_process	2|625	33|52926	0.0577934	0.216854	5.13222	TRINITY_DN74502_c1_g3; TRINITY_DN73459_c1_g1
GO:0009555	pollen development	biological_process	7|625	293|52926	0.0605951	0.226346	2.02311	TRINITY_DN41041_c0_g1; TRINITY_DN64588_c0_g4; TRINITY_DN75173_c4_g1; TRINITY_DN73412_c2_g3; TRINITY_DN66884_c0_g1; TRINITY_DN45897_c1_g2; TRINITY_DN65658_c0_g1
GO:0010304	PSII associated light-harvesting complex II catabolic process	biological_process	2|625	34|52926	0.0609385	0.226346	4.98127	TRINITY_DN74638_c3_g2; TRINITY_DN74749_c11_g1
GO:0018685	alkane 1-monooxygenase activity	molecular_function	2|625	34|52926	0.0609385	0.226346	4.98127	TRINITY_DN52690_c3_g1; TRINITY_DN48495_c0_g3
GO:0015629	actin cytoskeleton	cellular_component	2|625	35|52926	0.0641407	0.231386	4.83895	TRINITY_DN64181_c1_g1; TRINITY_DN94942_c0_g1
GO:0005819	spindle	cellular_component	4|625	130|52926	0.0687661	0.231386	2.60559	TRINITY_DN67137_c1_g6; TRINITY_DN61953_c0_g3; TRINITY_DN48401_c3_g3; TRINITY_DN68095_c0_g3
GO:0000076	DNA replication checkpoint	biological_process	1|625	6|52926	0.0687977	0.231386	14.1136	TRINITY_DN63310_c0_g1
GO:0000913	preprophase band assembly	biological_process	1|625	6|52926	0.0687977	0.231386	14.1136	TRINITY_DN61953_c0_g3
GO:0001725	stress fiber	cellular_component	1|625	6|52926	0.0687977	0.231386	14.1136	TRINITY_DN94942_c0_g1
GO:0003844	1,4-alpha-glucan branching enzyme activity	molecular_function	1|625	6|52926	0.0687977	0.231386	14.1136	TRINITY_DN67384_c0_g1
GO:0003972	RNA ligase (ATP) activity	molecular_function	1|625	6|52926	0.0687977	0.231386	14.1136	TRINITY_DN75223_c4_g1
GO:0004838	L-tyrosine:2-oxoglutarate aminotransferase activity	molecular_function	1|625	6|52926	0.0687977	0.231386	14.1136	TRINITY_DN76964_c0_g1
GO:0005712	chiasma	cellular_component	1|625	6|52926	0.0687977	0.231386	14.1136	TRINITY_DN66884_c0_g1
GO:0016444	somatic cell DNA recombination	biological_process	1|625	6|52926	0.0687977	0.231386	14.1136	TRINITY_DN39447_c0_g1
GO:0030604	1-deoxy-D-xylulose-5-phosphate reductoisomerase activity	molecular_function	1|625	6|52926	0.0687977	0.231386	14.1136	TRINITY_DN59178_c0_g1
GO:0030865	cortical cytoskeleton organization	biological_process	1|625	6|52926	0.0687977	0.231386	14.1136	TRINITY_DN61953_c0_g3
GO:0031117	positive regulation of microtubule depolymerization	biological_process	1|625	6|52926	0.0687977	0.231386	14.1136	TRINITY_DN55259_c0_g3
GO:0031214	biomineral tissue development	biological_process	1|625	6|52926	0.0687977	0.231386	14.1136	TRINITY_DN75403_c6_g2
GO:0031673	H zone	cellular_component	1|625	6|52926	0.0687977	0.231386	14.1136	TRINITY_DN94942_c0_g1
GO:0032212	positive regulation of telomere maintenance via telomerase	biological_process	1|625	6|52926	0.0687977	0.231386	14.1136	TRINITY_DN67700_c0_g1
GO:0033263	CORVET complex	cellular_component	1|625	6|52926	0.0687977	0.231386	14.1136	TRINITY_DN75681_c5_g1
GO:0034058	endosomal vesicle fusion	biological_process	1|625	6|52926	0.0687977	0.231386	14.1136	TRINITY_DN75681_c5_g1
GO:0034214	protein hexamerization	biological_process	1|625	6|52926	0.0687977	0.231386	14.1136	TRINITY_DN55259_c0_g3
GO:0043169	cation binding	molecular_function	1|625	6|52926	0.0687977	0.231386	14.1136	TRINITY_DN67384_c0_g1
GO:0044774	mitotic DNA integrity checkpoint	biological_process	1|625	6|52926	0.0687977	0.231386	14.1136	TRINITY_DN19296_c0_g1
GO:0045143	homologous chromosome segregation	biological_process	1|625	6|52926	0.0687977	0.231386	14.1136	TRINITY_DN68085_c0_g1
GO:0051484	isopentenyl diphosphate biosynthetic process, methylerythritol 4-phosphate pathway involved in terpenoid biosynthetic process	biological_process	1|625	6|52926	0.0687977	0.231386	14.1136	TRINITY_DN59178_c0_g1
GO:0051731	polynucleotide 5'-hydroxyl-kinase activity	molecular_function	1|625	6|52926	0.0687977	0.231386	14.1136	TRINITY_DN75223_c4_g1
GO:0052901	spermine:oxygen oxidoreductase (spermidine-forming) activity	molecular_function	1|625	6|52926	0.0687977	0.231386	14.1136	TRINITY_DN37787_c0_g1
GO:0055035	plastid thylakoid membrane	cellular_component	1|625	6|52926	0.0687977	0.231386	14.1136	TRINITY_DN61973_c0_g1
GO:0060348	bone development	biological_process	1|625	6|52926	0.0687977	0.231386	14.1136	TRINITY_DN72635_c2_g1
GO:0071157	negative regulation of cell cycle arrest	biological_process	1|625	6|52926	0.0687977	0.231386	14.1136	TRINITY_DN19296_c0_g1
GO:0071339	MLL1 complex	cellular_component	1|625	6|52926	0.0687977	0.231386	14.1136	TRINITY_DN67855_c0_g1
GO:1901527	abscisic acid-activated signaling pathway involved in stomatal movement	biological_process	1|625	6|52926	0.0687977	0.231386	14.1136	TRINITY_DN45023_c0_g2
GO:1902065	response to L-glutamate	biological_process	1|625	6|52926	0.0687977	0.231386	14.1136	TRINITY_DN75485_c7_g1
GO:0009793	embryo development ending in seed dormancy	biological_process	11|625	558|52926	0.0697101	0.233743	1.66935	TRINITY_DN72174_c0_g1; TRINITY_DN72174_c0_g2; TRINITY_DN69459_c0_g2; TRINITY_DN61973_c0_g1; TRINITY_DN73412_c2_g3; TRINITY_DN46742_c2_g5; TRINITY_DN75486_c1_g5; TRINITY_DN48401_c3_g3; TRINITY_DN74720_c4_g1; TRINITY_DN75667_c1_g1; TRINITY_DN66333_c0_g1
GO:0030154	cell differentiation	biological_process	8|625	365|52926	0.0699259	0.233755	1.85604	TRINITY_DN47535_c0_g1; TRINITY_DN70152_c0_g2; TRINITY_DN64172_c0_g3; TRINITY_DN75486_c1_g5; TRINITY_DN74661_c3_g3; TRINITY_DN51705_c0_g2; TRINITY_DN59022_c0_g1; TRINITY_DN71142_c0_g5
GO:0010207	photosystem II assembly	biological_process	2|625	37|52926	0.0707095	0.234951	4.57738	TRINITY_DN53740_c0_g1; TRINITY_DN53740_c0_g2
GO:0030148	sphingolipid biosynthetic process	biological_process	2|625	37|52926	0.0707095	0.234951	4.57738	TRINITY_DN70500_c1_g1; TRINITY_DN62659_c2_g2
GO:0090333	regulation of stomatal closure	biological_process	2|625	38|52926	0.0740726	0.24117	4.45693	TRINITY_DN54778_c0_g5; TRINITY_DN55265_c1_g1
GO:0031902	late endosome membrane	cellular_component	4|625	135|52926	0.0766222	0.24117	2.50908	TRINITY_DN53836_c0_g4; TRINITY_DN56570_c0_g6; TRINITY_DN51909_c1_g1; TRINITY_DN54396_c1_g1
GO:0000719	photoreactive repair	biological_process	1|625	7|52926	0.0797954	0.24117	12.0974	TRINITY_DN40258_c0_g1
GO:0000729	DNA double-strand break processing	biological_process	1|625	7|52926	0.0797954	0.24117	12.0974	TRINITY_DN19296_c0_g1
GO:0003904	deoxyribodipyrimidine photo-lyase activity	molecular_function	1|625	7|52926	0.0797954	0.24117	12.0974	TRINITY_DN40258_c0_g1
GO:0004048	anthranilate phosphoribosyltransferase activity	molecular_function	1|625	7|52926	0.0797954	0.24117	12.0974	TRINITY_DN72230_c2_g2
GO:0004146	dihydrofolate reductase activity	molecular_function	1|625	7|52926	0.0797954	0.24117	12.0974	TRINITY_DN53250_c0_g2
GO:0004419	hydroxymethylglutaryl-CoA lyase activity	molecular_function	1|625	7|52926	0.0797954	0.24117	12.0974	TRINITY_DN72430_c4_g2
GO:0004605	phosphatidate cytidylyltransferase activity	molecular_function	1|625	7|52926	0.0797954	0.24117	12.0974	TRINITY_DN68846_c0_g2
GO:0005662	DNA replication factor A complex	cellular_component	1|625	7|52926	0.0797954	0.24117	12.0974	TRINITY_DN69011_c0_g1
GO:0005761	mitochondrial ribosome	cellular_component	1|625	7|52926	0.0797954	0.24117	12.0974	TRINITY_DN73459_c1_g1
GO:0006612	protein targeting to membrane	biological_process	1|625	7|52926	0.0797954	0.24117	12.0974	TRINITY_DN62303_c0_g2
GO:0008135	translation factor activity, RNA binding	molecular_function	1|625	7|52926	0.0797954	0.24117	12.0974	TRINITY_DN84924_c0_g1
GO:0009008	DNA-methyltransferase activity	molecular_function	1|625	7|52926	0.0797954	0.24117	12.0974	TRINITY_DN70219_c2_g1
GO:0015019	heparan-alpha-glucosaminide N-acetyltransferase activity	molecular_function	1|625	7|52926	0.0797954	0.24117	12.0974	TRINITY_DN73202_c1_g1
GO:0016578	histone deubiquitination	biological_process	1|625	7|52926	0.0797954	0.24117	12.0974	TRINITY_DN66457_c1_g1
GO:0030242	pexophagy	biological_process	1|625	7|52926	0.0797954	0.24117	12.0974	TRINITY_DN73653_c2_g1
GO:0030497	fatty acid elongation	biological_process	1|625	7|52926	0.0797954	0.24117	12.0974	TRINITY_DN74720_c4_g1
GO:0030896	checkpoint clamp complex	cellular_component	1|625	7|52926	0.0797954	0.24117	12.0974	TRINITY_DN63310_c0_g1
GO:0034455	t-UTP complex	cellular_component	1|625	7|52926	0.0797954	0.24117	12.0974	TRINITY_DN61165_c1_g3
GO:0034975	protein folding in endoplasmic reticulum	biological_process	1|625	7|52926	0.0797954	0.24117	12.0974	TRINITY_DN75518_c2_g3
GO:0042170	plastid membrane	cellular_component	1|625	7|52926	0.0797954	0.24117	12.0974	TRINITY_DN59911_c1_g3
GO:0043132	NAD transport	biological_process	1|625	7|52926	0.0797954	0.24117	12.0974	TRINITY_DN66966_c0_g1
GO:0043693	monoterpene biosynthetic process	biological_process	1|625	7|52926	0.0797954	0.24117	12.0974	TRINITY_DN62102_c1_g2
GO:0043967	histone H4 acetylation	biological_process	1|625	7|52926	0.0797954	0.24117	12.0974	TRINITY_DN66457_c1_g1
GO:0044183	protein binding involved in protein folding	molecular_function	1|625	7|52926	0.0797954	0.24117	12.0974	TRINITY_DN61973_c0_g1
GO:0044547	DNA topoisomerase binding	molecular_function	1|625	7|52926	0.0797954	0.24117	12.0974	TRINITY_DN19296_c0_g1
GO:0050281	serine-glyoxylate transaminase activity	molecular_function	1|625	7|52926	0.0797954	0.24117	12.0974	TRINITY_DN72934_c1_g1
GO:0050684	regulation of mRNA processing	biological_process	1|625	7|52926	0.0797954	0.24117	12.0974	TRINITY_DN73644_c6_g2
GO:0051791	medium-chain fatty acid metabolic process	biological_process	1|625	7|52926	0.0797954	0.24117	12.0974	TRINITY_DN44980_c1_g1
GO:0052636	arabinosyltransferase activity	molecular_function	1|625	7|52926	0.0797954	0.24117	12.0974	TRINITY_DN51567_c0_g1
GO:0070979	protein K11-linked ubiquitination	biological_process	1|625	7|52926	0.0797954	0.24117	12.0974	TRINITY_DN56030_c0_g1
GO:1990635	proximal dendrite	cellular_component	1|625	7|52926	0.0797954	0.24117	12.0974	TRINITY_DN70104_c1_g2
GO:0046872	metal ion binding	molecular_function	77|625	5564|52926	0.0806178	0.24299	1.17191	TRINITY_DN69346_c1_g1; TRINITY_DN45744_c2_g2; TRINITY_DN71213_c0_g1; TRINITY_DN69327_c0_g1; TRINITY_DN63784_c2_g2; TRINITY_DN72114_c1_g4; TRINITY_DN74827_c6_g1; TRINITY_DN70414_c3_g4; TRINITY_DN75771_c8_g1; TRINITY_DN56596_c1_g2; TRINITY_DN64808_c0_g2; TRINITY_DN87156_c0_g1; TRINITY_DN75579_c7_g2; TRINITY_DN69793_c0_g3; TRINITY_DN74445_c6_g3; TRINITY_DN40159_c0_g4; TRINITY_DN26078_c0_g1; TRINITY_…
GO:0006865	amino acid transport	biological_process	2|625	40|52926	0.0809477	0.24326	4.23408	TRINITY_DN71797_c2_g2; TRINITY_DN57967_c0_g2
GO:0016788	hydrolase activity, acting on ester bonds	molecular_function	5|625	194|52926	0.0811487	0.24326	2.18252	TRINITY_DN64704_c0_g1; TRINITY_DN75628_c3_g1; TRINITY_DN74214_c3_g1; TRINITY_DN71725_c2_g1; TRINITY_DN58700_c0_g3
GO:0006810	transport	biological_process	10|625	512|52926	0.0848942	0.252685	1.65394	TRINITY_DN41886_c0_g1; TRINITY_DN45557_c0_g2; TRINITY_DN74555_c1_g2; TRINITY_DN61167_c1_g1; TRINITY_DN58944_c0_g2; TRINITY_DN75182_c6_g1; TRINITY_DN71438_c0_g1; TRINITY_DN73969_c3_g2; TRINITY_DN57001_c0_g1; TRINITY_DN75876_c8_g1
GO:0005759	mitochondrial matrix	cellular_component	7|625	320|52926	0.087084	0.252685	1.85241	TRINITY_DN50184_c0_g1; TRINITY_DN65598_c0_g3; TRINITY_DN74686_c1_g1; TRINITY_DN67678_c1_g1; TRINITY_DN72430_c4_g2; TRINITY_DN75067_c4_g1; TRINITY_DN44419_c0_g1
GO:0003950	NAD+ ADP-ribosyltransferase activity	molecular_function	2|625	42|52926	0.0880107	0.252685	4.03246	TRINITY_DN38972_c0_g1; TRINITY_DN71553_c1_g1
GO:0004003	ATP-dependent DNA helicase activity	molecular_function	2|625	42|52926	0.0880107	0.252685	4.03246	TRINITY_DN75379_c8_g1; TRINITY_DN66927_c0_g3
GO:0008094	DNA-dependent ATPase activity	molecular_function	2|625	42|52926	0.0880107	0.252685	4.03246	TRINITY_DN74139_c2_g1; TRINITY_DN69011_c0_g1
GO:0048471	perinuclear region of cytoplasm	cellular_component	4|625	142|52926	0.0883394	0.252685	2.3854	TRINITY_DN55259_c0_g3; TRINITY_DN73353_c5_g3; TRINITY_DN94942_c0_g1; TRINITY_DN73969_c3_g2
GO:0000103	sulfate assimilation	biological_process	3|625	89|52926	0.088667	0.252685	2.85444	TRINITY_DN54950_c0_g2; TRINITY_DN59049_c0_g3; TRINITY_DN74906_c2_g1
GO:0000304	response to singlet oxygen	biological_process	1|625	8|52926	0.0906635	0.252685	10.5852	TRINITY_DN74874_c4_g3
GO:0003939	L-iditol 2-dehydrogenase activity	molecular_function	1|625	8|52926	0.0906635	0.252685	10.5852	TRINITY_DN39936_c0_g1
GO:0004799	thymidylate synthase activity	molecular_function	1|625	8|52926	0.0906635	0.252685	10.5852	TRINITY_DN53250_c0_g2
GO:0005798	Golgi-associated vesicle	cellular_component	1|625	8|52926	0.0906635	0.252685	10.5852	TRINITY_DN62121_c0_g3
GO:0005853	eukaryotic translation elongation factor 1 complex	cellular_component	1|625	8|52926	0.0906635	0.252685	10.5852	TRINITY_DN68620_c1_g1
GO:0006231	dTMP biosynthetic process	biological_process	1|625	8|52926	0.0906635	0.252685	10.5852	TRINITY_DN53250_c0_g2
GO:0009011	starch synthase activity	molecular_function	1|625	8|52926	0.0906635	0.252685	10.5852	TRINITY_DN72827_c2_g3
GO:0009569	chloroplast starch grain	cellular_component	1|625	8|52926	0.0906635	0.252685	10.5852	TRINITY_DN69866_c2_g4
GO:0010555	response to mannitol	biological_process	1|625	8|52926	0.0906635	0.252685	10.5852	TRINITY_DN74814_c2_g2
GO:0015810	aspartate transport	biological_process	1|625	8|52926	0.0906635	0.252685	10.5852	TRINITY_DN64074_c0_g1
GO:0015827	tryptophan transport	biological_process	1|625	8|52926	0.0906635	0.252685	10.5852	TRINITY_DN64074_c0_g1
GO:0016050	vesicle organization	biological_process	1|625	8|52926	0.0906635	0.252685	10.5852	TRINITY_DN69709_c2_g3
GO:0030008	TRAPP complex	cellular_component	1|625	8|52926	0.0906635	0.252685	10.5852	TRINITY_DN80330_c0_g1
GO:0030218	erythrocyte differentiation	biological_process	1|625	8|52926	0.0906635	0.252685	10.5852	TRINITY_DN73325_c5_g2
GO:0032875	regulation of DNA endoreduplication	biological_process	1|625	8|52926	0.0906635	0.252685	10.5852	TRINITY_DN56030_c0_g1
GO:0032940	secretion by cell	biological_process	1|625	8|52926	0.0906635	0.252685	10.5852	TRINITY_DN75087_c3_g3
GO:0033201	alpha-1,4-glucan synthase activity	molecular_function	1|625	8|52926	0.0906635	0.252685	10.5852	TRINITY_DN72827_c2_g3
GO:0036310	annealing helicase activity	molecular_function	1|625	8|52926	0.0906635	0.252685	10.5852	TRINITY_DN69011_c0_g1
GO:0090367	negative regulation of mRNA modification	biological_process	1|625	8|52926	0.0906635	0.252685	10.5852	TRINITY_DN70104_c1_g2
GO:1904580	regulation of intracellular mRNA localization	biological_process	1|625	8|52926	0.0906635	0.252685	10.5852	TRINITY_DN75824_c3_g2
GO:0048364	root development	biological_process	6|625	261|52926	0.0907064	0.252685	1.9467	TRINITY_DN48255_c0_g2; TRINITY_DN58501_c0_g1; TRINITY_DN52900_c1_g1; TRINITY_DN57216_c0_g5; TRINITY_DN75265_c1_g1; TRINITY_DN74720_c4_g1
GO:0001053	plastid sigma factor activity	molecular_function	2|625	43|52926	0.0916086	0.253912	3.93868	TRINITY_DN53740_c0_g1; TRINITY_DN53740_c0_g2
GO:0016987	sigma factor activity	molecular_function	2|625	43|52926	0.0916086	0.253912	3.93868	TRINITY_DN53740_c0_g1; TRINITY_DN53740_c0_g2
GO:0050661	NADP binding	molecular_function	4|625	144|52926	0.0918371	0.253912	2.35227	TRINITY_DN59911_c1_g3; TRINITY_DN61795_c0_g1; TRINITY_DN64284_c2_g3; TRINITY_DN74783_c2_g2
GO:0006338	chromatin remodeling	biological_process	2|625	44|52926	0.0952488	0.255397	3.84916	TRINITY_DN69488_c1_g1; TRINITY_DN73644_c6_g2
GO:0009934	regulation of meristem structural organization	biological_process	2|625	44|52926	0.0952488	0.255397	3.84916	TRINITY_DN75667_c1_g1; TRINITY_DN74730_c2_g2
GO:0010150	leaf senescence	biological_process	4|625	146|52926	0.0953999	0.255397	2.32004	TRINITY_DN48255_c0_g2; TRINITY_DN58501_c0_g1; TRINITY_DN72874_c5_g2; TRINITY_DN53236_c0_g1
GO:0015293	symporter activity	molecular_function	6|625	267|52926	0.0983814	0.255397	1.90296	TRINITY_DN64074_c0_g1; TRINITY_DN71797_c2_g2; TRINITY_DN46599_c0_g4; TRINITY_DN66099_c1_g5; TRINITY_DN57967_c0_g2; TRINITY_DN56266_c0_g1
GO:0030659	cytoplasmic vesicle membrane	cellular_component	2|625	45|52926	0.0989298	0.255397	3.76363	TRINITY_DN73969_c3_g2; TRINITY_DN58067_c0_g2
GO:0031410	cytoplasmic vesicle	cellular_component	2|625	45|52926	0.0989298	0.255397	3.76363	TRINITY_DN68847_c2_g2; TRINITY_DN73653_c2_g1
GO:0000077	DNA damage checkpoint	biological_process	1|625	9|52926	0.101403	0.255397	9.40907	TRINITY_DN63310_c0_g1
GO:0002940	tRNA N2-guanine methylation	biological_process	1|625	9|52926	0.101403	0.255397	9.40907	TRINITY_DN72397_c2_g2
GO:0004760	serine-pyruvate transaminase activity	molecular_function	1|625	9|52926	0.101403	0.255397	9.40907	TRINITY_DN72934_c1_g1
GO:0005310	dicarboxylic acid transmembrane transporter activity	molecular_function	1|625	9|52926	0.101403	0.255397	9.40907	TRINITY_DN54984_c0_g1
GO:0006598	polyamine catabolic process	biological_process	1|625	9|52926	0.101403	0.255397	9.40907	TRINITY_DN37787_c0_g1
GO:0006968	cellular defense response	biological_process	1|625	9|52926	0.101403	0.255397	9.40907	TRINITY_DN48407_c1_g1
GO:0007041	lysosomal transport	biological_process	1|625	9|52926	0.101403	0.255397	9.40907	TRINITY_DN73202_c1_g1
GO:0007143	female meiotic division	biological_process	1|625	9|52926	0.101403	0.255397	9.40907	TRINITY_DN64190_c0_g2
GO:0009399	nitrogen fixation	biological_process	1|625	9|52926	0.101403	0.255397	9.40907	TRINITY_DN75952_c6_g2
GO:0009755	hormone-mediated signaling pathway	biological_process	1|625	9|52926	0.101403	0.255397	9.40907	TRINITY_DN74730_c2_g2
GO:0010047	fruit dehiscence	biological_process	1|625	9|52926	0.101403	0.255397	9.40907	TRINITY_DN72874_c5_g2
GO:0010165	response to X-ray	biological_process	1|625	9|52926	0.101403	0.255397	9.40907	TRINITY_DN69960_c0_g1
GO:0010479	stele development	biological_process	1|625	9|52926	0.101403	0.255397	9.40907	TRINITY_DN52900_c1_g1
GO:0014704	intercalated disc	cellular_component	1|625	9|52926	0.101403	0.255397	9.40907	TRINITY_DN94942_c0_g1
GO:0016570	histone modification	biological_process	1|625	9|52926	0.101403	0.255397	9.40907	TRINITY_DN39447_c0_g1
GO:0019789	SUMO transferase activity	molecular_function	1|625	9|52926	0.101403	0.255397	9.40907	TRINITY_DN67696_c0_g2
GO:0030619	U1 snRNA binding	molecular_function	1|625	9|52926	0.101403	0.255397	9.40907	TRINITY_DN64453_c1_g2
GO:0033540	fatty acid beta-oxidation using acyl-CoA oxidase	biological_process	1|625	9|52926	0.101403	0.255397	9.40907	TRINITY_DN44980_c1_g1
GO:0035066	positive regulation of histone acetylation	biological_process	1|625	9|52926	0.101403	0.255397	9.40907	TRINITY_DN69488_c1_g1
GO:0045551	cinnamyl-alcohol dehydrogenase activity	molecular_function	1|625	9|52926	0.101403	0.255397	9.40907	TRINITY_DN69979_c2_g5
GO:0046592	polyamine oxidase activity	molecular_function	1|625	9|52926	0.101403	0.255397	9.40907	TRINITY_DN37787_c0_g1
GO:0046835	carbohydrate phosphorylation	biological_process	1|625	9|52926	0.101403	0.255397	9.40907	TRINITY_DN96407_c0_g1
GO:0047631	ADP-ribose diphosphatase activity	molecular_function	1|625	9|52926	0.101403	0.255397	9.40907	TRINITY_DN61304_c1_g1
GO:0047987	hydroperoxide dehydratase activity	molecular_function	1|625	9|52926	0.101403	0.255397	9.40907	TRINITY_DN57679_c1_g1
GO:0048480	stigma development	biological_process	1|625	9|52926	0.101403	0.255397	9.40907	TRINITY_DN64588_c0_g4
GO:0048571	long-day photoperiodism	biological_process	1|625	9|52926	0.101403	0.255397	9.40907	TRINITY_DN70562_c1_g2
GO:0051010	microtubule plus-end binding	molecular_function	1|625	9|52926	0.101403	0.255397	9.40907	TRINITY_DN94942_c0_g1
GO:0051974	negative regulation of telomerase activity	biological_process	1|625	9|52926	0.101403	0.255397	9.40907	TRINITY_DN67700_c0_g1
GO:0052694	jasmonoyl-isoleucine-12-hydroxylase activity	molecular_function	1|625	9|52926	0.101403	0.255397	9.40907	TRINITY_DN64588_c0_g4
GO:0052747	sinapyl alcohol dehydrogenase activity	molecular_function	1|625	9|52926	0.101403	0.255397	9.40907	TRINITY_DN69979_c2_g5
GO:0060149	negative regulation of posttranscriptional gene silencing	biological_process	1|625	9|52926	0.101403	0.255397	9.40907	TRINITY_DN71703_c2_g3
GO:0070937	CRD-mediated mRNA stability complex	cellular_component	1|625	9|52926	0.101403	0.255397	9.40907	TRINITY_DN70104_c1_g2
GO:0071479	cellular response to ionizing radiation	biological_process	1|625	9|52926	0.101403	0.255397	9.40907	TRINITY_DN63310_c0_g1
GO:0010154	fruit development	biological_process	2|625	46|52926	0.10265	0.257948	3.68181	TRINITY_DN64588_c0_g4; TRINITY_DN66884_c0_g1
GO:0006885	regulation of pH	biological_process	2|625	47|52926	0.106408	0.261157	3.60347	TRINITY_DN54778_c0_g5; TRINITY_DN55265_c1_g1
GO:0018144	RNA-protein covalent cross-linking	biological_process	2|625	47|52926	0.106408	0.261157	3.60347	TRINITY_DN45117_c0_g6; TRINITY_DN73784_c3_g2
GO:0019029	helical viral capsid	cellular_component	2|625	47|52926	0.106408	0.261157	3.60347	TRINITY_DN45117_c0_g6; TRINITY_DN73784_c3_g2
GO:0090351	seedling development	biological_process	2|625	47|52926	0.106408	0.261157	3.60347	TRINITY_DN44419_c0_g1; TRINITY_DN69709_c2_g3
GO:0000139	Golgi membrane	cellular_component	17|625	1033|52926	0.108955	0.261157	1.3936	TRINITY_DN53836_c0_g4; TRINITY_DN51567_c0_g1; TRINITY_DN56570_c0_g6; TRINITY_DN67442_c0_g2; TRINITY_DN80330_c0_g1; TRINITY_DN74304_c2_g1; TRINITY_DN73300_c3_g5; TRINITY_DN49507_c1_g1; TRINITY_DN62121_c0_g3; TRINITY_DN74317_c2_g3; TRINITY_DN71668_c1_g4; TRINITY_DN55265_c1_g1; TRINITY_DN75045_c1_g1; TRINITY_DN71938_c0_g1; TRINITY_DN70900_c1_g2; TRINITY_DN51909_c1_g1; TRINITY_DN73135_c1_g1
GO:0006265	DNA topological change	biological_process	2|625	48|52926	0.110203	0.261157	3.5284	TRINITY_DN69327_c0_g1; TRINITY_DN59881_c0_g2
GO:0016298	lipase activity	molecular_function	2|625	48|52926	0.110203	0.261157	3.5284	TRINITY_DN64704_c0_g1; TRINITY_DN58700_c0_g3
GO:0039694	viral RNA genome replication	biological_process	2|625	48|52926	0.110203	0.261157	3.5284	TRINITY_DN45117_c0_g6; TRINITY_DN73784_c3_g2
GO:0048443	stamen development	biological_process	2|625	48|52926	0.110203	0.261157	3.5284	TRINITY_DN71879_c1_g1; TRINITY_DN75577_c0_g3
GO:0055114	oxidation-reduction process	biological_process	7|625	341|52926	0.111574	0.261157	1.73833	TRINITY_DN48883_c0_g1; TRINITY_DN64808_c0_g2; TRINITY_DN74571_c0_g1; TRINITY_DN71342_c3_g1; TRINITY_DN45941_c1_g1; TRINITY_DN59049_c0_g3; TRINITY_DN67880_c0_g3
GO:0000266	mitochondrial fission	biological_process	1|625	10|52926	0.112017	0.261157	8.46816	TRINITY_DN72552_c1_g1
GO:0001578	microtubule bundle formation	biological_process	1|625	10|52926	0.112017	0.261157	8.46816	TRINITY_DN55259_c0_g3
GO:0001927	exocyst assembly	biological_process	1|625	10|52926	0.112017	0.261157	8.46816	TRINITY_DN73353_c5_g3
GO:0003952	NAD+ synthase (glutamine-hydrolyzing) activity	molecular_function	1|625	10|52926	0.112017	0.261157	8.46816	TRINITY_DN71734_c2_g3
GO:0004301	epoxide hydrolase activity	molecular_function	1|625	10|52926	0.112017	0.261157	8.46816	TRINITY_DN55405_c1_g2
GO:0006107	oxaloacetate metabolic process	biological_process	1|625	10|52926	0.112017	0.261157	8.46816	TRINITY_DN46709_c3_g1
GO:0006336	DNA replication-independent nucleosome assembly	biological_process	1|625	10|52926	0.112017	0.261157	8.46816	TRINITY_DN75470_c6_g2
GO:0009875	pollen-pistil interaction	biological_process	1|625	10|52926	0.112017	0.261157	8.46816	TRINITY_DN59232_c1_g5
GO:0009898	cytoplasmic side of plasma membrane	cellular_component	1|625	10|52926	0.112017	0.261157	8.46816	TRINITY_DN94942_c0_g1
GO:0010014	meristem initiation	biological_process	1|625	10|52926	0.112017	0.261157	8.46816	TRINITY_DN71142_c0_g5
GO:0015203	polyamine transmembrane transporter activity	molecular_function	1|625	10|52926	0.112017	0.261157	8.46816	TRINITY_DN66099_c1_g5
GO:0030658	transport vesicle membrane	cellular_component	1|625	10|52926	0.112017	0.261157	8.46816	TRINITY_DN73969_c3_g2
GO:0032784	regulation of DNA-templated transcription, elongation	biological_process	1|625	10|52926	0.112017	0.261157	8.46816	TRINITY_DN73644_c6_g2
GO:0033885	10-hydroxy-9-(phosphonooxy)octadecanoate phosphatase activity	molecular_function	1|625	10|52926	0.112017	0.261157	8.46816	TRINITY_DN55405_c1_g2
GO:0034227	tRNA thio-modification	biological_process	1|625	10|52926	0.112017	0.261157	8.46816	TRINITY_DN64552_c3_g1
GO:0035267	NuA4 histone acetyltransferase complex	cellular_component	1|625	10|52926	0.112017	0.261157	8.46816	TRINITY_DN66457_c1_g1
GO:0042577	lipid phosphatase activity	molecular_function	1|625	10|52926	0.112017	0.261157	8.46816	TRINITY_DN55405_c1_g2
GO:0045053	protein retention in Golgi apparatus	biological_process	1|625	10|52926	0.112017	0.261157	8.46816	TRINITY_DN75751_c2_g1
GO:0045717	negative regulation of fatty acid biosynthetic process	biological_process	1|625	10|52926	0.112017	0.261157	8.46816	TRINITY_DN62615_c0_g1
GO:0045943	positive regulation of transcription from RNA polymerase I promoter	biological_process	1|625	10|52926	0.112017	0.261157	8.46816	TRINITY_DN61165_c1_g3
GO:0048658	anther wall tapetum development	biological_process	1|625	10|52926	0.112017	0.261157	8.46816	TRINITY_DN65538_c0_g1
GO:0070207	protein homotrimerization	biological_process	1|625	10|52926	0.112017	0.261157	8.46816	TRINITY_DN56220_c0_g1
GO:0071203	WASH complex	cellular_component	1|625	10|52926	0.112017	0.261157	8.46816	TRINITY_DN73290_c1_g6
GO:0071204	histone pre-mRNA 3'end processing complex	cellular_component	1|625	10|52926	0.112017	0.261157	8.46816	TRINITY_DN70104_c1_g2
GO:0010287	plastoglobule	cellular_component	4|625	155|52926	0.112213	0.261157	2.18533	TRINITY_DN63784_c2_g2; TRINITY_DN70414_c3_g4; TRINITY_DN63784_c2_g4; TRINITY_DN51953_c0_g1
GO:0006869	lipid transport	biological_process	3|625	99|52926	0.112657	0.26164	2.56611	TRINITY_DN61167_c1_g1; TRINITY_DN54800_c0_g1; TRINITY_DN54254_c1_g1
GO:0009044	xylan 1,4-beta-xylosidase activity	molecular_function	2|625	49|52926	0.114033	0.263171	3.45639	TRINITY_DN69714_c0_g2; TRINITY_DN74427_c3_g2
GO:0009501	amyloplast	cellular_component	2|625	49|52926	0.114033	0.263171	3.45639	TRINITY_DN67384_c0_g1; TRINITY_DN72827_c2_g3
GO:0055075	potassium ion homeostasis	biological_process	2|625	49|52926	0.114033	0.263171	3.45639	TRINITY_DN54778_c0_g5; TRINITY_DN55265_c1_g1
GO:0009737	response to abscisic acid	biological_process	10|625	546|52926	0.115779	0.266644	1.55095	TRINITY_DN46673_c1_g1; TRINITY_DN49955_c0_g1; TRINITY_DN56319_c1_g1; TRINITY_DN45023_c0_g2; TRINITY_DN75824_c3_g2; TRINITY_DN72874_c5_g2; TRINITY_DN67696_c0_g2; TRINITY_DN75087_c3_g3; TRINITY_DN62303_c0_g2; TRINITY_DN54396_c1_g1
GO:0031047	gene silencing by RNA	biological_process	4|625	157|52926	0.116116	0.266864	2.15749	TRINITY_DN53089_c2_g3; TRINITY_DN64190_c0_g2; TRINITY_DN74094_c0_g1; TRINITY_DN62608_c0_g2
GO:0000226	microtubule cytoskeleton organization	biological_process	2|625	50|52926	0.117896	0.267079	3.38726	TRINITY_DN61953_c0_g3; TRINITY_DN68095_c0_g3
GO:0006367	transcription initiation from RNA polymerase II promoter	biological_process	2|625	50|52926	0.117896	0.267079	3.38726	TRINITY_DN57481_c0_g1; TRINITY_DN62969_c0_g2
GO:0009055	electron carrier activity	molecular_function	6|625	283|52926	0.120458	0.267079	1.79537	TRINITY_DN64808_c0_g2; TRINITY_DN74571_c0_g1; TRINITY_DN71342_c3_g1; TRINITY_DN66583_c0_g3; TRINITY_DN45941_c1_g1; TRINITY_DN44980_c1_g1
GO:0006306	DNA methylation	biological_process	2|625	51|52926	0.121792	0.267079	3.32085	TRINITY_DN70219_c2_g1; TRINITY_DN59006_c0_g2
GO:0000390	spliceosomal complex disassembly	biological_process	1|625	11|52926	0.122505	0.267079	7.69833	TRINITY_DN75403_c6_g2
GO:0003006	developmental process involved in reproduction	biological_process	1|625	11|52926	0.122505	0.267079	7.69833	TRINITY_DN70144_c1_g5
GO:0004198	calcium-dependent cysteine-type endopeptidase activity	molecular_function	1|625	11|52926	0.122505	0.267079	7.69833	TRINITY_DN75667_c1_g1
GO:0004560	alpha-L-fucosidase activity	molecular_function	1|625	11|52926	0.122505	0.267079	7.69833	TRINITY_DN71194_c0_g3
GO:0005885	Arp2/3 protein complex	cellular_component	1|625	11|52926	0.122505	0.267079	7.69833	TRINITY_DN61998_c0_g1
GO:0006370	7-methylguanosine mRNA capping	biological_process	1|625	11|52926	0.122505	0.267079	7.69833	TRINITY_DN58225_c0_g1
GO:0008756	o-succinylbenzoate-CoA ligase activity	molecular_function	1|625	11|52926	0.122505	0.267079	7.69833	TRINITY_DN48742_c0_g1
GO:0010023	proanthocyanidin biosynthetic process	biological_process	1|625	11|52926	0.122505	0.267079	7.69833	TRINITY_DN59898_c2_g1
GO:0010521	telomerase inhibitor activity	molecular_function	1|625	11|52926	0.122505	0.267079	7.69833	TRINITY_DN67700_c0_g1
GO:0010971	positive regulation of G2/M transition of mitotic cell cycle	biological_process	1|625	11|52926	0.122505	0.267079	7.69833	TRINITY_DN68980_c0_g1
GO:0016070	RNA metabolic process	biological_process	1|625	11|52926	0.122505	0.267079	7.69833	TRINITY_DN71703_c2_g3
GO:0016560	protein import into peroxisome matrix, docking	biological_process	1|625	11|52926	0.122505	0.267079	7.69833	TRINITY_DN63075_c1_g4
GO:0019563	glycerol catabolic process	biological_process	1|625	11|52926	0.122505	0.267079	7.69833	TRINITY_DN47440_c0_g5
GO:0030010	establishment of cell polarity	biological_process	1|625	11|52926	0.122505	0.267079	7.69833	TRINITY_DN41041_c0_g1
GO:0030041	actin filament polymerization	biological_process	1|625	11|52926	0.122505	0.267079	7.69833	TRINITY_DN73290_c1_g6
GO:0034256	chlorophyll(ide) b reductase activity	molecular_function	1|625	11|52926	0.122505	0.267079	7.69833	TRINITY_DN74749_c11_g1
GO:0043141	ATP-dependent 5'-3' DNA helicase activity	molecular_function	1|625	11|52926	0.122505	0.267079	7.69833	TRINITY_DN67855_c0_g1
GO:0048487	beta-tubulin binding	molecular_function	1|625	11|52926	0.122505	0.267079	7.69833	TRINITY_DN55259_c0_g3
GO:0051601	exocyst localization	biological_process	1|625	11|52926	0.122505	0.267079	7.69833	TRINITY_DN73353_c5_g3
GO:0071008	U2-type post-mRNA release spliceosomal complex	cellular_component	1|625	11|52926	0.122505	0.267079	7.69833	TRINITY_DN75403_c6_g2
GO:0097264	self proteolysis	biological_process	1|625	11|52926	0.122505	0.267079	7.69833	TRINITY_DN75667_c1_g1
GO:2000014	regulation of endosperm development	biological_process	1|625	11|52926	0.122505	0.267079	7.69833	TRINITY_DN75667_c1_g1
GO:0004177	aminopeptidase activity	molecular_function	2|625	52|52926	0.125719	0.272471	3.25698	TRINITY_DN74827_c6_g1; TRINITY_DN71090_c1_g3
GO:0042147	retrograde transport, endosome to Golgi	biological_process	2|625	52|52926	0.125719	0.272471	3.25698	TRINITY_DN74304_c2_g1; TRINITY_DN49507_c1_g1
GO:2000024	regulation of leaf development	biological_process	2|625	52|52926	0.125719	0.272471	3.25698	TRINITY_DN57216_c0_g5; TRINITY_DN75667_c1_g1
GO:0048316	seed development	biological_process	3|625	105|52926	0.128106	0.275518	2.41947	TRINITY_DN73412_c2_g3; TRINITY_DN75264_c4_g3; TRINITY_DN66884_c0_g1
GO:0003988	acetyl-CoA C-acyltransferase activity	molecular_function	1|625	12|52926	0.132869	0.275518	7.0568	TRINITY_DN73200_c2_g7
GO:0004324	ferredoxin-NADP+ reductase activity	molecular_function	1|625	12|52926	0.132869	0.275518	7.0568	TRINITY_DN47096_c0_g1
GO:0004373	glycogen (starch) synthase activity	molecular_function	1|625	12|52926	0.132869	0.275518	7.0568	TRINITY_DN72827_c2_g3
GO:0004807	triose-phosphate isomerase activity	molecular_function	1|625	12|52926	0.132869	0.275518	7.0568	TRINITY_DN47440_c0_g5
GO:0006259	DNA metabolic process	biological_process	1|625	12|52926	0.132869	0.275518	7.0568	TRINITY_DN69011_c0_g1
GO:0009226	nucleotide-sugar biosynthetic process	biological_process	1|625	12|52926	0.132869	0.275518	7.0568	TRINITY_DN46305_c4_g2
GO:0009360	DNA polymerase III complex	cellular_component	1|625	12|52926	0.132869	0.275518	7.0568	TRINITY_DN73299_c2_g3
GO:0009648	photoperiodism	biological_process	1|625	12|52926	0.132869	0.275518	7.0568	TRINITY_DN46742_c2_g5
GO:0009937	regulation of gibberellic acid mediated signaling pathway	biological_process	1|625	12|52926	0.132869	0.275518	7.0568	TRINITY_DN68441_c0_g1
GO:0009940	amino-terminal vacuolar sorting propeptide binding	molecular_function	1|625	12|52926	0.132869	0.275518	7.0568	TRINITY_DN56570_c0_g6
GO:0010389	regulation of G2/M transition of mitotic cell cycle	biological_process	1|625	12|52926	0.132869	0.275518	7.0568	TRINITY_DN74730_c2_g2
GO:0015386	potassium:proton antiporter activity	molecular_function	1|625	12|52926	0.132869	0.275518	7.0568	TRINITY_DN54778_c0_g5
GO:0015846	polyamine transport	biological_process	1|625	12|52926	0.132869	0.275518	7.0568	TRINITY_DN66099_c1_g5
GO:0016233	telomere capping	biological_process	1|625	12|52926	0.132869	0.275518	7.0568	TRINITY_DN67700_c0_g1
GO:0032776	DNA methylation on cytosine	biological_process	1|625	12|52926	0.132869	0.275518	7.0568	TRINITY_DN59006_c0_g2
GO:0032880	regulation of protein localization	biological_process	1|625	12|52926	0.132869	0.275518	7.0568	TRINITY_DN56816_c0_g1
GO:0034314	Arp2/3 complex-mediated actin nucleation	biological_process	1|625	12|52926	0.132869	0.275518	7.0568	TRINITY_DN61998_c0_g1
GO:0045903	positive regulation of translational fidelity	biological_process	1|625	12|52926	0.132869	0.275518	7.0568	TRINITY_DN63946_c0_g1
GO:0047130	saccharopine dehydrogenase (NADP+, L-lysine-forming) activity	molecular_function	1|625	12|52926	0.132869	0.275518	7.0568	TRINITY_DN46641_c0_g4
GO:0047131	saccharopine dehydrogenase (NAD+, L-glutamate-forming) activity	molecular_function	1|625	12|52926	0.132869	0.275518	7.0568	TRINITY_DN46641_c0_g4
GO:0048208	COPII vesicle coating	biological_process	1|625	12|52926	0.132869	0.275518	7.0568	TRINITY_DN71938_c0_g1
GO:0070483	detection of hypoxia	biological_process	1|625	12|52926	0.132869	0.275518	7.0568	TRINITY_DN57793_c0_g1
GO:0010119	regulation of stomatal movement	biological_process	2|625	54|52926	0.133661	0.276122	3.13636	TRINITY_DN58501_c0_g1; TRINITY_DN62303_c0_g2
GO:0045493	xylan catabolic process	biological_process	2|625	54|52926	0.133661	0.276122	3.13636	TRINITY_DN69714_c0_g2; TRINITY_DN74427_c3_g2
GO:0016607	nuclear speck	cellular_component	4|625	167|52926	0.136492	0.281444	2.0283	TRINITY_DN64453_c1_g2; TRINITY_DN71703_c2_g3; TRINITY_DN66310_c0_g3; TRINITY_DN71401_c0_g3
GO:0009749	response to glucose	biological_process	2|625	55|52926	0.137673	0.282822	3.07933	TRINITY_DN74814_c2_g2; TRINITY_DN75265_c1_g1
GO:0042127	regulation of cell proliferation	biological_process	2|625	55|52926	0.137673	0.282822	3.07933	TRINITY_DN75667_c1_g1; TRINITY_DN68441_c0_g1
GO:0000987	core promoter proximal region sequence-specific DNA binding	molecular_function	1|625	13|52926	0.143112	0.284459	6.51397	TRINITY_DN60167_c0_g1
GO:0004316	3-oxoacyl-[acyl-carrier-protein] reductase (NADPH) activity	molecular_function	1|625	13|52926	0.143112	0.284459	6.51397	TRINITY_DN65070_c0_g1
GO:0006000	fructose metabolic process	biological_process	1|625	13|52926	0.143112	0.284459	6.51397	TRINITY_DN96407_c0_g1
GO:0006011	UDP-glucose metabolic process	biological_process	1|625	13|52926	0.143112	0.284459	6.51397	TRINITY_DN65658_c0_g1
GO:0006388	tRNA splicing, via endonucleolytic cleavage and ligation	biological_process	1|625	13|52926	0.143112	0.284459	6.51397	TRINITY_DN75223_c4_g1
GO:0006625	protein targeting to peroxisome	biological_process	1|625	13|52926	0.143112	0.284459	6.51397	TRINITY_DN63075_c1_g4
GO:0009660	amyloplast organization	biological_process	1|625	13|52926	0.143112	0.284459	6.51397	TRINITY_DN68946_c0_g1
GO:0010050	vegetative phase change	biological_process	1|625	13|52926	0.143112	0.284459	6.51397	TRINITY_DN70144_c1_g5
GO:0010199	organ boundary specification between lateral organs and the meristem	biological_process	1|625	13|52926	0.143112	0.284459	6.51397	TRINITY_DN74139_c2_g1
GO:0010492	maintenance of shoot apical meristem identity	biological_process	1|625	13|52926	0.143112	0.284459	6.51397	TRINITY_DN62652_c1_g1
GO:0016272	prefoldin complex	cellular_component	1|625	13|52926	0.143112	0.284459	6.51397	TRINITY_DN70483_c1_g2
GO:0042826	histone deacetylase binding	molecular_function	1|625	13|52926	0.143112	0.284459	6.51397	TRINITY_DN63310_c0_g1
GO:0043879	glycolate transmembrane transporter activity	molecular_function	1|625	13|52926	0.143112	0.284459	6.51397	TRINITY_DN56557_c0_g3
GO:0045597	positive regulation of cell differentiation	biological_process	1|625	13|52926	0.143112	0.284459	6.51397	TRINITY_DN71142_c0_g5
GO:0097339	glycolate transmembrane transport	biological_process	1|625	13|52926	0.143112	0.284459	6.51397	TRINITY_DN56557_c0_g3
GO:1901974	glycerate transmembrane transporter activity	molecular_function	1|625	13|52926	0.143112	0.284459	6.51397	TRINITY_DN56557_c0_g3
GO:1901975	glycerate transmembrane transport	biological_process	1|625	13|52926	0.143112	0.284459	6.51397	TRINITY_DN56557_c0_g3
GO:2000011	regulation of adaxial/abaxial pattern formation	biological_process	1|625	13|52926	0.143112	0.284459	6.51397	TRINITY_DN75667_c1_g1
GO:0010181	FMN binding	molecular_function	3|625	111|52926	0.144255	0.286215	2.28869	TRINITY_DN48883_c0_g1; TRINITY_DN68904_c5_g1; TRINITY_DN58821_c0_g2
GO:0003723	RNA binding	molecular_function	29|625	1993|52926	0.147319	0.291771	1.2322	TRINITY_DN73185_c5_g3; TRINITY_DN71213_c0_g1; TRINITY_DN73495_c3_g5; TRINITY_DN71703_c2_g3; TRINITY_DN75069_c8_g1; TRINITY_DN45938_c1_g2; TRINITY_DN63971_c0_g4; TRINITY_DN75431_c3_g1; TRINITY_DN74555_c1_g2; TRINITY_DN43000_c3_g1; TRINITY_DN68283_c1_g2; TRINITY_DN56541_c1_g1; TRINITY_DN59002_c0_g2; TRINITY_DN67700_c0_g1; TRINITY_DN72635_c2_g1; TRINITY_DN69300_c0_g4; TRINITY_DN72397_c2_g2; TRINITY_…
GO:0007059	chromosome segregation	biological_process	2|625	58|52926	0.149864	0.292964	2.92006	TRINITY_DN49541_c0_g2; TRINITY_DN59881_c0_g2
GO:0019252	starch biosynthetic process	biological_process	2|625	58|52926	0.149864	0.292964	2.92006	TRINITY_DN67384_c0_g1; TRINITY_DN72827_c2_g3
GO:0046777	protein autophosphorylation	biological_process	8|625	440|52926	0.15256	0.292964	1.53967	TRINITY_DN54034_c2_g1; TRINITY_DN75485_c7_g1; TRINITY_DN51761_c0_g1; TRINITY_DN74661_c3_g3; TRINITY_DN75340_c1_g1; TRINITY_DN68706_c2_g2; TRINITY_DN75265_c1_g1; TRINITY_DN74730_c2_g2
GO:0000291	nuclear-transcribed mRNA catabolic process, exonucleolytic	biological_process	1|625	14|52926	0.153233	0.292964	6.04869	TRINITY_DN71213_c0_g1
GO:0000737	DNA catabolic process, endonucleolytic	biological_process	1|625	14|52926	0.153233	0.292964	6.04869	TRINITY_DN19296_c0_g1
GO:0001872	(1->3)-beta-D-glucan binding	molecular_function	1|625	14|52926	0.153233	0.292964	6.04869	TRINITY_DN69054_c1_g3
GO:0004326	tetrahydrofolylpolyglutamate synthase activity	molecular_function	1|625	14|52926	0.153233	0.292964	6.04869	TRINITY_DN44419_c0_g1
GO:0004359	glutaminase activity	molecular_function	1|625	14|52926	0.153233	0.292964	6.04869	TRINITY_DN71734_c2_g3
GO:0004809	tRNA (guanine-N2-)-methyltransferase activity	molecular_function	1|625	14|52926	0.153233	0.292964	6.04869	TRINITY_DN72397_c2_g2
GO:0006545	glycine biosynthetic process	biological_process	1|625	14|52926	0.153233	0.292964	6.04869	TRINITY_DN53250_c0_g2
GO:0009061	anaerobic respiration	biological_process	1|625	14|52926	0.153233	0.292964	6.04869	TRINITY_DN71668_c1_g4
GO:0016711	flavonoid 3'-monooxygenase activity	molecular_function	1|625	14|52926	0.153233	0.292964	6.04869	TRINITY_DN60222_c1_g3
GO:0019439	aromatic compound catabolic process	biological_process	1|625	14|52926	0.153233	0.292964	6.04869	TRINITY_DN55405_c1_g2
GO:0030688	preribosome, small subunit precursor	cellular_component	1|625	14|52926	0.153233	0.292964	6.04869	TRINITY_DN75753_c2_g1
GO:0032447	protein urmylation	biological_process	1|625	14|52926	0.153233	0.292964	6.04869	TRINITY_DN64552_c3_g1
GO:0044375	regulation of peroxisome size	biological_process	1|625	14|52926	0.153233	0.292964	6.04869	TRINITY_DN66966_c0_g1
GO:0045156	electron transporter, transferring electrons within the cyclic electron transport pathway of photosynthesis activity	molecular_function	1|625	14|52926	0.153233	0.292964	6.04869	TRINITY_DN66336_c0_g1
GO:0048440	carpel development	biological_process	1|625	14|52926	0.153233	0.292964	6.04869	TRINITY_DN71879_c1_g1
GO:0051567	histone H3-K9 methylation	biological_process	1|625	14|52926	0.153233	0.292964	6.04869	TRINITY_DN70219_c2_g1
GO:0051604	protein maturation	biological_process	1|625	14|52926	0.153233	0.292964	6.04869	TRINITY_DN69709_c2_g3
GO:0009867	jasmonic acid mediated signaling pathway	biological_process	2|625	59|52926	0.153974	0.293871	2.87056	TRINITY_DN48401_c3_g3; TRINITY_DN70562_c1_g2
GO:0009524	phragmoplast	cellular_component	5|625	240|52926	0.156158	0.296174	1.7642	TRINITY_DN61953_c0_g3; TRINITY_DN73353_c5_g3; TRINITY_DN75691_c5_g1; TRINITY_DN48401_c3_g3; TRINITY_DN68095_c0_g3
GO:0005578	proteinaceous extracellular matrix	cellular_component	2|625	60|52926	0.158106	0.296174	2.82272	TRINITY_DN69714_c0_g2; TRINITY_DN74427_c3_g2
GO:0019706	protein-cysteine S-palmitoyltransferase activity	molecular_function	2|625	60|52926	0.158106	0.296174	2.82272	TRINITY_DN67042_c1_g1; TRINITY_DN73182_c4_g1
GO:0046556	alpha-L-arabinofuranosidase activity	molecular_function	2|625	60|52926	0.158106	0.296174	2.82272	TRINITY_DN69714_c0_g2; TRINITY_DN74427_c3_g2
GO:0000184	nuclear-transcribed mRNA catabolic process, nonsense-mediated decay	biological_process	2|625	61|52926	0.162258	0.296174	2.77645	TRINITY_DN75340_c1_g1; TRINITY_DN70562_c1_g2
GO:0008285	negative regulation of cell proliferation	biological_process	2|625	61|52926	0.162258	0.296174	2.77645	TRINITY_DN75753_c2_g1; TRINITY_DN72874_c5_g2
GO:0000014	single-stranded DNA endodeoxyribonuclease activity	molecular_function	1|625	15|52926	0.163235	0.296174	5.64544	TRINITY_DN19296_c0_g1
GO:0000472	endonucleolytic cleavage to generate mature 5'-end of SSU-rRNA from (SSU-rRNA, 5.8S rRNA, LSU-rRNA)	biological_process	1|625	15|52926	0.163235	0.296174	5.64544	TRINITY_DN75753_c2_g1
GO:0000783	nuclear telomere cap complex	cellular_component	1|625	15|52926	0.163235	0.296174	5.64544	TRINITY_DN67700_c0_g1
GO:0000993	RNA polymerase II core binding	molecular_function	1|625	15|52926	0.163235	0.296174	5.64544	TRINITY_DN69361_c0_g2
GO:0004435	phosphatidylinositol phospholipase C activity	molecular_function	1|625	15|52926	0.163235	0.296174	5.64544	TRINITY_DN60953_c0_g4
GO:0004781	sulfate adenylyltransferase (ATP) activity	molecular_function	1|625	15|52926	0.163235	0.296174	5.64544	TRINITY_DN74906_c2_g1
GO:0005751	mitochondrial respiratory chain complex IV	cellular_component	1|625	15|52926	0.163235	0.296174	5.64544	TRINITY_DN60358_c1_g1
GO:0005882	intermediate filament	cellular_component	1|625	15|52926	0.163235	0.296174	5.64544	TRINITY_DN94942_c0_g1
GO:0007140	male meiosis	biological_process	1|625	15|52926	0.163235	0.296174	5.64544	TRINITY_DN64190_c0_g2
GO:0010068	protoderm histogenesis	biological_process	1|625	15|52926	0.163235	0.296174	5.64544	TRINITY_DN74661_c3_g3
GO:0015485	cholesterol binding	molecular_function	1|625	15|52926	0.163235	0.296174	5.64544	TRINITY_DN62615_c0_g1
GO:0015929	hexosaminidase activity	molecular_function	1|625	15|52926	0.163235	0.296174	5.64544	TRINITY_DN68670_c0_g3
GO:0019233	sensory perception of pain	biological_process	1|625	15|52926	0.163235	0.296174	5.64544	TRINITY_DN55405_c1_g2
GO:0019287	isopentenyl diphosphate biosynthetic process, mevalonate pathway	biological_process	1|625	15|52926	0.163235	0.296174	5.64544	TRINITY_DN61795_c0_g1
GO:0019827	stem cell population maintenance	biological_process	1|625	15|52926	0.163235	0.296174	5.64544	TRINITY_DN74094_c0_g1
GO:0022622	root system development	biological_process	1|625	15|52926	0.163235	0.296174	5.64544	TRINITY_DN75485_c7_g1
GO:0030042	actin filament depolymerization	biological_process	1|625	15|52926	0.163235	0.296174	5.64544	TRINITY_DN64181_c1_g1
GO:0030071	regulation of mitotic metaphase/anaphase transition	biological_process	1|625	15|52926	0.163235	0.296174	5.64544	TRINITY_DN56030_c0_g1
GO:0031145	anaphase-promoting complex-dependent catabolic process	biological_process	1|625	15|52926	0.163235	0.296174	5.64544	TRINITY_DN56030_c0_g1
GO:0042383	sarcolemma	cellular_component	1|625	15|52926	0.163235	0.296174	5.64544	TRINITY_DN94942_c0_g1
GO:0046839	phospholipid dephosphorylation	biological_process	1|625	15|52926	0.163235	0.296174	5.64544	TRINITY_DN55405_c1_g2
GO:0051013	microtubule severing	biological_process	1|625	15|52926	0.163235	0.296174	5.64544	TRINITY_DN55259_c0_g3
GO:0097428	protein maturation by iron-sulfur cluster transfer	biological_process	1|625	15|52926	0.163235	0.296174	5.64544	TRINITY_DN50184_c0_g1
GO:1901601	strigolactone biosynthetic process	biological_process	1|625	15|52926	0.163235	0.296174	5.64544	TRINITY_DN74214_c3_g1
GO:0051287	NAD binding	molecular_function	5|625	244|52926	0.163718	0.296564	1.73528	TRINITY_DN69127_c0_g2; TRINITY_DN67678_c1_g1; TRINITY_DN64284_c2_g3; TRINITY_DN75876_c8_g1; TRINITY_DN65070_c0_g1
GO:0009543	chloroplast thylakoid lumen	cellular_component	3|625	119|52926	0.166748	0.301063	2.13483	TRINITY_DN57162_c1_g1; TRINITY_DN74571_c0_g1; TRINITY_DN69200_c1_g1
GO:0016036	cellular response to phosphate starvation	biological_process	3|625	119|52926	0.166748	0.301063	2.13483	TRINITY_DN75444_c5_g1; TRINITY_DN73425_c2_g1; TRINITY_DN75577_c0_g3
GO:0015031	protein transport	biological_process	13|625	811|52926	0.167274	0.301519	1.35741	TRINITY_DN53836_c0_g4; TRINITY_DN74304_c2_g1; TRINITY_DN64846_c0_g1; TRINITY_DN51438_c0_g6; TRINITY_DN49507_c1_g1; TRINITY_DN51438_c0_g3; TRINITY_DN68847_c2_g2; TRINITY_DN59077_c0_g1; TRINITY_DN71938_c0_g1; TRINITY_DN69709_c2_g3; TRINITY_DN75695_c5_g1; TRINITY_DN51909_c1_g1; TRINITY_DN54396_c1_g1
GO:0008380	RNA splicing	biological_process	6|625	314|52926	0.169396	0.304519	1.61812	TRINITY_DN73185_c5_g3; TRINITY_DN70104_c1_g2; TRINITY_DN73644_c6_g2; TRINITY_DN74994_c3_g2; TRINITY_DN71401_c0_g3; TRINITY_DN66333_c0_g1
GO:0015297	antiporter activity	molecular_function	4|625	182|52926	0.16949	0.304519	1.86113	TRINITY_DN66966_c0_g1; TRINITY_DN62398_c0_g1; TRINITY_DN53752_c0_g5; TRINITY_DN66099_c1_g5
GO:0000062	fatty-acyl-CoA binding	molecular_function	2|625	63|52926	0.17062	0.30459	2.6883	TRINITY_DN61167_c1_g1; TRINITY_DN44980_c1_g1
GO:0000407	pre-autophagosomal structure	cellular_component	1|625	16|52926	0.173119	0.30459	5.2926	TRINITY_DN73653_c2_g1
GO:0004803	transposase activity	molecular_function	1|625	16|52926	0.173119	0.30459	5.2926	TRINITY_DN61004_c1_g2
GO:0016593	Cdc73/Paf1 complex	cellular_component	1|625	16|52926	0.173119	0.30459	5.2926	TRINITY_DN69361_c0_g2
GO:0016629	12-oxophytodienoate reductase activity	molecular_function	1|625	16|52926	0.173119	0.30459	5.2926	TRINITY_DN48883_c0_g1
GO:0017069	snRNA binding	molecular_function	1|625	16|52926	0.173119	0.30459	5.2926	TRINITY_DN66310_c0_g3
GO:0031627	telomeric loop formation	biological_process	1|625	16|52926	0.173119	0.30459	5.2926	TRINITY_DN58128_c0_g2
GO:0033365	protein localization to organelle	biological_process	1|625	16|52926	0.173119	0.30459	5.2926	TRINITY_DN73135_c1_g1
GO:0040029	regulation of gene expression, epigenetic	biological_process	1|625	16|52926	0.173119	0.30459	5.2926	TRINITY_DN74139_c2_g1
GO:0043631	RNA polyadenylation	biological_process	1|625	16|52926	0.173119	0.30459	5.2926	TRINITY_DN75431_c3_g1
GO:0050521	alpha-glucan, water dikinase activity	molecular_function	1|625	16|52926	0.173119	0.30459	5.2926	TRINITY_DN73674_c7_g1
GO:0071470	cellular response to osmotic stress	biological_process	1|625	16|52926	0.173119	0.30459	5.2926	TRINITY_DN55205_c1_g1
GO:2001295	malonyl-CoA biosynthetic process	biological_process	1|625	16|52926	0.173119	0.30459	5.2926	TRINITY_DN74720_c4_g1
GO:0006096	glycolytic process	biological_process	5|625	250|52926	0.175326	0.307682	1.69363	TRINITY_DN65598_c0_g3; TRINITY_DN64284_c2_g3; TRINITY_DN75121_c1_g3; TRINITY_DN47440_c0_g5; TRINITY_DN75121_c1_g1
GO:0015171	amino acid transmembrane transporter activity	molecular_function	3|625	122|52926	0.175434	0.307682	2.08233	TRINITY_DN62398_c0_g1; TRINITY_DN66099_c1_g5; TRINITY_DN64311_c1_g2
GO:0006970	response to osmotic stress	biological_process	4|625	185|52926	0.176402	0.308491	1.83095	TRINITY_DN75485_c7_g1; TRINITY_DN74814_c2_g2; TRINITY_DN59898_c2_g1; TRINITY_DN67696_c0_g2
GO:0004709	MAP kinase kinase kinase activity	molecular_function	2|625	65|52926	0.179052	0.308491	2.60559	TRINITY_DN75485_c7_g1; TRINITY_DN75173_c4_g1
GO:0005484	SNAP receptor activity	molecular_function	2|625	65|52926	0.179052	0.308491	2.60559	TRINITY_DN62303_c0_g2; TRINITY_DN54396_c1_g1
GO:0009615	response to virus	biological_process	2|625	65|52926	0.179052	0.308491	2.60559	TRINITY_DN48903_c0_g2; TRINITY_DN53062_c1_g1
GO:0000123	histone acetyltransferase complex	cellular_component	1|625	17|52926	0.182887	0.308491	4.98127	TRINITY_DN66457_c1_g1
GO:0000480	endonucleolytic cleavage in 5'-ETS of tricistronic rRNA transcript (SSU-rRNA, 5.8S rRNA, LSU-rRNA)	biological_process	1|625	17|52926	0.182887	0.308491	4.98127	TRINITY_DN75753_c2_g1
GO:0004556	alpha-amylase activity	molecular_function	1|625	17|52926	0.182887	0.308491	4.98127	TRINITY_DN71325_c1_g2
GO:0004832	valine-tRNA ligase activity	molecular_function	1|625	17|52926	0.182887	0.308491	4.98127	TRINITY_DN75757_c6_g1
GO:0006283	transcription-coupled nucleotide-excision repair	biological_process	1|625	17|52926	0.182887	0.308491	4.98127	TRINITY_DN71718_c1_g2
GO:0006438	valyl-tRNA aminoacylation	biological_process	1|625	17|52926	0.182887	0.308491	4.98127	TRINITY_DN75757_c6_g1
GO:0006626	protein targeting to mitochondrion	biological_process	1|625	17|52926	0.182887	0.308491	4.98127	TRINITY_DN73818_c4_g1
GO:0007009	plasma membrane organization	biological_process	1|625	17|52926	0.182887	0.308491	4.98127	TRINITY_DN49507_c1_g1
GO:0007032	endosome organization	biological_process	1|625	17|52926	0.182887	0.308491	4.98127	TRINITY_DN73290_c1_g6
GO:0008534	oxidized purine nucleobase lesion DNA N-glycosylase activity	molecular_function	1|625	17|52926	0.182887	0.308491	4.98127	TRINITY_DN63971_c0_g4
GO:0009650	UV protection	biological_process	1|625	17|52926	0.182887	0.308491	4.98127	TRINITY_DN40258_c0_g1
GO:0009772	photosynthetic electron transport in photosystem II	biological_process	1|625	17|52926	0.182887	0.308491	4.98127	TRINITY_DN66336_c0_g1
GO:0009863	salicylic acid mediated signaling pathway	biological_process	1|625	17|52926	0.182887	0.308491	4.98127	TRINITY_DN70562_c1_g2
GO:0016818	hydrolase activity, acting on acid anhydrides, in phosphorus-containing anhydrides	molecular_function	1|625	17|52926	0.182887	0.308491	4.98127	TRINITY_DN72498_c2_g2
GO:0033512	L-lysine catabolic process to acetyl-CoA via saccharopine	biological_process	1|625	17|52926	0.182887	0.308491	4.98127	TRINITY_DN46641_c0_g4
GO:0045324	late endosome to vacuole transport	biological_process	1|625	17|52926	0.182887	0.308491	4.98127	TRINITY_DN75087_c3_g3
GO:0045910	negative regulation of DNA recombination	biological_process	1|625	17|52926	0.182887	0.308491	4.98127	TRINITY_DN73426_c3_g3
GO:0046373	L-arabinose metabolic process	biological_process	1|625	17|52926	0.182887	0.308491	4.98127	TRINITY_DN69714_c0_g2
GO:0046861	glyoxysomal membrane	cellular_component	1|625	17|52926	0.182887	0.308491	4.98127	TRINITY_DN66966_c0_g1
GO:0050275	scopoletin glucosyltransferase activity	molecular_function	1|625	17|52926	0.182887	0.308491	4.98127	TRINITY_DN43272_c0_g1
GO:0050665	hydrogen peroxide biosynthetic process	biological_process	1|625	17|52926	0.182887	0.308491	4.98127	TRINITY_DN68904_c5_g1
GO:0008234	cysteine-type peptidase activity	molecular_function	3|625	125|52926	0.184243	0.310305	2.03236	TRINITY_DN63569_c0_g1; TRINITY_DN47440_c0_g5; TRINITY_DN75667_c1_g1
GO:0051028	mRNA transport	biological_process	3|625	126|52926	0.187205	0.314813	2.01623	TRINITY_DN74555_c1_g2; TRINITY_DN73644_c6_g2; TRINITY_DN75695_c5_g1
GO:0005773	vacuole	cellular_component	15|625	984|52926	0.191634	0.31749	1.29088	TRINITY_DN48903_c0_g2; TRINITY_DN69416_c1_g2; TRINITY_DN69714_c0_g2; TRINITY_DN63971_c0_g4; TRINITY_DN64994_c2_g2; TRINITY_DN71194_c0_g3; TRINITY_DN68946_c0_g1; TRINITY_DN48495_c0_g3; TRINITY_DN40440_c0_g1; TRINITY_DN64106_c0_g2; TRINITY_DN66583_c0_g3; TRINITY_DN53062_c1_g1; TRINITY_DN55265_c1_g1; TRINITY_DN32377_c0_g1; TRINITY_DN54396_c1_g1
GO:0008483	transaminase activity	molecular_function	2|625	68|52926	0.191813	0.31749	2.49064	TRINITY_DN72934_c1_g1; TRINITY_DN76964_c0_g1
GO:0010182	sugar mediated signaling pathway	biological_process	2|625	68|52926	0.191813	0.31749	2.49064	TRINITY_DN70144_c1_g5; TRINITY_DN70562_c1_g2
GO:0004563	beta-N-acetylhexosaminidase activity	molecular_function	1|625	18|52926	0.192539	0.31749	4.70453	TRINITY_DN68670_c0_g3
GO:0004612	phosphoenolpyruvate carboxykinase (ATP) activity	molecular_function	1|625	18|52926	0.192539	0.31749	4.70453	TRINITY_DN73319_c3_g1
GO:0006401	RNA catabolic process	biological_process	1|625	18|52926	0.192539	0.31749	4.70453	TRINITY_DN71703_c2_g3
GO:0010262	somatic embryogenesis	biological_process	1|625	18|52926	0.192539	0.31749	4.70453	TRINITY_DN73412_c2_g3
GO:0017108	5'-flap endonuclease activity	molecular_function	1|625	18|52926	0.192539	0.31749	4.70453	TRINITY_DN70214_c1_g2
GO:0032586	protein storage vacuole membrane	cellular_component	1|625	18|52926	0.192539	0.31749	4.70453	TRINITY_DN64857_c0_g1
GO:0045271	respiratory chain complex I	cellular_component	1|625	18|52926	0.192539	0.31749	4.70453	TRINITY_DN56220_c0_g1
GO:0048645	animal organ formation	biological_process	1|625	18|52926	0.192539	0.31749	4.70453	TRINITY_DN74661_c3_g3
GO:0051026	chiasma assembly	biological_process	1|625	18|52926	0.192539	0.31749	4.70453	TRINITY_DN68085_c0_g1
GO:0052543	callose deposition in cell wall	biological_process	1|625	18|52926	0.192539	0.31749	4.70453	TRINITY_DN65658_c0_g1
GO:0004712	protein serine/threonine/tyrosine kinase activity	molecular_function	2|625	69|52926	0.196094	0.322388	2.45454	TRINITY_DN73325_c5_g2; TRINITY_DN65819_c0_g2
GO:0010087	phloem or xylem histogenesis	biological_process	2|625	69|52926	0.196094	0.322388	2.45454	TRINITY_DN56030_c0_g1; TRINITY_DN48401_c3_g3
GO:0009658	chloroplast organization	biological_process	5|625	262|52926	0.199429	0.325436	1.61606	TRINITY_DN53740_c0_g1; TRINITY_DN61973_c0_g1; TRINITY_DN65819_c0_g2; TRINITY_DN53740_c0_g2; TRINITY_DN56557_c0_g3
GO:0051301	cell division	biological_process	9|625	546|52926	0.200206	0.325436	1.39585	TRINITY_DN49541_c0_g2; TRINITY_DN72865_c2_g1; TRINITY_DN70152_c0_g2; TRINITY_DN56030_c0_g1; TRINITY_DN64172_c0_g3; TRINITY_DN75182_c6_g1; TRINITY_DN75780_c5_g1; TRINITY_DN57001_c0_g1; TRINITY_DN53538_c1_g1
GO:0080156	mitochondrial mRNA modification	biological_process	2|625	70|52926	0.200386	0.325436	2.41947	TRINITY_DN73934_c3_g3; TRINITY_DN69068_c0_g1
GO:0004805	trehalose-phosphatase activity	molecular_function	1|625	19|52926	0.202077	0.325436	4.45693	TRINITY_DN89453_c0_g1
GO:0005680	anaphase-promoting complex	cellular_component	1|625	19|52926	0.202077	0.325436	4.45693	TRINITY_DN56030_c0_g1
GO:0006379	mRNA cleavage	biological_process	1|625	19|52926	0.202077	0.325436	4.45693	TRINITY_DN62608_c0_g2
GO:0009957	epidermal cell fate specification	biological_process	1|625	19|52926	0.202077	0.325436	4.45693	TRINITY_DN75667_c1_g1
GO:0009959	negative gravitropism	biological_process	1|625	19|52926	0.202077	0.325436	4.45693	TRINITY_DN68946_c0_g1
GO:0010107	potassium ion import	biological_process	1|625	19|52926	0.202077	0.325436	4.45693	TRINITY_DN54778_c0_g5
GO:0015172	acidic amino acid transmembrane transporter activity	molecular_function	1|625	19|52926	0.202077	0.325436	4.45693	TRINITY_DN64074_c0_g1
GO:0016591	DNA-directed RNA polymerase II, holoenzyme	cellular_component	1|625	19|52926	0.202077	0.325436	4.45693	TRINITY_DN74706_c3_g1
GO:0031122	cytoplasmic microtubule organization	biological_process	1|625	19|52926	0.202077	0.325436	4.45693	TRINITY_DN55259_c0_g3
GO:0048027	mRNA 5'-UTR binding	molecular_function	1|625	19|52926	0.202077	0.325436	4.45693	TRINITY_DN70104_c1_g2
GO:0080144	amino acid homeostasis	biological_process	1|625	19|52926	0.202077	0.325436	4.45693	TRINITY_DN45023_c0_g2
GO:0010114	response to red light	biological_process	2|625	71|52926	0.204689	0.32916	2.3854	TRINITY_DN53740_c0_g1; TRINITY_DN53740_c0_g2
GO:0000462	maturation of SSU-rRNA from tricistronic rRNA transcript (SSU-rRNA, 5.8S rRNA, LSU-rRNA)	biological_process	2|625	72|52926	0.209002	0.331894	2.35227	TRINITY_DN75753_c2_g1; TRINITY_DN61165_c1_g3
GO:0008237	metallopeptidase activity	molecular_function	3|625	134|52926	0.211318	0.331894	1.89586	TRINITY_DN74827_c6_g1; TRINITY_DN74638_c3_g2; TRINITY_DN71090_c1_g3
GO:0000822	inositol hexakisphosphate binding	molecular_function	1|625	20|52926	0.211504	0.331894	4.23408	TRINITY_DN75577_c0_g3
GO:0001708	cell fate specification	biological_process	1|625	20|52926	0.211504	0.331894	4.23408	TRINITY_DN56816_c0_g1
GO:0004075	biotin carboxylase activity	molecular_function	1|625	20|52926	0.211504	0.331894	4.23408	TRINITY_DN74720_c4_g1
GO:0004656	procollagen-proline 4-dioxygenase activity	molecular_function	1|625	20|52926	0.211504	0.331894	4.23408	TRINITY_DN51533_c1_g1
GO:0007219	Notch signaling pathway	biological_process	1|625	20|52926	0.211504	0.331894	4.23408	TRINITY_DN62121_c0_g3
GO:0008420	CTD phosphatase activity	molecular_function	1|625	20|52926	0.211504	0.331894	4.23408	TRINITY_DN74706_c3_g1
GO:0008568	microtubule-severing ATPase activity	molecular_function	1|625	20|52926	0.211504	0.331894	4.23408	TRINITY_DN55259_c0_g3
GO:0008970	phosphatidylcholine 1-acylhydrolase activity	molecular_function	1|625	20|52926	0.211504	0.331894	4.23408	TRINITY_DN68946_c0_g1
GO:0009787	regulation of abscisic acid-activated signaling pathway	biological_process	1|625	20|52926	0.211504	0.331894	4.23408	TRINITY_DN55205_c1_g1
GO:0016458	gene silencing	biological_process	1|625	20|52926	0.211504	0.331894	4.23408	TRINITY_DN70219_c2_g1
GO:0016571	histone methylation	biological_process	1|625	20|52926	0.211504	0.331894	4.23408	TRINITY_DN69361_c0_g2
GO:0030435	sporulation resulting in formation of a cellular spore	biological_process	1|625	20|52926	0.211504	0.331894	4.23408	TRINITY_DN59006_c0_g2
GO:0034497	protein localization to pre-autophagosomal structure	biological_process	1|625	20|52926	0.211504	0.331894	4.23408	TRINITY_DN73653_c2_g1
GO:0042807	central vacuole	cellular_component	1|625	20|52926	0.211504	0.331894	4.23408	TRINITY_DN52219_c0_g1
GO:0044804	nucleophagy	biological_process	1|625	20|52926	0.211504	0.331894	4.23408	TRINITY_DN73653_c2_g1
GO:0005198	structural molecule activity	molecular_function	4|625	200|52926	0.212284	0.332645	1.69363	TRINITY_DN50184_c0_g1; TRINITY_DN45117_c0_g6; TRINITY_DN73784_c3_g2; TRINITY_DN55950_c0_g1
GO:0006094	gluconeogenesis	biological_process	2|625	73|52926	0.213324	0.333801	2.32004	TRINITY_DN73319_c3_g1; TRINITY_DN47440_c0_g5
GO:0005871	kinesin complex	cellular_component	3|625	136|52926	0.21745	0.339272	1.86798	TRINITY_DN67137_c1_g6; TRINITY_DN58746_c0_g3; TRINITY_DN68441_c0_g1
GO:0006906	vesicle fusion	biological_process	2|625	74|52926	0.217654	0.339272	2.28869	TRINITY_DN62303_c0_g2; TRINITY_DN54396_c1_g1
GO:0007165	signal transduction	biological_process	5|625	271|52926	0.218203	0.339272	1.56239	TRINITY_DN18847_c0_g1; TRINITY_DN40023_c0_g1; TRINITY_DN69277_c0_g4; TRINITY_DN75265_c1_g1; TRINITY_DN69058_c1_g4
GO:0000288	nuclear-transcribed mRNA catabolic process, deadenylation-dependent decay	biological_process	1|625	21|52926	0.220818	0.339272	4.03246	TRINITY_DN56541_c1_g1
GO:0000712	resolution of meiotic recombination intermediates	biological_process	1|625	21|52926	0.220818	0.339272	4.03246	TRINITY_DN59881_c0_g2
GO:0003983	UTP:glucose-1-phosphate uridylyltransferase activity	molecular_function	1|625	21|52926	0.220818	0.339272	4.03246	TRINITY_DN65658_c0_g1
GO:0010148	transpiration	biological_process	1|625	21|52926	0.220818	0.339272	4.03246	TRINITY_DN62303_c0_g2
GO:0019344	cysteine biosynthetic process	biological_process	1|625	21|52926	0.220818	0.339272	4.03246	TRINITY_DN54950_c0_g2
GO:0030904	retromer complex	cellular_component	1|625	21|52926	0.220818	0.339272	4.03246	TRINITY_DN69709_c2_g3
GO:0045121	membrane raft	cellular_component	1|625	21|52926	0.220818	0.339272	4.03246	TRINITY_DN62615_c0_g1
GO:0048589	developmental growth	biological_process	1|625	21|52926	0.220818	0.339272	4.03246	TRINITY_DN75087_c3_g3
GO:0060969	negative regulation of gene silencing	biological_process	1|625	21|52926	0.220818	0.339272	4.03246	TRINITY_DN73532_c1_g1
GO:0070940	dephosphorylation of RNA polymerase II C-terminal domain	biological_process	1|625	21|52926	0.220818	0.339272	4.03246	TRINITY_DN74706_c3_g1
GO:0009651	response to salt stress	biological_process	10|625	638|52926	0.225462	0.344364	1.3273	TRINITY_DN46673_c1_g1; TRINITY_DN75485_c7_g1; TRINITY_DN63971_c0_g4; TRINITY_DN67696_c0_g2; TRINITY_DN54778_c0_g5; TRINITY_DN74706_c3_g1; TRINITY_DN55265_c1_g1; TRINITY_DN65658_c0_g1; TRINITY_DN73994_c1_g1; TRINITY_DN54396_c1_g1
GO:0006396	RNA processing	biological_process	4|625	206|52926	0.227173	0.344364	1.6443	TRINITY_DN75069_c8_g1; TRINITY_DN58225_c0_g1; TRINITY_DN74994_c3_g2; TRINITY_DN73627_c1_g3
GO:0016705	oxidoreductase activity, acting on paired donors, with incorporation or reduction of molecular oxygen	molecular_function	10|625	640|52926	0.228209	0.344364	1.32315	TRINITY_DN64588_c0_g4; TRINITY_DN57679_c1_g1; TRINITY_DN52804_c2_g1; TRINITY_DN51533_c1_g1; TRINITY_DN52690_c3_g1; TRINITY_DN52833_c2_g1; TRINITY_DN48495_c0_g3; TRINITY_DN68606_c1_g1; TRINITY_DN47652_c1_g1; TRINITY_DN60222_c1_g3
GO:0016491	oxidoreductase activity	molecular_function	16|625	1097|52926	0.229393	0.344364	1.2351	TRINITY_DN48883_c0_g1; TRINITY_DN46305_c4_g2; TRINITY_DN69979_c2_g5; TRINITY_DN58697_c2_g5; TRINITY_DN46641_c0_g4; TRINITY_DN39936_c0_g1; TRINITY_DN70500_c1_g1; TRINITY_DN68904_c5_g1; TRINITY_DN60994_c0_g1; TRINITY_DN58821_c0_g2; TRINITY_DN74749_c11_g1; TRINITY_DN75233_c8_g3; TRINITY_DN62659_c2_g2; TRINITY_DN65269_c0_g1; TRINITY_DN37787_c0_g1; TRINITY_DN67880_c0_g3
GO:0004197	cysteine-type endopeptidase activity	molecular_function	3|625	140|52926	0.229821	0.344364	1.81461	TRINITY_DN63569_c0_g1; TRINITY_DN45117_c0_g6; TRINITY_DN73784_c3_g2
GO:0000165	MAPK cascade	biological_process	1|625	22|52926	0.230023	0.344364	3.84916	TRINITY_DN75485_c7_g1
GO:0003691	double-stranded telomeric DNA binding	molecular_function	1|625	22|52926	0.230023	0.344364	3.84916	TRINITY_DN58128_c0_g2
GO:0003730	mRNA 3'-UTR binding	molecular_function	1|625	22|52926	0.230023	0.344364	3.84916	TRINITY_DN70104_c1_g2
GO:0004345	glucose-6-phosphate dehydrogenase activity	molecular_function	1|625	22|52926	0.230023	0.344364	3.84916	TRINITY_DN74783_c2_g2
GO:0006572	tyrosine catabolic process	biological_process	1|625	22|52926	0.230023	0.344364	3.84916	TRINITY_DN76964_c0_g1
GO:0010215	cellulose microfibril organization	biological_process	1|625	22|52926	0.230023	0.344364	3.84916	TRINITY_DN68441_c0_g1
GO:0016604	nuclear body	cellular_component	1|625	22|52926	0.230023	0.344364	3.84916	TRINITY_DN56030_c0_g1
GO:0019684	photosynthesis, light reaction	biological_process	1|625	22|52926	0.230023	0.344364	3.84916	TRINITY_DN75876_c8_g1
GO:0031338	regulation of vesicle fusion	biological_process	1|625	22|52926	0.230023	0.344364	3.84916	TRINITY_DN68136_c1_g2
GO:0051276	chromosome organization	biological_process	1|625	22|52926	0.230023	0.344364	3.84916	TRINITY_DN69960_c0_g1
GO:0052325	cell wall pectin biosynthetic process	biological_process	1|625	22|52926	0.230023	0.344364	3.84916	TRINITY_DN51567_c0_g1
GO:0080022	primary root development	biological_process	1|625	22|52926	0.230023	0.344364	3.84916	TRINITY_DN70144_c1_g5
GO:0080130	L-phenylalanine:2-oxoglutarate aminotransferase activity	molecular_function	1|625	22|52926	0.230023	0.344364	3.84916	TRINITY_DN76964_c0_g1
GO:0000149	SNARE binding	molecular_function	2|625	77|52926	0.230688	0.344364	2.19952	TRINITY_DN62303_c0_g2; TRINITY_DN54396_c1_g1
GO:0008026	ATP-dependent helicase activity	molecular_function	2|625	77|52926	0.230688	0.344364	2.19952	TRINITY_DN45117_c0_g6; TRINITY_DN73784_c3_g2
GO:0010218	response to far red light	biological_process	2|625	77|52926	0.230688	0.344364	2.19952	TRINITY_DN53740_c0_g1; TRINITY_DN53740_c0_g2
GO:0044212	transcription regulatory region DNA binding	molecular_function	4|625	208|52926	0.232194	0.346144	1.62849	TRINITY_DN58219_c2_g1; TRINITY_DN56596_c1_g2; TRINITY_DN46516_c2_g1; TRINITY_DN39447_c0_g1
GO:0006887	exocytosis	biological_process	3|625	141|52926	0.232934	0.346312	1.80174	TRINITY_DN62303_c0_g2; TRINITY_DN73290_c1_g6; TRINITY_DN54396_c1_g1
GO:0010224	response to UV-B	biological_process	3|625	141|52926	0.232934	0.346312	1.80174	TRINITY_DN48903_c0_g2; TRINITY_DN57216_c0_g5; TRINITY_DN53062_c1_g1
GO:0005938	cell cortex	cellular_component	2|625	78|52926	0.235044	0.347575	2.17132	TRINITY_DN94942_c0_g1; TRINITY_DN68095_c0_g3
GO:0009788	negative regulation of abscisic acid-activated signaling pathway	biological_process	2|625	78|52926	0.235044	0.347575	2.17132	TRINITY_DN74706_c3_g1; TRINITY_DN75087_c3_g3
GO:0016125	sterol metabolic process	biological_process	2|625	78|52926	0.235044	0.347575	2.17132	TRINITY_DN57679_c1_g1; TRINITY_DN49683_c0_g1
GO:0016226	iron-sulfur cluster assembly	biological_process	2|625	78|52926	0.235044	0.347575	2.17132	TRINITY_DN50184_c0_g1; TRINITY_DN55950_c0_g1
GO:0008180	COP9 signalosome	cellular_component	1|625	23|52926	0.23912	0.349942	3.68181	TRINITY_DN68980_c0_g1
GO:0008266	poly(U) RNA binding	molecular_function	1|625	23|52926	0.23912	0.349942	3.68181	TRINITY_DN74686_c1_g1
GO:0009653	anatomical structure morphogenesis	biological_process	1|625	23|52926	0.23912	0.349942	3.68181	TRINITY_DN60167_c0_g1
GO:0010093	specification of floral organ identity	biological_process	1|625	23|52926	0.23912	0.349942	3.68181	TRINITY_DN71703_c2_g3
GO:0051020	GTPase binding	molecular_function	1|625	23|52926	0.23912	0.349942	3.68181	TRINITY_DN58290_c1_g4
GO:0051259	protein oligomerization	biological_process	1|625	23|52926	0.23912	0.349942	3.68181	TRINITY_DN73202_c1_g1
GO:0000977	RNA polymerase II regulatory region sequence-specific DNA binding	molecular_function	3|625	143|52926	0.239183	0.349942	1.77654	TRINITY_DN75579_c7_g2; TRINITY_DN49046_c0_g1; TRINITY_DN61238_c1_g1
GO:0031408	oxylipin biosynthetic process	biological_process	3|625	143|52926	0.239183	0.349942	1.77654	TRINITY_DN48883_c0_g1; TRINITY_DN57679_c1_g1; TRINITY_DN73200_c2_g7
GO:0009536	plastid	cellular_component	8|625	500|52926	0.241374	0.352681	1.35491	TRINITY_DN61973_c0_g1; TRINITY_DN69990_c2_g1; TRINITY_DN67384_c0_g1; TRINITY_DN54950_c0_g2; TRINITY_DN46742_c2_g5; TRINITY_DN74749_c11_g1; TRINITY_DN72230_c2_g2; TRINITY_DN66333_c0_g1
GO:0006098	pentose-phosphate shunt	biological_process	2|625	80|52926	0.243769	0.354998	2.11704	TRINITY_DN47440_c0_g5; TRINITY_DN74783_c2_g2
GO:0031425	chloroplast RNA processing	biological_process	2|625	80|52926	0.243769	0.354998	2.11704	TRINITY_DN62105_c0_g3; TRINITY_DN62498_c2_g1
GO:0003989	acetyl-CoA carboxylase activity	molecular_function	1|625	24|52926	0.248109	0.354998	3.5284	TRINITY_DN74720_c4_g1
GO:0004739	pyruvate dehydrogenase (acetyl-transferring) activity	molecular_function	1|625	24|52926	0.248109	0.354998	3.5284	TRINITY_DN65598_c0_g3
GO:0005744	mitochondrial inner membrane presequence translocase complex	cellular_component	1|625	24|52926	0.248109	0.354998	3.5284	TRINITY_DN73818_c4_g1
GO:0007050	cell cycle arrest	biological_process	1|625	24|52926	0.248109	0.354998	3.5284	TRINITY_DN94942_c0_g1
GO:0009970	cellular response to sulfate starvation	biological_process	1|625	24|52926	0.248109	0.354998	3.5284	TRINITY_DN74906_c2_g1
GO:0010011	auxin binding	molecular_function	1|625	24|52926	0.248109	0.354998	3.5284	TRINITY_DN75577_c0_g3
GO:0010082	regulation of root meristem growth	biological_process	1|625	24|52926	0.248109	0.354998	3.5284	TRINITY_DN58501_c0_g1
GO:0010452	histone H3-K36 methylation	biological_process	1|625	24|52926	0.248109	0.354998	3.5284	TRINITY_DN19296_c0_g1
GO:0015630	microtubule cytoskeleton	cellular_component	1|625	24|52926	0.248109	0.354998	3.5284	TRINITY_DN94942_c0_g1
GO:0031167	rRNA methylation	biological_process	1|625	24|52926	0.248109	0.354998	3.5284	TRINITY_DN61165_c1_g3
GO:0031222	arabinan catabolic process	biological_process	1|625	24|52926	0.248109	0.354998	3.5284	TRINITY_DN74427_c3_g2
GO:0032585	multivesicular body membrane	cellular_component	1|625	24|52926	0.248109	0.354998	3.5284	TRINITY_DN69709_c2_g3
GO:0034613	cellular protein localization	biological_process	1|625	24|52926	0.248109	0.354998	3.5284	TRINITY_DN46227_c0_g1
GO:0090630	activation of GTPase activity	biological_process	1|625	24|52926	0.248109	0.354998	3.5284	TRINITY_DN68136_c1_g2
GO:0045892	negative regulation of transcription, DNA-templated	biological_process	4|625	215|52926	0.249972	0.357201	1.57547	TRINITY_DN73412_c2_g3; TRINITY_DN72874_c5_g2; TRINITY_DN62608_c0_g2; TRINITY_DN39447_c0_g1
GO:0003968	RNA-directed 5'-3' RNA polymerase activity	molecular_function	2|625	82|52926	0.252507	0.360356	2.0654	TRINITY_DN45117_c0_g6; TRINITY_DN73784_c3_g2
GO:0016192	vesicle-mediated transport	biological_process	7|625	435|52926	0.256776	0.36161	1.36269	TRINITY_DN51438_c0_g6; TRINITY_DN51438_c0_g3; TRINITY_DN75681_c5_g1; TRINITY_DN62303_c0_g2; TRINITY_DN59077_c0_g1; TRINITY_DN58067_c0_g2; TRINITY_DN54396_c1_g1
GO:0008283	cell proliferation	biological_process	2|625	83|52926	0.256879	0.36161	2.04052	TRINITY_DN19296_c0_g1; TRINITY_DN56030_c0_g1
GO:0002213	defense response to insect	biological_process	1|625	25|52926	0.256992	0.36161	3.38726	TRINITY_DN64588_c0_g4
GO:0006839	mitochondrial transport	biological_process	1|625	25|52926	0.256992	0.36161	3.38726	TRINITY_DN54984_c0_g1
GO:0009509	chromoplast	cellular_component	1|625	25|52926	0.256992	0.36161	3.38726	TRINITY_DN68606_c1_g1
GO:0009694	jasmonic acid metabolic process	biological_process	1|625	25|52926	0.256992	0.36161	3.38726	TRINITY_DN64588_c0_g4
GO:0015175	neutral amino acid transmembrane transporter activity	molecular_function	1|625	25|52926	0.256992	0.36161	3.38726	TRINITY_DN64074_c0_g1
GO:0016655	oxidoreductase activity, acting on NAD(P)H, quinone or similar compound as acceptor	molecular_function	1|625	25|52926	0.256992	0.36161	3.38726	TRINITY_DN75876_c8_g1
GO:0030018	Z disc	cellular_component	1|625	25|52926	0.256992	0.36161	3.38726	TRINITY_DN94942_c0_g1
GO:0030150	protein import into mitochondrial matrix	biological_process	1|625	25|52926	0.256992	0.36161	3.38726	TRINITY_DN73818_c4_g1
GO:0046907	intracellular transport	biological_process	1|625	25|52926	0.256992	0.36161	3.38726	TRINITY_DN94942_c0_g1
GO:0000724	double-strand break repair via homologous recombination	biological_process	2|625	84|52926	0.261252	0.366025	2.01623	TRINITY_DN69960_c0_g1; TRINITY_DN49770_c1_g1
GO:0031977	thylakoid lumen	cellular_component	2|625	84|52926	0.261252	0.366025	2.01623	TRINITY_DN57162_c1_g1; TRINITY_DN69200_c1_g1
GO:0046686	response to cadmium ion	biological_process	8|625	513|52926	0.262609	0.366025	1.32057	TRINITY_DN73841_c4_g3; TRINITY_DN48903_c0_g2; TRINITY_DN74686_c1_g1; TRINITY_DN59002_c0_g2; TRINITY_DN74814_c2_g2; TRINITY_DN75067_c4_g1; TRINITY_DN53062_c1_g1; TRINITY_DN65658_c0_g1
GO:0035556	intracellular signal transduction	biological_process	6|625	365|52926	0.263951	0.366025	1.39203	TRINITY_DN62342_c0_g1; TRINITY_DN69251_c0_g2; TRINITY_DN60953_c0_g4; TRINITY_DN70144_c1_g5; TRINITY_DN68706_c2_g2; TRINITY_DN75265_c1_g1
GO:0006623	protein targeting to vacuole	biological_process	2|625	85|52926	0.265626	0.366025	1.99251	TRINITY_DN56570_c0_g6; TRINITY_DN75751_c2_g1
GO:0000243	commitment complex	cellular_component	1|625	26|52926	0.26577	0.366025	3.25698	TRINITY_DN64453_c1_g2
GO:0008356	asymmetric cell division	biological_process	1|625	26|52926	0.26577	0.366025	3.25698	TRINITY_DN56319_c1_g1
GO:0015969	guanosine tetraphosphate metabolic process	biological_process	1|625	26|52926	0.26577	0.366025	3.25698	TRINITY_DN71304_c1_g1
GO:0016310	phosphorylation	biological_process	1|625	26|52926	0.26577	0.366025	3.25698	TRINITY_DN54950_c0_g2
GO:0030017	sarcomere	cellular_component	1|625	26|52926	0.26577	0.366025	3.25698	TRINITY_DN93971_c0_g1
GO:0032454	histone demethylase activity (H3-K9 specific)	molecular_function	1|625	26|52926	0.26577	0.366025	3.25698	TRINITY_DN73532_c1_g1
GO:0032876	negative regulation of DNA endoreduplication	biological_process	1|625	26|52926	0.26577	0.366025	3.25698	TRINITY_DN56030_c0_g1
GO:0042372	phylloquinone biosynthetic process	biological_process	1|625	26|52926	0.26577	0.366025	3.25698	TRINITY_DN48742_c0_g1
GO:0042753	positive regulation of circadian rhythm	biological_process	1|625	26|52926	0.26577	0.366025	3.25698	TRINITY_DN69628_c2_g1
GO:0043044	ATP-dependent chromatin remodeling	biological_process	1|625	26|52926	0.26577	0.366025	3.25698	TRINITY_DN74139_c2_g1
GO:0070125	mitochondrial translational elongation	biological_process	1|625	26|52926	0.26577	0.366025	3.25698	TRINITY_DN73418_c4_g2
GO:0072593	reactive oxygen species metabolic process	biological_process	1|625	26|52926	0.26577	0.366025	3.25698	TRINITY_DN67678_c1_g1
GO:0018105	peptidyl-serine phosphorylation	biological_process	3|625	153|52926	0.2708	0.372487	1.66042	TRINITY_DN69251_c0_g2; TRINITY_DN75340_c1_g1; TRINITY_DN68706_c2_g2
GO:0006006	glucose metabolic process	biological_process	2|625	87|52926	0.274372	0.373312	1.9467	TRINITY_DN64284_c2_g3; TRINITY_DN74783_c2_g2
GO:0000418	DNA-directed RNA polymerase IV complex	cellular_component	1|625	27|52926	0.274445	0.373312	3.13636	TRINITY_DN53089_c2_g3
GO:0004030	aldehyde dehydrogenase [NAD(P)+] activity	molecular_function	1|625	27|52926	0.274445	0.373312	3.13636	TRINITY_DN67678_c1_g1
GO:0007346	regulation of mitotic cell cycle	biological_process	1|625	27|52926	0.274445	0.373312	3.13636	TRINITY_DN74730_c2_g2
GO:0008198	ferrous iron binding	molecular_function	1|625	27|52926	0.274445	0.373312	3.13636	TRINITY_DN50184_c0_g1
GO:0010449	root meristem growth	biological_process	1|625	27|52926	0.274445	0.373312	3.13636	TRINITY_DN75485_c7_g1
GO:0030014	CCR4-NOT complex	cellular_component	1|625	27|52926	0.274445	0.373312	3.13636	TRINITY_DN56541_c1_g1
GO:0034427	nuclear-transcribed mRNA catabolic process, exonucleolytic, 3'-5'	biological_process	1|625	27|52926	0.274445	0.373312	3.13636	TRINITY_DN71213_c0_g1
GO:0051568	histone H3-K4 methylation	biological_process	1|625	27|52926	0.274445	0.373312	3.13636	TRINITY_DN19296_c0_g1
GO:0006888	ER to Golgi vesicle-mediated transport	biological_process	3|625	155|52926	0.277182	0.37657	1.639	TRINITY_DN55259_c0_g3; TRINITY_DN80330_c0_g1; TRINITY_DN73653_c2_g1
GO:0000781	chromosome, telomeric region	cellular_component	1|625	28|52926	0.283017	0.378899	3.02434	TRINITY_DN71424_c1_g1
GO:0000910	cytokinesis	biological_process	1|625	28|52926	0.283017	0.378899	3.02434	TRINITY_DN68095_c0_g3
GO:0002098	tRNA wobble uridine modification	biological_process	1|625	28|52926	0.283017	0.378899	3.02434	TRINITY_DN64552_c3_g1
GO:0004089	carbonate dehydratase activity	molecular_function	1|625	28|52926	0.283017	0.378899	3.02434	TRINITY_DN56220_c0_g1
GO:0005795	Golgi stack	cellular_component	1|625	28|52926	0.283017	0.378899	3.02434	TRINITY_DN58746_c0_g3
GO:0006470	protein dephosphorylation	biological_process	1|625	28|52926	0.283017	0.378899	3.02434	TRINITY_DN46227_c0_g1
GO:0006536	glutamate metabolic process	biological_process	1|625	28|52926	0.283017	0.378899	3.02434	TRINITY_DN76964_c0_g1
GO:0007076	mitotic chromosome condensation	biological_process	1|625	28|52926	0.283017	0.378899	3.02434	TRINITY_DN75780_c5_g1
GO:0008453	alanine-glyoxylate transaminase activity	molecular_function	1|625	28|52926	0.283017	0.378899	3.02434	TRINITY_DN72934_c1_g1
GO:0009820	alkaloid metabolic process	biological_process	1|625	28|52926	0.283017	0.378899	3.02434	TRINITY_DN74120_c2_g2
GO:0031119	tRNA pseudouridine synthesis	biological_process	1|625	28|52926	0.283017	0.378899	3.02434	TRINITY_DN68283_c1_g2
GO:0033962	cytoplasmic mRNA processing body assembly	biological_process	1|625	28|52926	0.283017	0.378899	3.02434	TRINITY_DN75824_c3_g2
GO:0004004	ATP-dependent RNA helicase activity	molecular_function	4|625	228|52926	0.283682	0.379328	1.48564	TRINITY_DN75379_c8_g1; TRINITY_DN57429_c0_g1; TRINITY_DN48407_c1_g1; TRINITY_DN73627_c1_g3
GO:0012505	endomembrane system	cellular_component	3|625	159|52926	0.289987	0.385108	1.59777	TRINITY_DN62303_c0_g2; TRINITY_DN68136_c1_g2; TRINITY_DN75535_c4_g1
GO:0005768	endosome	cellular_component	9|625	606|52926	0.290159	0.385108	1.25765	TRINITY_DN51567_c0_g1; TRINITY_DN75485_c7_g1; TRINITY_DN67442_c0_g2; TRINITY_DN75691_c5_g1; TRINITY_DN73300_c3_g5; TRINITY_DN73969_c3_g2; TRINITY_DN71668_c1_g4; TRINITY_DN75045_c1_g1; TRINITY_DN73290_c1_g6
GO:0000228	nuclear chromosome	cellular_component	1|625	29|52926	0.291489	0.385108	2.92006	TRINITY_DN49541_c0_g2
GO:0000281	mitotic cytokinesis	biological_process	1|625	29|52926	0.291489	0.385108	2.92006	TRINITY_DN55259_c0_g3
GO:0005978	glycogen biosynthetic process	biological_process	1|625	29|52926	0.291489	0.385108	2.92006	TRINITY_DN67384_c0_g1
GO:0006086	acetyl-CoA biosynthetic process from pyruvate	biological_process	1|625	29|52926	0.291489	0.385108	2.92006	TRINITY_DN65598_c0_g3
GO:0030496	midbody	cellular_component	1|625	29|52926	0.291489	0.385108	2.92006	TRINITY_DN55259_c0_g3
GO:0070330	aromatase activity	molecular_function	1|625	29|52926	0.291489	0.385108	2.92006	TRINITY_DN52690_c3_g1
GO:0070402	NADPH binding	molecular_function	1|625	29|52926	0.291489	0.385108	2.92006	TRINITY_DN59178_c0_g1
GO:0005741	mitochondrial outer membrane	cellular_component	2|625	91|52926	0.291844	0.385108	1.86113	TRINITY_DN56145_c0_g3; TRINITY_DN72552_c1_g1
GO:0031201	SNARE complex	cellular_component	2|625	91|52926	0.291844	0.385108	1.86113	TRINITY_DN62303_c0_g2; TRINITY_DN54396_c1_g1
GO:0010501	RNA secondary structure unwinding	biological_process	3|625	160|52926	0.293195	0.386429	1.58778	TRINITY_DN75379_c8_g1; TRINITY_DN57429_c0_g1; TRINITY_DN48407_c1_g1
GO:0006730	one-carbon metabolic process	biological_process	2|625	92|52926	0.296205	0.389929	1.8409	TRINITY_DN53250_c0_g2; TRINITY_DN44419_c0_g1
GO:0009706	chloroplast inner membrane	cellular_component	4|625	233|52926	0.296829	0.390286	1.45376	TRINITY_DN61973_c0_g1; TRINITY_DN57679_c1_g1; TRINITY_DN56557_c0_g3; TRINITY_DN64120_c3_g1
GO:0009508	plastid chromosome	cellular_component	1|625	30|52926	0.29986	0.392852	2.82272	TRINITY_DN64127_c0_g1
GO:0009561	megagametogenesis	biological_process	1|625	30|52926	0.29986	0.392852	2.82272	TRINITY_DN64190_c0_g2
GO:0010227	floral organ abscission	biological_process	1|625	30|52926	0.29986	0.392852	2.82272	TRINITY_DN72874_c5_g2
GO:0006352	DNA-templated transcription, initiation	biological_process	2|625	93|52926	0.300561	0.392852	1.82111	TRINITY_DN53740_c0_g1; TRINITY_DN53740_c0_g2
GO:0016485	protein processing	biological_process	2|625	93|52926	0.300561	0.392852	1.82111	TRINITY_DN62121_c0_g3; TRINITY_DN75067_c4_g1
GO:0030145	manganese ion binding	molecular_function	2|625	94|52926	0.304913	0.398068	1.80174	TRINITY_DN59178_c0_g1; TRINITY_DN71725_c2_g1
GO:0003997	acyl-CoA oxidase activity	molecular_function	1|625	31|52926	0.308133	0.398966	2.73166	TRINITY_DN44980_c1_g1
GO:0004535	poly(A)-specific ribonuclease activity	molecular_function	1|625	31|52926	0.308133	0.398966	2.73166	TRINITY_DN56541_c1_g1
GO:0005663	DNA replication factor C complex	cellular_component	1|625	31|52926	0.308133	0.398966	2.73166	TRINITY_DN73299_c2_g3
GO:0006303	double-strand break repair via nonhomologous end joining	biological_process	1|625	31|52926	0.308133	0.398966	2.73166	TRINITY_DN19296_c0_g1
GO:0008201	heparin binding	molecular_function	1|625	31|52926	0.308133	0.398966	2.73166	TRINITY_DN73969_c3_g2
GO:0017004	cytochrome complex assembly	biological_process	1|625	31|52926	0.308133	0.398966	2.73166	TRINITY_DN58944_c0_g2
GO:0045263	proton-transporting ATP synthase complex, coupling factor F(o)	cellular_component	1|625	31|52926	0.308133	0.398966	2.73166	TRINITY_DN50139_c0_g2
GO:0004365	glyceraldehyde-3-phosphate dehydrogenase (NAD+) (phosphorylating) activity	molecular_function	1|625	32|52926	0.316308	0.407161	2.6463	TRINITY_DN64284_c2_g3
GO:0006081	cellular aldehyde metabolic process	biological_process	1|625	32|52926	0.316308	0.407161	2.6463	TRINITY_DN67678_c1_g1
GO:0008203	cholesterol metabolic process	biological_process	1|625	32|52926	0.316308	0.407161	2.6463	TRINITY_DN62615_c0_g1
GO:0009435	NAD biosynthetic process	biological_process	1|625	32|52926	0.316308	0.407161	2.6463	TRINITY_DN71734_c2_g3
GO:0046983	protein dimerization activity	molecular_function	1|625	32|52926	0.316308	0.407161	2.6463	TRINITY_DN68095_c0_g3
GO:0004176	ATP-dependent peptidase activity	molecular_function	2|625	97|52926	0.317937	0.408781	1.74601	TRINITY_DN74638_c3_g2; TRINITY_DN68364_c0_g3
GO:0005765	lysosomal membrane	cellular_component	2|625	98|52926	0.322266	0.413383	1.7282	TRINITY_DN59069_c1_g2; TRINITY_DN73202_c1_g1
GO:0005769	early endosome	cellular_component	2|625	98|52926	0.322266	0.413383	1.7282	TRINITY_DN75681_c5_g1; TRINITY_DN75087_c3_g3
GO:0005794	Golgi apparatus	cellular_component	21|625	1582|52926	0.323122	0.413698	1.12409	TRINITY_DN51567_c0_g1; TRINITY_DN66457_c1_g1; TRINITY_DN62395_c1_g2; TRINITY_DN56570_c0_g6; TRINITY_DN67442_c0_g2; TRINITY_DN51533_c1_g1; TRINITY_DN51438_c0_g6; TRINITY_DN75518_c2_g3; TRINITY_DN73300_c3_g5; TRINITY_DN51438_c0_g3; TRINITY_DN75751_c2_g1; TRINITY_DN75444_c5_g1; TRINITY_DN66583_c0_g3; TRINITY_DN71668_c1_g4; TRINITY_DN73425_c2_g1; TRINITY_DN74875_c3_g4; TRINITY_DN75045_c1_g1; TRINITY_…
GO:0003743	translation initiation factor activity	molecular_function	4|625	243|52926	0.323325	0.413698	1.39394	TRINITY_DN69990_c2_g1; TRINITY_DN84924_c0_g1; TRINITY_DN74513_c3_g1; TRINITY_DN74094_c0_g1
GO:0005685	U1 snRNP	cellular_component	1|625	33|52926	0.324386	0.413698	2.56611	TRINITY_DN64453_c1_g2
GO:0010152	pollen maturation	biological_process	1|625	33|52926	0.324386	0.413698	2.56611	TRINITY_DN75577_c0_g3
GO:0097027	ubiquitin-protein transferase activator activity	molecular_function	1|625	33|52926	0.324386	0.413698	2.56611	TRINITY_DN53538_c1_g1
GO:0000045	autophagosome assembly	biological_process	1|625	34|52926	0.332369	0.419515	2.49064	TRINITY_DN73653_c2_g1
GO:0004372	glycine hydroxymethyltransferase activity	molecular_function	1|625	34|52926	0.332369	0.419515	2.49064	TRINITY_DN74686_c1_g1
GO:0006544	glycine metabolic process	biological_process	1|625	34|52926	0.332369	0.419515	2.49064	TRINITY_DN74686_c1_g1
GO:0009704	de-etiolation	biological_process	1|625	34|52926	0.332369	0.419515	2.49064	TRINITY_DN61973_c0_g1
GO:0009910	negative regulation of flower development	biological_process	1|625	34|52926	0.332369	0.419515	2.49064	TRINITY_DN69361_c0_g2
GO:0010089	xylem development	biological_process	1|625	34|52926	0.332369	0.419515	2.49064	TRINITY_DN71142_c0_g5
GO:0015369	calcium:proton antiporter activity	molecular_function	1|625	34|52926	0.332369	0.419515	2.49064	TRINITY_DN54555_c0_g2
GO:0016556	mRNA modification	biological_process	1|625	34|52926	0.332369	0.419515	2.49064	TRINITY_DN68964_c0_g1
GO:0016925	protein sumoylation	biological_process	1|625	34|52926	0.332369	0.419515	2.49064	TRINITY_DN67696_c0_g2
GO:0001666	response to hypoxia	biological_process	2|625	101|52926	0.335208	0.422615	1.67686	TRINITY_DN74814_c2_g2; TRINITY_DN57793_c0_g1
GO:0007049	cell cycle	biological_process	6|625	402|52926	0.339334	0.424134	1.2639	TRINITY_DN58501_c0_g1; TRINITY_DN75182_c6_g1; TRINITY_DN48401_c3_g3; TRINITY_DN57001_c0_g1; TRINITY_DN68441_c0_g1; TRINITY_DN75577_c0_g3
GO:0009965	leaf morphogenesis	biological_process	2|625	102|52926	0.339507	0.424134	1.66042	TRINITY_DN47535_c0_g1; TRINITY_DN75486_c1_g5
GO:0016579	protein deubiquitination	biological_process	2|625	102|52926	0.339507	0.424134	1.66042	TRINITY_DN74555_c1_g2; TRINITY_DN75264_c4_g3
GO:0000148	1,3-beta-D-glucan synthase complex	cellular_component	1|625	35|52926	0.340258	0.424134	2.41947	TRINITY_DN69088_c1_g2
GO:0000162	tryptophan biosynthetic process	biological_process	1|625	35|52926	0.340258	0.424134	2.41947	TRINITY_DN72230_c2_g2
GO:0003843	1,3-beta-D-glucan synthase activity	molecular_function	1|625	35|52926	0.340258	0.424134	2.41947	TRINITY_DN69088_c1_g2
GO:0006075	(1->3)-beta-D-glucan biosynthetic process	biological_process	1|625	35|52926	0.340258	0.424134	2.41947	TRINITY_DN69088_c1_g2
GO:0010067	procambium histogenesis	biological_process	1|625	35|52926	0.340258	0.424134	2.41947	TRINITY_DN71142_c0_g5
GO:0017137	Rab GTPase binding	molecular_function	1|625	35|52926	0.340258	0.424134	2.41947	TRINITY_DN68136_c1_g2
GO:0071472	cellular response to salt stress	biological_process	1|625	35|52926	0.340258	0.424134	2.41947	TRINITY_DN75824_c3_g2
GO:0031625	ubiquitin protein ligase binding	molecular_function	4|625	251|52926	0.344636	0.429107	1.34951	TRINITY_DN46770_c1_g1; TRINITY_DN51761_c0_g1; TRINITY_DN75444_c5_g1; TRINITY_DN48401_c3_g3
GO:0008081	phosphoric diester hydrolase activity	molecular_function	1|625	36|52926	0.348054	0.430959	2.35227	TRINITY_DN72498_c2_g2
GO:0009903	chloroplast avoidance movement	biological_process	1|625	36|52926	0.348054	0.430959	2.35227	TRINITY_DN46227_c0_g1
GO:0009933	meristem structural organization	biological_process	1|625	36|52926	0.348054	0.430959	2.35227	TRINITY_DN74720_c4_g1
GO:0010333	terpene synthase activity	molecular_function	1|625	36|52926	0.348054	0.430959	2.35227	TRINITY_DN62102_c1_g2
GO:0015935	small ribosomal subunit	cellular_component	2|625	104|52926	0.348077	0.430959	1.62849	TRINITY_DN63971_c0_g4; TRINITY_DN63946_c0_g1
GO:0005739	mitochondrion	cellular_component	43|625	3412|52926	0.351291	0.43445	1.06721	TRINITY_DN73185_c5_g3; TRINITY_DN74502_c1_g3; TRINITY_DN63751_c2_g1; TRINITY_DN73841_c4_g3; TRINITY_DN51096_c0_g2; TRINITY_DN53740_c0_g1; TRINITY_DN49201_c0_g2; TRINITY_DN75379_c8_g1; TRINITY_DN63075_c1_g4; TRINITY_DN56463_c0_g1; TRINITY_DN73934_c3_g3; TRINITY_DN61973_c0_g1; TRINITY_DN73818_c4_g1; TRINITY_DN44559_c2_g2; TRINITY_DN74686_c1_g1; TRINITY_DN53765_c1_g1; TRINITY_DN66927_c0_g3; TRINITY_…
GO:0005666	DNA-directed RNA polymerase III complex	cellular_component	1|625	37|52926	0.355758	0.437523	2.28869	TRINITY_DN53089_c2_g3
GO:0006954	inflammatory response	biological_process	1|625	37|52926	0.355758	0.437523	2.28869	TRINITY_DN55405_c1_g2
GO:0010167	response to nitrate	biological_process	1|625	37|52926	0.355758	0.437523	2.28869	TRINITY_DN75265_c1_g1
GO:0019900	kinase binding	molecular_function	1|625	37|52926	0.355758	0.437523	2.28869	TRINITY_DN75485_c7_g1
GO:0046854	phosphatidylinositol phosphorylation	biological_process	1|625	37|52926	0.355758	0.437523	2.28869	TRINITY_DN75340_c1_g1
GO:0009753	response to jasmonic acid	biological_process	3|625	181|52926	0.360738	0.443152	1.40356	TRINITY_DN46673_c1_g1; TRINITY_DN61167_c1_g1; TRINITY_DN48401_c3_g3
GO:0002161	aminoacyl-tRNA editing activity	molecular_function	1|625	38|52926	0.363372	0.443916	2.22846	TRINITY_DN75757_c6_g1
GO:0006312	mitotic recombination	biological_process	1|625	38|52926	0.363372	0.443916	2.22846	TRINITY_DN66884_c0_g1
GO:0007015	actin filament organization	biological_process	1|625	38|52926	0.363372	0.443916	2.22846	TRINITY_DN63004_c1_g3
GO:0052890	oxidoreductase activity, acting on the CH-CH group of donors, with a flavin as acceptor	molecular_function	1|625	38|52926	0.363372	0.443916	2.22846	TRINITY_DN44980_c1_g1
GO:0061025	membrane fusion	biological_process	1|625	38|52926	0.363372	0.443916	2.22846	TRINITY_DN54396_c1_g1
GO:0010228	vegetative to reproductive phase transition of meristem	biological_process	2|625	108|52926	0.365102	0.445537	1.56818	TRINITY_DN71879_c1_g1; TRINITY_DN73994_c1_g1
GO:0016459	myosin complex	cellular_component	2|625	109|52926	0.369332	0.450116	1.55379	TRINITY_DN67897_c0_g1; TRINITY_DN75691_c5_g1
GO:0003959	NADPH dehydrogenase activity	molecular_function	1|625	39|52926	0.370895	0.450116	2.17132	TRINITY_DN48883_c0_g1
GO:0006378	mRNA polyadenylation	biological_process	1|625	39|52926	0.370895	0.450116	2.17132	TRINITY_DN75069_c8_g1
GO:0008308	voltage-gated anion channel activity	molecular_function	1|625	39|52926	0.370895	0.450116	2.17132	TRINITY_DN56145_c0_g3
GO:0042651	thylakoid membrane	cellular_component	1|625	39|52926	0.370895	0.450116	2.17132	TRINITY_DN74874_c4_g3
GO:0016887	ATPase activity	molecular_function	8|625	578|52926	0.375003	0.452665	1.17206	TRINITY_DN41886_c0_g1; TRINITY_DN72168_c0_g1; TRINITY_DN45557_c0_g2; TRINITY_DN58746_c0_g3; TRINITY_DN58944_c0_g2; TRINITY_DN71438_c0_g1; TRINITY_DN66884_c0_g1; TRINITY_DN73426_c3_g3
GO:0000049	tRNA binding	molecular_function	2|625	111|52926	0.377758	0.452665	1.52579	TRINITY_DN72397_c2_g2; TRINITY_DN64552_c3_g1
GO:0016032	viral process	biological_process	2|625	111|52926	0.377758	0.452665	1.52579	TRINITY_DN59002_c0_g2; TRINITY_DN73644_c6_g2
GO:0051213	dioxygenase activity	molecular_function	2|625	111|52926	0.377758	0.452665	1.52579	TRINITY_DN68263_c0_g2; TRINITY_DN73532_c1_g1
GO:0009570	chloroplast stroma	cellular_component	17|625	1308|52926	0.378224	0.452665	1.1006	TRINITY_DN72934_c1_g1; TRINITY_DN62102_c1_g2; TRINITY_DN61973_c0_g1; TRINITY_DN71325_c1_g2; TRINITY_DN74686_c1_g1; TRINITY_DN59178_c0_g1; TRINITY_DN67384_c0_g1; TRINITY_DN67678_c1_g1; TRINITY_DN46709_c3_g1; TRINITY_DN47096_c0_g1; TRINITY_DN69200_c1_g1; TRINITY_DN69866_c2_g4; TRINITY_DN75067_c4_g1; TRINITY_DN72230_c2_g2; TRINITY_DN59049_c0_g3; TRINITY_DN73674_c7_g1; TRINITY_DN74906_c2_g1
GO:0003995	acyl-CoA dehydrogenase activity	molecular_function	1|625	40|52926	0.378329	0.452665	2.11704	TRINITY_DN44980_c1_g1
GO:0005813	centrosome	cellular_component	1|625	40|52926	0.378329	0.452665	2.11704	TRINITY_DN55259_c0_g3
GO:0006353	DNA-templated transcription, termination	biological_process	1|625	40|52926	0.378329	0.452665	2.11704	TRINITY_DN66333_c0_g1
GO:0008066	glutamate receptor activity	molecular_function	1|625	40|52926	0.378329	0.452665	2.11704	TRINITY_DN71103_c4_g2
GO:0010183	pollen tube guidance	biological_process	1|625	40|52926	0.378329	0.452665	2.11704	TRINITY_DN59232_c1_g5
GO:0010260	animal organ senescence	biological_process	1|625	40|52926	0.378329	0.452665	2.11704	TRINITY_DN70144_c1_g5
GO:0016114	terpenoid biosynthetic process	biological_process	1|625	40|52926	0.378329	0.452665	2.11704	TRINITY_DN62102_c1_g2
GO:0033539	fatty acid beta-oxidation using acyl-CoA dehydrogenase	biological_process	1|625	40|52926	0.378329	0.452665	2.11704	TRINITY_DN44980_c1_g1
GO:0009738	abscisic acid-activated signaling pathway	biological_process	6|625	421|52926	0.378989	0.452963	1.20686	TRINITY_DN62342_c0_g1; TRINITY_DN55205_c1_g1; TRINITY_DN51761_c0_g1; TRINITY_DN70144_c1_g5; TRINITY_DN68706_c2_g2; TRINITY_DN75087_c3_g3
GO:0009723	response to ethylene	biological_process	3|625	188|52926	0.383113	0.457397	1.3513	TRINITY_DN46673_c1_g1; TRINITY_DN58501_c0_g1; TRINITY_DN61167_c1_g1
GO:0006261	DNA-dependent DNA replication	biological_process	1|625	41|52926	0.385676	0.457978	2.0654	TRINITY_DN73299_c2_g3
GO:0006383	transcription from RNA polymerase III promoter	biological_process	1|625	41|52926	0.385676	0.457978	2.0654	TRINITY_DN53089_c2_g3
GO:0006807	nitrogen compound metabolic process	biological_process	1|625	41|52926	0.385676	0.457978	2.0654	TRINITY_DN46709_c3_g1
GO:0007031	peroxisome organization	biological_process	1|625	41|52926	0.385676	0.457978	2.0654	TRINITY_DN63075_c1_g4
GO:0015116	sulfate transmembrane transporter activity	molecular_function	1|625	41|52926	0.385676	0.457978	2.0654	TRINITY_DN46599_c0_g4
GO:0003824	catalytic activity	molecular_function	9|625	666|52926	0.388335	0.460639	1.14435	TRINITY_DN94125_c0_g1; TRINITY_DN58430_c3_g3; TRINITY_DN55405_c1_g2; TRINITY_DN59113_c1_g2; TRINITY_DN61162_c2_g2; TRINITY_DN48742_c0_g1; TRINITY_DN75067_c4_g1; TRINITY_DN57481_c0_g1; TRINITY_DN62969_c0_g2
GO:0003774	motor activity	molecular_function	2|625	114|52926	0.390308	0.460649	1.48564	TRINITY_DN67897_c0_g1; TRINITY_DN75691_c5_g1
GO:0051536	iron-sulfur cluster binding	molecular_function	2|625	114|52926	0.390308	0.460649	1.48564	TRINITY_DN50184_c0_g1; TRINITY_DN55950_c0_g1
GO:0006633	fatty acid biosynthetic process	biological_process	5|625	347|52926	0.39041	0.460649	1.2202	TRINITY_DN66921_c0_g1; TRINITY_DN59898_c2_g1; TRINITY_DN70144_c1_g5; TRINITY_DN74720_c4_g1; TRINITY_DN65070_c0_g1
GO:0005840	ribosome	cellular_component	12|625	911|52926	0.391422	0.460649	1.11545	TRINITY_DN74502_c1_g3; TRINITY_DN51858_c2_g2; TRINITY_DN82072_c0_g1; TRINITY_DN33375_c0_g1; TRINITY_DN49220_c2_g4; TRINITY_DN49680_c2_g1; TRINITY_DN24979_c0_g1; TRINITY_DN68983_c1_g3; TRINITY_DN53549_c0_g1; TRINITY_DN25368_c0_g1; TRINITY_DN7910_c0_g1; TRINITY_DN47064_c1_g2
GO:0007018	microtubule-based movement	biological_process	3|625	191|52926	0.392651	0.460649	1.33008	TRINITY_DN67137_c1_g6; TRINITY_DN58746_c0_g3; TRINITY_DN68441_c0_g1
GO:0000447	endonucleolytic cleavage in ITS1 to separate SSU-rRNA from 5.8S rRNA and LSU-rRNA from tricistronic rRNA transcript (SSU-rRNA, 5.8S rRNA, LSU-rRNA)	biological_process	1|625	42|52926	0.392936	0.460649	2.01623	TRINITY_DN75753_c2_g1
GO:0004616	phosphogluconate dehydrogenase (decarboxylating) activity	molecular_function	1|625	42|52926	0.392936	0.460649	2.01623	TRINITY_DN69127_c0_g2
GO:0006790	sulfur compound metabolic process	biological_process	1|625	42|52926	0.392936	0.460649	2.01623	TRINITY_DN50184_c0_g1
GO:0032196	transposition	biological_process	1|625	42|52926	0.392936	0.460649	2.01623	TRINITY_DN53728_c1_g5
GO:0071004	U2-type prespliceosome	cellular_component	1|625	42|52926	0.392936	0.460649	2.01623	TRINITY_DN64453_c1_g2
GO:0080147	root hair cell development	biological_process	1|625	42|52926	0.392936	0.460649	2.01623	TRINITY_DN51567_c0_g1
GO:0003735	structural constituent of ribosome	molecular_function	16|625	1239|52926	0.393503	0.460823	1.09355	TRINITY_DN74502_c1_g3; TRINITY_DN66966_c0_g1; TRINITY_DN51858_c2_g2; TRINITY_DN82072_c0_g1; TRINITY_DN63971_c0_g4; TRINITY_DN33375_c0_g1; TRINITY_DN49220_c2_g4; TRINITY_DN49680_c2_g1; TRINITY_DN24979_c0_g1; TRINITY_DN68983_c1_g3; TRINITY_DN73459_c1_g1; TRINITY_DN53549_c0_g1; TRINITY_DN54984_c0_g1; TRINITY_DN63946_c0_g1; TRINITY_DN25368_c0_g1; TRINITY_DN47064_c1_g2
GO:0006820	anion transport	biological_process	1|625	43|52926	0.400111	0.465106	1.96934	TRINITY_DN73477_c3_g2
GO:0009295	nucleoid	cellular_component	1|625	43|52926	0.400111	0.465106	1.96934	TRINITY_DN64127_c0_g1
GO:0009532	plastid stroma	cellular_component	1|625	43|52926	0.400111	0.465106	1.96934	TRINITY_DN60719_c1_g2
GO:0016717	oxidoreductase activity, acting on paired donors, with oxidation of a pair of donors resulting in the reduction of molecular oxygen to two molecules of water	molecular_function	1|625	43|52926	0.400111	0.465106	1.96934	TRINITY_DN67252_c1_g3
GO:0031901	early endosome membrane	cellular_component	1|625	43|52926	0.400111	0.465106	1.96934	TRINITY_DN73969_c3_g2
GO:0046930	pore complex	cellular_component	1|625	43|52926	0.400111	0.465106	1.96934	TRINITY_DN56145_c0_g3
GO:0051087	chaperone binding	molecular_function	1|625	43|52926	0.400111	0.465106	1.96934	TRINITY_DN73818_c4_g1
GO:0005802	trans-Golgi network	cellular_component	8|625	594|52926	0.40346	0.468506	1.14049	TRINITY_DN51567_c0_g1; TRINITY_DN56570_c0_g6; TRINITY_DN67442_c0_g2; TRINITY_DN73300_c3_g5; TRINITY_DN75087_c3_g3; TRINITY_DN71668_c1_g4; TRINITY_DN62303_c0_g2; TRINITY_DN75045_c1_g1
GO:0032040	small-subunit processome	cellular_component	2|625	118|52926	0.406861	0.469881	1.43528	TRINITY_DN75753_c2_g1; TRINITY_DN61165_c1_g3
GO:0010193	response to ozone	biological_process	1|625	44|52926	0.407201	0.469881	1.92458	TRINITY_DN54034_c2_g1
GO:0030422	production of siRNA involved in RNA interference	biological_process	1|625	44|52926	0.407201	0.469881	1.92458	TRINITY_DN53089_c2_g3
GO:0030515	snoRNA binding	molecular_function	1|625	44|52926	0.407201	0.469881	1.92458	TRINITY_DN61165_c1_g3
GO:0030686	90S preribosome	cellular_component	1|625	44|52926	0.407201	0.469881	1.92458	TRINITY_DN75753_c2_g1
GO:0043622	cortical microtubule organization	biological_process	1|625	44|52926	0.407201	0.469881	1.92458	TRINITY_DN68095_c0_g3
GO:0005887	integral component of plasma membrane	cellular_component	9|625	679|52926	0.410021	0.472641	1.12244	TRINITY_DN62398_c0_g1; TRINITY_DN60188_c2_g1; TRINITY_DN46599_c0_g4; TRINITY_DN66099_c1_g5; TRINITY_DN62121_c0_g3; TRINITY_DN75667_c1_g1; TRINITY_DN45897_c1_g2; TRINITY_DN52219_c0_g1; TRINITY_DN56266_c0_g1
GO:0001558	regulation of cell growth	biological_process	1|625	45|52926	0.414207	0.476471	1.88181	TRINITY_DN75667_c1_g1
GO:0005776	autophagosome	cellular_component	1|625	45|52926	0.414207	0.476471	1.88181	TRINITY_DN68847_c2_g2
GO:0008565	protein transporter activity	molecular_function	2|625	120|52926	0.415056	0.476951	1.41136	TRINITY_DN63075_c1_g4; TRINITY_DN58067_c0_g2
GO:0006364	rRNA processing	biological_process	4|625	279|52926	0.419041	0.479931	1.21407	TRINITY_DN75753_c2_g1; TRINITY_DN57429_c0_g1; TRINITY_DN61165_c1_g3; TRINITY_DN74888_c7_g3
GO:0003697	single-stranded DNA binding	molecular_function	2|625	121|52926	0.419132	0.479931	1.3997	TRINITY_DN19296_c0_g1; TRINITY_DN66884_c0_g1
GO:0003712	transcription cofactor activity	molecular_function	1|625	46|52926	0.42113	0.479931	1.8409	TRINITY_DN66457_c1_g1
GO:0007338	single fertilization	biological_process	1|625	46|52926	0.42113	0.479931	1.8409	TRINITY_DN45897_c1_g2
GO:0015288	porin activity	molecular_function	1|625	46|52926	0.42113	0.479931	1.8409	TRINITY_DN56145_c0_g3
GO:0016024	CDP-diacylglycerol biosynthetic process	biological_process	1|625	46|52926	0.42113	0.479931	1.8409	TRINITY_DN68846_c0_g2
GO:0016157	sucrose synthase activity	molecular_function	1|625	46|52926	0.42113	0.479931	1.8409	TRINITY_DN74814_c2_g2
GO:0017119	Golgi transport complex	cellular_component	1|625	46|52926	0.42113	0.479931	1.8409	TRINITY_DN73135_c1_g1
GO:0006412	translation	biological_process	16|625	1263|52926	0.422993	0.480793	1.07277	TRINITY_DN74502_c1_g3; TRINITY_DN66966_c0_g1; TRINITY_DN51858_c2_g2; TRINITY_DN82072_c0_g1; TRINITY_DN63971_c0_g4; TRINITY_DN33375_c0_g1; TRINITY_DN49220_c2_g4; TRINITY_DN49680_c2_g1; TRINITY_DN24979_c0_g1; TRINITY_DN68983_c1_g3; TRINITY_DN73459_c1_g1; TRINITY_DN53549_c0_g1; TRINITY_DN54984_c0_g1; TRINITY_DN63946_c0_g1; TRINITY_DN25368_c0_g1; TRINITY_DN47064_c1_g2
GO:0005524	ATP binding	molecular_function	106|625	8791|52926	0.423171	0.480793	1.02107	TRINITY_DN72174_c0_g1; TRINITY_DN41886_c0_g1; TRINITY_DN42914_c0_g1; TRINITY_DN74139_c2_g1; TRINITY_DN72168_c0_g1; TRINITY_DN48474_c0_g1; TRINITY_DN42848_c0_g1; TRINITY_DN54034_c2_g1; TRINITY_DN67897_c0_g1; TRINITY_DN55259_c0_g3; TRINITY_DN72174_c0_g2; TRINITY_DN75952_c6_g2; TRINITY_DN71703_c2_g3; TRINITY_DN75485_c7_g1; TRINITY_DN58858_c0_g3; TRINITY_DN71462_c3_g4; TRINITY_DN75069_c8_g1; TRINITY_…
GO:0006631	fatty acid metabolic process	biological_process	2|625	122|52926	0.423194	0.480793	1.38822	TRINITY_DN52690_c3_g1; TRINITY_DN48495_c0_g3
GO:0016301	kinase activity	molecular_function	7|625	524|52926	0.424164	0.481059	1.13124	TRINITY_DN72174_c0_g1; TRINITY_DN66457_c1_g1; TRINITY_DN72174_c0_g2; TRINITY_DN69251_c0_g2; TRINITY_DN74661_c3_g3; TRINITY_DN75340_c1_g1; TRINITY_DN63666_c1_g2
GO:0016042	lipid catabolic process	biological_process	4|625	281|52926	0.4243	0.481059	1.20543	TRINITY_DN64704_c0_g1; TRINITY_DN60953_c0_g4; TRINITY_DN68946_c0_g1; TRINITY_DN58700_c0_g3
GO:0006563	L-serine metabolic process	biological_process	1|625	47|52926	0.427972	0.482741	1.80174	TRINITY_DN74686_c1_g1
GO:0009942	longitudinal axis specification	biological_process	1|625	47|52926	0.427972	0.482741	1.80174	TRINITY_DN41041_c0_g1
GO:0015996	chlorophyll catabolic process	biological_process	1|625	47|52926	0.427972	0.482741	1.80174	TRINITY_DN74749_c11_g1
GO:0042335	cuticle development	biological_process	1|625	47|52926	0.427972	0.482741	1.80174	TRINITY_DN74661_c3_g3
GO:0080001	mucilage extrusion from seed coat	biological_process	1|625	47|52926	0.427972	0.482741	1.80174	TRINITY_DN66990_c0_g3
GO:0016874	ligase activity	molecular_function	9|625	691|52926	0.430038	0.484576	1.10294	TRINITY_DN74940_c9_g4; TRINITY_DN45023_c0_g2; TRINITY_DN62581_c0_g2; TRINITY_DN67696_c0_g2; TRINITY_DN75087_c3_g3; TRINITY_DN69450_c0_g2; TRINITY_DN71516_c1_g1; TRINITY_DN62211_c0_g1; TRINITY_DN75068_c1_g1
GO:0004497	monooxygenase activity	molecular_function	8|625	610|52926	0.431915	0.486195	1.11058	TRINITY_DN64588_c0_g4; TRINITY_DN57679_c1_g1; TRINITY_DN52804_c2_g1; TRINITY_DN52690_c3_g1; TRINITY_DN52833_c2_g1; TRINITY_DN48495_c0_g3; TRINITY_DN47652_c1_g1; TRINITY_DN60222_c1_g3
GO:0006189	'de novo' IMP biosynthetic process	biological_process	1|625	48|52926	0.434733	0.486883	1.7642	TRINITY_DN69793_c0_g3
GO:0006559	L-phenylalanine catabolic process	biological_process	1|625	48|52926	0.434733	0.486883	1.7642	TRINITY_DN76964_c0_g1
GO:0048278	vesicle docking	biological_process	1|625	48|52926	0.434733	0.486883	1.7642	TRINITY_DN62303_c0_g2
GO:0051260	protein homooligomerization	biological_process	1|625	48|52926	0.434733	0.486883	1.7642	TRINITY_DN55259_c0_g3
GO:0055088	lipid homeostasis	biological_process	1|625	48|52926	0.434733	0.486883	1.7642	TRINITY_DN44980_c1_g1
GO:0003690	double-stranded DNA binding	molecular_function	2|625	125|52926	0.43529	0.487011	1.35491	TRINITY_DN19296_c0_g1; TRINITY_DN66333_c0_g1
GO:0009620	response to fungus	biological_process	2|625	126|52926	0.439291	0.49099	1.34415	TRINITY_DN46673_c1_g1; TRINITY_DN62303_c0_g2
GO:0004970	ionotropic glutamate receptor activity	molecular_function	1|625	49|52926	0.441414	0.491564	1.7282	TRINITY_DN71103_c4_g2
GO:0009451	RNA modification	biological_process	1|625	49|52926	0.441414	0.491564	1.7282	TRINITY_DN58430_c3_g3
GO:0031348	negative regulation of defense response	biological_process	1|625	49|52926	0.441414	0.491564	1.7282	TRINITY_DN62303_c0_g2
GO:0005874	microtubule	cellular_component	6|625	451|52926	0.441586	0.491564	1.12658	TRINITY_DN55259_c0_g3; TRINITY_DN67137_c1_g6; TRINITY_DN45056_c0_g3; TRINITY_DN58746_c0_g3; TRINITY_DN68095_c0_g3; TRINITY_DN68441_c0_g1
GO:0005622	intracellular	cellular_component	14|625	1114|52926	0.444274	0.494057	1.06422	TRINITY_DN67825_c2_g2; TRINITY_DN48883_c0_g1; TRINITY_DN69251_c0_g2; TRINITY_DN60953_c0_g4; TRINITY_DN75173_c4_g1; TRINITY_DN51438_c0_g6; TRINITY_DN74555_c1_g2; TRINITY_DN64983_c0_g2; TRINITY_DN51438_c0_g3; TRINITY_DN75751_c2_g1; TRINITY_DN51209_c6_g1; TRINITY_DN75681_c5_g1; TRINITY_DN71103_c4_g2; TRINITY_DN68136_c1_g2
GO:0000302	response to reactive oxygen species	biological_process	1|625	50|52926	0.448017	0.496218	1.69363	TRINITY_DN46742_c2_g5
GO:0005758	mitochondrial intermembrane space	cellular_component	1|625	50|52926	0.448017	0.496218	1.69363	TRINITY_DN67880_c0_g3
GO:0010206	photosystem II repair	biological_process	1|625	50|52926	0.448017	0.496218	1.69363	TRINITY_DN57162_c1_g1
GO:0071230	cellular response to amino acid stimulus	biological_process	1|625	50|52926	0.448017	0.496218	1.69363	TRINITY_DN71103_c4_g2
GO:0009813	flavonoid biosynthetic process	biological_process	3|625	210|52926	0.451989	0.499931	1.20974	TRINITY_DN59898_c2_g1; TRINITY_DN43272_c0_g2; TRINITY_DN60222_c1_g3
GO:0004175	endopeptidase activity	molecular_function	1|625	51|52926	0.454541	0.499931	1.66042	TRINITY_DN62121_c0_g3
GO:0005992	trehalose biosynthetic process	biological_process	1|625	51|52926	0.454541	0.499931	1.66042	TRINITY_DN89453_c0_g1
GO:0006754	ATP biosynthetic process	biological_process	1|625	51|52926	0.454541	0.499931	1.66042	TRINITY_DN50139_c0_g2
GO:0010431	seed maturation	biological_process	1|625	51|52926	0.454541	0.499931	1.66042	TRINITY_DN69459_c0_g2
GO:0043025	neuronal cell body	cellular_component	1|625	51|52926	0.454541	0.499931	1.66042	TRINITY_DN70104_c1_g2
GO:0048359	mucilage metabolic process involved in seed coat development	biological_process	1|625	51|52926	0.454541	0.499931	1.66042	TRINITY_DN66990_c0_g3
GO:0050662	coenzyme binding	molecular_function	2|625	130|52926	0.455139	0.500089	1.30279	TRINITY_DN46305_c4_g2; TRINITY_DN94125_c0_g1
GO:0004725	protein tyrosine phosphatase activity	molecular_function	1|625	52|52926	0.460989	0.505008	1.62849	TRINITY_DN58225_c0_g1
GO:0007033	vacuole organization	biological_process	1|625	52|52926	0.460989	0.505008	1.62849	TRINITY_DN75824_c3_g2
GO:0019722	calcium-mediated signaling	biological_process	1|625	52|52926	0.460989	0.505008	1.62849	TRINITY_DN71103_c4_g2
GO:0005774	vacuolar membrane	cellular_component	12|625	961|52926	0.46286	0.506556	1.05742	TRINITY_DN66966_c0_g1; TRINITY_DN63971_c0_g4; TRINITY_DN59069_c1_g2; TRINITY_DN75518_c2_g3; TRINITY_DN54555_c0_g2; TRINITY_DN73300_c3_g5; TRINITY_DN54778_c0_g5; TRINITY_DN64106_c0_g2; TRINITY_DN55265_c1_g1; TRINITY_DN32377_c0_g1; TRINITY_DN62211_c0_g1; TRINITY_DN54396_c1_g1
GO:0015035	protein disulfide oxidoreductase activity	molecular_function	2|625	133|52926	0.466854	0.51042	1.27341	TRINITY_DN66583_c0_g3; TRINITY_DN59049_c0_g3
GO:0010286	heat acclimation	biological_process	1|625	53|52926	0.46736	0.510467	1.59777	TRINITY_DN49507_c1_g1
GO:0003729	mRNA binding	molecular_function	2|625	134|52926	0.470726	0.513635	1.2639	TRINITY_DN64453_c1_g2; TRINITY_DN62608_c0_g2
GO:0005543	phospholipid binding	molecular_function	1|625	54|52926	0.473656	0.514289	1.56818	TRINITY_DN75535_c4_g1
GO:0006890	retrograde vesicle-mediated transport, Golgi to ER	biological_process	1|625	54|52926	0.473656	0.514289	1.56818	TRINITY_DN73135_c1_g1
GO:0010118	stomatal movement	biological_process	1|625	54|52926	0.473656	0.514289	1.56818	TRINITY_DN54396_c1_g1
GO:0031418	L-ascorbic acid binding	molecular_function	1|625	54|52926	0.473656	0.514289	1.56818	TRINITY_DN51533_c1_g1
GO:0048653	anther development	biological_process	1|625	54|52926	0.473656	0.514289	1.56818	TRINITY_DN64588_c0_g4
GO:0003333	amino acid transmembrane transport	biological_process	1|625	56|52926	0.486027	0.52489	1.51217	TRINITY_DN64311_c1_g2
GO:0007166	cell surface receptor signaling pathway	biological_process	1|625	56|52926	0.486027	0.52489	1.51217	TRINITY_DN63801_c0_g1
GO:0009654	photosystem II oxygen evolving complex	cellular_component	1|625	56|52926	0.486027	0.52489	1.51217	TRINITY_DN69200_c1_g1
GO:0010105	negative regulation of ethylene-activated signaling pathway	biological_process	1|625	56|52926	0.486027	0.52489	1.51217	TRINITY_DN73425_c2_g1
GO:0019899	enzyme binding	molecular_function	1|625	56|52926	0.486027	0.52489	1.51217	TRINITY_DN63310_c0_g1
GO:0009534	chloroplast thylakoid	cellular_component	4|625	305|52926	0.486274	0.52489	1.11058	TRINITY_DN61973_c0_g1; TRINITY_DN74686_c1_g1; TRINITY_DN69200_c1_g1; TRINITY_DN68606_c1_g1
GO:0009507	chloroplast	cellular_component	53|625	4445|52926	0.49161	0.52911	1.0097	TRINITY_DN72934_c1_g1; TRINITY_DN71977_c1_g2; TRINITY_DN63784_c2_g2; TRINITY_DN57162_c1_g1; TRINITY_DN53740_c0_g1; TRINITY_DN73495_c3_g5; TRINITY_DN75952_c6_g2; TRINITY_DN70414_c3_g4; TRINITY_DN75379_c8_g1; TRINITY_DN73934_c3_g3; TRINITY_DN69793_c0_g3; TRINITY_DN61973_c0_g1; TRINITY_DN74304_c2_g1; TRINITY_DN71325_c1_g2; TRINITY_DN63971_c0_g4; TRINITY_DN69990_c2_g1; TRINITY_DN63784_c2_g4; TRINITY_…
GO:0004129	cytochrome-c oxidase activity	molecular_function	1|625	57|52926	0.492103	0.52911	1.48564	TRINITY_DN60358_c1_g1
GO:0006520	cellular amino acid metabolic process	biological_process	1|625	57|52926	0.492103	0.52911	1.48564	TRINITY_DN76964_c0_g1
GO:0008353	RNA polymerase II carboxy-terminal domain kinase activity	molecular_function	1|625	57|52926	0.492103	0.52911	1.48564	TRINITY_DN74730_c2_g2
GO:0031965	nuclear membrane	cellular_component	2|625	140|52926	0.493596	0.530199	1.20974	TRINITY_DN55259_c0_g3; TRINITY_DN58028_c0_g1
GO:0040008	regulation of growth	biological_process	3|625	225|52926	0.497096	0.531937	1.12909	TRINITY_DN70452_c2_g3; TRINITY_DN62652_c1_g1; TRINITY_DN68441_c0_g1
GO:0006817	phosphate ion transport	biological_process	1|625	58|52926	0.498107	0.531937	1.46003	TRINITY_DN75444_c5_g1
GO:0007030	Golgi organization	biological_process	1|625	58|52926	0.498107	0.531937	1.46003	TRINITY_DN73135_c1_g1
GO:0009504	cell plate	cellular_component	1|625	58|52926	0.498107	0.531937	1.46003	TRINITY_DN62303_c0_g2
GO:0015254	glycerol channel activity	molecular_function	1|625	58|52926	0.498107	0.531937	1.46003	TRINITY_DN52219_c0_g1
GO:0071011	precatalytic spliceosome	cellular_component	1|625	58|52926	0.498107	0.531937	1.46003	TRINITY_DN64453_c1_g2
GO:0006897	endocytosis	biological_process	2|625	142|52926	0.501079	0.534593	1.1927	TRINITY_DN75691_c5_g1; TRINITY_DN69709_c2_g3
GO:0003713	transcription coactivator activity	molecular_function	1|625	59|52926	0.50404	0.535165	1.43528	TRINITY_DN69488_c1_g1
GO:0004713	protein tyrosine kinase activity	molecular_function	1|625	59|52926	0.50404	0.535165	1.43528	TRINITY_DN73325_c5_g2
GO:0007034	vacuolar transport	biological_process	1|625	59|52926	0.50404	0.535165	1.43528	TRINITY_DN56570_c0_g6
GO:0010345	suberin biosynthetic process	biological_process	1|625	59|52926	0.50404	0.535165	1.43528	TRINITY_DN48495_c0_g3
GO:0015250	water channel activity	molecular_function	1|625	59|52926	0.50404	0.535165	1.43528	TRINITY_DN52219_c0_g1
GO:0000790	nuclear chromatin	cellular_component	1|625	60|52926	0.509904	0.539314	1.41136	TRINITY_DN66884_c0_g1
GO:0003756	protein disulfide isomerase activity	molecular_function	1|625	60|52926	0.509904	0.539314	1.41136	TRINITY_DN70971_c1_g1
GO:0009817	defense response to fungus, incompatible interaction	biological_process	1|625	60|52926	0.509904	0.539314	1.41136	TRINITY_DN74975_c7_g4
GO:0019901	protein kinase binding	molecular_function	1|625	60|52926	0.509904	0.539314	1.41136	TRINITY_DN63310_c0_g1
GO:0005985	sucrose metabolic process	biological_process	1|625	61|52926	0.515698	0.543358	1.38822	TRINITY_DN74814_c2_g2
GO:0007155	cell adhesion	biological_process	1|625	61|52926	0.515698	0.543358	1.38822	TRINITY_DN94942_c0_g1
GO:0030433	ubiquitin-dependent ERAD pathway	biological_process	1|625	61|52926	0.515698	0.543358	1.38822	TRINITY_DN62615_c0_g1
GO:0034220	ion transmembrane transport	biological_process	1|625	61|52926	0.515698	0.543358	1.38822	TRINITY_DN52219_c0_g1
GO:0035999	tetrahydrofolate interconversion	biological_process	1|625	62|52926	0.521423	0.548343	1.36583	TRINITY_DN74686_c1_g1
GO:0042493	response to drug	biological_process	1|625	62|52926	0.521423	0.548343	1.36583	TRINITY_DN75780_c5_g1
GO:0004693	cyclin-dependent protein serine/threonine kinase activity	molecular_function	1|625	63|52926	0.527081	0.552188	1.34415	TRINITY_DN74730_c2_g2
GO:0007131	reciprocal meiotic recombination	biological_process	1|625	63|52926	0.527081	0.552188	1.34415	TRINITY_DN68085_c0_g1
GO:0009832	plant-type cell wall biogenesis	biological_process	1|625	63|52926	0.527081	0.552188	1.34415	TRINITY_DN68441_c0_g1
GO:0050821	protein stabilization	biological_process	1|625	63|52926	0.527081	0.552188	1.34415	TRINITY_DN73135_c1_g1
GO:0006886	intracellular protein transport	biological_process	5|625	408|52926	0.528473	0.553121	1.03776	TRINITY_DN75681_c5_g1; TRINITY_DN62303_c0_g2; TRINITY_DN58067_c0_g2; TRINITY_DN68136_c1_g2; TRINITY_DN73135_c1_g1
GO:0005096	GTPase activator activity	molecular_function	2|625	150|52926	0.530289	0.554357	1.12909	TRINITY_DN74445_c6_g3; TRINITY_DN68136_c1_g2
GO:0009505	plant-type cell wall	cellular_component	6|625	495|52926	0.530659	0.554357	1.02644	TRINITY_DN69714_c0_g2; TRINITY_DN75173_c4_g1; TRINITY_DN74427_c3_g2; TRINITY_DN64106_c0_g2; TRINITY_DN32377_c0_g1; TRINITY_DN66990_c0_g3
GO:0005262	calcium channel activity	molecular_function	1|625	64|52926	0.532673	0.555409	1.32315	TRINITY_DN71103_c4_g2
GO:0006955	immune response	biological_process	1|625	64|52926	0.532673	0.555409	1.32315	TRINITY_DN63569_c0_g1
GO:0010197	polar nucleus fusion	biological_process	1|625	65|52926	0.538198	0.560111	1.30279	TRINITY_DN58501_c0_g1
GO:0102483	scopolin beta-glucosidase activity	molecular_function	1|625	65|52926	0.538198	0.560111	1.30279	TRINITY_DN69431_c1_g2
GO:0004842	ubiquitin-protein transferase activity	molecular_function	7|625	587|52926	0.541695	0.563219	1.00983	TRINITY_DN74940_c9_g4; TRINITY_DN45023_c0_g2; TRINITY_DN62581_c0_g2; TRINITY_DN75087_c3_g3; TRINITY_DN69450_c0_g2; TRINITY_DN71516_c1_g1; TRINITY_DN75577_c0_g3
GO:0009835	fruit ripening	biological_process	1|625	66|52926	0.543658	0.563666	1.28305	TRINITY_DN47652_c1_g1
GO:0010214	seed coat development	biological_process	1|625	66|52926	0.543658	0.563666	1.28305	TRINITY_DN66990_c0_g3
GO:0035091	phosphatidylinositol binding	molecular_function	1|625	66|52926	0.543658	0.563666	1.28305	TRINITY_DN69709_c2_g3
GO:0006974	cellular response to DNA damage stimulus	biological_process	2|625	154|52926	0.544451	0.563959	1.09976	TRINITY_DN63310_c0_g1; TRINITY_DN69011_c0_g1
GO:0006662	glycerol ether metabolic process	biological_process	1|625	67|52926	0.549054	0.566598	1.2639	TRINITY_DN59049_c0_g3
GO:0006816	calcium ion transport	biological_process	1|625	67|52926	0.549054	0.566598	1.2639	TRINITY_DN71103_c4_g2
GO:0035251	UDP-glucosyltransferase activity	molecular_function	1|625	67|52926	0.549054	0.566598	1.2639	TRINITY_DN68670_c0_g3
GO:0045727	positive regulation of translation	biological_process	1|625	67|52926	0.549054	0.566598	1.2639	TRINITY_DN70104_c1_g2
GO:0015979	photosynthesis	biological_process	3|625	244|52926	0.551406	0.568493	1.04117	TRINITY_DN74571_c0_g1; TRINITY_DN47096_c0_g1; TRINITY_DN69200_c1_g1
GO:0006636	unsaturated fatty acid biosynthetic process	biological_process	1|625	68|52926	0.554386	0.569424	1.24532	TRINITY_DN67252_c1_g3
GO:0009992	cellular water homeostasis	biological_process	1|625	68|52926	0.554386	0.569424	1.24532	TRINITY_DN52219_c0_g1
GO:0016671	oxidoreductase activity, acting on a sulfur group of donors, disulfide as acceptor	molecular_function	1|625	68|52926	0.554386	0.569424	1.24532	TRINITY_DN59049_c0_g3
GO:0004222	metalloendopeptidase activity	molecular_function	2|625	157|52926	0.554876	0.569424	1.07875	TRINITY_DN74638_c3_g2; TRINITY_DN75067_c4_g1
GO:0006508	proteolysis	biological_process	4|625	333|52926	0.554889	0.569424	1.0172	TRINITY_DN74638_c3_g2; TRINITY_DN75667_c1_g1; TRINITY_DN75067_c4_g1; TRINITY_DN68364_c0_g3
GO:0008408	3'-5' exonuclease activity	molecular_function	1|625	69|52926	0.559655	0.573248	1.22727	TRINITY_DN63310_c0_g1
GO:0034599	cellular response to oxidative stress	biological_process	1|625	69|52926	0.559655	0.573248	1.22727	TRINITY_DN59049_c0_g3
GO:0005509	calcium ion binding	molecular_function	9|625	772|52926	0.56152	0.574624	0.987221	TRINITY_DN53836_c0_g4; TRINITY_DN56570_c0_g6; TRINITY_DN71325_c1_g2; TRINITY_DN61953_c0_g3; TRINITY_DN94942_c0_g1; TRINITY_DN69200_c1_g1; TRINITY_DN68706_c2_g2; TRINITY_DN51909_c1_g1; TRINITY_DN67880_c0_g3
GO:0006108	malate metabolic process	biological_process	1|625	70|52926	0.564862	0.57644	1.20974	TRINITY_DN46709_c3_g1
GO:0006313	transposition, DNA-mediated	biological_process	1|625	70|52926	0.564862	0.57644	1.20974	TRINITY_DN61004_c1_g2
GO:0047262	polygalacturonate 4-alpha-galacturonosyltransferase activity	molecular_function	1|625	70|52926	0.564862	0.57644	1.20974	TRINITY_DN74317_c2_g3
GO:0010008	endosome membrane	cellular_component	3|625	250|52926	0.567821	0.57839	1.01618	TRINITY_DN49507_c1_g1; TRINITY_DN66067_c0_g1; TRINITY_DN75667_c1_g1
GO:0031225	anchored component of membrane	cellular_component	3|625	250|52926	0.567821	0.57839	1.01618	TRINITY_DN56319_c1_g1; TRINITY_DN69444_c1_g2; TRINITY_DN69054_c1_g3
GO:0009982	pseudouridine synthase activity	molecular_function	1|625	71|52926	0.570007	0.579546	1.1927	TRINITY_DN68283_c1_g2
GO:0016049	cell growth	biological_process	1|625	71|52926	0.570007	0.579546	1.1927	TRINITY_DN53538_c1_g1
GO:0009733	response to auxin	biological_process	5|625	428|52926	0.570796	0.579814	0.989271	TRINITY_DN47535_c0_g1; TRINITY_DN48401_c3_g3; TRINITY_DN72054_c1_g2; TRINITY_DN75577_c0_g3; TRINITY_DN71142_c0_g5
GO:0005856	cytoskeleton	cellular_component	3|625	252|52926	0.57321	0.581731	1.00811	TRINITY_DN73353_c5_g3; TRINITY_DN63004_c1_g3; TRINITY_DN68441_c0_g1
GO:0009740	gibberellic acid mediated signaling pathway	biological_process	1|625	72|52926	0.575092	0.582568	1.17613	TRINITY_DN56816_c0_g1
GO:0010223	secondary shoot formation	biological_process	1|625	72|52926	0.575092	0.582568	1.17613	TRINITY_DN74214_c3_g1
GO:0005388	calcium-transporting ATPase activity	molecular_function	1|625	73|52926	0.580116	0.585507	1.16002	TRINITY_DN45897_c1_g2
GO:0008219	cell death	biological_process	1|625	73|52926	0.580116	0.585507	1.16002	TRINITY_DN61973_c0_g1
GO:0009695	jasmonic acid biosynthetic process	biological_process	1|625	73|52926	0.580116	0.585507	1.16002	TRINITY_DN57679_c1_g1
GO:0010319	stromule	cellular_component	1|625	73|52926	0.580116	0.585507	1.16002	TRINITY_DN74686_c1_g1
GO:0003682	chromatin binding	molecular_function	2|625	165|52926	0.581841	0.586712	1.02644	TRINITY_DN74139_c2_g1; TRINITY_DN69488_c1_g1
GO:0001522	pseudouridine synthesis	biological_process	1|625	74|52926	0.585081	0.588366	1.14435	TRINITY_DN68283_c1_g2
GO:0061077	chaperone-mediated protein folding	biological_process	1|625	74|52926	0.585081	0.588366	1.14435	TRINITY_DN61973_c0_g1
GO:1900865	chloroplast RNA modification	biological_process	1|625	74|52926	0.585081	0.588366	1.14435	TRINITY_DN73495_c3_g5
GO:0000398	mRNA splicing, via spliceosome	biological_process	3|625	257|52926	0.586499	0.589254	0.988501	TRINITY_DN64453_c1_g2; TRINITY_DN66310_c0_g3; TRINITY_DN71718_c1_g2
GO:0051603	proteolysis involved in cellular protein catabolic process	biological_process	2|625	167|52926	0.588392	0.590219	1.01415	TRINITY_DN69416_c1_g2; TRINITY_DN63569_c0_g1
GO:0008017	microtubule binding	molecular_function	1|625	75|52926	0.589988	0.590219	1.12909	TRINITY_DN55259_c0_g3
GO:0016592	mediator complex	cellular_component	1|625	75|52926	0.589988	0.590219	1.12909	TRINITY_DN48255_c0_g2
GO:0003924	GTPase activity	molecular_function	5|625	438|52926	0.591204	0.590219	0.966685	TRINITY_DN68492_c1_g1; TRINITY_DN73418_c4_g2; TRINITY_DN74548_c4_g2; TRINITY_DN70986_c2_g3; TRINITY_DN62693_c0_g1
GO:0009826	unidimensional cell growth	biological_process	2|625	168|52926	0.591638	0.590219	1.00811	TRINITY_DN59404_c0_g1; TRINITY_DN61953_c0_g3
GO:0016597	amino acid binding	molecular_function	2|625	168|52926	0.591638	0.590219	1.00811	TRINITY_DN65819_c0_g2; TRINITY_DN76964_c0_g1
GO:0005681	spliceosomal complex	cellular_component	3|625	259|52926	0.59174	0.590219	0.980868	TRINITY_DN70104_c1_g2; TRINITY_DN75403_c6_g2; TRINITY_DN71718_c1_g2
GO:0046658	anchored component of plasma membrane	cellular_component	3|625	259|52926	0.59174	0.590219	0.980868	TRINITY_DN46644_c0_g3; TRINITY_DN69444_c1_g2; TRINITY_DN69054_c1_g3
GO:0030247	polysaccharide binding	molecular_function	2|625	169|52926	0.594866	0.592801	1.00215	TRINITY_DN46644_c0_g3; TRINITY_DN69054_c1_g3
GO:0009416	response to light stimulus	biological_process	3|625	262|52926	0.59952	0.594671	0.969637	TRINITY_DN74686_c1_g1; TRINITY_DN67678_c1_g1; TRINITY_DN61167_c1_g1
GO:0004650	polygalacturonase activity	molecular_function	1|625	77|52926	0.599628	0.594671	1.09976	TRINITY_DN52828_c0_g2
GO:0005925	focal adhesion	cellular_component	1|625	77|52926	0.599628	0.594671	1.09976	TRINITY_DN94942_c0_g1
GO:0006446	regulation of translational initiation	biological_process	1|625	77|52926	0.599628	0.594671	1.09976	TRINITY_DN84924_c0_g1
GO:0071215	cellular response to abscisic acid stimulus	biological_process	1|625	77|52926	0.599628	0.594671	1.09976	TRINITY_DN51761_c0_g1
GO:0005886	plasma membrane	cellular_component	67|625	5808|52926	0.599977	0.594671	0.976871	TRINITY_DN72934_c1_g1; TRINITY_DN41886_c0_g1; TRINITY_DN62615_c0_g1; TRINITY_DN42848_c0_g1; TRINITY_DN54034_c2_g1; TRINITY_DN62398_c0_g1; TRINITY_DN62395_c1_g2; TRINITY_DN56319_c1_g1; TRINITY_DN60188_c2_g1; TRINITY_DN75485_c7_g1; TRINITY_DN40023_c0_g1; TRINITY_DN74099_c0_g2; TRINITY_DN64074_c0_g1; TRINITY_DN71797_c2_g2; TRINITY_DN63075_c1_g4; TRINITY_DN67137_c1_g6; TRINITY_DN45023_c0_g2; TRINITY_…
GO:0007275	multicellular organism development	biological_process	6|625	532|52926	0.60069	0.594844	0.955056	TRINITY_DN66921_c0_g1; TRINITY_DN38972_c0_g1; TRINITY_DN63004_c1_g3; TRINITY_DN61998_c0_g1; TRINITY_DN73425_c2_g1; TRINITY_DN68980_c0_g1
GO:0008270	zinc ion binding	molecular_function	56|625	4871|52926	0.604182	0.59716	0.973552	TRINITY_DN41918_c0_g1; TRINITY_DN78115_c0_g1; TRINITY_DN19296_c0_g1; TRINITY_DN75049_c1_g2; TRINITY_DN73495_c3_g5; TRINITY_DN69979_c2_g5; TRINITY_DN54810_c0_g3; TRINITY_DN72819_c3_g2; TRINITY_DN58430_c3_g3; TRINITY_DN58209_c0_g1; TRINITY_DN73934_c3_g3; TRINITY_DN45023_c0_g2; TRINITY_DN93971_c0_g1; TRINITY_DN62449_c1_g2; TRINITY_DN66040_c0_g1; TRINITY_DN72023_c0_g1; TRINITY_DN39936_c0_g1; TRINITY_…
GO:0009911	positive regulation of flower development	biological_process	1|625	78|52926	0.604363	0.59716	1.08566	TRINITY_DN72874_c5_g2
GO:0007264	small GTPase mediated signal transduction	biological_process	3|625	264|52926	0.604653	0.59716	0.962291	TRINITY_DN51438_c0_g6; TRINITY_DN64983_c0_g2; TRINITY_DN51438_c0_g3
GO:0004722	protein serine/threonine phosphatase activity	molecular_function	2|625	173|52926	0.607584	0.599518	0.978978	TRINITY_DN53994_c0_g1; TRINITY_DN60719_c1_g2
GO:0004029	aldehyde dehydrogenase (NAD) activity	molecular_function	1|625	79|52926	0.609042	0.599883	1.07192	TRINITY_DN67678_c1_g1
GO:0019005	SCF ubiquitin ligase complex	cellular_component	1|625	79|52926	0.609042	0.599883	1.07192	TRINITY_DN75577_c0_g3
GO:0016758	transferase activity, transferring hexosyl groups	molecular_function	3|625	266|52926	0.609741	0.600037	0.955056	TRINITY_DN54810_c0_g3; TRINITY_DN43272_c0_g1; TRINITY_DN43272_c0_g2
GO:0009705	plant-type vacuole membrane	cellular_component	2|625	174|52926	0.610716	0.60046	0.973352	TRINITY_DN68946_c0_g1; TRINITY_DN52219_c0_g1
GO:0006486	protein glycosylation	biological_process	2|625	176|52926	0.616922	0.606022	0.962291	TRINITY_DN51567_c0_g1; TRINITY_DN73135_c1_g1
GO:0008284	positive regulation of cell proliferation	biological_process	1|625	81|52926	0.618235	0.606232	1.04545	TRINITY_DN71142_c0_g5
GO:0010584	pollen exine formation	biological_process	1|625	81|52926	0.618235	0.606232	1.04545	TRINITY_DN74906_c4_g1
GO:0031969	chloroplast membrane	cellular_component	4|625	362|52926	0.620467	0.60788	0.935708	TRINITY_DN65614_c1_g2; TRINITY_DN46742_c2_g5; TRINITY_DN48742_c0_g1; TRINITY_DN68846_c0_g2
GO:0004675	transmembrane receptor protein serine/threonine kinase activity	molecular_function	1|625	82|52926	0.62275	0.609575	1.0327	TRINITY_DN69058_c1_g4
GO:0005355	glucose transmembrane transporter activity	molecular_function	1|625	83|52926	0.627212	0.612413	1.02026	TRINITY_DN60188_c2_g1
GO:0009741	response to brassinosteroid	biological_process	1|625	83|52926	0.627212	0.612413	1.02026	TRINITY_DN59404_c0_g1
GO:0005829	cytosol	cellular_component	40|625	3526|52926	0.627314	0.612413	0.960653	TRINITY_DN74139_c2_g1; TRINITY_DN53250_c0_g2; TRINITY_DN62395_c1_g2; TRINITY_DN71703_c2_g3; TRINITY_DN74827_c6_g1; TRINITY_DN45938_c1_g2; TRINITY_DN63075_c1_g4; TRINITY_DN72579_c3_g2; TRINITY_DN80330_c0_g1; TRINITY_DN74304_c2_g1; TRINITY_DN60953_c0_g4; TRINITY_DN63971_c0_g4; TRINITY_DN55405_c1_g2; TRINITY_DN74686_c1_g1; TRINITY_DN39936_c0_g1; TRINITY_DN74555_c1_g2; TRINITY_DN46709_c3_g1; TRINITY_…
GO:0003746	translation elongation factor activity	molecular_function	2|625	180|52926	0.629107	0.61362	0.940907	TRINITY_DN73418_c4_g2; TRINITY_DN68620_c1_g1
GO:0004674	protein serine/threonine kinase activity	molecular_function	32|625	2836|52926	0.630284	0.614225	0.955505	TRINITY_DN72174_c0_g1; TRINITY_DN42848_c0_g1; TRINITY_DN54034_c2_g1; TRINITY_DN72174_c0_g2; TRINITY_DN75485_c7_g1; TRINITY_DN71462_c3_g4; TRINITY_DN62342_c0_g1; TRINITY_DN69251_c0_g2; TRINITY_DN59404_c0_g1; TRINITY_DN73325_c5_g2; TRINITY_DN73612_c4_g3; TRINITY_DN75173_c4_g1; TRINITY_DN48869_c1_g1; TRINITY_DN65819_c0_g2; TRINITY_DN50521_c4_g1; TRINITY_DN51761_c0_g1; TRINITY_DN75269_c1_g1; TRINITY_…
GO:0009514	glyoxysome	cellular_component	1|625	84|52926	0.631621	0.614985	1.00811	TRINITY_DN66966_c0_g1
GO:0009941	chloroplast envelope	cellular_component	11|625	998|52926	0.632865	0.615422	0.933364	TRINITY_DN61973_c0_g1; TRINITY_DN57679_c1_g1; TRINITY_DN46742_c2_g5; TRINITY_DN74638_c3_g2; TRINITY_DN56557_c0_g3; TRINITY_DN48914_c0_g1; TRINITY_DN68606_c1_g1; TRINITY_DN75067_c4_g1; TRINITY_DN72230_c2_g2; TRINITY_DN65269_c0_g1; TRINITY_DN73674_c7_g1
GO:0005525	GTP binding	molecular_function	9|625	820|52926	0.633186	0.615422	0.929432	TRINITY_DN51438_c0_g6; TRINITY_DN68492_c1_g1; TRINITY_DN64983_c0_g2; TRINITY_DN58225_c0_g1; TRINITY_DN51438_c0_g3; TRINITY_DN73418_c4_g2; TRINITY_DN74548_c4_g2; TRINITY_DN70986_c2_g3; TRINITY_DN62693_c0_g1
GO:0006334	nucleosome assembly	biological_process	1|625	85|52926	0.635978	0.617592	0.996254	TRINITY_DN68381_c1_g1
GO:0045454	cell redox homeostasis	biological_process	3|625	278|52926	0.639346	0.620135	0.91383	TRINITY_DN66583_c0_g3; TRINITY_DN70971_c1_g1; TRINITY_DN59049_c0_g3
GO:0003684	damaged DNA binding	molecular_function	1|625	86|52926	0.640284	0.620135	0.98467	TRINITY_DN63971_c0_g4
GO:0008422	beta-glucosidase activity	molecular_function	1|625	86|52926	0.640284	0.620135	0.98467	TRINITY_DN69431_c1_g2
GO:0009908	flower development	biological_process	4|625	374|52926	0.645756	0.624887	0.905686	TRINITY_DN69361_c0_g2; TRINITY_DN51705_c0_g2; TRINITY_DN72054_c1_g2; TRINITY_DN59022_c0_g1
GO:0005351	sugar:proton symporter activity	molecular_function	1|625	88|52926	0.648743	0.625582	0.962291	TRINITY_DN60188_c2_g1
GO:0005747	mitochondrial respiratory chain complex I	cellular_component	1|625	88|52926	0.648743	0.625582	0.962291	TRINITY_DN56220_c0_g1
GO:0016117	carotenoid biosynthetic process	biological_process	1|625	88|52926	0.648743	0.625582	0.962291	TRINITY_DN68606_c1_g1
GO:0048038	quinone binding	molecular_function	1|625	88|52926	0.648743	0.625582	0.962291	TRINITY_DN75876_c8_g1
GO:0003777	microtubule motor activity	molecular_function	2|625	188|52926	0.652566	0.627395	0.900868	TRINITY_DN58746_c0_g3; TRINITY_DN68441_c0_g1
GO:0008236	serine-type peptidase activity	molecular_function	1|625	89|52926	0.652898	0.627395	0.951479	TRINITY_DN57162_c1_g1
GO:0009816	defense response to bacterium, incompatible interaction	biological_process	1|625	89|52926	0.652898	0.627395	0.951479	TRINITY_DN74975_c7_g4
GO:0048367	shoot system development	biological_process	1|625	89|52926	0.652898	0.627395	0.951479	TRINITY_DN74720_c4_g1
GO:0000145	exocyst	cellular_component	1|625	90|52926	0.657004	0.629695	0.940907	TRINITY_DN73353_c5_g3
GO:0009523	photosystem II	cellular_component	1|625	90|52926	0.657004	0.629695	0.940907	TRINITY_DN66336_c0_g1
GO:0046323	glucose import	biological_process	1|625	90|52926	0.657004	0.629695	0.940907	TRINITY_DN60188_c2_g1
GO:0009736	cytokinin-activated signaling pathway	biological_process	1|625	91|52926	0.661061	0.632484	0.930567	TRINITY_DN58501_c0_g1
GO:0016829	lyase activity	molecular_function	1|625	91|52926	0.661061	0.632484	0.930567	TRINITY_DN66921_c0_g1
GO:0020037	heme binding	molecular_function	11|625	1021|52926	0.662062	0.632893	0.912338	TRINITY_DN87156_c0_g1; TRINITY_DN64588_c0_g4; TRINITY_DN57679_c1_g1; TRINITY_DN52804_c2_g1; TRINITY_DN74571_c0_g1; TRINITY_DN52690_c3_g1; TRINITY_DN52833_c2_g1; TRINITY_DN48495_c0_g3; TRINITY_DN45941_c1_g1; TRINITY_DN47652_c1_g1; TRINITY_DN60222_c1_g3
GO:0006635	fatty acid beta-oxidation	biological_process	1|625	92|52926	0.66507	0.634406	0.920452	TRINITY_DN44980_c1_g1
GO:0048481	plant ovule development	biological_process	1|625	92|52926	0.66507	0.634406	0.920452	TRINITY_DN72874_c5_g2
GO:0004553	hydrolase activity, hydrolyzing O-glycosyl compounds	molecular_function	5|625	477|52926	0.66537	0.634406	0.887648	TRINITY_DN49354_c1_g5; TRINITY_DN67384_c0_g1; TRINITY_DN46644_c0_g3; TRINITY_DN69431_c1_g2; TRINITY_DN69054_c1_g3
GO:0003899	DNA-directed 5'-3' RNA polymerase activity	molecular_function	2|625	193|52926	0.666619	0.635048	0.87753	TRINITY_DN53089_c2_g3; TRINITY_DN67364_c1_g2
GO:0043231	intracellular membrane-bounded organelle	cellular_component	4|625	387|52926	0.67187	0.639498	0.875262	TRINITY_DN65598_c0_g3; TRINITY_DN43272_c0_g2; TRINITY_DN62121_c0_g3; TRINITY_DN45897_c1_g2
GO:0045489	pectin biosynthetic process	biological_process	1|625	94|52926	0.672948	0.639972	0.900868	TRINITY_DN74317_c2_g3
GO:0000287	magnesium ion binding	molecular_function	5|625	483|52926	0.675966	0.642289	0.876621	TRINITY_DN73325_c5_g2; TRINITY_DN62102_c1_g2; TRINITY_DN55405_c1_g2; TRINITY_DN75121_c1_g3; TRINITY_DN75121_c1_g1
GO:0009735	response to cytokinin	biological_process	2|625	197|52926	0.677528	0.643219	0.859712	TRINITY_DN58501_c0_g1; TRINITY_DN74720_c4_g1
GO:0005737	cytoplasm	cellular_component	61|625	5431|52926	0.680322	0.644509	0.951128	TRINITY_DN71213_c0_g1; TRINITY_DN72174_c0_g1; TRINITY_DN42914_c0_g1; TRINITY_DN48883_c0_g1; TRINITY_DN70104_c1_g2; TRINITY_DN72174_c0_g2; TRINITY_DN63310_c0_g1; TRINITY_DN62342_c0_g1; TRINITY_DN67137_c1_g6; TRINITY_DN72013_c3_g4; TRINITY_DN69251_c0_g2; TRINITY_DN67442_c0_g2; TRINITY_DN80330_c0_g1; TRINITY_DN46641_c0_g4; TRINITY_DN84924_c0_g1; TRINITY_DN61953_c0_g3; TRINITY_DN39936_c0_g1; TRINITY_…
GO:0048046	apoplast	cellular_component	8|625	763|52926	0.6804	0.644509	0.88788	TRINITY_DN72934_c1_g1; TRINITY_DN48903_c0_g2; TRINITY_DN69714_c0_g2; TRINITY_DN74686_c1_g1; TRINITY_DN71194_c0_g3; TRINITY_DN75067_c4_g1; TRINITY_DN53062_c1_g1; TRINITY_DN66990_c0_g3
GO:0010468	regulation of gene expression	biological_process	1|625	96|52926	0.68064	0.644509	0.8821	TRINITY_DN57216_c0_g5
GO:0016791	phosphatase activity	molecular_function	1|625	97|52926	0.684418	0.647531	0.873006	TRINITY_DN55405_c1_g2
GO:0009585	red, far-red light phototransduction	biological_process	1|625	98|52926	0.688152	0.650505	0.864098	TRINITY_DN68980_c0_g1
GO:0006914	autophagy	biological_process	1|625	99|52926	0.691841	0.652874	0.85537	TRINITY_DN68847_c2_g2
GO:0010311	lateral root formation	biological_process	1|625	99|52926	0.691841	0.652874	0.85537	TRINITY_DN75577_c0_g3
GO:0004871	signal transducer activity	molecular_function	1|625	100|52926	0.695487	0.655194	0.846816	TRINITY_DN60953_c0_g4
GO:0016746	transferase activity, transferring acyl groups	molecular_function	1|625	100|52926	0.695487	0.655194	0.846816	TRINITY_DN73202_c1_g1
GO:0000325	plant-type vacuole	cellular_component	1|625	101|52926	0.69909	0.658026	0.838432	TRINITY_DN55265_c1_g1
GO:0005743	mitochondrial inner membrane	cellular_component	5|625	498|52926	0.701469	0.659065	0.850217	TRINITY_DN73818_c4_g1; TRINITY_DN54984_c0_g1; TRINITY_DN45941_c1_g1; TRINITY_DN44419_c0_g1; TRINITY_DN67880_c0_g3
GO:0003887	DNA-directed DNA polymerase activity	molecular_function	4|625	403|52926	0.702145	0.659065	0.840512	TRINITY_DN43000_c3_g1; TRINITY_DN75780_c5_g1; TRINITY_DN73299_c2_g3; TRINITY_DN70412_c1_g1
GO:0042277	peptide binding	molecular_function	1|625	102|52926	0.70265	0.659065	0.830212	TRINITY_DN56319_c1_g1
GO:0016787	hydrolase activity	molecular_function	9|625	874|52926	0.705626	0.659065	0.872007	TRINITY_DN42914_c0_g1; TRINITY_DN74827_c6_g1; TRINITY_DN61304_c1_g1; TRINITY_DN58351_c0_g1; TRINITY_DN59031_c0_g1; TRINITY_DN63666_c1_g2; TRINITY_DN71090_c1_g3; TRINITY_DN70900_c1_g2; TRINITY_DN49776_c1_g4
GO:0000027	ribosomal large subunit assembly	biological_process	1|625	103|52926	0.706168	0.659065	0.822151	TRINITY_DN72168_c0_g1
GO:0009744	response to sucrose	biological_process	1|625	103|52926	0.706168	0.659065	0.822151	TRINITY_DN74814_c2_g2
GO:0009845	seed germination	biological_process	1|625	103|52926	0.706168	0.659065	0.822151	TRINITY_DN66884_c0_g1
GO:0009931	calcium-dependent protein serine/threonine kinase activity	molecular_function	1|625	103|52926	0.706168	0.659065	0.822151	TRINITY_DN68706_c2_g2
GO:0016168	chlorophyll binding	molecular_function	1|625	103|52926	0.706168	0.659065	0.822151	TRINITY_DN66336_c0_g1
GO:0016853	isomerase activity	molecular_function	1|625	103|52926	0.706168	0.659065	0.822151	TRINITY_DN46305_c4_g2
GO:0009535	chloroplast thylakoid membrane	cellular_component	9|625	878|52926	0.71061	0.66265	0.868035	TRINITY_DN61973_c0_g1; TRINITY_DN57679_c1_g1; TRINITY_DN64846_c0_g1; TRINITY_DN47096_c0_g1; TRINITY_DN74638_c3_g2; TRINITY_DN74749_c11_g1; TRINITY_DN68846_c0_g2; TRINITY_DN66336_c0_g1; TRINITY_DN75876_c8_g1
GO:0009664	plant-type cell wall organization	biological_process	1|625	105|52926	0.71308	0.664157	0.806491	TRINITY_DN54325_c0_g2
GO:0022626	cytosolic ribosome	cellular_component	2|625	211|52926	0.71343	0.664157	0.802669	TRINITY_DN63971_c0_g4; TRINITY_DN74686_c1_g1
GO:0043022	ribosome binding	molecular_function	1|625	106|52926	0.716475	0.666429	0.798883	TRINITY_DN69990_c2_g1
GO:0006468	protein phosphorylation	biological_process	6|625	611|52926	0.729051	0.67738	0.831571	TRINITY_DN62342_c0_g1; TRINITY_DN73325_c5_g2; TRINITY_DN51761_c0_g1; TRINITY_DN70144_c1_g5; TRINITY_DN68706_c2_g2; TRINITY_DN75265_c1_g1
GO:0004683	calmodulin-dependent protein kinase activity	molecular_function	1|625	110|52926	0.729659	0.67738	0.769833	TRINITY_DN68706_c2_g2
GO:0030163	protein catabolic process	biological_process	2|625	218|52926	0.73009	0.67738	0.776895	TRINITY_DN42914_c0_g1; TRINITY_DN68364_c0_g3
GO:0006457	protein folding	biological_process	5|625	517|52926	0.731728	0.678329	0.818971	TRINITY_DN53449_c0_g1; TRINITY_DN70483_c1_g2; TRINITY_DN59049_c0_g3; TRINITY_DN68364_c0_g3; TRINITY_DN71401_c0_g3
GO:0015238	drug transmembrane transporter activity	molecular_function	1|625	111|52926	0.732858	0.678806	0.762897	TRINITY_DN53752_c0_g5
GO:0005783	endoplasmic reticulum	cellular_component	14|625	1360|52926	0.735029	0.680246	0.871722	TRINITY_DN70104_c1_g2; TRINITY_DN62395_c1_g2; TRINITY_DN61795_c0_g1; TRINITY_DN75775_c7_g1; TRINITY_DN93971_c0_g1; TRINITY_DN56570_c0_g6; TRINITY_DN80330_c0_g1; TRINITY_DN75691_c5_g1; TRINITY_DN75444_c5_g1; TRINITY_DN66583_c0_g3; TRINITY_DN70971_c1_g1; TRINITY_DN74906_c4_g1; TRINITY_DN71938_c0_g1; TRINITY_DN58028_c0_g1
GO:0042542	response to hydrogen peroxide	biological_process	1|625	112|52926	0.736019	0.680591	0.756086	TRINITY_DN48255_c0_g2
GO:0005788	endoplasmic reticulum lumen	cellular_component	1|625	113|52926	0.739143	0.682907	0.749395	TRINITY_DN70971_c1_g1
GO:0080044	quercetin 7-O-glucosyltransferase activity	molecular_function	1|625	114|52926	0.74223	0.685186	0.742821	TRINITY_DN43272_c0_g2
GO:0009809	lignin biosynthetic process	biological_process	1|625	115|52926	0.745281	0.687427	0.736362	TRINITY_DN69979_c2_g5
GO:0080043	quercetin 3-O-glucosyltransferase activity	molecular_function	1|625	116|52926	0.748295	0.68963	0.730014	TRINITY_DN43272_c0_g2
GO:0005635	nuclear envelope	cellular_component	1|625	117|52926	0.751274	0.691798	0.723774	TRINITY_DN94942_c0_g1
GO:0005770	late endosome	cellular_component	1|625	118|52926	0.754218	0.693351	0.717641	TRINITY_DN56570_c0_g6
GO:0008360	regulation of cell shape	biological_process	1|625	118|52926	0.754218	0.693351	0.717641	TRINITY_DN69088_c1_g2
GO:0005643	nuclear pore	cellular_component	1|625	119|52926	0.757127	0.694867	0.71161	TRINITY_DN75695_c5_g1
GO:0005764	lysosome	cellular_component	1|625	119|52926	0.757127	0.694867	0.71161	TRINITY_DN63569_c0_g1
GO:0042802	identical protein binding	molecular_function	3|625	335|52926	0.758043	0.69513	0.758343	TRINITY_DN72174_c0_g1; TRINITY_DN72174_c0_g2; TRINITY_DN43272_c0_g1
GO:0070469	respiratory chain	cellular_component	1|625	120|52926	0.760001	0.696347	0.70568	TRINITY_DN45941_c1_g1
GO:0005975	carbohydrate metabolic process	biological_process	10|625	1018|52926	0.763588	0.699052	0.831843	TRINITY_DN49354_c1_g5; TRINITY_DN71325_c1_g2; TRINITY_DN67384_c0_g1; TRINITY_DN46644_c0_g3; TRINITY_DN52828_c0_g2; TRINITY_DN71194_c0_g3; TRINITY_DN70144_c1_g5; TRINITY_DN68670_c0_g3; TRINITY_DN69431_c1_g2; TRINITY_DN73674_c7_g1
GO:0006855	drug transmembrane transport	biological_process	1|625	122|52926	0.765649	0.699777	0.694111	TRINITY_DN53752_c0_g5
GO:0009636	response to toxic substance	biological_process	1|625	122|52926	0.765649	0.699777	0.694111	TRINITY_DN55405_c1_g2
GO:0006541	glutamine metabolic process	biological_process	1|625	123|52926	0.768423	0.701151	0.688468	TRINITY_DN63666_c1_g2
GO:0009909	regulation of flower development	biological_process	1|625	123|52926	0.768423	0.701151	0.688468	TRINITY_DN57216_c0_g5
GO:0051539	4 iron, 4 sulfur cluster binding	molecular_function	2|625	237|52926	0.771206	0.703109	0.714613	TRINITY_DN50184_c0_g1; TRINITY_DN66927_c0_g3
GO:0009734	auxin-activated signaling pathway	biological_process	5|625	545|52926	0.772166	0.703403	0.776895	TRINITY_DN72874_c5_g2; TRINITY_DN48401_c3_g3; TRINITY_DN63295_c0_g2; TRINITY_DN72054_c1_g2; TRINITY_DN75577_c0_g3
GO:0005506	iron ion binding	molecular_function	9|625	933|52926	0.773537	0.703795	0.816864	TRINITY_DN64588_c0_g4; TRINITY_DN57679_c1_g1; TRINITY_DN52804_c2_g1; TRINITY_DN51533_c1_g1; TRINITY_DN52690_c3_g1; TRINITY_DN52833_c2_g1; TRINITY_DN48495_c0_g3; TRINITY_DN47652_c1_g1; TRINITY_DN60222_c1_g3
GO:0071013	catalytic step 2 spliceosome	cellular_component	1|625	125|52926	0.773872	0.703795	0.677453	TRINITY_DN71718_c1_g2
GO:0022627	cytosolic small ribosomal subunit	cellular_component	2|625	239|52926	0.775201	0.704422	0.708633	TRINITY_DN63971_c0_g4; TRINITY_DN63946_c0_g1
GO:0005694	chromosome	cellular_component	1|625	127|52926	0.779194	0.706886	0.666784	TRINITY_DN59881_c0_g2
GO:0006811	ion transport	biological_process	1|625	127|52926	0.779194	0.706886	0.666784	TRINITY_DN65614_c1_g2
GO:0006260	DNA replication	biological_process	2|625	243|52926	0.783007	0.709589	0.696968	TRINITY_DN66927_c0_g3; TRINITY_DN73299_c2_g3
GO:0009611	response to wounding	biological_process	3|625	350|52926	0.78346	0.709589	0.725842	TRINITY_DN75485_c7_g1; TRINITY_DN64588_c0_g4; TRINITY_DN70562_c1_g2
GO:0022857	transmembrane transporter activity	molecular_function	1|625	129|52926	0.784391	0.70985	0.656447	TRINITY_DN73477_c3_g2
GO:0042128	nitrate assimilation	biological_process	1|625	133|52926	0.79442	0.718337	0.636704	TRINITY_DN70144_c1_g5
GO:0008643	carbohydrate transport	biological_process	1|625	134|52926	0.796854	0.719948	0.631952	TRINITY_DN73477_c3_g2
GO:0004185	serine-type carboxypeptidase activity	molecular_function	1|625	136|52926	0.801636	0.723675	0.622659	TRINITY_DN69416_c1_g2
GO:0005623	cell	cellular_component	2|625	254|52926	0.803259	0.724547	0.666784	TRINITY_DN66583_c0_g3; TRINITY_DN59049_c0_g3
GO:0000786	nucleosome	cellular_component	1|625	137|52926	0.803984	0.724609	0.618114	TRINITY_DN49062_c0_g2
GO:0042254	ribosome biogenesis	biological_process	1|625	138|52926	0.806305	0.726108	0.613635	TRINITY_DN70986_c2_g3
GO:0009409	response to cold	biological_process	4|625	471|52926	0.80816	0.726882	0.719164	TRINITY_DN75485_c7_g1; TRINITY_DN74686_c1_g1; TRINITY_DN74814_c2_g2; TRINITY_DN73994_c1_g1
GO:0019843	rRNA binding	molecular_function	2|625	257|52926	0.808483	0.726882	0.659001	TRINITY_DN69990_c2_g1; TRINITY_DN63946_c0_g1
GO:0004857	enzyme inhibitor activity	molecular_function	1|625	141|52926	0.813104	0.729847	0.600579	TRINITY_DN57967_c0_g2
GO:0009742	brassinosteroid mediated signaling pathway	biological_process	1|625	141|52926	0.813104	0.729847	0.600579	TRINITY_DN70452_c2_g3
GO:0030599	pectinesterase activity	molecular_function	1|625	144|52926	0.819665	0.733944	0.588067	TRINITY_DN57967_c0_g2
GO:0045330	aspartyl esterase activity	molecular_function	1|625	144|52926	0.819665	0.733944	0.588067	TRINITY_DN57967_c0_g2
GO:0052696	flavonoid glucuronidation	biological_process	1|625	144|52926	0.819665	0.733944	0.588067	TRINITY_DN43272_c0_g2
GO:0005215	transporter activity	molecular_function	5|625	584|52926	0.820511	0.734106	0.725014	TRINITY_DN70529_c1_g2; TRINITY_DN73477_c3_g2; TRINITY_DN58944_c0_g2; TRINITY_DN73969_c3_g2; TRINITY_DN52219_c0_g1
GO:0009553	embryo sac development	biological_process	1|625	145|52926	0.8218	0.734664	0.584011	TRINITY_DN59232_c1_g5
GO:0042545	cell wall modification	biological_process	1|625	147|52926	0.825995	0.737816	0.576065	TRINITY_DN57967_c0_g2
GO:0003755	peptidyl-prolyl cis-trans isomerase activity	molecular_function	1|625	149|52926	0.830092	0.740876	0.568333	TRINITY_DN71401_c0_g3
GO:0051537	2 iron, 2 sulfur cluster binding	molecular_function	1|625	151|52926	0.834092	0.743844	0.560805	TRINITY_DN50184_c0_g1
GO:0032259	methylation	biological_process	1|625	153|52926	0.837999	0.746725	0.553475	TRINITY_DN73300_c3_g5
GO:0055085	transmembrane transport	biological_process	4|625	498|52926	0.840742	0.748564	0.680173	TRINITY_DN56145_c0_g3; TRINITY_DN73477_c3_g2; TRINITY_DN54984_c0_g1; TRINITY_DN63295_c0_g2
GO:0000166	nucleotide binding	molecular_function	7|625	811|52926	0.844471	0.751278	0.730914	TRINITY_DN70104_c1_g2; TRINITY_DN64453_c1_g2; TRINITY_DN74555_c1_g2; TRINITY_DN59002_c0_g2; TRINITY_DN66310_c0_g3; TRINITY_DN72635_c2_g1; TRINITY_DN40258_c0_g1
GO:0009579	thylakoid	cellular_component	2|625	288|52926	0.855618	0.760582	0.588067	TRINITY_DN57162_c1_g1; TRINITY_DN69200_c1_g1
GO:0006417	regulation of translation	biological_process	1|625	164|52926	0.857899	0.761995	0.516351	TRINITY_DN59002_c0_g2
GO:0016567	protein ubiquitination	biological_process	6|625	726|52926	0.859169	0.762509	0.699848	TRINITY_DN75049_c1_g2; TRINITY_DN51395_c0_g1; TRINITY_DN75087_c3_g3; TRINITY_DN74975_c7_g4; TRINITY_DN53538_c1_g1; TRINITY_DN75068_c1_g1
GO:0004523	RNA-DNA hybrid ribonuclease activity	molecular_function	21|625	2191|52926	0.86276	0.76508	0.811645	TRINITY_DN45744_c2_g2; TRINITY_DN39739_c0_g1; TRINITY_DN64766_c2_g2; TRINITY_DN51858_c2_g2; TRINITY_DN76066_c14_g5; TRINITY_DN75771_c8_g1; TRINITY_DN45520_c6_g1; TRINITY_DN40159_c0_g4; TRINITY_DN79934_c0_g1; TRINITY_DN47872_c2_g1; TRINITY_DN35626_c0_g3; TRINITY_DN49772_c3_g3; TRINITY_DN58761_c4_g2; TRINITY_DN9404_c0_g1; TRINITY_DN63289_c0_g1; TRINITY_DN52556_c1_g1; TRINITY_DN51119_c0_g3; TRINITY_…
GO:0006511	ubiquitin-dependent protein catabolic process	biological_process	2|625	296|52926	0.865933	0.767278	0.572173	TRINITY_DN75264_c4_g3; TRINITY_DN68980_c0_g1
GO:0018298	protein-chromophore linkage	biological_process	1|625	173|52926	0.872351	0.772344	0.489489	TRINITY_DN66336_c0_g1
GO:0016747	transferase activity, transferring acyl groups other than amino-acyl groups	molecular_function	2|625	302|52926	0.873221	0.772495	0.560805	TRINITY_DN73200_c2_g7; TRINITY_DN74120_c2_g2
GO:0004519	endonuclease activity	molecular_function	12|625	1351|52926	0.875375	0.773331	0.752168	TRINITY_DN67825_c2_g2; TRINITY_DN78115_c0_g1; TRINITY_DN19296_c0_g1; TRINITY_DN54810_c0_g3; TRINITY_DN44711_c1_g2; TRINITY_DN43000_c3_g1; TRINITY_DN73484_c4_g1; TRINITY_DN51209_c6_g1; TRINITY_DN68964_c0_g1; TRINITY_DN53581_c5_g3; TRINITY_DN73426_c3_g3; TRINITY_DN84536_c0_g1
GO:0061630	ubiquitin protein ligase activity	molecular_function	2|625	304|52926	0.875568	0.773331	0.557116	TRINITY_DN75444_c5_g1; TRINITY_DN62211_c0_g1
GO:0010200	response to chitin	biological_process	1|625	177|52926	0.878294	0.775118	0.478427	TRINITY_DN49378_c1_g1
GO:0000943	retrotransposon nucleocapsid	cellular_component	1|625	187|52926	0.89197	0.78643	0.452843	TRINITY_DN70412_c1_g1
GO:0050832	defense response to fungus	biological_process	2|625	320|52926	0.89295	0.78643	0.52926	TRINITY_DN70219_c2_g1; TRINITY_DN62303_c0_g2
GO:0019076	viral release from host cell	biological_process	1|625	188|52926	0.893251	0.78643	0.450434	TRINITY_DN70412_c1_g1
GO:0008757	S-adenosylmethionine-dependent methyltransferase activity	molecular_function	1|625	189|52926	0.894516	0.786916	0.448051	TRINITY_DN73300_c3_g5
GO:0045087	innate immune response	biological_process	1|625	193|52926	0.899428	0.790607	0.438765	TRINITY_DN75485_c7_g1
GO:0009058	biosynthetic process	biological_process	1|625	199|52926	0.906372	0.796076	0.425536	TRINITY_DN76964_c0_g1
GO:0006950	response to stress	biological_process	1|625	207|52926	0.914891	0.802919	0.40909	TRINITY_DN44069_c1_g2
GO:0004540	ribonuclease activity	molecular_function	1|625	208|52926	0.9159	0.803166	0.407123	TRINITY_DN70412_c1_g1
GO:0042744	hydrogen peroxide catabolic process	biological_process	1|625	210|52926	0.917883	0.804265	0.403246	TRINITY_DN87156_c0_g1
GO:0009506	plasmodesma	cellular_component	15|625	1754|52926	0.924603	0.809511	0.724187	TRINITY_DN54034_c2_g1; TRINITY_DN22870_c0_g1; TRINITY_DN63971_c0_g4; TRINITY_DN75173_c4_g1; TRINITY_DN46599_c0_g4; TRINITY_DN39936_c0_g1; TRINITY_DN74814_c2_g2; TRINITY_DN75691_c5_g1; TRINITY_DN51761_c0_g1; TRINITY_DN68946_c0_g1; TRINITY_DN63946_c0_g1; TRINITY_DN62303_c0_g2; TRINITY_DN49770_c1_g1; TRINITY_DN70562_c1_g2; TRINITY_DN69054_c1_g3
GO:0009626	plant-type hypersensitive response	biological_process	1|625	224|52926	0.930512	0.813685	0.378043	TRINITY_DN74686_c1_g1
GO:0003964	RNA-directed DNA polymerase activity	molecular_function	18|625	2070|52926	0.930846	0.813685	0.736362	TRINITY_DN78115_c0_g1; TRINITY_DN46708_c2_g8; TRINITY_DN54810_c0_g3; TRINITY_DN75771_c8_g1; TRINITY_DN11214_c0_g1; TRINITY_DN61834_c0_g2; TRINITY_DN44711_c1_g2; TRINITY_DN43000_c3_g1; TRINITY_DN73484_c4_g1; TRINITY_DN68875_c1_g1; TRINITY_DN47130_c0_g3; TRINITY_DN72353_c2_g2; TRINITY_DN50731_c1_g1; TRINITY_DN22550_c0_g1; TRINITY_DN53581_c5_g3; TRINITY_DN84536_c0_g1; TRINITY_DN70412_c1_g1; TRINITY_…
GO:0030170	pyridoxal phosphate binding	molecular_function	2|625	370|52926	0.933771	0.815596	0.457738	TRINITY_DN74686_c1_g1; TRINITY_DN76964_c0_g1
GO:0004601	peroxidase activity	molecular_function	1|625	230|52926	0.935312	0.815971	0.368181	TRINITY_DN87156_c0_g1
GO:0042626	ATPase activity, coupled to transmembrane movement of substances	molecular_function	2|625	373|52926	0.93568	0.815971	0.454057	TRINITY_DN41886_c0_g1; TRINITY_DN71438_c0_g1
GO:0042803	protein homodimerization activity	molecular_function	2|625	376|52926	0.937537	0.816944	0.450434	TRINITY_DN19296_c0_g1; TRINITY_DN94942_c0_g1
GO:0004252	serine-type endopeptidase activity	molecular_function	3|625	513|52926	0.942434	0.820563	0.495214	TRINITY_DN57162_c1_g1; TRINITY_DN53255_c0_g3; TRINITY_DN66990_c0_g3
GO:0005730	nucleolus	cellular_component	6|625	873|52926	0.946161	0.823159	0.582004	TRINITY_DN64190_c0_g2; TRINITY_DN75753_c2_g1; TRINITY_DN75264_c4_g3; TRINITY_DN75414_c2_g1; TRINITY_DN61165_c1_g3; TRINITY_DN73135_c1_g1
GO:0008168	methyltransferase activity	molecular_function	2|625	397|52926	0.949178	0.824894	0.426608	TRINITY_DN73300_c3_g5; TRINITY_DN59006_c0_g2
GO:0043161	proteasome-mediated ubiquitin-dependent protein catabolic process	biological_process	1|625	251|52926	0.949652	0.824894	0.337377	TRINITY_DN62211_c0_g1
GO:0005516	calmodulin binding	molecular_function	2|625	402|52926	0.951628	0.82595	0.421301	TRINITY_DN68706_c2_g2; TRINITY_DN45897_c1_g2
GO:0042742	defense response to bacterium	biological_process	3|625	536|52926	0.952908	0.82595	0.473964	TRINITY_DN62342_c0_g1; TRINITY_DN68904_c5_g1; TRINITY_DN70562_c1_g2
GO:0043531	ADP binding	molecular_function	5|625	778|52926	0.953113	0.82595	0.544226	TRINITY_DN48474_c0_g1; TRINITY_DN47768_c1_g2; TRINITY_DN68332_c2_g1; TRINITY_DN52850_c1_g2; TRINITY_DN47768_c1_g1
GO:0009414	response to water deprivation	biological_process	2|625	408|52926	0.954419	0.826432	0.415106	TRINITY_DN49955_c0_g1; TRINITY_DN74814_c2_g2
GO:0005576	extracellular region	cellular_component	12|625	1569|52926	0.959875	0.830505	0.64766	TRINITY_DN64704_c0_g1; TRINITY_DN69416_c1_g2; TRINITY_DN87156_c0_g1; TRINITY_DN75628_c3_g1; TRINITY_DN73353_c5_g3; TRINITY_DN59031_c0_g1; TRINITY_DN54325_c0_g2; TRINITY_DN69058_c1_g4; TRINITY_DN73425_c2_g1; TRINITY_DN69431_c1_g2; TRINITY_DN66990_c0_g3; TRINITY_DN58700_c0_g3
GO:0016740	transferase activity	molecular_function	1|625	273|52926	0.961282	0.83107	0.310189	TRINITY_DN69325_c0_g5
GO:0016757	transferase activity, transferring glycosyl groups	molecular_function	2|625	429|52926	0.963025	0.831925	0.394786	TRINITY_DN67442_c0_g2; TRINITY_DN75045_c1_g1
GO:0004672	protein kinase activity	molecular_function	11|625	1492|52926	0.966083	0.833914	0.624328	TRINITY_DN58858_c0_g3; TRINITY_DN69251_c0_g2; TRINITY_DN59404_c0_g1; TRINITY_DN73325_c5_g2; TRINITY_DN73612_c4_g3; TRINITY_DN65819_c0_g2; TRINITY_DN50521_c4_g1; TRINITY_DN51761_c0_g1; TRINITY_DN75265_c1_g1; TRINITY_DN75087_c3_g3; TRINITY_DN58290_c1_g4
GO:0006952	defense response	biological_process	12|625	1614|52926	0.968971	0.835753	0.629603	TRINITY_DN46673_c1_g1; TRINITY_DN48474_c0_g1; TRINITY_DN54034_c2_g1; TRINITY_DN47768_c1_g2; TRINITY_DN57679_c1_g1; TRINITY_DN68332_c2_g1; TRINITY_DN52850_c1_g2; TRINITY_DN51761_c0_g1; TRINITY_DN66067_c0_g1; TRINITY_DN75087_c3_g3; TRINITY_DN62303_c0_g2; TRINITY_DN75577_c0_g3
GO:0008152	metabolic process	biological_process	6|625	958|52926	0.970686	0.836578	0.530365	TRINITY_DN43272_c0_g1; TRINITY_DN62102_c1_g2; TRINITY_DN73200_c2_g7; TRINITY_DN43272_c0_g2; TRINITY_DN48742_c0_g1; TRINITY_DN70900_c1_g2
GO:0009408	response to heat	biological_process	1|625	299|52926	0.971618	0.836727	0.283216	TRINITY_DN67678_c1_g1
GO:0050660	flavin adenine dinucleotide binding	molecular_function	1|625	304|52926	0.973263	0.837491	0.278558	TRINITY_DN44980_c1_g1
GO:0070062	extracellular exosome	cellular_component	3|625	604|52926	0.974389	0.837806	0.420604	TRINITY_DN62615_c0_g1; TRINITY_DN96407_c0_g1; TRINITY_DN59077_c0_g1
GO:0005507	copper ion binding	molecular_function	1|625	320|52926	0.977916	0.839721	0.26463	TRINITY_DN67678_c1_g1
GO:0006979	response to oxidative stress	biological_process	2|625	481|52926	0.978138	0.839721	0.352106	TRINITY_DN49955_c0_g1; TRINITY_DN87156_c0_g1
GO:0048544	recognition of pollen	biological_process	1|625	332|52926	0.980867	0.841409	0.255065	TRINITY_DN51761_c0_g1
GO:0016020	membrane	cellular_component	17|625	2264|52926	0.98426	0.843663	0.63586	TRINITY_DN72934_c1_g1; TRINITY_DN70104_c1_g2; TRINITY_DN62398_c0_g1; TRINITY_DN56319_c1_g1; TRINITY_DN63971_c0_g4; TRINITY_DN84924_c0_g1; TRINITY_DN74686_c1_g1; TRINITY_DN69361_c0_g2; TRINITY_DN94942_c0_g1; TRINITY_DN74638_c3_g2; TRINITY_DN56557_c0_g3; TRINITY_DN54325_c0_g2; TRINITY_DN63946_c0_g1; TRINITY_DN75414_c2_g1; TRINITY_DN71718_c1_g2; TRINITY_DN57967_c0_g2; TRINITY_DN70900_c1_g2
GO:0005618	cell wall	cellular_component	7|625	1169|52926	0.985235	0.843843	0.507075	TRINITY_DN48903_c0_g2; TRINITY_DN73353_c5_g3; TRINITY_DN59031_c0_g1; TRINITY_DN54325_c0_g2; TRINITY_DN53062_c1_g1; TRINITY_DN57967_c0_g2; TRINITY_DN66990_c0_g3
GO:0006629	lipid metabolic process	biological_process	1|625	366|52926	0.987259	0.844732	0.23137	TRINITY_DN67252_c1_g3
GO:0016021	integral component of membrane	cellular_component	134|625	13332|52926	0.987805	0.844732	0.851135	TRINITY_DN53836_c0_g4; TRINITY_DN41886_c0_g1; TRINITY_DN43264_c0_g1; TRINITY_DN62615_c0_g1; TRINITY_DN73823_c3_g4; TRINITY_DN59911_c1_g3; TRINITY_DN51567_c0_g1; TRINITY_DN75049_c1_g2; TRINITY_DN66966_c0_g1; TRINITY_DN42848_c0_g1; TRINITY_DN54034_c2_g1; TRINITY_DN66921_c0_g1; TRINITY_DN62398_c0_g1; TRINITY_DN71703_c2_g3; TRINITY_DN56319_c1_g1; TRINITY_DN60188_c2_g1; TRINITY_DN74099_c0_g2; TRINITY_…
GO:0008233	peptidase activity	molecular_function	1|625	379|52926	0.989094	0.84518	0.223434	TRINITY_DN70412_c1_g1
GO:0003676	nucleic acid binding	molecular_function	54|625	6184|52926	0.994387	0.848347	0.739458	TRINITY_DN45744_c2_g2; TRINITY_DN39739_c0_g1; TRINITY_DN78115_c0_g1; TRINITY_DN70104_c1_g2; TRINITY_DN64453_c1_g2; TRINITY_DN64766_c2_g2; TRINITY_DN51858_c2_g2; TRINITY_DN76062_c6_g2; TRINITY_DN54810_c0_g3; TRINITY_DN76066_c14_g5; TRINITY_DN53070_c1_g3; TRINITY_DN75379_c8_g1; TRINITY_DN75771_c8_g1; TRINITY_DN51804_c0_g4; TRINITY_DN45520_c6_g1; TRINITY_DN58209_c0_g1; TRINITY_DN40159_c0_g4; TRINITY…
GO:0005615	extracellular space	cellular_component	1|625	455|52926	0.99561	0.848347	0.186113	TRINITY_DN63569_c0_g1
GO:0030246	carbohydrate binding	molecular_function	3|625	798|52926	0.995919	0.848347	0.318352	TRINITY_DN51761_c0_g1; TRINITY_DN64106_c0_g2; TRINITY_DN32377_c0_g1
GO:0004190	aspartic-type endopeptidase activity	molecular_function	9|625	1596|52926	0.996311	0.848347	0.477528	TRINITY_DN78115_c0_g1; TRINITY_DN54810_c0_g3; TRINITY_DN43000_c3_g1; TRINITY_DN73484_c4_g1; TRINITY_DN74084_c1_g1; TRINITY_DN62121_c0_g3; TRINITY_DN53581_c5_g3; TRINITY_DN84536_c0_g1; TRINITY_DN70412_c1_g1
GO:0071555	cell wall organization	biological_process	3|625	818|52926	0.996646	0.848347	0.310568	TRINITY_DN59031_c0_g1; TRINITY_DN74317_c2_g3; TRINITY_DN69088_c1_g2
GO:0015074	DNA integration	biological_process	14|625	2598|52926	0.999805	0.85038	0.456329	TRINITY_DN78115_c0_g1; TRINITY_DN19296_c0_g1; TRINITY_DN54810_c0_g3; TRINITY_DN53070_c1_g3; TRINITY_DN63420_c2_g6; TRINITY_DN43000_c3_g1; TRINITY_DN73484_c4_g1; TRINITY_DN63666_c1_g2; TRINITY_DN22105_c0_g1; TRINITY_DN45410_c1_g4; TRINITY_DN52556_c1_g1; TRINITY_DN53581_c5_g3; TRINITY_DN84536_c0_g1; TRINITY_DN70412_c1_g1
